# Supplementary material for: Predicting natural variation in the yeast phenotypic landscape with machine learning
Source: Mol Syst Biol. 2025 Sep 1;21(11):1466–89. doi: 10.1038/s44320-025-00136-y (PMC12583546; doi:10.1038/s44320-025-00136-y)
Supplement: Supplementary file 3 — Dataset EV1 [file 44320_2025_136_MOESM3_ESM.xlsx]

## Sheet: Legend
Dataset EV1. Phenotypes data for the 1,011 collection alongwith the metadata information of the strains. Phenotypes annotation file include the information regarding individual phenotypes, type of trait measured, grouping into phenotype classes, publication and whether a similar phenotype was present in the gene deletion collection.
Phenotypes data. The phenotypes measured on the 1,011 S. cerevisiae collection gathered from four main publications with 33 additional phenotypes provided with this study (highlighted in bold):
Datasets	Number	Publication
Genome evolution across 1,011 Saccharomyces cerevisiae isolates	35	https://doi.org/10.1038/s41586-018-0030-5
Domestication reprogrammed the budding yeast life cycle	99	https://doi.org/10.1038/s41559-022-01671-9
The impact of the genetic background on gene deletion phenotypes in Saccharomyces cerevisiae	47	https://doi.org/10.15252/msb.20198831
Telomeres are shorter in wild Saccharomyces cerevisiae isolates than in domesticated ones	9	https://doi.org/10.1093/genetics/iyac186
CEFIPRA	22	https://github.com/SakshiKhaiwal/CEFIPRA
Cellsize	8	Released with this study
CLS_Rapamycin	3	Released with this study
Total phenotypes	223
Phenotypes annotation. The corresponding information regarding all the 223 phenotypes.
Phenotypes	Name of the phenotype
Trait	Type of measured quantity
Defined cluster (Phenotype class)	Phenotype class allocation
Publication link	Link to the publication
Publication	Name of the publication
Presence in knockout collection	Whether a similar phenotype was present in the gene deletion collection

## Sheet: EV1-Phenotypes data
Tree_order	Standard_name	Clade	WineSubclades	Clade_class	Ploidy	N_aneuploidies	EUP_ANEU	HOM_HET	Single_strain_class	Ecological_origins	Sporulation_in_water	CLS_WATERday8	CLS_WATERday20	CLS_SDCday7	CLS_SDCday21	CLS_SDCday35	CLS_CRday7	CLS_CRday21	CLS_CRday35	Asci_24_hours	Dyads_24_hours	Asci_72_hours	Dyads_72_hours	Adenine_GT	Alanine_GT	Arabinose_0.5_GT	Arabinose_2_GT	Arabinose_8_GT	Citrulline_GT	Fructose_0.5_GT	Fructose_2_GT	Fructose_32_GT	Fructose_8_GT	Glucose_0.5_GT	Glucose_1_GT	Glucose_16_GT	Glucose_2_GT	Glucose_32_GT	Glucose_50_GT	Glucose_8_GT	Glycerol_0.5_GT	Glycerol_2_GT	Glycine_GT	Isoleucine_GT	Malic_Acid_GT	Maltose_0.5_GT	Maltose_2_GT	Maltose_32_GT	Maltose_8_GT
1	BFC	01.Wine_European	WineEuropean	dom	2	0	EUPLOID	hom	Domesticated	Fermentation	0	71.1	56	98.03	78.75	44.55	94.37	82.82	62.75	22	0	51	15.6863	-1.87333	-0.124363	-0.531478	-0.544772	-0.44087	-0.0441568	0.000465392	0.420127	0.165541	0.322034	-0.326936	-0.022583	-0.108188	-0.0696155	0.0394465	0.0191741	-0.0412591	-0.365224	0.406209	-0.37398	-0.193884	-0.544485	0.422506	0.253374	0.242033	0.313442
2	AGL	01.Wine_European	WineEuropean	dom	1	0	EUPLOID	hom	Domesticated	Wine	0	41.9	41.4	NA	NA	NA	NA	NA	NA	NA	NA	NA	NA	-1.21284	NA	NA	NA	NA	NA	-0.0494251	0.163841	NA	0.169816	1.28274	0.131082	NA	0.257518	-0.483177	NA	0.573153	NA	NA	NA	NA	-0.146616	NA	NA	NA	NA
3	ABE	01.Wine_European	WineEuropean	dom	1	0	EUPLOID	hom	Human	Human_clinical	NA	NA	NA	NA	NA	NA	NA	NA	NA	NA	NA	NA	NA	-0.0482813	-0.00183743	0.585741	-0.108218	-0.567416	0.0666475	0.277847	0.184678	0.382434	0.199969	-0.271941	0.00763586	0.0467116	0.0613888	0.0444825	0.143605	0.184938	0.28509	0.165043	-0.890108	0.38956	0.176232	0.804084	0.431323	0.00177614	0.22087
4	SACE_YAM	01.Wine_European	WineEuropean	dom	2	0	EUPLOID	hom	Human	Human_clinical	0	91.72	64.9986	40.46	16.88	6.71	92.14	83.51	65.02	40.5941	0	58.1967	2.8169	NA	NA	NA	NA	NA	NA	NA	NA	NA	NA	NA	NA	NA	NA	NA	NA	NA	NA	NA	NA	NA	NA	NA	NA	NA	NA
5	BKI	01.Wine_European	WineEuropean	dom	2	0	EUPLOID	hom	Domesticated	Wine	0	81.1	66.2	96.08	79.38	37.41	96.51	72.16	58.63	9	0	54	14.8148	0.0295218	-0.375069	-0.293328	-0.08531	-0.180173	0.119686	0.0236793	0.280334	0.212516	0.174537	-0.200693	0.0892705	-0.046376	0.101546	0.013035	0.00827498	0.0750704	0.0606377	0.000356988	-0.577417	0.524711	0.40773	0.054575	0.204137	0.265363	0.24492
6	ABR	01.Wine_European	WineEuropean	dom	1	0	EUPLOID	hom	Wild	Soil	NA	NA	NA	NA	NA	NA	NA	NA	NA	NA	NA	NA	NA	-0.227558	-0.0955269	-0.0411319	-0.162616	-0.512453	-0.0528091	0.176904	0.140539	0.336643	0.32754	-0.376825	-0.137819	-0.0319217	0.0708811	0.178214	-0.0469755	0.0173978	-0.178967	0.0260964	-0.618432	0.456677	-0.128637	0.603584	-0.350996	-0.340273	-0.281369
7	ABQ	01.Wine_European	WineEuropean	dom	1	0	EUPLOID	hom	Wild	Soil	NA	NA	NA	NA	NA	NA	NA	NA	NA	NA	NA	NA	NA	NA	-0.693829	NA	NA	NA	-0.398072	-1.40759	0.14266	0.175686	0.0995571	-1.5123	0.0401626	0.0187473	-0.0618933	-0.293899	-0.0289571	0.0151819	NA	NA	-1.28582	0.131213	NA	1.32407	-1.13456	-0.962761	-0.893359
8	BNV	01.Wine_European	WineEuropean	dom	2	0	EUPLOID	hom	Wild	Soil	0	57.6	38.4	92.16	59.86	25.93	88.6	69.61	59.43	0	NA	3	0	NA	-0.279368	0.884133	0.449557	0.0361382	-0.0776806	0.568001	0.0415174	0.0699362	0.418625	-0.0923434	-0.264098	NA	-0.22208	-0.187927	-0.241395	-0.0182117	0.568163	0.239795	-0.396507	0.707979	NA	1.42078	0.254274	0.25967	0.156354
9	BPB	01.Wine_European	WineEuropean	dom	2	0	EUPLOID	hom	Domesticated	Wine	0	84.2	65.9	89.85	71.6	51.34	91.49	75.23	52.91	10	10	82	63.4146	NA	-0.266912	NA	-1.15545	-1.02194	-0.325725	-0.398765	0.11786	0.165384	0.0871696	-0.513055	0.00933882	-0.0381183	0.0684875	-0.0258843	-0.0580281	-0.0251208	-0.597046	-0.208998	-0.4767	0.255235	NA	-0.538944	-0.895586	-0.846086	-0.940236
10	BPT	01.Wine_European	WineEuropean	dom	2	0	EUPLOID	het	Domesticated	Wine	0	73.7	53.8	97.18	100.63	72.08	96.62	90.08	79.46	0	NA	58	34.4828	-0.0597939	-0.0598287	NA	-0.701565	-0.432285	-0.219473	-0.0796555	0.0548524	-0.00440611	0.0598324	-0.142818	-0.0363849	-0.129169	-0.039231	0.0317867	-0.024906	-0.111434	-0.243546	-0.133383	-0.243104	0.0585254	-0.112378	0.399775	0.345043	-0.155227	0.167779
11	BQM	01.Wine_European	WineEuropean	dom	2	0	EUPLOID	het	Domesticated	Wine	0	65.6	58.2	91.92	64.55	37.76	94.94	66.06	48.61	0	NA	47	17.0213	0.103601	-0.434088	-0.837141	-0.277725	-0.356524	0.174339	-0.0383041	-0.0278633	0.102094	0.097967	-0.0364759	0.0801006	0.0572647	-0.0733506	0.0370904	-0.144557	-0.00358985	-0.546642	-0.270026	-0.157497	-0.403499	-0.657579	0.12907	0.231238	0.165887	0.200463
12	BFK	01.Wine_European	WineEuropean	dom	2	0	EUPLOID	hom	Wild	Tree	0	80.1	69	99.2	73.4	33.5	94.84	90.25	83.04	32	9.375	72	33.3333	-0.168814	-0.300029	-0.699822	-0.482814	-0.229228	-0.245657	-0.0722956	-0.0116485	-0.324294	-0.0255201	-0.239137	-0.12717	-0.373615	-0.206049	-0.0697298	-0.346058	-0.15718	-0.180551	-0.20239	-0.0750717	-0.498185	-0.521033	-0.324988	-0.658612	-0.641372	-0.710431
13	BQS	01.Wine_European	WineEuropean	dom	2	0	EUPLOID	het	Domesticated	Wine	0	72.6	41.9	84.72	26.81	13.15	96.51	49.89	27.7	0	NA	8	0	-0.177312	-0.163324	-0.260534	0.0957532	-0.144062	-0.0257411	0.105952	NA	0.173825	0.274931	-0.132055	NA	-0.342895	NA	0.0338006	-0.132019	-0.0570359	-0.30568	0.0502484	-0.393943	0.73454	0.0552979	0.706927	0.413139	0.344256	0.358222
14	BQE	01.Wine_European	WineEuropean	dom	2	0	EUPLOID	het	Domesticated	Wine	0	76.5	61.5	96.58	86.43	43.4	96.7	78.94	49.53	28	3.57143	66	19.697	-0.435597	-0.298014	-0.164321	-0.259329	-0.181701	-0.00478411	-0.119716	0.0637353	-0.00932665	0.136257	-0.378053	-0.243471	-0.248531	-0.151489	-0.204553	-0.339655	-0.138847	-0.485381	-0.4356	-0.172319	0.466619	0.119388	-0.235137	-0.691599	-0.695966	-0.601394
15	AIN	01.Wine_European	WineEuropean	dom	2	0	EUPLOID	het	Domesticated	Wine	0	69.1	57.5	82.51	38.29	15.35	95.67	66.01	47.76	0	NA	0	NA	-0.216432	-0.292142	1.73852	1.02056	0.410489	-0.127253	0.521317	0.164407	0.333891	0.402138	-0.0499722	0.0309203	-0.00209426	0.0462539	0.209396	-0.0437939	0.0856796	0.483966	0.165019	-0.40904	0.512736	0.0707341	1.69108	0.565285	0.761004	0.605055
16	BQR	01.Wine_European	WineEuropean	dom	2	0	EUPLOID	het	Wild	Water	0	57.2	45	88.56	41.93	8.34	96.61	68.43	45.57	24	0	61	27.8689	0.262239	0.320252	0.878774	0.897828	0.270177	0.212147	0.53248	0.538637	0.950876	0.28606	0.184411	-0.11585	-0.112575	0.054775	-0.0953734	0.305162	0.179515	0.43161	0.536619	-0.350786	0.766998	0.0373199	1.46633	0.442352	0.728592	0.52316
17	BLT	01.Wine_European	WineEuropean	dom	2	0	EUPLOID	het	Domesticated	Wine	0	57.8	36.9	109.96	58.65	13.53	92.79	61.47	46.4	38	2.63158	70	22.8571	-0.0181338	-0.267312	-0.0928588	-0.133065	-0.275435	-0.040119	-0.0706542	0.0958559	-0.143162	0.110843	-0.143786	-0.152612	-0.148582	-0.19258	-0.100923	-0.244463	-0.162371	-0.320392	-0.203127	-0.196802	0.517766	NA	-0.120448	-0.650473	-0.767667	-0.703186
18	AIF	01.Wine_European	WineEuropean	dom	2	0	EUPLOID	het	Domesticated	Wine	0	44.6	28.9	66.55	8.69	14.71	93.75	79	60.04	39	100	71	100	0.0200482	-0.568633	1.16908	-0.0113734	-0.0754122	-0.078734	0.328701	0.150831	0.241252	0.320388	-0.0827189	-0.0492719	-0.0392725	-0.091623	0.0392938	-0.126584	-0.0893866	0.923909	0.658573	-0.374973	0.207496	-0.164786	0.990691	0.235809	0.088127	0.274124
19	AQR	01.Wine_European	WineEuropean	dom	2	2	ANEUPL	het	Domesticated	Wine	0	48	27.5	NA	NA	NA	NA	NA	NA	55	100	82	100	0.374317	-0.108086	1.40896	0.68516	0.533702	0.0842941	1.18065	0.363469	0.608094	0.663014	0.80951	0.356032	-0.025614	0.215264	-0.22211	0.291884	0.0580539	1.00567	0.703403	-0.0636302	0.581359	-1.49648	1.6669	0.679214	0.566231	0.385936
20	BPF	01.Wine_European	WineEuropean	dom	2	0	EUPLOID	het	Wild	Fruit	0	46.3	27.7	88.01	46.99	13.54	96.6	67.61	49.86	54	100	64	100	-0.0151221	-0.201006	1.6972	-0.287647	-0.29791	0.0753449	0.174238	0.302801	0.220651	0.2181	-0.149135	0.15848	0.0633879	-0.0659972	0.0682552	-0.041832	0.0670656	0.84025	0.683815	-0.243363	1.11107	-0.0279915	0.619242	0.272627	0.253718	0.30778
21	BLR	01.Wine_European	WineEuropean	dom	2	0	EUPLOID	het	Domesticated	Wine	0	42.5	23.6	46.21	16.76	21.18	87.86	46.14	41.67	36	100	64	100	0.146273	0.0821556	0.00229732	0.517355	NA	0.277431	0.576509	0.349566	0.326117	0.344231	0.152741	0.308753	0.114384	0.185794	0.154962	0.191788	0.195047	0.18062	0.434798	-0.256513	0.625795	NA	1.07351	0.569413	0.714242	0.433048
22	BNL	01.Wine_European	WineEuropean	dom	2	0	EUPLOID	het	Wild	Soil	0	65.9	50.5	86.89	66.38	43.72	95.71	70.56	55.26	55	100	78	100	NA	-0.156114	NA	0.206569	-0.0466616	0.0797013	0.355414	0.604411	0.31704	0.284337	-0.153631	-0.0182165	0.105689	0.0196008	-0.0148237	-0.00505248	-0.0313051	0.176152	0.430771	-0.0664175	0.839028	NA	1.8539	0.696344	0.766393	0.61519
23	BPK	01.Wine_European	WineEuropean	dom	2	0	EUPLOID	het	Wild	Water	0	54.7	30.6	61.16	14.55	12.59	86.88	36.02	33.87	49	100	79	100	0.76548	-1.01834	NA	-0.994428	-0.587496	-1.70067	-0.433455	-0.730599	-0.232498	-0.462104	-0.691523	-0.319974	-0.562246	-0.461117	-0.422131	-0.345218	-0.638362	-0.80897	-0.370418	-0.24788	-0.469706	NA	-0.458037	-0.26922	-0.160295	-0.354776
24	BKQ	01.Wine_European	WineEuropean	dom	2	0	EUPLOID	het	UNK	Unknown	0	67.2	29.6	81.1	39.78	25.79	94.74	33.11	31.65	0	NA	0	NA	-0.0264605	-0.260675	-0.420656	-0.149685	-0.0461432	-0.181297	-0.119781	0.0544965	-0.0249148	0.00372236	-0.160576	-0.106108	-0.0311642	0.00677756	-0.0708902	-0.199704	-0.0424076	-0.504434	-0.32015	-0.0794378	0.390446	0.624949	-0.0577815	0.127371	0.0632881	0.130374
25	BPG	01.Wine_European	WineEuropean	dom	2	1	ANEUPL	hom	UNK	Unknown	0	66.1	38.8	NA	NA	NA	NA	NA	NA	0	NA	0	NA	-0.0949514	-0.288457	1.19166	-0.474539	-0.245476	0.0993236	0.0638168	0.338917	0.186263	0.269919	-0.128797	0.101259	-0.0324901	-0.00832265	0.011252	-0.0150978	0.048438	0.624776	0.829954	-0.352615	1.19791	0.0759905	0.624	0.250046	0.21252	0.258638
26	BPH	01.Wine_European		dom	2	1	ANEUPL	hom	UNK	Unknown	0	61.6	37.4	NA	NA	NA	NA	NA	NA	0	NA	3	0	-0.231297	-0.814875	NA	-0.500219	-0.658212	-0.497072	-0.205496	-0.151891	-0.0709722	-0.0536766	-0.391707	-0.204063	-0.119226	-0.263222	-0.186688	-0.395858	-0.237964	-0.576401	-0.51993	-0.825829	0.334779	-0.0370914	0.366421	0.185188	0.0237972	0.0861437
27	BQT	01.Wine_European	WineEuropean	dom	2	0	EUPLOID	hom	Domesticated	Wine	NA	NA	NA	92.5	62.39	40.55	96.41	80.96	67.17	0	NA	0	NA	0.0178596	-0.329684	0.043295	0.0669908	-0.210078	-0.501692	0.412116	-0.0050345	0.138313	0.294198	0.168852	-0.201537	-0.2535	-0.0925361	-0.218852	0.0794091	0.052203	0.509201	0.246568	-0.335286	-0.221583	0.154965	0.605203	0.288821	0.133376	0.10692
28	APT	01.Wine_European	WineEuropean	dom	2	1	ANEUPL	hom	Domesticated	Wine	0	72.3	51.1	NA	NA	NA	NA	NA	NA	45	28.8889	86	46.5116	-0.751385	-0.286219	0.0710403	0.0732232	0.133443	0.182159	0.443822	0.243394	0.141362	0.340382	-0.030477	-0.119218	-0.090067	-0.192385	-0.174796	-0.178856	-0.0434138	0.184783	0.485669	-0.0439912	0.524458	0.0719324	0.525578	0.230517	0.0153074	0.257258
29	BID	01.Wine_European	WineEuropean	dom	2	0	EUPLOID	hom	Domesticated	Bakery	0	59.8	41.9	81.39	17.82	3.32	95.69	72.56	53.64	48	4.16667	72	27.7778	0.109855	-0.472042	0.76051	-0.749331	-0.820607	-0.233651	-0.245597	0.170553	-0.167632	0.0453077	-0.311434	-0.20347	-0.197089	-0.161695	-0.175	-0.387075	-0.16296	0.116538	0.550301	-0.6367	0.322134	0.310478	0.798476	0.143396	-0.121245	0.126918
30	AGI	01.Wine_European	WineEuropean	dom	2	0	EUPLOID	hom	Domesticated	Wine	0	76.5	48.5	87.43	63.61	36.33	95.14	80.73	64.46	61	1.63934	76	6.57895	-0.0976167	-0.22243	-0.0828487	-0.234255	-0.069612	0.0191994	0.0794376	0.121209	0.154602	0.0884887	-0.0108423	0.100818	-0.131522	-0.0885391	-0.0403971	0.0259019	-0.0702245	-0.332262	-0.223321	-0.355412	0.338643	-0.103428	0.164255	0.244165	-0.219233	0.0294292
31	BHV	01.Wine_European	WineEuropean	dom	2	0	EUPLOID	hom	Domesticated	Wine	0	66.2	54.7	84.7	52.09	19.06	91.63	61.51	46.29	59	0	88	17.0455	0.0138767	-0.287843	-0.326585	-0.183649	-0.199963	0.0442869	0.0113853	0.125919	0.189372	0.263471	-0.212534	-0.0415093	-0.00214925	0.0291689	-0.00012372	0.0199126	0.0655424	-0.188341	-0.0712093	-0.518564	0.484476	0.258514	0.10268	0.313654	0.196679	0.319101
32	BNE	01.Wine_European	WineEuropean	dom	2	0	EUPLOID	hom	Domesticated	Wine	0	27.7	14.8	54.73	8.66	9.18	72.79	45.75	36.1	17	0	58	20.6897	NA	-0.431644	NA	-0.464167	-0.254531	0.08952	-0.0228607	0.0645419	0.180674	0.0483159	-0.123143	-0.0541399	-0.124885	-0.040077	-0.0476661	-0.0295769	-0.0970046	-0.284248	-0.0842654	-0.137654	0.239492	NA	0.268463	0.209732	0.220442	0.267233
33	BLA	01.Wine_European	WineEuropean	dom	2	0	EUPLOID	hom	Domesticated	Wine	0	57.3	37	94.13	79.7	52.27	95.04	75.53	49.48	24	0	57	5.26316	-0.026883	-0.211187	-0.409493	-0.0712893	-0.070586	-0.132567	0.23403	0.207422	0.160868	0.152545	-0.0322026	0.0123995	-0.0539799	0.0763699	0.0892448	-0.0259976	0.0773616	-0.301822	-0.014542	-0.461114	0.522793	0.252853	0.0112978	0.229859	0.153452	0.30459
34	BKT	01.Wine_European	WineEuropean	dom	2	0	EUPLOID	hom	Domesticated	Wine	0	63.9	42.2	89.9	73.88	50.63	95.14	80.53	63.83	26	0	59	22.0339	-0.0313492	-0.190964	-0.662802	-0.226943	-0.423307	0.0364309	0.036113	0.204411	0.246728	0.236264	-0.159412	0.0100239	-0.100118	0.049626	0.0500991	-0.0339862	-0.0394454	-0.14168	-0.159179	-0.382587	0.503706	0.344809	-0.159734	0.0895648	0.167619	0.147853
35	BIA	01.Wine_European	WineEuropean	dom	2	0	EUPLOID	hom	Domesticated	Wine	0	58.9	39	80.67	45.65	20.58	95.6	68.8	42.04	34	2.94118	62	9.67742	-0.241407	-0.330073	-0.150605	-0.326155	-0.184175	0.0771763	-0.13666	0.229083	0.0750661	0.112749	-0.289904	0.0374767	-0.123585	0.0714703	-0.0335261	-0.0288561	0.00455141	-0.155443	-0.0926333	-0.466494	0.438756	0.37072	0.119792	0.297869	0.314976	0.331316
36	BKL	01.Wine_European	WineEuropean	dom	2	0	EUPLOID	hom	Domesticated	Wine	0	59.1	43.8	88.9	71.15	40.27	94.94	64.51	45.53	40	0	50	14	-0.22238	-0.193617	-0.805773	-0.440898	-0.43654	-0.366602	0.0115075	0.251244	0.263983	0.139693	-0.210288	0.096856	-0.0121602	0.101247	-0.0366335	0.0471154	0.130557	-0.208538	-0.15079	-0.114717	0.193253	0.567861	-0.173694	-0.262803	0.126913	-0.242549
37	BIB	01.Wine_European	WineEuropean	dom	2	0	EUPLOID	hom	Domesticated	Wine	0	56.9	36.7	82.96	46.66	21.67	95.99	69.56	42.43	25	0	54	11.1111	-0.172873	-0.378025	-0.28111	-0.373917	-0.51542	-0.0224769	-0.106288	0.104754	0.138302	0.115069	-0.340625	0.00239463	-0.0313907	0.00327368	-0.0611372	-0.255858	-0.00366958	-0.431711	-0.271426	-0.359278	0.176376	0.311498	0.231312	0.299432	-0.12327	0.247531
38	BKK	01.Wine_European	WineEuropean	dom	2	0	EUPLOID	hom	UNK	Unknown	0	53.8	37.4	91.07	70.3	37.29	95.44	67.42	43.93	52	1.92308	74	13.5135	-0.189375	-0.393477	-0.21635	-0.0810859	-0.32547	0.201039	0.087493	0.259917	0.192016	0.1693	-0.116785	0.0511758	-0.0443049	0.0788396	-0.0541392	0.0299171	0.0649287	0.0552764	0.00707127	-0.588084	0.609095	0.435972	0.14705	0.160542	0.147332	0.155098
39	BLQ	01.Wine_European	WineEuropean	dom	2	1	ANEUPL	hom	Domesticated	Wine	0	59.9	40.3	NA	NA	NA	NA	NA	NA	23	0	51	5.88235	-0.852271	-0.412581	-0.0808599	0.0258671	-0.323369	0.0317807	0.262714	0.302433	0.348341	0.345899	-0.029446	0.0918434	0.0665363	0.104355	0.0819716	0.040832	-0.0242823	-0.0736392	-0.109952	0.0582636	0.468036	-1.21482	0.363232	0.460351	0.122726	0.383634
40	SACE_YBY	01.Wine_European	WineEuropean	dom	2	0	EUPLOID	hom	Domesticated	Wine	0	46.37	28.243	92.66	28.15	10.32	95.75	64.87	43.54	55.5556	0	73.5537	13.4831	NA	NA	NA	NA	NA	NA	NA	NA	NA	NA	NA	NA	NA	NA	NA	NA	NA	NA	NA	NA	NA	NA	NA	NA	NA	NA
41	SACE_YDF	01.Wine_European	WineEuropean	dom	2	0	EUPLOID	hom	Human	Human_clinical	NA	NA	NA	NA	NA	NA	NA	NA	NA	NA	NA	NA	NA	NA	NA	NA	NA	NA	NA	NA	NA	NA	NA	NA	NA	NA	NA	NA	NA	NA	NA	NA	NA	NA	NA	NA	NA	NA	NA
42	SACE_YDO	01.Wine_European	WineEuropean	dom	2	0	EUPLOID	hom	UNK	Distillery	0	82.42	67.7642	95.53	18.35	5.3	92.2	65	42.38	66.129	3.65854	84	12.381	NA	NA	NA	NA	NA	NA	NA	NA	NA	NA	NA	NA	NA	NA	NA	NA	NA	NA	NA	NA	NA	NA	NA	NA	NA	NA
43	AHG	01.Wine_European	WineEuropean	dom	1	0	EUPLOID	hom	Wild	Fruit	NA	NA	NA	NA	NA	NA	NA	NA	NA	NA	NA	NA	NA	0.0281621	0.237874	0.0591857	NA	NA	0.0704572	-0.0258494	-0.236907	-0.0578841	-0.265006	-0.451287	-0.512798	-0.412362	-0.252266	-0.293502	-0.163256	-0.664447	0.162177	-0.208476	0.185932	NA	-0.374043	0.87343	-0.390043	NA	-0.322753
44	AII	01.Wine_European	WineEuropean	dom	2	1	ANEUPL	het	Domesticated	Palm wine	0	70.8	60	NA	NA	NA	NA	NA	NA	0	NA	29	89.6552	-0.264427	0.175058	0.366235	0.154451	-0.116301	-0.069501	0.829356	NA	0.515422	0.557728	-0.0747894	NA	NA	NA	NA	0.0281721	NA	0.199889	0.316467	-0.459563	0.524315	-0.239633	0.789066	NA	NA	NA
45	AHD	01.Wine_European	WineEuropean	dom	1	1	ANEUPL	hom	Domesticated	Wine	NA	NA	NA	NA	NA	NA	NA	NA	NA	NA	NA	NA	NA	-1.35208	-0.0850849	1.71278	0.536176	0.685902	-0.352937	0.86127	0.285237	0.341781	0.309425	0.708159	0.28628	-0.0424938	0.172906	-0.0817981	0.754907	0.199196	1.21425	0.837059	-0.365642	0.735381	-0.222138	1.98704	0.568236	0.672203	0.480207
46	AGF	01.Wine_European	WineEuropean	dom	1	0	EUPLOID	hom	Domesticated	Wine	NA	NA	NA	NA	NA	NA	NA	NA	NA	NA	NA	NA	NA	-0.193599	-0.302951	-0.622104	-0.3565	-0.627353	-0.0522485	-0.11726	NA	0.235679	NA	-0.0678951	NA	NA	NA	NA	0.0889112	NA	-0.1572	-0.0960398	-0.332327	0.476426	-0.105058	0.545645	1.43575	0.201839	0.276437
47	AHE	01.Wine_European	WineEuropean	dom	1	1	ANEUPL	hom	Domesticated	Wine	0	69.1	54.5	NA	NA	NA	NA	NA	NA	NA	NA	NA	NA	-1.17183	-0.10299	NA	NA	NA	-0.257417	-1.31363	0.21606	0.166546	0.103364	-0.780326	0.123344	0.109649	0.125903	0.0375366	0.0336499	0.0942854	NA	0.00167031	-0.757771	0.0847732	0.29884	-0.155883	0.181865	0.181578	0.0112842
48	AQQ	01.Wine_European	WineEuropean	dom	2	2	ANEUPL	het	Domesticated	Wine	0	19.3	2.56	NA	NA	NA	NA	NA	NA	0	NA	0	NA	-0.205646	-0.677772	-0.129752	0.0551357	-0.0738334	-0.0351604	0.0493954	0.140984	-0.0763756	0.14492	0.00158185	0.0630052	-0.117898	-0.0560047	-0.119083	-0.175363	-0.0908777	-0.463662	-0.472724	-0.0361326	0.387158	0.453205	0.201549	0.281081	0.121304	0.189361
49	ASG	01.Wine_European	WineEuropean	dom	2	5	ANEUPL	hom	Human	Human_clinical	0	53.1	35.5	NA	NA	NA	NA	NA	NA	0	NA	0	NA	0.0615819	-0.702565	NA	NA	NA	-1.00275	NA	-0.301473	-0.57826	-0.53606	-1.24999	-0.175374	-0.552034	-0.464192	-0.681092	-0.57385	-0.378422	NA	-0.0178089	-0.525485	-0.365062	-0.681303	NA	NA	NA	-2.24354
50	ASD	01.Wine_European	WineEuropean	dom	2	0	EUPLOID	het	Domesticated	Beer	0	39.3	8.18	NA	NA	NA	NA	NA	NA	0	NA	11	100	-0.413209	NA	NA	NA	NA	NA	NA	NA	NA	NA	0.442349	NA	NA	-0.0475629	NA	NA	NA	NA	NA	NA	NA	-0.599851	NA	NA	NA	NA
51	ASE	01.Wine_European	WineEuropean	dom	2	0	EUPLOID	het	Domesticated	Wine	0	71.8	59.4	89.1	74.82	51.66	89.57	75.18	64.81	6	0	35	5.71429	-0.109891	-0.323302	-0.53258	-0.481978	-0.301572	-0.197569	-0.105617	-0.110253	0.0168574	-0.144662	-0.162748	-0.0119197	-0.0427017	-0.00157329	-8.29e-05	-0.131378	-0.0195103	-0.143135	-0.0886767	-0.283497	0.170835	-0.171013	0.403799	0.155236	0.16345	0.102668
52	AIQ	01.Wine_European	WineEuropean	dom	2	0	EUPLOID	het	Domesticated	Fermentation	0	74.8	61.8	85.39	39.67	15.43	85.33	39.75	33.69	32	3.125	55	21.8182	0.015535	-0.350834	-0.334546	-0.13707	-0.329749	-0.0169404	0.0781657	NA	0.0714804	NA	0.0145151	NA	-0.00137949	0.184855	-0.144969	0.0315617	-0.0230818	-0.317525	-0.328018	-0.271414	0.38458	0.49609	0.22388	0.307281	0.212764	0.110569
53	BLG	01.Wine_European	WineEuropean	dom	2	0	EUPLOID	het	Domesticated	Wine	0	73.1	64.1	96.89	85.26	66.63	92.22	48.95	35.66	39	0	60	20	-0.11348	-0.541206	-0.579877	-0.15238	0.374835	0.0101242	0.209046	0.38871	0.155767	0.200196	0.162605	0.176563	0.19296	0.11234	0.0789286	0.0414893	0.167796	0.20556	0.20612	-0.365013	0.2692	0.661778	0.511299	-0.397234	-0.0780069	-0.11588
54	BLI	01.Wine_European	WineEuropean	dom	2	0	EUPLOID	het	Domesticated	Wine	0	83.7	76.6	97.39	91.05	72.18	92.99	64.04	43.17	37	0	58	8.62069	NA	-0.442578	-0.208477	0.00402641	-0.126763	-0.164506	0.0934395	0.0855781	-0.146129	0.0915242	-0.214343	-0.21463	-0.215488	-0.214886	-0.201137	-0.29761	-0.183292	-0.20003	-0.0860933	-0.126476	0.454569	NA	0.220131	0.0114231	0.233063	0.0890401
55	ACP	01.Wine_European	W1.Wild	dom	1	0	EUPLOID	hom	Domesticated	Wine	NA	NA	NA	NA	NA	NA	NA	NA	NA	NA	NA	NA	NA	NA	-0.508553	-0.935024	-0.361596	-0.460166	-0.07344	0.000105537	0.11965	0.165941	0.164312	-0.0975506	0.0037649	-0.0326469	0.0643879	-0.0851078	-0.0867672	-0.0104575	-0.0997172	0.0778933	-0.223616	0.258835	NA	0.121985	0.245003	0.228384	0.238821
56	BQA	01.Wine_European	W1.Wild	dom	2	0	EUPLOID	hom	Domesticated	Wine	0	56.2	48	97.47	83.6	55	87.05	36	25.44	18	0	56	19.6429	-0.0520895	-0.33224	NA	-0.471474	-0.417566	-0.149193	-0.0309697	0.238102	0.174796	0.219687	-0.132199	0.0846337	0.0810746	0.123287	0.0272	0.0443543	0.129583	-0.216346	-0.16502	-0.234044	0.318045	-0.272334	-0.13264	0.246952	-0.183913	0.137378
57	AMA	01.Wine_European	W1.Wild	dom	3	0	EUPLOID	het	Wild	Fruit	0	58.1	48.6	NA	NA	NA	NA	NA	NA	60	3.33333	90	41.1111	-0.125654	-0.253203	-0.761132	-0.341513	-0.17541	0.102564	-0.0446406	0.206367	0.143576	0.205781	-0.145151	-0.18152	-0.197742	-0.00610839	0.0862227	0.11726	-0.0129842	-0.390685	-0.078583	-0.590859	0.671685	0.351816	0.102223	0.478678	0.1848	0.347401
58	ALQ	01.Wine_European	W1.Wild	dom	2	0	EUPLOID	hom	Wild	Tree	0	30.4	20.6	19.3	0.08	0.04	4.2	0.22	0.14	0	NA	0	NA	-0.120766	-0.556654	1.87239	0.371337	-0.0313114	0.106737	0.913764	0.478357	0.467846	0.509761	-0.0285727	0.103204	0.125414	0.0133551	0.0592491	-0.0100119	0.194107	1.23849	0.927633	-0.0820579	0.507083	0.385154	1.35119	0.574299	0.724687	0.538878
59	BBI	01.Wine_European	W1.Wild	dom	2	0	EUPLOID	hom	Wild	Flower	0	69.5	59.1	87.15	39.24	14.77	95.43	64.41	36.88	52	19.2308	87	45.977	-0.002562	-0.448147	NA	-0.837022	-0.845771	0.196359	-0.216727	0.27753	0.225761	0.184027	-0.223185	0.0689004	0.0589697	0.0628457	-0.055384	-0.0608076	0.0396311	-0.633777	-0.071131	-0.400948	-0.450883	0.315041	0.146838	0.151536	0.088295	0.171247
60	ALT	01.Wine_European	W1.Wild	dom	2	0	EUPLOID	hom	Wild	Flower	0	23.5	12.3	3.63	0.88	0.76	26.03	8.57	8.61	0	NA	3	0	-0.130114	-0.419282	-0.254062	-0.0439625	-0.188084	0.0393689	-0.0117746	0.206413	0.188826	0.242428	-0.344677	0.0540019	-0.185106	-0.171859	-0.405956	-0.497464	-0.134548	-0.327651	0.0827454	-0.0996109	-0.0982248	0.565087	0.372156	0.383053	0.240795	0.387993
61	BBK	01.Wine_European	W1.Wild	dom	2	0	EUPLOID	hom	Wild	Flower	0	34.8	12.8	27.74	3.98	3.02	24.45	4.87	6.17	0	NA	0	NA	-0.100379	-0.390149	NA	-0.31749	0.0239754	0.10593	0.0941391	0.203637	0.15203	0.220373	-0.197255	0.0687383	0.0504666	-0.0305049	-0.101309	-0.35673	0.0309532	-0.544644	0.186519	-0.0158887	-0.00709616	0.285844	0.796261	0.332729	0.34229	0.332669
62	BFB	01.Wine_European	W1.Wild	dom	2	0	EUPLOID	het	Wild	Nature	10.4	NA	NA	97.08	59.7	28.97	94.08	69.97	56.73	67	5.97015	84	25	-0.129946	-0.3921	-0.320663	0.0417701	-0.118379	-0.0273849	0.0190396	0.100314	0.0650504	0.0813669	-0.00560542	-0.0683636	-0.147535	0.00713124	-0.101363	0.027192	-0.119005	-0.179881	-0.178617	-0.110268	0.243073	0.0982885	0.295997	0.26307	0.348696	0.274302
63	BFD	01.Wine_European	W1.Wild	dom	2	0	EUPLOID	hom	Wild	Fruit	19	NA	NA	95.89	27.15	17.85	92.42	71.55	52.36	49	73.4694	83	72.2892	-1.10382	-0.226158	NA	-0.796008	-0.4866	-0.328177	-0.300399	0.185587	0.138502	0.0383182	-0.334265	-0.00931445	-0.162985	-0.00497246	-0.151464	-0.186851	-0.0117037	-0.469028	-0.340914	-0.0714862	-0.0965336	-0.983934	0.465319	0.303871	0.149197	0.203514
64	ALS	01.Wine_European	W1.Wild	dom	2	0	EUPLOID	hom	Wild	Flower	0	32.1	15.2	15.07	4.9	7.21	38.33	30.33	22.9	37	10.8108	53	9.43396	-0.0646118	-0.314951	0.25404	0.211489	-0.0284846	-0.059048	0.142344	0.268154	0.159165	0.299189	-0.246612	0.126479	0.0905748	-0.0995981	-0.0175013	0.0354644	0.140951	0.102352	0.261151	-0.00955235	0.108758	0.593463	0.443962	0.406864	0.415851	0.373676
65	BBH	01.Wine_European	W1.Wild	dom	2	0	EUPLOID	hom	Wild	Flower	0	28.2	9.98	14.38	6.85	8.96	36.78	36.81	33.29	10	10	18	11.1111	-0.182364	-0.256694	-0.192725	-0.321597	0.0425998	-0.0644772	0.115411	0.217568	0.18556	0.238109	-0.123913	0.0129737	0.197952	-0.0608656	-0.0105861	-0.114886	0.132656	-0.238707	-0.0186794	0.135477	0.166708	0.311331	0.563926	0.306663	0.127316	0.360125
66	BPQ	01.Wine_European	W1.Wild	dom	2	0	EUPLOID	hom	Domesticated	Wine	0	52.8	47	15.89	7.83	6.36	69.12	25.86	23.63	33	6.06061	82	34.1463	NA	-0.747622	-0.574439	-1.03317	-1.14886	-1.15864	-0.568154	0.0824504	0.0598448	0.0877815	-0.447001	-0.298463	-0.24587	-0.297312	-0.204695	-0.356325	-0.27389	-0.842768	-0.0473365	-0.107735	-0.126174	NA	-0.038203	-0.141323	-0.0819341	-0.157791
67	BQN	01.Wine_European	W1.Wild	dom	2	0	EUPLOID	hom	Domesticated	Wine	0	33.3	15.6	21.33	11.98	13.37	35.21	16.45	15.95	73	2.73973	90	44.4444	0.0698163	-0.256974	-0.673265	-0.244793	-0.126542	-0.690667	0.030868	0.184175	0.234375	0.230587	-0.203692	-0.0102237	0.0621154	-0.037215	0.0287901	0.0439148	0.0947787	-0.267028	-0.211177	-0.340426	-0.215543	0.0302031	-0.0427994	0.356836	0.139294	0.292444
68	CBI	01.Wine_European	W1.Wild	dom	2	0	EUPLOID	hom	Domesticated	Wine	0	31.4	18.2	21.41	14.86	20.21	51.93	32.26	36.08	67	10.4478	92	33.6957	-0.117237	NA	1.06344	NA	NA	NA	NA	NA	NA	-0.0842823	0.393776	0.17702	-0.457573	-0.347862	NA	NA	-0.381762	0.738018	0.350779	NA	NA	0.563193	NA	NA	NA	NA
69	CCM	01.Wine_European	W1.Wild	dom	2	0	EUPLOID	hom	Wild	Tree	0	82.3	77.1	85.15	49.22	23.07	80.08	46.02	39.26	66	0	87	11.4943	0.285354	-0.0310299	0.849269	1.09993	1.01655	-0.0265069	0.971068	0.472376	0.267776	0.34778	0.490358	0.141661	0.144168	-0.0647877	0.0830111	0.192156	-0.0069347	-0.0982686	0.0980314	0.119112	-0.505856	0.314614	1.26591	-0.0905256	0.266599	-0.0247094
70	BEP	01.Wine_European	W1.Wild	dom	2	0	EUPLOID	het	UNK	Unknown	0	90.5	82.7	95.34	47.84	23.8	92.72	63.02	42.5	0	NA	35	60	0.103323	-0.394357	0.236776	-0.451815	-0.37104	-0.161245	-0.0673505	0.0543314	0.085278	0.0255151	-0.236701	-0.0342524	-0.228	-0.0238813	-0.0774686	-0.0395944	-0.0765468	-0.407814	0.499367	-0.55077	-0.541521	-0.642133	0.0966811	0.0326995	0.176219	0.041724
71	BRC	01.Wine_European	W1.Wild	dom	2	0	EUPLOID	hom	Domesticated	Wine	0	59.5	45.2	92.48	60.62	27.37	75.33	28.24	23.69	43	11.6279	67	13.4328	0.0220569	-0.244995	-0.760452	-0.0737284	-0.459519	-0.0818429	-0.19436	NA	0.201726	0.199031	-0.208802	NA	-0.0153949	NA	0.0151416	-0.027144	-0.0325268	-0.415708	-0.48061	-0.248854	0.273762	0.0170358	0.137514	NA	NA	NA
72	CGT	01.Wine_European	W1.Wild	dom	2	0	EUPLOID	hom	Domesticated	Wine	0	95	91.5	87.71	55.43	25.16	93.12	89.77	75.83	60	6.66667	95	24.2105	0.373862	-0.0660798	-0.618211	-0.381365	-0.385731	-0.0897843	-0.0240408	0.202373	0.245538	NA	-0.126544	NA	NA	0.137228	0.198486	-0.0233692	NA	-0.350381	-0.126317	-0.440251	0.334056	0.525612	-0.179641	NA	0.195254	NA
73	ALL	01.Wine_European	WineEuropean	dom	2	0	EUPLOID	het	Wild	Water	0	44	25.4	16.28	1.29	1.11	58.95	14.9	15.39	8	0	30	3.33333	-0.0335018	-0.29377	1.81851	0.790221	0.389029	0.237095	1.27988	0.617061	0.54859	0.565025	0.0551498	-0.0856518	-0.0380138	-0.108432	-0.142723	0.00059038	0.0604968	0.994369	0.813778	-0.0756049	1.30837	0.254342	1.65459	0.753713	0.802484	0.548304
74	ALM	01.Wine_European	WineEuropean	dom	2	1	ANEUPL	het	Wild	Water	0	54.7	38.6	NA	NA	NA	NA	NA	NA	3	0	25	0	-0.00810839	-0.351648	0.991838	-0.148169	-0.0318341	0.0443112	0.63299	0.471004	0.276104	0.444022	-0.137965	-0.0941597	0.000908215	-0.171528	-0.0888099	-0.21834	-0.100161	0.947794	0.742053	-0.342047	0.879577	0.422385	1.34135	0.52435	0.623935	0.427415
75	AVH	01.Wine_European	WineEuropean	dom	2	7	ANEUPL	hom	Domesticated	Wine	0	67.6	44.6	NA	NA	NA	NA	NA	NA	0	NA	0	NA	0.106145	-0.139642	0.0477034	-0.260861	-0.616444	-0.360035	-0.205451	-0.267972	-0.400458	-0.258557	-0.454199	-0.555379	-0.426095	-0.378154	-0.429897	-0.366894	-0.481142	-0.573432	-0.614606	-0.67787	-0.112504	-0.414134	-0.16226	-0.189192	-0.156028	-0.103968
76	AHR	01.Wine_European	WineEuropean	dom	1	0	EUPLOID	hom	Human	Human_clinical	0	36.6	30.5	NA	NA	NA	NA	NA	NA	NA	NA	NA	NA	-0.210441	-0.281374	0.565697	-0.0506303	-0.16995	-0.0270551	0.204361	0.181098	0.409807	0.324107	-0.0635605	0.0537148	-0.0536675	-0.023891	-0.10073	-0.0428384	0.0923624	0.0773672	0.138126	-0.0294304	0.669566	-0.891351	0.512033	0.405599	0.415479	0.289968
77	SACE_YAD	01.Wine_European	WineEuropean	dom	2	0	EUPLOID	hom	Human	Human_clinical	0	39.42	23.9956	29.07	11.82	11.53	43	33.55	35.44	42.5197	12.963	81.4815	40.9091	NA	NA	NA	NA	NA	NA	NA	NA	NA	NA	NA	NA	NA	NA	NA	NA	NA	NA	NA	NA	NA	NA	NA	NA	NA	NA
78	AGH	01.Wine_European	WineEuropean	dom	1	0	EUPLOID	hom	Domesticated	Wine	0	79.8	82.6	NA	NA	NA	NA	NA	NA	NA	NA	NA	NA	0.0467462	-0.435593	-0.414622	-0.367285	-0.58538	-0.0608209	0.0876515	0.245318	0.425951	0.175372	0.0083259	0.0793109	0.0842791	0.0340811	0.104049	0.029769	0.0740704	0.27078	0.4277	-0.408406	0.769724	0.3182	0.193646	0.249243	-0.118159	0.142189
79	BTH	01.Wine_European	WineEuropean	dom	2	0	EUPLOID	hom	Wild	Tree	57.3	NA	NA	81.33	52.92	27.13	75.37	39.99	29.31	72	27.7778	91	39.5604	-0.119803	-0.289886	-0.287437	0.164189	0.0349215	-0.0822568	0.145698	0.287579	0.103364	0.198375	-0.152683	-0.0698475	-0.214006	-0.0382275	0.0100753	-0.121598	-0.099515	-0.276789	-0.0833592	-0.551684	-0.636407	0.316429	0.122983	-0.421397	0.0358894	-0.253211
80	ATH	01.Wine_European	WineEuropean	dom	2	0	EUPLOID	het	Domesticated	Wine	0	67.9	48.4	61.24	13.94	8.48	79.5	31.57	26.29	0	NA	0	NA	0.223699	-0.27495	1.52626	0.108805	0.119539	-0.0238589	0.532417	0.394434	0.19164	0.165289	-0.154895	-0.0774887	-0.0344866	-0.144736	0.00276039	-0.101609	-0.10645	0.717498	0.83092	-0.0305859	0.620219	0.0755895	1.19024	0.302802	0.732716	0.464277
81	BFQ	01.Wine_European	WineEuropean	dom	2	0	EUPLOID	hom	Domesticated	Cider	0	92.5	80.5	77.27	43.56	14.61	97.46	86.98	65.51	1	0	25	12	0.020819	NA	NA	NA	NA	NA	NA	0.0763665	-0.0907682	NA	0.401968	NA	-0.0347225	0.461858	-0.225494	NA	0.382098	NA	NA	NA	NA	0.32103	NA	NA	NA	NA
82	CIA	01.Wine_European	WineEuropean	dom	2	0	EUPLOID	hom	Domesticated	Industrial	0	90.6	82.2	NA	NA	NA	NA	NA	NA	0	NA	36	13.8889	-0.225415	NA	0.934841	NA	NA	NA	0.838617	0.324126	0.645463	0.460766	0.725861	0.318622	-0.609308	0.434123	-0.0454412	-0.0022667	0.534342	NA	NA	3.274	NA	-0.419465	NA	0.506387	0.97472	0.908369
83	BFR	01.Wine_European	WineEuropean	dom	2	0	EUPLOID	hom	Domesticated	Cider	0	94.8	83.2	78.64	44.17	23.01	96.37	72	48	5	0	79	18.9873	-0.321279	NA	-0.0982716	-1.41437	NA	-0.572339	0.26117	0.113785	-0.234682	0.219524	0.0103203	0.0242191	-0.138893	-0.190592	-0.198258	-0.383826	-0.155395	-0.0792141	0.494325	0.187654	0.373553	0.432333	1.35554	0.154993	0.132556	0.204553
84	CIB	01.Wine_European	WineEuropean	dom	2	0	EUPLOID	hom	Domesticated	Industrial	0	94.4	85.2	NA	NA	NA	NA	NA	NA	7	28.5714	73	13.6986	0.137212	-0.135578	-1.08981	-0.616845	-0.60845	-0.312691	0.0681173	0.355558	0.0792316	0.451762	-0.534251	0.0341286	-0.0640793	0.00706919	-0.0934069	-0.023587	0.170289	-0.517073	0.111567	-0.40248	0.102691	-0.201375	0.217728	-0.0774997	-0.352196	-0.190337
85	CBG	01.Wine_European	WineEuropean	dom	2	0	EUPLOID	het	Domesticated	Wine	0	67.7	58.9	98.15	69.59	47.01	92.33	79.56	62.36	3	0	19	0	-0.139311	-0.197097	-0.0175658	0.326455	0.0983116	-0.102507	0.314091	0.0375894	-0.0860185	0.0492595	-0.129883	-0.226262	-0.0807307	-0.185999	-0.0466389	-0.199248	-0.100066	0.0547474	0.368792	-0.289569	0.474494	0.794247	0.276397	-0.147554	-0.202944	-0.151771
86	ACF	01.Wine_European	WineEuropean	dom	1	0	EUPLOID	hom	Domesticated	Distillery	0	65.6	57.2	NA	NA	NA	NA	NA	NA	NA	NA	NA	NA	0.0425151	NA	-0.120918	NA	NA	NA	0.228979	NA	NA	0.326291	0.543996	0.0553778	NA	0.766074	NA	NA	0.169551	NA	0.931711	NA	NA	0.0563767	1.01131	0.0826287	NA	NA
87	SACE_YCD	01.Wine_European	WineEuropean	dom	2	1	ANEUPL	hom	Domesticated	Cider	0	33.33	19.14	NA	NA	NA	NA	NA	NA	NA	NA	NA	NA	NA	NA	NA	NA	NA	NA	NA	NA	NA	NA	NA	NA	NA	NA	NA	NA	NA	NA	NA	NA	NA	NA	NA	NA	NA	NA
88	APS	01.Wine_European	WineEuropean	dom	2	3	ANEUPL	het	Domesticated	Wine	0	38.2	14.9	NA	NA	NA	NA	NA	NA	0	NA	2	100	-1.19178	NA	-0.793698	1.24676	NA	NA	0.482714	-0.00705427	0.0692817	0.0171201	0.363575	0.209923	0.0573467	-0.129806	0.271821	-0.426336	-0.298929	-0.460081	-0.280662	NA	NA	NA	0.768488	0.527925	0.391952	0.307922
89	ARC	01.Wine_European	WineEuropean	dom	2	1	ANEUPL	het	Domesticated	Wine	0	33.3	8.71	NA	NA	NA	NA	NA	NA	0	NA	1	0	0.146764	-0.539915	0.0115954	-0.03253	-0.256146	0.0114503	0.0518063	-0.0358804	-0.197765	-0.0113203	-0.185376	-0.206772	-0.381602	-0.245956	-0.286219	-0.210441	-0.209165	-0.418538	-0.611202	-0.372835	0.287582	-0.786424	0.0426322	0.148323	0.161711	0.183431
90	BER	01.Wine_European	WineEuropean	dom	2	0	EUPLOID	het	Domesticated	Wine	0	83.1	63.9	92.77	42.42	8.11	92.61	67.32	17.77	0	NA	10	0	-0.0718203	-0.216711	0.0414824	-0.0515267	-0.098053	0.00270186	0.197847	0.288169	0.104905	0.325683	-0.0697501	0.102275	0.0779083	0.0577558	0.0860255	-0.0146544	0.120274	-0.676059	-0.210213	-0.413368	0.981743	-0.15015	0.693448	0.436752	0.295685	0.459481
91	BES	01.Wine_European	WineEuropean	dom	2	0	EUPLOID	het	Domesticated	Wine	0	89.7	80.3	100.98	85.27	33.83	93.69	78.12	58.5	1	0	17	11.7647	-0.311525	-0.298748	1.23483	0.423618	0.202925	-0.0480422	1.0352	0.486193	0.258391	0.162146	0.240414	0.210857	0.0180197	0.0219784	-0.0394563	0.0361604	-0.0453734	0.561408	0.649702	-0.48459	0.996388	-0.445556	2.11087	0.566855	0.903762	0.369023
92	ARK	01.Wine_European	WineEuropean	dom	2	2	ANEUPL	het	Wild	Fruit	0	37.5	19.6	NA	NA	NA	NA	NA	NA	0	NA	0	NA	NA	-0.210448	-0.285659	0.0316062	-0.283916	-0.229449	0.0174566	NA	0.20219	0.0914135	-0.33351	-0.229338	-0.128039	-0.0798098	-0.25186	-0.238069	-0.0732614	-0.422466	-0.334323	-0.346867	0.0233078	NA	0.149613	0.142794	0.148874	0.0583662
93	ATA	01.Wine_European	WineEuropean	dom	2	0	EUPLOID	hom	Domesticated	Wine	0	80.1	65.7	94.06	40.88	22.06	91.67	50.51	33.75	17	0	87	17.2414	-1.01972	-0.343249	-0.0810828	-0.141949	-0.0888505	0.0321165	-0.10021	0.152553	0.0492123	NA	-0.0876585	-0.00035697	-0.0517069	0.00710316	-0.125462	0.0481237	0.0723383	-0.411693	-0.00770608	-0.569786	0.345102	-0.0760134	0.243581	0.133783	-0.0917921	0.115193
94	ARQ	01.Wine_European	WineEuropean	dom	2	0	EUPLOID	hom	Domesticated	Wine	0	42.6	26.6	7.79	3.84	4.87	83.02	44.46	29.63	0	NA	0	NA	-0.224075	-0.627265	1.55384	0.635753	NA	-0.382716	0.944996	0.557979	0.349329	0.447784	0.7288	0.522704	0.151103	0.407536	-0.0729966	0.227693	0.41022	0.895177	0.752692	-0.535674	0.621841	-0.0205462	1.8301	0.465188	0.139488	0.28298
95	SACE_YBN	01.Wine_European	WineEuropean	dom	2	0	EUPLOID	hom	UNK	Fruit	NA	NA	NA	NA	NA	NA	NA	NA	NA	NA	NA	NA	NA	NA	NA	NA	NA	NA	NA	NA	NA	NA	NA	NA	NA	NA	NA	NA	NA	NA	NA	NA	NA	NA	NA	NA	NA	NA	NA
96	APV	01.Wine_European	WineEuropean	dom	2	0	EUPLOID	hom	Domesticated	Wine	0	47.4	42.3	51.67	11.92	14.39	78.64	21.71	17.96	0	NA	42	40.4762	-0.258318	-0.240793	0.0486128	0.126292	-0.244883	-0.290687	-0.0271469	NA	0.113924	NA	0.107665	NA	-0.0478112	0.0203521	-0.17466	-0.00360444	-0.0856072	-0.0599768	0.0880551	-0.330545	0.450784	0.394521	-0.0948056	NA	0.0610219	NA
97	CFV	01.Wine_European	WineEuropean	dom	2	2	ANEUPL	hom	Wild	Fruit	0	47.8	38.4	NA	NA	NA	NA	NA	NA	0	NA	36	97.2222	0.155596	-0.221697	NA	-0.591117	-0.136242	0.17236	-0.121491	0.239662	0.184025	0.197374	-0.202382	0.0983511	-0.0398966	0.0131283	-0.110981	-0.216279	-0.0260079	-0.91315	-0.220168	-0.249857	0.392389	-0.63924	-0.409024	-0.592441	-0.609978	-0.440483
98	SACE_YDC	01.Wine_European	WineEuropean	dom	2	0	EUPLOID	hom	UNK	Beer	NA	NA	NA	NA	NA	NA	NA	NA	NA	NA	NA	NA	NA	NA	NA	NA	NA	NA	NA	NA	NA	NA	NA	NA	NA	NA	NA	NA	NA	NA	NA	NA	NA	NA	NA	NA	NA	NA	NA
99	SACE_GAP	01.Wine_European	WineEuropean	dom	2	0	EUPLOID	hom	UNK	Wine	NA	NA	NA	NA	NA	NA	NA	NA	NA	0	NA	0	NA	NA	NA	NA	NA	NA	NA	NA	NA	NA	NA	NA	NA	NA	NA	NA	NA	NA	NA	NA	NA	NA	NA	NA	NA	NA	NA
100	AAI	01.Wine_European	WineEuropean	dom	1	0	EUPLOID	hom	Domesticated	Distillery	NA	NA	NA	NA	NA	NA	NA	NA	NA	NA	NA	NA	NA	-0.0853152	-0.387681	1.15664	0.18466	-0.0949782	-0.069993	0.814923	0.340512	0.28336	0.143666	0.0240653	-0.0507969	-0.163286	-0.0493849	-0.348725	-0.278592	0.0119769	1.34729	0.717988	-0.286322	0.714187	0.31561	1.12523	0.454383	0.568268	0.457187
101	ARV	01.Wine_European	WineEuropean	dom	2	1	ANEUPL	hom	Domesticated	Distillery	0	41.5	14.9	NA	NA	NA	NA	NA	NA	0	NA	0	NA	-0.165973	0.0854973	1.38088	0.576545	0.121915	0.224042	0.953139	0.335993	0.0961614	0.294998	0.0253381	-0.308572	-0.340806	-0.112262	0.06535	-0.0894393	-0.149491	0.830947	0.470041	0.0709894	0.72376	-0.784528	1.17564	0.361768	0.646644	0.438979
102	BHC	01.Wine_European	WineEuropean	dom	2	0	EUPLOID	het	Domesticated	Cider	0	51.7	36.7	80.64	33.82	7	98.06	56.24	25.12	0	NA	28	3.57143	-0.0829822	NA	NA	NA	NA	NA	NA	NA	NA	NA	1.25631	NA	0.141247	0.945712	NA	NA	0.783517	NA	0.743812	NA	NA	0.500064	NA	NA	NA	NA
103	BHF	01.Wine_European	WineEuropean	dom	2	0	EUPLOID	hom	Domesticated	Cider	0	93.3	81	89.05	59.43	30.97	97.56	83.61	55.6	0	NA	6	0	-0.286131	-0.235441	-0.0124353	-0.0847052	0.0287979	-0.213355	0.0759549	-0.17061	-0.0901921	NA	-0.208362	-0.200961	-0.255446	-0.305356	-0.272574	0.0753042	-0.134677	-0.407307	-0.480134	-0.321277	-0.560652	0.361338	-0.0622393	-0.506117	-0.445987	-0.332515
104	BLB	01.Wine_European	WineEuropean	dom	2	0	EUPLOID	hom	Domesticated	Wine	0	58.5	49.9	86.54	33.64	21.81	61.84	21.31	15.29	0	NA	36	19.4444	-0.0116485	-0.456255	-0.711244	-0.250897	-0.400322	-0.0720367	-0.113454	-0.137186	-0.105223	-0.187748	-0.26468	-0.204581	-0.203415	-0.218795	-0.207879	-0.35237	-0.176107	-0.389003	-0.148783	-0.18275	0.108676	0.422402	0.00420928	-0.168228	0.1175	-0.020022
105	BPP	01.Wine_European	WineEuropean	dom	2	1	ANEUPL	hom	Domesticated	Wine	0	66	54.4	NA	NA	NA	NA	NA	NA	3	0	71	64.7887	0.0306702	-0.320831	-0.65606	-0.361237	-0.296275	0.157618	0.154159	0.268924	0.228565	0.331309	-0.181646	0.0697791	-0.0227282	0.091769	-0.0656533	0.019385	0.124047	-0.165126	0.0840504	0.112525	-0.149582	0.0587798	0.154394	0.253571	0.131852	0.282666
106	BTN	01.Wine_European	WineEuropean	dom	2	0	EUPLOID	hom	Domesticated	Wine	0	81.5	71.4	90.95	72.06	42.38	96.56	87.29	71.12	44	13.6364	90	22.2222	-0.0398145	-0.616806	NA	-0.913655	-0.865662	-0.642196	-0.311511	-0.32257	-0.113615	-0.145613	-0.334283	-0.195783	-0.212437	-0.325154	-0.178143	-0.359468	-0.418312	-0.645416	0.0846508	-0.196949	-0.368311	0.330261	0.320577	-0.116176	-0.208112	-0.139333
107	BTL	01.Wine_European	WineEuropean	dom	2	0	EUPLOID	hom	Domesticated	Wine	0	74.7	69.5	78.01	40.08	22.81	67.86	28.71	28.2	42	4.7619	89	50.5618	0.0288905	-0.471847	NA	-0.820217	-0.414321	-0.124916	0.00769588	0.132763	0.228205	0.181963	0.0224765	0.103014	-0.00562008	0.123896	0.0848023	0.0126312	0.0499197	-0.287795	-0.164693	-0.138092	0.085277	0.379201	0.322041	0.36346	-0.0308444	0.310551
108	CRH	01.Wine_European	WineEuropean	dom	2	0	EUPLOID	het	Domesticated	Wine	0	63.4	59.2	75.86	17.5	12.16	56.17	24.7	20.93	11	9.09091	57	12.2807	-0.145151	-0.272333	1.75488	0.00869512	-0.266575	-0.125249	0.313853	0.329615	0.257762	0.335937	-0.243106	0.0143287	0.102667	-0.184394	-0.0698154	-0.176149	-0.0415067	0.0619219	0.5994	-0.179988	0.313674	0.341003	1.42135	0.375116	0.304031	0.268867
109	SACE_YAA	01.Wine_European	WineEuropean	dom	2	0	EUPLOID	hom	Domesticated	Distillery	0	73.35	68.793	NA	NA	NA	NA	NA	NA	3.7037	0	10.8108	16.6667	NA	NA	NA	NA	NA	NA	NA	NA	NA	NA	NA	NA	NA	NA	NA	NA	NA	NA	NA	NA	NA	NA	NA	NA	NA	NA
110	BSP	01.Wine_European	WineEuropean	dom	2	0	EUPLOID	hom	Domesticated	Wine	0	85.8	79.1	83.35	30.62	15.68	79.58	37.13	36.01	52	5.76923	84	27.381	-0.0711627	-0.490522	-0.559761	-0.221168	-0.267378	-0.698205	-0.0697617	-0.0887317	0.0141722	0.0481603	-0.30047	-0.39942	-0.396401	-0.241188	-0.232656	-0.0982725	-0.240831	-0.545608	-0.293409	-0.571431	-0.904106	0.382749	-0.0941784	-0.224716	-0.325559	-0.162568
111	AHT	01.Wine_European	WineEuropean	dom	1	0	EUPLOID	hom	Domesticated	Fermentation	0	80.9	55.6	NA	NA	NA	NA	NA	NA	NA	NA	NA	NA	-0.745881	-0.427314	0.0428908	-0.290038	-0.518274	-0.0724934	-0.31174	-0.205543	-0.0752252	-0.0293741	-0.214603	-0.277522	0.00128727	-0.154662	0.0643887	-0.103007	-0.139276	-0.619462	-0.449011	-0.211366	0.251951	0.647594	-0.163356	-0.11692	-0.0912672	-0.0480654
112	ATN	01.Wine_European	WineEuropean	dom	2	0	EUPLOID	hom	Wild	Fruit	0	35.1	15.5	26.31	5.78	5.71	56.77	40.27	38.56	0	NA	12	50	0.187883	-0.54196	1.42726	0.867739	0.431604	0.0779936	0.920504	0.276478	0.274944	0.554738	-0.150344	-0.186064	-0.0646569	-0.208072	-0.0993304	-0.308682	0.0159205	0.890808	0.869139	0.0630413	0.555535	0.204603	2.13911	0.350877	0.785447	0.461435
113	SACE_YBO	01.Wine_European	WineEuropean	dom	2	0	EUPLOID	hom	UNK	Fruit	NA	NA	NA	NA	NA	NA	NA	NA	NA	NA	NA	NA	NA	NA	NA	NA	NA	NA	NA	NA	NA	NA	NA	NA	NA	NA	NA	NA	NA	NA	NA	NA	NA	NA	NA	NA	NA	NA	NA
114	BNK	01.Wine_European	WineEuropean	dom	2	0	EUPLOID	hom	Domesticated	Wine	0	70.2	38.1	90.83	61.56	18.61	93.56	71.93	58.48	38	2.63158	68	13.2353	-0.725777	-0.319091	NA	-0.582662	-0.135891	0.0846357	0.0047179	0.213773	0.362476	0.213865	-0.0539312	0.0162628	0.0157928	0.069038	0.0254498	-0.108751	0.0260944	-0.209498	-0.165248	0.0454239	0.301499	NA	0.287601	0.317918	-0.0276246	0.410599
115	BNR	01.Wine_European	WineEuropean	dom	2	0	EUPLOID	hom	Domesticated	Wine	0	70.5	54.2	95.25	92.06	59.33	93.19	73.2	64.31	20	0	54	9.25926	NA	-0.384181	-0.227029	-0.120872	-0.0720394	-0.0143346	0.0122589	0.292637	0.18137	0.184918	-0.0937361	0.0526736	-0.120438	0.0532112	0.0736664	-0.0379679	0.0832883	-0.27009	0.0778242	-0.291444	0.612604	NA	0.334765	0.355855	0.244191	0.301071
116	BQH	01.Wine_European	WineEuropean	dom	2	0	EUPLOID	het	Domesticated	Wine	0	63.4	52.4	67.19	31.78	24.79	83.3	49.01	38.1	0	NA	20	0	-0.302395	-0.443202	-0.28597	-0.179918	-0.206982	-0.29637	-0.152461	-0.0119873	-0.298683	-0.0586049	-0.247021	-0.0954059	-0.286934	-0.148618	-0.102154	-0.177503	-0.176795	-0.325977	-0.343345	-0.16484	0.182875	0.0830027	-0.021952	-0.691114	-0.646308	-0.736176
117	BEQ	01.Wine_European	WineEuropean	dom	2	0	EUPLOID	het	Domesticated	Wine	0	77.5	61.7	88.86	38.92	29.15	86.52	34.65	33.51	20	0	24	0	-1.52378	-0.26297	0.738708	0.519491	0.44819	0.246587	0.746672	0.298956	0.320023	0.710368	-0.115406	-0.0133497	-0.0988728	-0.17084	0.0218273	-0.099779	-0.0331038	-0.364047	0.027927	-0.49269	1.25913	-0.278013	2.20078	0.617043	0.53521	0.535638
118	AIK	01.Wine_European	WineEuropean	dom	2	0	EUPLOID	het	Wild	Nature	0	73.7	65.2	89.21	73.89	40.38	96.56	75.9	55.55	51	0	52	7.69231	-0.1822	-0.0207754	-0.540149	-0.423858	-0.503922	-0.304336	-0.318119	-0.155534	0.119054	NA	-0.389541	NA	-0.0779553	NA	-0.105322	-0.11425	-0.0826124	-0.453225	-0.237112	-0.60974	0.128608	-0.0404419	-0.100097	0.238558	0.114774	0.106001
119	CAH	01.Wine_European	WineEuropean	dom	2	1	ANEUPL	het	Domesticated	Wine	0	56.5	46.1	NA	NA	NA	NA	NA	NA	0	NA	23	73.913	-0.116517	-0.314249	-0.813472	-0.574033	-0.488007	-0.304748	-0.205867	0.125712	0.0854346	0.17487	-0.3034	0.0141488	-0.0447961	0.0215779	-0.0359628	-0.062575	0.0361189	-0.393967	-0.245128	-0.305619	-0.537416	0.531626	0.0525121	0.225266	-0.018017	0.195264
120	CBA	01.Wine_European	WineEuropean	dom	2	0	EUPLOID	het	Domesticated	Wine	0	68	58.4	98.6	93.31	67.04	92.22	81.25	57.32	0	NA	37	56.7568	-0.159221	-0.793557	NA	-2.16428	-1.4805	-1.55665	-0.980594	-0.401124	-0.286858	-0.434988	-0.780472	-0.49321	-0.513359	-0.541765	-0.533835	-0.426873	-0.784188	NA	-0.340277	-0.363716	-0.494825	0.484782	-1.425	-1.41718	-0.791907	-1.11771
121	CAI	01.Wine_European	WineEuropean	dom	2	0	EUPLOID	het	Domesticated	Wine	0	82.4	76.6	98.63	99.93	77.83	88.72	71.23	47.62	23	0	73	20.5479	0.00202355	-0.251989	-0.756097	-0.544816	-0.291155	-0.132087	-0.117707	0.0464079	0.106999	0.0581689	-0.295972	0.018667	-0.0955172	-0.0784243	-0.00663737	-0.0641978	-0.0367373	-0.432955	-0.265751	-0.270521	-0.32934	0.472978	0.0964002	0.157041	-0.0417898	0.169421
122	CAK	01.Wine_European	WineEuropean	dom	2	0	EUPLOID	het	Domesticated	Wine	0	68.9	63.8	97.03	80.18	58.99	87.45	62.8	43.38	13	0	27	0	-0.0262326	-0.190731	-0.897206	-0.740935	-0.521371	-0.207236	-0.194643	0.0889588	0.128437	0.0867999	-0.209212	0.0252583	-0.176499	-0.0182662	-0.00876638	0.0489598	0.0300891	-0.284984	-0.225503	-0.297363	-0.439737	0.602388	0.0252467	0.233082	-0.0603001	0.165907
123	CAL	01.Wine_European	WineEuropean	dom	2	0	EUPLOID	het	Domesticated	Wine	0	82	78.7	99.86	104.12	90.54	89.73	78.01	56.39	22	4.54545	63	20.6349	0.0529974	-0.744673	NA	NA	NA	-1.51037	-0.781064	-0.586016	-0.294002	-0.446022	-0.501365	-0.463872	-0.508325	-0.56488	-0.572139	-0.656771	-0.741766	-1.3358	-0.836501	-0.521619	-0.294431	0.33938	-0.729703	-0.310781	-0.226104	-0.221231
124	BSL	01.Wine_European	WineEuropean	dom	2	0	EUPLOID	het	Domesticated	Wine	NA	NA	NA	91.13	67.51	36.82	96.17	74.44	47.69	47	2.12766	77	14.2857	-0.154112	-0.0404902	-0.740556	-0.27642	-0.28239	-0.582139	-0.190096	0.064595	-0.0374587	0.00601707	-0.287892	-0.190848	-0.13056	-0.102648	-0.132588	-0.361465	-0.241611	-0.393435	-0.250745	-0.341028	0.175176	0.576218	-0.0410789	0.184698	0.11398	0.10951
125	SACE_YBX	01.Wine_European	WineEuropean	dom	2	0	EUPLOID	hom	Domesticated	Wine	0	95.81	76.8264	104.67	55.5	22.39	97.42	91.91	79.08	2.73973	0	42.5	17.6471	NA	NA	NA	NA	NA	NA	NA	NA	NA	NA	NA	NA	NA	NA	NA	NA	NA	NA	NA	NA	NA	NA	NA	NA	NA	NA
126	BSE	01.Wine_European	WineEuropean	dom	2	0	EUPLOID	hom	Domesticated	Wine	0	37	31.5	31.28	6.65	8.43	81.48	57.94	50.74	33	0	77	6.49351	-0.131047	-0.497991	0.351441	-0.443657	-0.673509	-0.0313824	-0.10779	0.0136281	-0.132807	0.0346672	-0.441734	-0.179023	-0.398264	-0.287309	-0.229416	-0.308657	-0.259562	-0.367781	0.0317988	-0.0734643	0.612768	0.426083	-0.012632	-0.831901	-0.826624	-0.937684
127	AAA	01.Wine_European	WineEuropean	dom	1	0	EUPLOID	hom	Domesticated	Wine	NA	NA	NA	NA	NA	NA	NA	NA	NA	NA	NA	NA	NA	-0.871738	-0.16411	-0.218148	0.139914	-0.495963	-0.0174301	-0.147806	NA	0.182577	NA	-0.00463522	-0.198938	-0.103843	0.0219344	-0.145584	0.13154	0.0153677	-0.158499	-0.345889	-0.237053	0.200558	-0.393719	0.345268	NA	NA	NA
128	CFS	01.Wine_European	WineEuropean	dom	4	2	ANEUPL	hom	Domesticated	Wine	0	32.4	17.4	NA	NA	NA	NA	NA	NA	0	NA	0	NA	0.10698	0.0464531	1.30502	0.846948	0.643116	0.0399799	1.01715	0.497024	0.706243	0.440657	0.748548	0.21214	0.185686	0.342629	0.250915	0.431128	0.25896	0.759075	0.750374	-0.272232	0.720028	0.264015	1.5805	0.534384	0.521415	0.499428
129	BEV	01.Wine_European	WineEuropean	dom	2	0	EUPLOID	hom	Wild	Water	0	84	68.7	91.43	41.11	14.67	93.69	64.04	38.71	41	21.9512	97	35.0515	0.202373	-0.342761	-0.968494	-0.509857	-0.324054	-0.0176204	-0.0041089	-0.00627242	-0.181948	-0.0844179	-0.214494	-0.049766	-0.567544	-0.261548	-0.0546807	-0.284331	-0.179575	-0.382671	-0.331197	-0.327905	-0.280886	0.173485	-0.327522	-0.309924	-0.704503	-0.599628
130	BET	01.Wine_European	WineEuropean	dom	2	0	EUPLOID	hom	Wild	Water	0	84.1	70.8	92.06	39.28	17.84	89.77	59.22	45.03	40	2.5	77	35.0649	-1.63431	-0.232291	1.12117	0.331961	0.267119	0.00668642	0.872546	0.345066	0.258315	0.505798	0.400699	0.243886	-0.0351451	0.017043	0.0381278	0.274785	0.0554448	0.623392	0.759583	-0.354422	0.869625	-0.169091	1.84847	0.360392	0.637878	0.330452
131	BST	01.Wine_European	WineEuropean	dom	2	0	EUPLOID	hom	Domesticated	Wine	0	82.1	74.1	83.87	24.35	15.7	92.94	62.07	44.96	44	2.27273	94	48.9362	-0.0579807	-0.229765	0.107271	-0.369172	-0.257418	-0.213461	0.0215822	0.00884851	0.152036	0.110184	-0.128533	0.149259	0.0107806	-0.0490493	0.0335377	-0.0492873	-0.0326526	-0.335105	-0.0386652	-0.496042	0.0866559	0.323764	0.390764	0.303209	0.146113	0.327584
132	ASS	01.Wine_European	WineEuropean	dom	2	0	EUPLOID	hom	Domesticated	Wine	0	92.1	73.4	99.61	67.42	26.04	95.92	80.87	61.29	61	13.1148	88	22.7273	NA	-0.254602	NA	-0.738369	-0.32518	0.0153061	0.120727	0.212675	0.168262	0.217636	0.072326	0.214124	-0.0724873	-0.0127975	0.0874955	0.0534238	0.191012	-0.527028	-0.0833216	-0.469115	0.20309	0.217612	-0.289983	-0.070474	0.0329923	-0.223638
133	BSD	01.Wine_European	WineEuropean	dom	2	0	EUPLOID	hom	Domesticated	Wine	0	91.1	81.3	91.25	80.43	46.78	96.02	71.73	60.4	5	20	63	9.52381	-0.0478666	-0.26505	0.483154	0.517754	0.321962	0.053208	0.5415	0.24903	0.378528	0.457336	-0.05175	-0.0895405	0.0584422	-0.0303568	-0.0637995	-0.0839822	0.0384115	0.463963	0.437675	-0.157224	0.721288	0.626821	1.38226	0.443638	0.644219	0.626089
134	ATM	01.Wine_European	WineEuropean	dom	2	0	EUPLOID	hom	Domesticated	Wine	0	93.8	87.1	96.2	66.85	29.33	94.16	82.81	56.77	32	3.125	77	5.19481	0.0269991	-0.424278	-1.16342	-0.698209	-0.681614	-0.112274	0.00332275	0.115437	0.273657	0.130269	-0.160593	0.0357036	-0.101453	0.0738961	0.0407921	-0.00331941	0.110482	-0.323299	-0.12321	-0.740671	0.374299	NA	0.224438	0.219626	-0.140463	0.1402
135	CQT	01.Wine_European	WineEuropean	dom	2	0	EUPLOID	hom	Domesticated	Wine	0	86.6	78.7	84.45	40.52	23.17	94.79	75.98	61.45	14	0	62	12.9032	-0.12683	-0.254651	-0.648984	-0.209183	-0.207107	-0.0637111	-0.1818	0.0757109	-0.0208989	0.0194005	-0.115941	-0.110672	-0.115691	-0.0406528	-0.0685492	-0.325428	-0.0690387	-0.571866	-0.466026	-0.0705229	0.312243	0.769502	-0.206191	0.263054	0.186955	NA
136	BSA	01.Wine_European	WineEuropean	dom	2	0	EUPLOID	hom	Domesticated	Wine	0	56.5	49.2	86.28	51.93	29.07	95.63	76.74	60.17	31	3.22581	71	21.1268	-0.490724	-0.334998	0.248792	-0.524049	-0.546899	-0.00822576	-0.187153	0.166661	0.480065	NA	-0.503647	-0.0990502	0.0357446	-0.0778502	NA	-0.000813921	0.0883841	-0.11193	-0.0620488	-0.390622	0.71834	0.327553	0.665708	0.262198	0.647749	0.290026
137	ADR	01.Wine_European	WineEuropean	dom	1	0	EUPLOID	hom	Domesticated	Wine	NA	NA	NA	NA	NA	NA	NA	NA	NA	NA	NA	NA	NA	-0.102443	-0.730047	NA	NA	-1.14074	-0.687852	-0.119474	-0.349144	0.280218	0.00909619	-0.648636	-0.694943	0.0193399	-0.464562	-0.00590018	-0.148113	-0.22943	-0.34312	0.170645	-0.478393	0.151475	-0.353576	-0.123676	-0.596112	0.11594	-0.25698
138	BSC	01.Wine_European	WineEuropean	dom	2	0	EUPLOID	hom	Domesticated	Wine	0	85.7	75.4	94.21	56.52	22.91	97.2	81.47	64.06	59	1.69492	87	32.1839	-0.103835	-0.146021	-0.735908	-0.306579	-0.416355	-0.018766	-0.00500219	0.20823	0.292697	NA	-0.110761	-0.0588763	0.0320406	-0.00285806	0.0443856	0.0157746	-0.036906	-0.401989	-0.433249	-0.124087	0.534091	0.50945	0.16505	0.261916	0.353713	0.344027
139	CFQ	01.Wine_European	WineEuropean	dom	2	0	EUPLOID	hom	Domesticated	Wine	0	23.6	6.33	9	0.55	1.06	23.32	16.94	16.48	0	NA	0	NA	-0.28386	-0.189588	0.342604	0.188192	0.111357	-0.159993	0.279071	NA	-0.113419	0.0752294	-0.099138	-0.0340439	0.0586981	0.161751	-0.160176	-0.215577	0.0507677	0.382496	0.78865	-0.182247	0.345429	0.064434	0.222762	0.0754187	0.0226496	0.114548
140	CFR	01.Wine_European	WineEuropean	dom	2	0	EUPLOID	hom	Domesticated	Wine	0	64.3	41.7	NA	NA	NA	NA	NA	NA	28	3.57143	49	6.12245	-0.321959	-0.272464	0.145954	0.222029	-0.101163	-0.233233	0.0786654	0.0426385	-0.0404671	0.135973	-0.308078	-0.0895639	0.0177112	-0.120183	-0.111405	-0.185251	-0.0633868	0.0538963	0.0540572	-0.247746	0.440717	-0.573311	0.143417	0.219198	0.242203	0.171116
141	BSB	01.Wine_European	WineEuropean	dom	2	0	EUPLOID	hom	Domesticated	Wine	6.3	NA	77.9	97.48	88.7	38.11	97.6	88.02	71.02	58	10.3448	89	29.2135	-0.0820173	0.0376892	-0.0130639	-0.260169	-0.352834	0.0612685	0.0711143	NA	0.113358	NA	-0.0353481	NA	-0.128485	-0.114308	-0.0923451	-0.213638	-0.0113172	-0.0817718	-0.163908	-0.195895	0.665465	0.592976	0.135265	-0.044582	-0.380681	-0.259387
142	ADC	01.Wine_European	WineEuropean	dom	1	0	EUPLOID	hom	Domesticated	Wine	NA	NA	NA	NA	NA	NA	NA	NA	NA	NA	NA	NA	NA	NA	-0.0929289	0.252508	0.252313	-0.239353	-0.145898	0.00231721	-0.0635199	0.131606	0.0860462	-0.376351	-0.226447	0.104224	-0.0374767	-0.0310181	-0.13231	0.0290704	0.285719	0.185627	0.0236179	0.2535	NA	0.108667	0.0178179	0.329897	0.126316
143	SACE_YCP	01.Wine_European	WineEuropean	dom	2	0	EUPLOID	hom	Domesticated	Wine	0	27.74	14.2146	95.82	42	7.06	80.59	53.75	47.79	70.4	9.09091	79.7546	13.8462	NA	NA	NA	NA	NA	NA	NA	NA	NA	NA	NA	NA	NA	NA	NA	NA	NA	NA	NA	NA	NA	NA	NA	NA	NA	NA
144	SACE_YCQ	01.Wine_European	WineEuropean	dom	2	0	EUPLOID	hom	Domesticated	Cider	0	96.21	87.9872	99.08	50.01	18.25	95.24	88.99	79.11	30.6306	0	45.9459	0	NA	NA	NA	NA	NA	NA	NA	NA	NA	NA	NA	NA	NA	NA	NA	NA	NA	NA	NA	NA	NA	NA	NA	NA	NA	NA
145	BII	01.Wine_European	WineEuropean	dom	2	0	EUPLOID	hom	Domesticated	Wine	0	87.7	74.1	83.91	35.67	21.51	93.65	73.3	53.22	0	NA	12	66.6667	-0.0332648	-0.233945	-0.627188	-0.194003	-0.129309	-0.190224	-0.0216561	0.046419	0.0864535	0.130817	-0.176541	-0.0620807	-0.113554	-0.0663097	0.007514	-0.0957033	0.0109024	-0.40043	-0.154578	-0.397938	0.23799	0.552541	-0.244072	-0.255361	-0.295075	-0.382164
146	BIS	01.Wine_European	WineEuropean	dom	2	0	EUPLOID	hom	Domesticated	Wine	0	80.6	70.2	94.33	82.36	54.87	92.59	82.25	60.61	4	0	45	64.4444	0.041074	-0.261147	NA	-0.451521	-0.360072	0.0110144	-0.000665731	-0.00547398	0.0567221	0.132468	-0.248328	-0.0274144	-0.0864811	-0.0389999	-0.0879331	-0.131369	-0.0723578	-0.645344	-0.270398	0.0826065	0.451596	0.396916	0.375696	0.243182	0.0588935	0.238683
147	BIG	01.Wine_European	WineEuropean	dom	2	1	ANEUPL	hom	Domesticated	Wine	0	44.4	29	NA	NA	NA	NA	NA	NA	0	NA	7	0	-0.117719	-0.0514282	NA	0.375652	0.137605	0.192248	0.318375	0.459661	0.274095	0.324402	0.132453	0.197648	0.0395951	0.190467	0.100149	-0.0619887	0.01639	0.194256	0.357278	-0.287093	0.724454	0.478503	1.03739	0.685154	0.711227	0.407634
148	AIR	01.Wine_European	WineEuropean	dom	2	0	EUPLOID	hom	Domesticated	Wine	0	61.9	49.3	NA	NA	NA	NA	NA	NA	0	NA	0	NA	-0.0123773	0.65168	1.07153	1.69867	1.62579	0.469773	0.955521	0.2334	0.247489	0.465935	0.749698	0.431508	-0.253052	0.44061	-0.124017	0.25225	0.388473	1.18144	0.604633	1.77395	NA	0.188792	1.98418	0.224914	0.59283	0.398386
149	AIT	01.Wine_European	WineEuropean	dom	2	0	EUPLOID	hom	Domesticated	Wine	0	63.4	48.3	NA	NA	NA	NA	NA	NA	0	NA	0	NA	-0.447153	NA	1.24576	NA	NA	NA	0.741645	NA	NA	0.636665	0.876332	0.316676	0.132763	0.507348	-0.42016	0.612798	0.30993	0.627029	0.680873	NA	NA	0.484643	1.50658	0.575574	NA	0.222214
150	BNF	01.Wine_European	WineEuropean	dom	2	0	EUPLOID	hom	Domesticated	Wine	0	64.4	49.9	85.93	50.62	31.01	96.58	76.78	55.97	64	3.125	86	20.9302	-0.236445	-0.542791	NA	-0.483266	-0.177164	-0.72394	0.0780137	0.168442	-0.228907	0.0654743	-0.325593	-0.0958623	-0.201447	-0.169171	-0.179858	-0.247122	-0.2732	-0.295343	-0.225814	-0.184264	-0.0604266	0.079007	0.00753828	0.251988	0.223459	0.194429
151	BAR	01.Wine_European	WineEuropean	dom	2	0	EUPLOID	hom	Wild	Tree	0	78.5	60.9	86.13	57.63	31.28	92.98	82.63	63.56	74	16.2162	94	20.2128	0.0115736	-0.590584	NA	-0.44109	-0.838611	0.125801	-0.0154652	0.375931	0.0751187	0.192044	-0.594445	-0.170601	-0.0799959	-0.135327	-0.0711334	-0.102514	-0.27039	-0.233977	0.330384	-0.462264	0.866201	0.339136	0.765705	0.29185	0.338098	0.321028
152	BAS	01.Wine_European	WineEuropean	dom	2	0	EUPLOID	hom	Wild	Soil	0	77.9	58.3	85.66	55.22	29.96	94.15	85.26	71.23	74	18.9189	94	31.9149	-0.0276658	-0.608719	NA	-0.639117	-0.941919	0.128347	-0.00724522	0.290581	0.0647184	0.254508	-0.856267	-0.159396	-0.113024	-0.275103	-0.139846	-0.17072	-0.28203	-0.101138	0.416733	-0.450423	0.950647	0.354774	0.883904	0.304055	0.312875	0.213136
153	BAT	01.Wine_European	WineEuropean	dom	2	0	EUPLOID	hom	Wild	Soil	0	78.7	59.5	86.78	59.18	33.74	93.46	84.53	67.19	78	23.0769	96	19.7917	-0.00934659	-0.606992	NA	-0.565738	-0.768431	0.10854	-0.144078	0.365867	0.199972	0.201106	-0.774012	-0.273896	-0.026458	-0.230968	-0.109771	-0.238327	-0.267647	-0.102434	0.364808	-0.499344	0.77958	0.428427	0.825416	0.28937	0.365474	0.233196
154	BRD	01.Wine_European	WineEuropean	dom	2	0	EUPLOID	het	UNK	Unknown	0	74.6	56.2	95.25	79.29	37.45	95.92	75.75	57.63	35	8.57143	76	22.3684	-0.0598548	-0.409838	-0.652494	-0.223068	-0.418212	-0.0842205	0.0511656	0.186567	0.127757	0.0199271	-0.071039	-0.226468	-0.0652819	NA	0.00274265	-0.192219	-0.00616282	-0.375598	-0.0442727	-0.146713	0.0424029	-1.0045	-0.10215	NA	-0.250593	NA
155	AGV	01.Wine_European	WineEuropean	dom	1	0	EUPLOID	hom	Domesticated	Wine	NA	NA	NA	NA	NA	NA	NA	NA	NA	NA	NA	NA	NA	-0.310847	-0.258081	-0.355725	-0.279959	-0.31857	-0.361934	-0.0394234	0.217595	0.19884	0.151927	-0.117085	0.0498841	0.023297	0.127833	0.0323947	-0.0317085	0.220158	0.367021	0.388783	-0.382621	0.52646	-0.905215	0.0958397	0.14541	-0.398789	-0.0340914
156	BQI	01.Wine_European	WineEuropean	dom	2	0	EUPLOID	hom	Domesticated	Wine	0	56.9	36.1	51.85	23.77	19.13	90.03	61.33	46.31	0	NA	22	50	NA	-0.436556	-0.539231	-0.023432	-0.160056	-0.0401102	0.071723	0.179972	0.157352	0.131832	-0.166449	-0.0450084	-0.15371	-0.0312592	-0.0305735	0.0018417	-6.88e-05	-0.333074	-0.190006	-0.43136	0.256905	NA	0.205781	0.118476	-0.329347	-0.0474454
157	AGA	01.Wine_European	WineEuropean	dom	2	4	ANEUPL	hom	Domesticated	Wine	0	52.4	41.7	NA	NA	NA	NA	NA	NA	0	NA	54	75.9259	-1.12715	-0.823095	-0.316955	-0.561331	-1.09041	-0.232697	-0.496385	-0.409279	-0.112858	-0.507951	-0.700651	-0.440004	-0.112427	-0.405494	-0.402807	-0.56662	-0.491859	-0.689977	-0.330206	-0.64012	0.438543	-0.909849	-0.429566	-1.11677	-0.912099	-1.21493
158	AGS	01.Wine_European	WineEuropean	dom	1	0	EUPLOID	hom	Domesticated	Wine	0	42.9	34.2	NA	NA	NA	NA	NA	NA	NA	NA	NA	NA	-0.429302	-0.676447	0.492401	-0.380933	-0.448588	-0.0476269	0.235166	-0.0841326	-0.00692779	-0.148345	-0.170862	-0.244455	-0.22896	-0.258438	-0.146599	-0.23065	-0.303651	-0.162592	-0.00421997	-0.0637043	0.382463	NA	0.0501748	-0.419533	-0.550645	-0.599833
159	BPC	01.Wine_European	WineEuropean	dom	2	0	EUPLOID	hom	Domesticated	Wine	12.6	NA	NA	93.83	75.61	49.56	93.12	84.88	72.62	50	0	91	21.978	NA	0.185228	2.3573	1.05143	0.702776	0.197138	1.32362	0.660266	0.586251	0.895902	0.102156	0.0912691	0.110192	-0.0255048	0.0170678	-0.0511753	0.25048	0.869428	0.796359	0.0227693	1.3506	NA	1.80498	1.10895	0.689575	0.994604
160	BKE	01.Wine_European	WineEuropean	dom	2	0	EUPLOID	hom	Domesticated	Wine	0	46.1	27	33.14	24.18	19.71	89.24	47.61	42.54	0	NA	18	55.5556	-0.290908	-0.278684	-0.0754817	-0.0529751	-0.069801	-0.130957	0.151773	-0.769777	0.0877758	0.212493	-0.213017	-0.089461	-0.091404	0.0592025	-0.242032	-0.223958	0.061201	-0.254413	-0.217231	-0.128351	0.286966	0.308339	0.0647606	0.157057	0.00977177	0.344662
161	BLH	01.Wine_European	WineEuropean	dom	2	0	EUPLOID	hom	Domesticated	Wine	0	81.5	67.7	97.07	87.64	60.62	95.62	86.1	74.03	3	0	52	1.92308	-0.165728	-0.0339319	-0.500658	-0.133686	-0.160972	0.107142	0.0754222	0.110591	0.0395406	0.164226	-0.180408	0.059509	0.117871	0.0854824	0.0225314	-0.0326501	-0.0456469	-0.229169	-0.0390612	-0.151415	0.348589	0.681666	-0.106176	-0.0844739	0.00477346	-0.0301719
162	CRG	01.Wine_European	WineEuropean	dom	2	0	EUPLOID	het	Domesticated	Wine	0	77.4	66	90.74	53.14	27.44	96.07	82.35	64.37	4	0	67	4.47761	-0.0418569	-0.543286	0.839169	-0.244653	-0.0379879	0.0602958	0.0394468	0.230398	0.11054	0.192585	-0.30324	0.165267	-0.0946683	-0.00517973	0.132475	-0.0516234	0.00184497	0.0866061	0.66991	-0.287606	0.677546	0.252882	0.451389	0.223214	-0.0468733	0.201636
163	AIL	01.Wine_European	WineEuropean	dom	2	0	EUPLOID	het	Wild	Nature	0	50.1	28.8	64	13.38	8.14	65.96	42.43	33	0	NA	11	0	-0.366281	-0.300552	0.173859	0.263331	-0.102956	-0.202394	0.430152	-0.119256	0.130642	0.155855	-0.0690858	NA	-0.129837	-0.134912	-0.104317	0.0548947	-0.0483524	0.598197	0.421696	-0.0371191	0.45451	0.249497	0.397035	NA	-0.137152	0.207139
164	AMS	01.Wine_European	WineEuropean	dom	2	0	EUPLOID	het	UNK	Probiotic	0	59.1	35.5	71.68	14.24	7.03	85.78	50.53	36.21	22	0	45	2.22222	NA	NA	NA	NA	NA	NA	NA	NA	NA	NA	NA	NA	NA	NA	NA	NA	NA	NA	NA	NA	NA	NA	NA	NA	NA	NA
165	BLE	01.Wine_European	WineEuropean	dom	2	0	EUPLOID	hom	Domesticated	Wine	0	65.8	47.1	94.86	62.76	47.64	79.44	21.26	11.84	69	10.1449	85	24.7059	-0.0049216	-0.369105	-0.568334	-0.0323155	-0.0626286	-0.0658219	0.0572274	0.0248084	-0.0888622	-0.0189143	0.00327939	-0.0623312	0.0673134	0.0542976	-0.227772	-0.222187	-0.0457227	-0.0818356	0.0541688	-0.170882	0.357479	0.79382	0.100752	-0.0279578	0.309952	NA
166	ADB	01.Wine_European	WineEuropean	dom	1	1	ANEUPL	hom	Domesticated	Wine	NA	NA	NA	NA	NA	NA	NA	NA	NA	NA	NA	NA	NA	-0.23641	-0.484014	NA	NA	-0.601887	-0.0336288	-0.296645	-0.231391	-0.248336	-0.246001	-0.548954	-0.251203	-0.212136	-0.295764	-0.369196	-0.429834	-0.404741	-0.517358	-0.225084	-0.666727	0.483732	-0.284754	0.366964	-0.181145	-0.23514	-0.254258
167	BQB	01.Wine_European	WineEuropean	dom	2	0	EUPLOID	het	Domesticated	Wine	0	75.4	65	97.3	86.58	80.84	94.15	72.32	47.32	0	NA	0	NA	0.0253678	-0.792997	-0.611129	-0.162283	-0.0152425	-0.70105	0.100543	-0.0509397	-0.0332431	-0.003191	-0.242701	-0.173264	-0.211751	-0.221481	-0.101108	-0.130309	-0.186278	-0.204976	-0.293241	-0.0785921	0.0742606	-0.841306	-0.0781651	0.0248367	0.283263	0.107126
168	AMR	01.Wine_European	WineEuropean	dom	2	0	EUPLOID	hom	Wild	Soil	0	48.4	39.3	13.03	8.76	9.22	95.32	41.84	36.86	98	8.16327	99	10.101	-0.106561	-0.168193	3.1875	1.20856	1.22553	0.349766	-0.0241982	-0.257838	-0.511609	-0.306267	-0.210646	-0.147663	-0.552251	-0.376279	-0.583111	-1.05653	-0.584025	0.90347	-0.249923	0.214264	0.0702466	0.51699	-0.22003	-0.233823	-0.561303	-0.397446
169	ABT	01.Wine_European	WineEuropean	dom	1	0	EUPLOID	hom	Wild	Nature	NA	NA	NA	NA	NA	NA	NA	NA	NA	NA	NA	NA	NA	-0.171154	NA	NA	NA	NA	NA	NA	NA	NA	NA	0.212146	-0.150363	NA	0.0243308	NA	0.246566	-0.119327	NA	NA	NA	NA	0.09163	NA	NA	NA	NA
170	BRA	01.Wine_European	WineEuropean	dom	2	0	EUPLOID	hom	Wild	Nature	0	79.4	50	95.63	78.03	18.58	97.3	78.05	21.13	17	0	59	25.4237	0.0693914	-0.233064	-0.606928	-0.0714296	-0.27646	0.184646	0.0248983	NA	0.22755	NA	-0.128656	NA	NA	NA	-0.0637832	-0.0661081	NA	-0.292569	-0.27152	-0.325978	0.201102	-0.275171	-0.0918435	-0.0737277	-0.0223665	-0.0778448
171	BIC	01.Wine_European	WineEuropean	dom	2	0	EUPLOID	hom	Domesticated	Wine	0	75.7	61.9	31.46	10.16	8.87	96.38	77.71	52.78	70	4.28571	99	18.1818	-0.0237838	-0.0328346	1.99279	1.35528	0.705224	-0.10596	1.35752	0.662446	0.464337	0.442623	0.316319	0.163446	0.174708	-0.0660165	0.087315	-0.137605	0.315743	0.78301	0.900845	-0.204116	1.03063	0.349104	1.68917	0.89338	0.884271	0.656738
172	BLK	01.Wine_European	WineEuropean	dom	2	0	EUPLOID	hom	Domesticated	Wine	0	67	48.5	86.6	35.55	10.77	95.82	63.62	38.21	63	19.0476	77	19.4805	-1.09416	-0.264538	0.00685576	0.131678	-0.0631081	-0.163684	0.0429388	0.243891	0.247696	0.245281	-0.065837	0.0438815	-0.0340236	0.0169146	-0.0427546	-0.0539868	0.00441215	-0.169159	-0.206347	-0.0967653	0.325691	-0.0643484	0.0270852	-0.546282	-0.701669	-0.667213
173	BBV	01.Wine_European	WineEuropean	dom	2	1	ANEUPL	het	Domesticated	Wine	0	67.1	54.6	NA	NA	NA	NA	NA	NA	15	0	85	42.3529	-0.229798	-0.262569	-0.587578	-0.40465	-0.197399	0.0719304	-0.0872084	0.140335	0.140967	0.12686	-0.337627	-0.0601864	0.0561832	0.0331939	0.00285336	-0.15871	-0.0526679	-0.282678	-0.211768	-0.198374	0.449097	0.317202	-0.0508193	0.317558	-0.0087812	0.308503
174	BVK	01.Wine_European	WineEuropean	dom	2	0	EUPLOID	hom	Domesticated	Wine	0	61.6	52.1	86.73	67.31	44.37	95.32	71.41	57.45	49	0	64	7.8125	-0.0469632	-0.386123	-0.836774	-0.388182	-0.32577	-0.091149	-0.184035	0.0347958	0.0235536	0.00833693	-0.0592032	-0.0625265	-0.182896	-0.0155724	-0.109557	-0.120522	-0.0997062	-0.541258	-0.312969	-0.161299	0.241251	0.575587	-0.146445	0.339323	0.298498	0.234846
175	CFE	01.Wine_European	WineEuropean	dom	2	0	EUPLOID	het	Domesticated	Beer	0	76.8	68.2	86.12	58.21	27.21	92.45	82.84	66.94	4	0	45	4.44444	-0.0782653	-0.213314	-0.0410027	-0.272376	-0.317447	-0.308038	-0.0394912	0.15151	0.149487	0.184846	-0.25961	-0.0184087	-0.0644604	-0.0135788	-0.111652	-0.0946698	0.0675362	-0.363068	-0.234053	-0.177047	0.271505	0.141242	0.0749425	0.167213	0.216809	0.126344
176	BRF	01.Wine_European	WineEuropean	dom	2	0	EUPLOID	het	Domesticated	Wine	0	71.9	63.6	93.84	65.84	43.36	94.62	73.68	50.58	42	0	77	20.7792	0.390549	-0.217081	-0.649979	-0.0448196	-0.352509	-0.329147	-0.0361143	NA	0.231646	NA	-0.0320384	NA	NA	NA	0.254322	0.14647	NA	-0.418572	-0.611708	-0.150758	0.523265	0.587165	0.227734	NA	NA	NA
177	BSM	01.Wine_European	WineEuropean	dom	2	0	EUPLOID	het	Domesticated	Wine	0	84.7	80.9	88.11	48.69	20.86	93.8	82.57	64.92	55	5.45455	74	28.3784	-0.26781	-0.017307	-0.667767	-0.237397	-0.258151	-0.484627	-0.0678136	0.0759912	-0.157146	0.0657993	-0.242832	-0.147599	-0.16343	-0.0773587	-0.100059	-0.356945	-0.1276	-0.367661	-0.231886	-0.486145	0.218651	0.445713	-0.085753	0.176334	0.0435535	0.205997
178	BSN	01.Wine_European	WineEuropean	dom	2	0	EUPLOID	het	Domesticated	Wine	0	82.9	78.7	88.29	48.29	18.83	93.7	80.4	60.41	46	8.69565	82	39.0244	-0.206228	-0.263679	-0.675577	-0.31209	-0.278715	-0.0915683	0.0430132	0.147537	0.175055	0.130226	-0.276454	-0.0637925	-0.143657	-0.00363697	0.0312844	-0.17575	-0.0709713	-0.320847	-0.0242217	-0.444493	0.213966	0.285396	-0.145771	0.00332763	-0.424332	-0.0222636
179	CPE	01.Wine_European	WineEuropean	dom	2	1	ANEUPL	hom	UNK	Unknown	0	78.3	70.1	NA	NA	NA	NA	NA	NA	51	17.6471	72	41.6667	-0.0809879	0.121386	NA	-0.462562	-0.0453539	-0.116585	-0.102128	-0.0986926	-0.00244455	-0.00732263	-0.272813	-0.0425321	-0.067998	-0.162124	0.0880227	-0.0270866	-0.0709962	-0.559518	-0.428404	0.280887	0.190642	0.0378845	-0.554684	-0.673105	-0.469738	-0.688694
180	BLM	01.Wine_European	WineEuropean	dom	2	0	EUPLOID	hom	Domesticated	Wine	NA	NA	NA	NA	NA	NA	NA	NA	NA	0	NA	0	NA	-0.199005	-0.327251	-0.2771	-0.115501	-0.237183	-0.167875	0.00366876	0.0229335	0.00524287	0.104776	-0.330243	-0.0637401	-0.11974	-0.102323	-0.149014	-0.128332	-0.045931	-0.243985	-0.130654	-0.160636	0.0711923	-0.0312372	0.0131424	0.228753	0.194307	0.149294
181	BQC	01.Wine_European	WineEuropean	dom	2	0	EUPLOID	hom	Domesticated	Distillery	0	62.9	52.6	75.61	37.39	20.35	95.82	69.04	39.58	52	3.84615	82	30.4878	0.319606	-0.301286	-0.690913	-0.200803	-0.337023	-0.0711855	-0.0822578	0.161715	0.0382438	0.135714	-0.134612	-0.138498	-0.193662	-0.0395285	0.00805432	-0.192013	-0.100488	-0.576009	-0.294633	-0.327696	0.396775	0.741475	-0.159127	-0.0496316	-0.395424	0.00259867
182	BRE	01.Wine_European	WineEuropean	dom	2	0	EUPLOID	hom	Domesticated	Wine	0	76.7	61.2	93.02	62.83	24.95	83.85	29.83	23.2	32	0	62	14.5161	0.281761	0.0529459	-0.892265	-0.187413	-0.426166	-0.487595	-0.113599	NA	-0.0693078	NA	-0.199964	-0.101042	NA	NA	-0.0232182	-0.233723	-0.0778799	-0.341369	-0.264384	-0.38414	0.0337089	0.339445	-0.134271	NA	-0.044341	NA
183	BPV	01.Wine_European	WineEuropean	dom	2	0	EUPLOID	hom	Domesticated	Wine	0	71.8	60.3	96.07	81.24	57.41	95.73	62.22	38.01	61	3.27869	80	17.5	-0.833224	-0.254801	-0.792479	-0.328081	-0.275539	0.0592332	0.018561	0.0745844	0.0362084	0.0717733	-0.0894979	0.0901669	0.00665614	0.0500181	0.0168246	0.00128003	0.0842226	-0.121545	-0.039293	-0.0760739	0.285042	0.596844	0.0816627	0.347007	0.166583	0.223382
184	CRC	01.Wine_European	WineEuropean	dom	2	0	EUPLOID	hom	Domesticated	Wine	0	66.6	52.8	96.68	90.38	62.12	95.42	74.11	64.39	66	4.54545	87	18.3908	-0.161423	-0.554377	2.62076	-0.772373	-0.578255	0.061038	-0.138662	0.311614	0.114489	0.232075	-0.477515	0.134511	0.00686788	-0.0350114	0.00516453	-0.10749	0.0968748	-0.553805	-0.197353	-0.16405	0.705524	0.53269	-0.136249	-0.725405	-0.467185	-0.70458
185	BHN	01.Wine_European	WineEuropean	dom	2	0	EUPLOID	hom	Domesticated	Fermentation	0	73.6	56.2	86.91	48.94	10.17	96.18	73.61	39.58	26	15.3846	72	34.7222	-0.151696	-0.291452	NA	-0.809076	-0.881278	0.0951589	-0.354707	0.0991996	0.139282	0.119526	-0.137787	0.0240783	-0.065353	0.0442629	0.118914	-0.118362	0.0767902	-0.523817	-0.329959	0.0603458	0.501375	0.493194	0.0936735	-0.0416688	-0.488087	-0.174912
186	BBB	01.Wine_European	WineEuropean	dom	2	0	EUPLOID	hom	Wild	Soil	0	89.5	72.3	88.82	60.69	31.46	94.93	82.6	67.01	68	0	88	22.7273	-0.0477285	-0.232126	-0.439562	-0.612568	-0.601371	0.00303997	-0.0491545	0.21575	0.357175	0.22838	-0.0644548	0.0432113	-0.132694	0.0160399	0.026626	-0.0805064	-0.0170811	-0.174974	-0.0573053	-0.492825	0.196282	0.578589	0.0346493	0.259953	-0.224971	0.143988
187	BAV	01.Wine_European	WineEuropean	dom	2	0	EUPLOID	hom	Domesticated	Wine	0	88.8	73	88.35	60.81	30.46	95.42	84.49	67.33	71	0	77	6.49351	-0.120257	-0.260304	NA	-0.736387	-0.730014	-0.0251801	-0.00561227	0.240013	0.272397	0.172304	-0.174936	0.0309084	-0.0514964	0.0235978	-0.0165476	-0.00933106	0.010981	-0.275109	-0.113749	-0.408234	0.232512	0.282967	0.178485	0.29212	-0.0811657	0.277246
188	CAE	01.Wine_European	WineEuropean	dom	2	0	EUPLOID	hom	Domesticated	Wine	0	86.8	75.9	98.86	77.43	34.23	90.87	79.33	59.95	81	6.17284	88	13.6364	-0.244345	-0.303105	-0.544952	-0.382747	-0.365645	-0.0160962	-0.0766667	0.172693	0.176657	0.277077	-0.0309022	0.0296949	-0.137493	0.054093	0.0239911	-0.0511435	-0.0128718	-0.228451	-0.0554414	-0.386783	0.302974	0.797517	-0.165004	0.261835	-0.27843	0.120375
189	CAF	01.Wine_European	WineEuropean	dom	2	0	EUPLOID	hom	Domesticated	Wine	0	84.1	75.8	100.35	81.51	39.59	89.33	80.84	67.14	59	1.69492	77	19.4805	-0.242236	-0.282029	-0.997533	-0.473701	-0.219127	-0.0744482	-0.143572	0.173074	0.292534	0.24769	-0.261227	0.139169	0.259428	0.079144	0.196572	0.057579	0.156218	-0.207574	-0.141081	-0.0363422	0.0438385	0.369966	-0.0099361	0.232549	-0.0197817	0.170618
190	CRL	01.Wine_European	WineEuropean	dom	2	0	EUPLOID	hom	Domesticated	Wine	0	85.6	76.1	99.53	77.43	40.23	89.53	81.32	67.79	71	1.40845	87	14.9425	NA	NA	NA	NA	NA	NA	NA	NA	NA	NA	NA	NA	NA	NA	NA	NA	NA	NA	NA	NA	NA	NA	NA	NA	NA	NA
191	BBA	01.Wine_European	WineEuropean	dom	2	0	EUPLOID	hom	Wild	Soil	10.9	NA	NA	86.78	58.6	31.05	94.64	64.62	40.68	43	0	80	21.25	-0.158896	-0.122917	1.30637	-0.0152669	0.130053	0.0563793	0.471595	0.346226	0.0823153	0.362475	-0.0109318	-0.0740377	-0.0827084	-0.0791144	0.0554773	-0.12202	-0.0245789	0.540441	0.487109	-0.443925	0.504254	0.392265	0.620232	0.0629462	0.489962	0.167341
192	SACE_YAY	01.Wine_European	W2.Clinical_Y'_amp	dom	2	0	EUPLOID	hom	Human	Human_clinical	0	72.22	44.5284	102.74	19.88	9.47	91.56	1.95	2.63	NA	NA	NA	NA	NA	NA	NA	NA	NA	NA	NA	NA	NA	NA	NA	NA	NA	NA	NA	NA	NA	NA	NA	NA	NA	NA	NA	NA	NA	NA
193	ADI	01.Wine_European	W2.Clinical_Y'_amp	dom	1	0	EUPLOID	hom	Human	Human_clinical	NA	NA	NA	NA	NA	NA	NA	NA	NA	NA	NA	NA	NA	-0.0108205	-0.285182	1.78616	0.482833	0.557938	0.1791	0.929327	0.48225	0.487706	0.306688	0.147937	0.0878833	0.287715	0.0882074	-0.0840342	0.260479	0.333571	0.832269	0.68382	0.0418526	0.946434	0.0445404	1.20244	0.405604	0.414946	0.372067
194	SACE_YBA	01.Wine_European	W2.Clinical_Y'_amp	dom	2	0	EUPLOID	hom	Human	Human_clinical	NA	NA	NA	NA	NA	NA	NA	NA	NA	0	NA	0	NA	NA	NA	NA	NA	NA	NA	NA	NA	NA	NA	NA	NA	NA	NA	NA	NA	NA	NA	NA	NA	NA	NA	NA	NA	NA	NA
195	SACE_YAZ	01.Wine_European	W2.Clinical_Y'_amp	dom	2	0	EUPLOID	hom	Human	Human_clinical	0	94.82	82.1749	103.64	48.23	12.09	96.74	90.08	68.38	8.80503	0	40.708	0	NA	NA	NA	NA	NA	NA	NA	NA	NA	NA	NA	NA	NA	NA	NA	NA	NA	NA	NA	NA	NA	NA	NA	NA	NA	NA
196	BMI	01.Wine_European	W2.Clinical_Y'_amp	dom	2	0	EUPLOID	hom	Human	Human_clinical	0	90	79.7	88.29	60.38	19	92.95	79.68	58.17	5	0	36	0	-0.204342	-0.413566	NA	-0.480341	-0.464632	0.00986737	-0.0703987	0.148928	0.360541	0.145283	-0.172888	0.0906153	-0.0394267	0.045559	0.131325	-0.0345047	-0.0308244	-0.332275	-0.220487	-0.469116	0.421671	-0.284548	-0.303838	-0.707366	-0.662826	-0.715415
197	SACE_YBE	01.Wine_European	W2.Clinical_Y'_amp	dom	2	0	EUPLOID	hom	Human	Human_clinical	0	97.01	87.2625	107.86	46.89	10.4	97.14	88.47	60.71	3.33333	0	47.0149	0	NA	NA	NA	NA	NA	NA	NA	NA	NA	NA	NA	NA	NA	NA	NA	NA	NA	NA	NA	NA	NA	NA	NA	NA	NA	NA
198	BMK	01.Wine_European	W2.Clinical_Y'_amp	dom	2	0	EUPLOID	hom	Human	Human_clinical	0	90.4	84.4	90.47	73.64	41.43	95.68	82.33	57.37	17	0	51	9.80392	-1.02655	-0.1326	-0.496369	-0.040054	-0.0451558	0.0736478	0.0346116	0.201004	0.317631	0.275566	-0.153338	0.0145024	-0.0216307	-0.00143268	-0.0223585	-0.205897	0.0752555	-0.539271	-0.34772	0.101524	-0.51221	0.0121818	0.401794	0.376418	0.147135	0.251661
199	SACE_YBF	01.Wine_European	W2.Clinical_Y'_amp	dom	2	0	EUPLOID	hom	Human	Human_clinical	0	96.21	86.9045	107.22	41.05	10.57	97.53	89.67	62.76	30.0613	0	67.4074	3.2967	NA	NA	NA	NA	NA	NA	NA	NA	NA	NA	NA	NA	NA	NA	NA	NA	NA	NA	NA	NA	NA	NA	NA	NA	NA	NA
200	BMH	01.Wine_European	W2.Clinical_Y'_amp	dom	2	0	EUPLOID	hom	Human	Human_clinical	0	91.4	78.9	87.05	67.79	33.35	93.82	73.76	49.5	25	0	48	6.25	-0.0558409	-0.378558	-0.791859	-0.931325	-0.650971	-0.253398	-0.431786	-0.0607453	0.173333	0.0410641	-0.381116	-0.0158145	-0.068375	-0.0198695	-0.149927	-0.120922	-0.0457894	-0.622452	-0.282116	-0.348054	0.0101172	NA	0.0452282	-0.32693	-0.631404	-0.492382
201	ADD	01.Wine_European	W2.Clinical_Y'_amp	dom	1	0	EUPLOID	hom	Wild	Soil	NA	NA	NA	NA	NA	NA	NA	NA	NA	NA	NA	NA	NA	0.0155961	-0.427624	-0.338522	-0.287404	-0.229351	0.079278	0.273804	0.337794	0.340634	0.239927	-0.0923368	0.0633337	0.0671228	0.0469409	0.0608348	-0.0350983	0.144393	0.102826	0.435843	-0.258442	0.589508	0.18359	0.234657	-0.201858	-0.117473	-0.118611
202	SACE_YBB	01.Wine_European	W2.Clinical_Y'_amp	dom	2	0	EUPLOID	hom	Human	Human_clinical	0	55.2	41.2	NA	NA	NA	NA	NA	NA	0	NA	0	NA	NA	NA	NA	NA	NA	NA	NA	NA	NA	NA	NA	NA	NA	NA	NA	NA	NA	NA	NA	NA	NA	NA	NA	NA	NA	NA
203	SACE_YBG	01.Wine_European	W2.Clinical_Y'_amp	dom	2	0	EUPLOID	hom	Human	Human_clinical	0	96.61	83.4948	108.05	46.87	13.17	96.93	87.8	69.66	13.6905	0	48.8	11.4754	NA	NA	NA	NA	NA	NA	NA	NA	NA	NA	NA	NA	NA	NA	NA	NA	NA	NA	NA	NA	NA	NA	NA	NA	NA	NA
204	SACE_YBH	01.Wine_European	W2.Clinical_Y'_amp	dom	2	0	EUPLOID	hom	Human	Human_clinical	0	89.95	64.827	108.15	42.23	10.18	96.54	52.32	31.22	8.8	0	49.6933	7.40741	NA	NA	NA	NA	NA	NA	NA	NA	NA	NA	NA	NA	NA	NA	NA	NA	NA	NA	NA	NA	NA	NA	NA	NA	NA	NA
205	CDS	01.Wine_European	WineEuropean	dom	2	0	EUPLOID	hom	Wild	Fruit	12.2	NA	NA	105.13	65.8	29.75	93.87	85.26	71.13	35	17.1429	75	33.3333	-0.673946	-0.0960791	-0.478796	-0.30666	-0.363001	-0.12111	-0.0411373	0.221294	0.185634	0.196574	-0.0616031	-0.0425526	-0.115241	-0.0348814	-0.0755189	-0.0830401	-0.0545561	-0.15313	-0.183135	-0.36747	-0.407684	-0.391423	0.0162534	0.17931	0.258929	0.223568
206	BIM	01.Wine_European	WineEuropean	dom	2	0	EUPLOID	hom	Domesticated	Wine	0	69.9	55.9	88.31	55.88	28.63	94.62	83.41	65.75	19	15.7895	62	41.9355	-0.120302	-0.0748446	-1.15861	-0.612334	-0.85621	-0.323589	-0.163416	0.196534	0.157754	0.224229	-0.423032	-0.0718958	0.0685788	0.0727239	0.0223687	0.1209	0.141021	-0.372003	-0.189608	-0.502769	0.421706	0.540594	-0.110375	0.164693	0.165578	0.177217
207	BIN	01.Wine_European	WineEuropean	dom	2	0	EUPLOID	hom	Domesticated	Wine	0	65.2	53.2	86.95	53.46	27.75	93.94	82.59	66.43	5	20	63	61.9048	-0.105643	-0.205544	-0.114137	-0.0127587	0.113482	0.0897003	-0.0545459	0.211479	0.0929917	0.17084	-0.289197	-0.0114738	-0.0242097	-0.107965	-0.105203	-0.34739	-0.0364647	-0.229354	-0.169939	-0.547408	0.565232	0.506795	0.0616163	0.326422	0.327305	0.253982
208	BKA	01.Wine_European	WineEuropean	dom	2	0	EUPLOID	hom	Wild	Fruit	0	71.3	61.9	96.38	87.64	60.14	93.28	83.89	76.02	28	21.4286	54	51.8519	-0.135069	-0.0379818	-0.429433	0.110099	0.201587	0.0594277	0.244503	0.412749	0.349282	0.186204	0.063687	0.330388	0.00989992	0.198835	0.0209882	0.115502	0.0839146	0.240608	0.108661	-0.308664	0.31215	0.603947	1.01163	0.385215	0.537768	0.318418
209	BQQ	01.Wine_European	WineEuropean	dom	2	0	EUPLOID	hom	Domesticated	Wine	0	90.5	82.3	92.47	82.56	56.65	94.32	82.27	62.26	0	NA	13	23.0769	NA	-0.0683141	0.770532	0.0123268	-0.032497	0.119781	0.289704	0.42655	0.212957	0.470411	-0.086148	-0.048855	0.0657018	-0.0613962	0.0903819	0.0362267	0.129778	0.488067	0.486549	-0.269845	0.519805	NA	0.71141	0.402298	0.642573	0.438984
210	ADS	01.Wine_European	WineEuropean	dom	2	0	EUPLOID	hom	Domesticated	Wine	0	75.5	55.4	110.6	57.29	13.6	96.34	89.93	72.77	0	NA	30	0	0.401241	-0.389762	-0.439318	-0.299391	-0.490034	0.00983499	0.12013	0.0595504	-0.035192	0.0279808	-0.245391	-0.155116	-0.0732644	-0.0470954	-0.164494	-0.200622	-0.027718	-0.139762	-0.131938	-0.167475	0.336787	0.184315	-0.0162748	0.0742335	0.198401	0.180598
211	BNM	01.Wine_European	WineEuropean	dom	2	0	EUPLOID	hom	Domesticated	Wine	0	79.6	53.9	94.91	73.09	29.16	96.8	77.68	37.8	0	NA	28	0	0.215083	-0.364392	NA	-0.572092	-0.256127	0.00883438	0.119749	0.0565078	0.1239	0.215518	-0.0773865	-0.0995678	-0.080598	-0.0868085	-0.0298321	0.000228614	-0.0485612	-0.44528	0.456864	-0.244304	0.562383	NA	0.475971	0.148464	0.331123	0.216039
212	ACR	01.Wine_European	WineEuropean	dom	1	0	EUPLOID	hom	Domesticated	Wine	NA	NA	NA	NA	NA	NA	NA	NA	NA	NA	NA	NA	NA	-0.0299351	-0.110471	1.0093	NA	NA	0.230551	0.309603	0.0664755	0.0703812	0.167507	0.0733379	0.0246702	0.118457	0.0782397	-0.0415411	0.260498	-0.0158684	0.478457	0.462791	-0.560025	0.0728508	-1.23616	0.899455	0.208397	0.536164	0.194275
213	BIH	01.Wine_European	WineEuropean	dom	2	0	EUPLOID	het	Domesticated	Wine	0	78	63.8	87.95	58.3	34.35	93.75	80.04	57.35	24	8.33333	61	22.9508	-0.106205	-0.363657	NA	-0.388828	-0.260512	0.0213896	0.0735464	0.183055	0.238611	0.200963	-0.0998669	-0.0168079	-0.0993714	0.032155	0.0623237	-0.10952	0.037938	-0.512505	-0.245644	-0.325601	0.464016	0.789874	0.0624493	0.186237	-0.150791	0.0430032
214	BKC	01.Wine_European	WineEuropean	dom	2	0	EUPLOID	het	Domesticated	Wine	0	79.8	63.7	96.89	95.11	74.79	92.78	84.03	74.66	1	0	46	2.17391	-0.0347043	-0.275468	-0.916183	-0.661555	-0.547186	0.0154174	-0.338845	0.0504018	-0.0337506	-0.0117014	-0.347441	-0.114854	-0.152993	-0.00983448	-0.00580723	-0.247974	-0.108372	-0.528693	-0.263805	-0.373048	0.314342	0.656167	-0.401619	0.0684952	-0.284707	-0.0808484
215	BLS	01.Wine_European	WineEuropean	dom	2	0	EUPLOID	het	Domesticated	Wine	0	77.3	61.3	97.18	92.65	59.68	93.96	84.32	66.39	1	0	39	0	0.333538	-0.542456	-0.506871	-0.0426506	-0.212819	0.0846574	0.101236	0.175356	0.292002	0.11733	-0.47002	-0.0358404	-0.231589	-0.129752	-0.0995243	-0.210323	-0.11398	-0.255145	-0.0379017	-0.338227	0.245887	0.0417415	0.109791	-0.39088	-0.651023	-0.547293
216	BKD	01.Wine_European	WineEuropean	dom	2	0	EUPLOID	het	Wild	Soil	0	93.1	84.1	96.67	85.62	53.74	95.03	90.41	84.41	0	NA	3	0	-0.382371	-0.347314	-0.113231	-0.331786	-0.565278	-0.0520091	0.00733573	0.137757	-0.205947	-0.0783822	-0.19293	NA	-0.180375	NA	-0.199612	-0.249411	-0.389653	-0.366138	-0.41747	-0.272637	-0.0184344	0.189412	-0.147854	-0.297336	0.0426507	NA
217	BNP	01.Wine_European	WineEuropean	dom	2	0	EUPLOID	het	Domesticated	Wine	0	90.3	82.3	96.36	88.87	67.31	95.91	91.87	80.93	0	NA	16	0	-0.133366	-0.386969	1.30133	0.0277299	-0.324526	0.0736174	0.2445	0.154061	-1.05643	-0.091233	-0.184905	-0.133092	-0.37167	-0.190043	-0.615198	-1.44524	-0.356012	0.286343	0.167157	-0.23844	0.585563	-0.42252	0.859615	0.246907	-1.0565	-0.133808
218	BKN	01.Wine_European	WineEuropean	dom	2	0	EUPLOID	hom	Domesticated	Wine	0	58.1	48	77.59	50.81	44.85	94.71	63.67	54.5	0	NA	48	75	-0.149273	-0.579201	-0.491999	-0.0157873	-0.271266	-0.071513	0.0842693	0.133917	0.0998881	0.0810644	-0.194279	-0.201566	-0.0450482	-0.0884641	-0.0651439	-0.203805	-0.102331	-0.30285	-0.268589	-0.584368	0.0886981	0.616491	-0.00576068	0.280969	0.170602	0.305431
219	BNQ	01.Wine_European	WineEuropean	dom	2	0	EUPLOID	hom	Domesticated	Wine	0	61.5	50.1	82.04	56.48	40.75	97.3	78.09	61.67	0	NA	0	NA	0.159628	-0.350281	NA	-0.2615	-0.0279278	-0.325321	-0.0415029	-0.274459	0.0973903	-0.0851741	-0.175862	-0.0690771	0.00222934	-0.000650278	-0.0323755	-0.195001	-0.1319	-0.467491	-0.212495	-0.478776	0.238569	-0.0770984	0.331836	-0.0431033	0.212578	0.0890652
220	CBH	01.Wine_European	WineEuropean	dom	2	0	EUPLOID	het	Domesticated	Wine	0	42	37.3	65.45	26.93	31.95	68.39	25.95	20.66	0	NA	9	66.6667	-0.23304	-0.462475	-0.72132	-0.110692	-0.242178	0.137832	0.0327694	0.0814922	0.0645802	0.0608675	-0.0969098	-0.0251024	-0.0157919	-0.0722891	-0.0365865	0.0374737	-0.087937	-0.471985	-0.307492	-0.00167183	-0.492246	0.606911	0.0313747	0.0442009	0.12421	0.180465
221	BKH	01.Wine_European	WineEuropean	dom	2	0	EUPLOID	hom	Domesticated	Wine	0	74.6	60.4	88.93	45.2	22.68	96.51	40.5	42.43	0	NA	21	38.0952	0.0320517	-0.347888	-0.465761	-0.198271	-0.138696	0.032149	-0.083188	0.210888	0.172063	0.114897	-0.363288	0.00902801	-0.163529	-0.000585594	-0.0790855	0.0336867	0.0135332	-0.344662	-0.177892	-0.436433	0.355206	0.432183	-0.0403551	0.17038	0.0676651	0.321339
222	BPM	01.Wine_European	WineEuropean	dom	2	0	EUPLOID	het	Domesticated	Wine	0	61.3	56.8	96.37	88.76	77.77	94.84	75.02	56.42	0	NA	27	11.1111	0.103236	-1.06019	-0.647706	-0.380026	-0.42415	-0.788761	-0.216234	-0.261986	-0.153849	0.0307968	-0.510008	-0.456969	-0.141548	-0.352574	-0.346052	-0.469177	-0.26765	-0.621986	-0.631233	-0.529901	0.178137	-0.0225608	-0.0341687	0.0562312	-0.156058	-0.092547
223	BKP	01.Wine_European	WineEuropean	dom	2	1	ANEUPL	het	Domesticated	Wine	0	51.7	26.4	NA	NA	NA	NA	NA	NA	0	NA	7	0	-0.262047	-0.290723	-0.0413517	-0.0482399	0.0402453	-0.265184	0.0859437	0.205222	0.162851	0.29497	-0.166954	-0.115192	-0.201774	-0.0828813	-0.100997	-0.23267	-0.168024	0.350979	0.26492	-0.23134	0.65743	0.579827	0.746135	0.319413	0.430544	0.392839
224	CRA	01.Wine_European	WineEuropean	dom	2	1	ANEUPL	het	Domesticated	Wine	0	90.1	81.8	NA	NA	NA	NA	NA	NA	0	NA	25	4	-0.172618	-0.398778	-0.409098	-0.157863	0.453706	-0.503008	0.130718	0.302474	0.251911	0.127801	0.0495144	0.102924	0.167018	0.123127	0.100421	0.10846	0.153109	0.438328	0.445708	-0.538576	0.544511	0.346268	0.526991	0.391776	0.0866628	0.0512345
225	CRB	01.Wine_European	WineEuropean	dom	2	0	EUPLOID	hom	Domesticated	Wine	0	76.3	76.6	70.01	46.32	24.15	91.68	78.96	67.11	2	0	58	8.62069	-0.0592741	-0.237645	-0.803165	-0.341585	-0.151873	0.162538	-0.307517	-0.237525	-0.17609	-0.165383	-0.337446	-0.222258	-0.261994	-0.278519	-0.161839	-0.562501	-0.304896	-0.499971	-0.221179	-0.478191	0.484469	0.296357	-0.268328	0.112634	0.128935	0.0755659
226	CHC	01.Wine_European	WineEuropean	dom	2	0	EUPLOID	het	Domesticated	Wine	0	77.6	62.4	86.1	17.74	9.45	94.65	86.57	71.75	0	NA	63	28.5714	0.339448	-0.0774785	-0.358874	0.00450048	-0.199584	-0.138079	0.220216	NA	0.0507604	NA	-0.0552521	NA	-0.298625	0.101377	0.0681792	-0.0984117	NA	-0.29692	0.0296069	-0.134863	0.184442	0.260117	0.0149927	NA	NA	NA
227	CGS	01.Wine_European	WineEuropean	dom	2	0	EUPLOID	hom	Domesticated	Wine	0	95.3	92	86.62	58.87	32	93.13	87.55	75.57	0	NA	47	2.12766	0.045605	-0.0886396	-0.831635	-0.461384	-0.389457	-0.11241	-0.0713015	NA	0.259067	NA	-0.156561	NA	NA	0.0590435	0.174963	-0.0528364	NA	-0.400398	-0.268187	0.149053	0.499443	-0.215409	-0.137546	NA	0.158704	NA
228	CHB	01.Wine_European	WineEuropean	dom	2	0	EUPLOID	het	Domesticated	Wine	0	82.8	74.5	111.93	66.7	23.46	97.03	90.41	80.84	2	0	20	25	-0.0642689	0.0309882	-0.94391	-0.408257	-0.419182	-0.308146	-0.0616686	0.121547	-0.0537892	0.145689	-0.225524	-0.0735805	-0.000325045	0.0480266	-0.0103838	-0.172061	NA	-0.312677	-0.34243	-0.324434	-0.0558268	0.327418	-0.234737	-0.498353	-0.724418	-0.570797
229	CHD	01.Wine_European	WineEuropean	dom	2	0	EUPLOID	het	Domesticated	Wine	0	90.3	81.3	85.48	20.84	12.84	92.82	70.39	51.27	57	12.2807	86	31.3953	-0.224388	-0.0997194	-0.551083	0.0195802	0.0185512	-0.117306	0.0232198	0.0749252	0.214901	NA	-0.250218	0.0241368	0.194046	-0.0943169	0.0488776	0.0206649	0.132051	-0.292444	-0.102915	-0.407309	0.354153	-0.496438	-0.00988155	NA	-0.0641216	-0.0253946
230	CGV	01.Wine_European	WineEuropean	dom	2	0	EUPLOID	het	Domesticated	Wine	0	89.1	83.2	82.28	40.64	19.59	87.67	65.12	56.59	4	0	63	22.2222	0.31891	-0.264286	-0.651056	-0.250599	-0.263504	-0.0931652	-0.074198	0.149779	-0.0224938	NA	-0.20001	-0.00601175	-0.133854	-0.00748333	-0.0857753	-0.121587	0.0656604	-0.261671	-0.0835843	-0.331658	0.247187	0.379893	-0.119355	0.316416	0.139278	NA
231	CHA	01.Wine_European	WineEuropean	dom	2	0	EUPLOID	hom	Domesticated	Wine	0	88.5	75	86.49	53.22	24.62	94.09	84.56	66.84	53	0	90	18.8889	0.189948	-0.0758828	-0.357354	-0.0482995	-0.0912311	0.0492103	0.0427681	NA	0.0817607	NA	-0.0421406	NA	NA	NA	NA	-0.017132	NA	-0.277892	-0.0692102	-0.016238	0.085235	0.528381	-0.023309	NA	NA	NA
232	CHE	01.Wine_European	WineEuropean	dom	2	0	EUPLOID	het	Domesticated	Wine	0	70.4	60.7	99.72	19.89	10.63	96.04	83.22	65.87	26	0	63	19.0476	-0.128556	-0.224656	-0.935094	-0.615595	-0.590079	-0.392111	-0.268253	0.137644	0.124139	0.268334	-0.492857	-0.135301	-0.0509593	-0.110868	-0.220795	-0.085634	0.000467274	-0.789014	-0.23625	-0.287499	0.289824	-0.252342	-0.35956	-0.188975	-0.280381	-0.220687
233	AHI	01.Wine_European	WineEuropean	dom	1	1	ANEUPL	hom	Domesticated	Wine	NA	NA	NA	NA	NA	NA	NA	NA	NA	NA	NA	NA	NA	0.0308874	-0.269507	-0.751116	-0.354155	-0.341756	-0.220172	0.0334279	-0.138792	0.0731972	-0.0244568	-0.283719	-0.30089	-0.102774	-0.200311	-0.136786	-0.362304	-0.285004	0.0347968	0.202706	-0.413804	0.452206	-1.07355	-0.0906881	-0.404752	-0.443904	-0.471767
234	BKM	01.Wine_European	WineEuropean	dom	2	0	EUPLOID	het	Domesticated	Wine	0	64.3	51.3	92.63	74.53	60.05	96.52	78.11	65.73	4	0	29	0	-0.24985	-0.510432	0.780996	0.245919	-0.308707	-0.294331	0.167245	0.0581774	-1.01689	-0.0568898	-0.156638	-0.0543645	-0.387489	-0.143628	-0.598992	-0.96849	-0.331445	0.564251	0.179275	-0.173045	0.464621	0.748856	0.614239	0.13904	-1.04719	-0.134634
235	BIF	01.Wine_European	WineEuropean	dom	2	0	EUPLOID	hom	Domesticated	Wine	0	53	31.9	59.47	12.65	4.81	84.77	48.42	34.67	10	0	52	19.2308	-0.173798	-0.359405	1.21593	-0.280679	0.105954	-0.086186	0.134589	0.0265326	-0.0834909	0.0935001	-0.115598	-0.0501383	-0.231472	-0.0856827	-0.169728	-0.34722	-0.175962	-0.0525247	0.31394	-0.303261	0.60244	0.473756	0.810232	0.355918	0.295966	0.222808
236	BKG	01.Wine_European	WineEuropean	dom	2	0	EUPLOID	het	Domesticated	Wine	0	76.4	65.2	91.69	84.14	69.39	93.92	86.84	80.39	0	NA	0	NA	-0.0556755	-0.43268	-0.381722	-0.3676	-0.260255	0.0308905	-0.217603	0.108232	0.177122	0.159409	-0.388148	-0.0927776	-0.115476	0.0326592	0.00775029	-0.194815	0.00344747	-0.258244	-0.123622	-0.467516	0.690773	0.457556	0.128311	0.0903498	-0.357707	-0.0231117
237	BKF	01.Wine_European	WineEuropean	dom	2	0	EUPLOID	het	Domesticated	Wine	0	62.2	45.7	92.73	79.95	59.59	96.22	76.04	62.77	0	NA	14	0	-0.221285	-0.041891	-0.413601	NA	NA	-0.0499323	0.0560905	0.266657	0.144036	0.197948	0.251623	0.141529	0.25841	0.219577	0.262588	0.0398955	0.138047	0.263248	0.0977159	-0.350847	0.76439	0.312115	0.771656	0.337902	0.061769	0.262258
238	BLL	01.Wine_European	WineEuropean	dom	2	0	EUPLOID	het	Domesticated	Wine	0	68	49.5	94.23	80.03	55.67	96.32	70.09	49.71	0	NA	23	0	0.235328	-0.859325	0.215111	-0.0641813	-0.125281	-0.537495	0.229551	0.118812	0.119416	0.12535	-0.356645	-0.164416	-0.130385	-0.091251	-0.0746975	-0.274507	-0.0678518	0.274258	0.441147	-0.501803	0.465072	-0.298251	0.102378	-0.508755	-0.679428	-0.540531
239	ARL	01.Wine_European	WineEuropean	dom	2	1	ANEUPL	het	Wild	Flower	0	96.7	96.6	NA	NA	NA	NA	NA	NA	0	NA	0	NA	-0.579958	-0.412282	-1.34002	-0.756048	-0.983726	-0.618513	-0.421858	-0.468163	-0.106711	-0.127203	-0.619949	-0.334004	-0.186768	-0.221017	-0.051452	-0.111364	-0.136498	-0.788908	-0.576884	-0.887214	-0.353383	-0.178963	-0.510446	-0.53611	-0.783803	-0.584779
240	CKI	01.Wine_European	W3.Clinical_S.boulardi	dom	2	0	EUPLOID	het	Human	Human_clinical	0	69.1	74	78.54	39.67	18.35	88.89	71.9	56.12	0	NA	0	NA	0.0525451	0.123265	-0.558933	-0.109294	-0.194773	0.0632476	0.0370728	0.394608	0.319	0.315971	-0.0660847	0.144691	-0.0516586	0.20001	0.0707927	0.0530104	0.259342	-0.601366	-0.3447	-0.221473	-0.544493	-0.285355	0.271968	0.437677	0.298644	0.455469
241	CKL	01.Wine_European	W3.Clinical_S.boulardi	dom	2	0	EUPLOID	het	Human	Human_clinical	0	70.6	73.4	79.07	41.51	20.6	88.99	72.34	56.77	0	NA	0	NA	0.456961	-0.388239	-0.659772	-0.261858	-0.178042	-0.242477	-0.154843	-0.0740931	-0.0203158	0.0169685	-0.371955	-0.325826	-0.280405	-0.0718624	-0.239824	-0.0811058	-0.153347	-0.31302	-0.318868	-0.136715	-0.331242	0.954407	-0.20863	-0.027691	-0.417786	-0.0355767
242	CKH	01.Wine_European	W3.Clinical_S.boulardi	dom	2	0	EUPLOID	het	Domesticated	Industrial	0	69.5	73.1	78.57	38.9	16.09	89.08	72.7	56.37	0	NA	0	NA	NA	-0.339757	-0.827872	-0.177239	-0.115912	-0.253318	-0.0637363	-0.0294538	0.00575186	0.0767587	-0.301046	-0.202192	-0.225799	-0.134925	-0.15816	-0.092709	-0.159694	-0.340974	-0.426241	-0.176103	-0.252374	NA	-0.0985038	-0.0231968	-0.40148	-0.100176
243	CKD	01.Wine_European	W3.Clinical_S.boulardi	dom	2	0	EUPLOID	het	Human	Human_clinical	0	71.5	72.9	78.3	40.24	19.09	88.89	71.37	55.8	0	NA	0	NA	0.313169	-0.529095	-0.713998	-0.235163	-0.0665546	-0.225865	-0.0038004	-0.11907	-0.00583904	-0.0180558	-0.319899	-0.257256	-0.0498058	-0.145834	-0.121695	-0.219819	-0.171856	-0.464881	-0.382494	-0.12699	-0.432088	-0.659828	-0.197892	-0.0107333	-0.495873	-0.128012
244	CKE	01.Wine_European	W3.Clinical_S.boulardi	dom	2	0	EUPLOID	het	Human	Human_clinical	0	69.9	72	78.2	41.55	19.44	88.89	72.26	55.03	0	NA	0	NA	0.0400365	-0.388946	-0.794205	-0.241642	-0.121624	-0.245134	-0.020578	-0.0289117	-0.0552201	0.00465954	-0.413209	-0.267075	-0.251129	-0.0723021	-0.0902542	-0.18566	-0.15897	-0.396897	-0.345636	-0.0533313	-0.265118	-0.186823	-0.297035	-0.0601198	-0.515018	-0.166193
245	CIS	01.Wine_European	W3.Clinical_S.boulardi	dom	2	0	EUPLOID	het	Human	Human_clinical	0	68.7	73.1	78.72	40.41	18.59	88.89	72.6	57.94	0	NA	0	NA	-1.75658	-0.346311	-0.633969	-0.242697	-0.313015	-0.282517	-0.0459992	NA	-0.282502	NA	-0.295925	NA	-0.229543	-0.202233	-0.195144	-0.252327	-0.508333	-0.531521	-0.709517	-0.190477	-0.0786983	0.414827	-0.349307	-0.178082	-0.604219	-0.32644
246	BMN	01.Wine_European	W3.Clinical_S.boulardi	dom	2	0	EUPLOID	het	Human	Human_clinical	0	68.1	70.9	76.61	43.21	26.09	88.62	72.31	53.2	0	NA	0	NA	NA	-0.380368	0.189696	-0.415213	-0.282711	-0.384647	0.225896	0.497035	NA	-0.0260783	0.145899	-0.166904	-0.36718	-0.0898795	-0.297902	-0.210676	-0.269366	-0.262414	-0.227249	-0.945163	0.480393	NA	1.45677	0.0403525	0.156071	0.564057
247	CIT	01.Wine_European	W3.Clinical_S.boulardi	dom	2	0	EUPLOID	het	Human	Human_clinical	0	62.8	55.4	46.71	23.51	11.53	74.51	50.04	40.83	0	NA	0	NA	-0.140921	-0.286575	-0.746504	-0.299153	-0.326322	-0.255028	-0.0799003	-0.125437	-0.0844986	0.147993	-0.209369	-0.219783	-0.141901	-0.123108	-0.065797	-0.0165325	-0.172128	-0.197163	-0.296928	-0.329549	-0.320962	0.215021	-0.188071	-0.135867	-0.449538	-0.206925
248	CKP	01.Wine_European	W3.Clinical_S.boulardi	dom	2	0	EUPLOID	het	Human	Human_clinical	0	72.7	74.1	78.38	40.39	18.77	88.61	73.58	58.75	0	NA	0	NA	-1.10583	-0.360746	-0.782024	-0.146569	-0.28319	-0.260017	-0.1593	-0.101312	0.0253593	0.00903978	-0.281981	-0.326217	-0.149898	-0.183995	-0.0943191	-0.168168	-0.163086	-0.403627	-0.547061	-0.160743	-0.263444	-1.84995	-0.0447541	-0.0406377	-0.411017	-0.147364
249	CKQ	01.Wine_European	W3.Clinical_S.boulardi	dom	2	0	EUPLOID	het	Human	Human_clinical	0	74.3	75.5	79.65	41.48	18.21	88.8	73.4	56.43	0	NA	0	NA	0.0137993	-0.316702	-0.585125	-0.023261	-0.367569	-0.222378	-0.118002	0.169441	0.150322	0.230454	-0.194986	0.0237367	0.0481456	0.0911945	-0.032419	-0.0637358	0.0143304	-0.398745	-0.482489	-0.33493	-0.608109	0.310829	0.264981	0.147494	0.227664	0.190429
250	CKB	01.Wine_European	W3.Clinical_S.boulardi	dom	2	0	EUPLOID	het	Human	Human_clinical	0	70.3	74.3	78.76	40.93	18.82	89.08	73.76	56.43	0	NA	0	NA	0.0354217	-0.488534	-0.814547	-0.275401	-0.0381053	-0.179168	0.0159043	-0.107393	-0.1574	0.00562495	-0.26136	-0.121728	-0.0486385	-0.0675886	-0.245453	-0.202635	-0.13683	-0.298657	-0.180388	-0.142624	-0.32629	-0.642872	-0.128511	0.0851479	-0.461087	-0.136051
251	CKC	01.Wine_European	W3.Clinical_S.boulardi	dom	2	0	EUPLOID	het	Human	Human_clinical	0	72.1	73	79.56	41.5	18.77	89.36	72.08	55.81	0	NA	0	NA	0.0866836	-0.472583	-0.832912	-0.215097	-0.0344012	-0.190525	-0.0766619	-0.10809	-0.0325448	0.0515328	-0.399947	-0.163384	-0.235787	-0.112418	-0.137837	-0.177049	-0.198091	-0.377349	-0.323566	-0.126163	-0.322997	0.566375	-0.179804	0.0365634	-0.477086	-0.150682
252	CIQ	01.Wine_European	W3.Clinical_S.boulardi	dom	2	1	ANEUPL	het	Human	Human_clinical	0	62.5	37.5	NA	NA	NA	NA	NA	NA	0	NA	0	NA	-1.25328	-0.354556	-1.11013	-0.313422	-0.18304	-0.213122	-0.13722	-0.111223	0.0630908	-0.0365202	-0.386333	-0.206021	-0.0811325	-0.132554	-0.167552	-0.121958	-0.136401	-0.540094	-0.603098	-0.151355	-0.307334	-0.210094	-0.174386	-0.0142876	-0.371883	-6.77e-05
253	CIM	01.Wine_European	W3.Clinical_S.boulardi	dom	2	2	ANEUPL	het	Human	Human_clinical	0	71.4	67.5	NA	NA	NA	NA	NA	NA	0	NA	0	NA	0.128376	-0.317554	-1.06884	-0.339615	-0.417081	-0.222879	-0.104434	-0.0690773	0.0616343	0.0888194	-0.329548	-0.255082	-0.0414578	-0.116554	-0.129298	-0.131171	-0.112194	-0.36554	-0.438184	-0.0436525	-0.313776	-1.07402	-0.179673	0.0405873	-0.413755	-0.0953334
254	CIN	01.Wine_European	W3.Clinical_S.boulardi	dom	2	0	EUPLOID	het	Human	Human_clinical	0	69.2	74.1	78.91	42.5	19.29	89.27	72.41	56.15	0	NA	0	NA	-0.33721	-0.68238	-0.827979	-0.3315	-0.674127	-0.0607586	-0.242614	0.287844	0.0980797	0.183421	-0.558058	-0.24519	-0.198114	-0.179712	-0.131261	-0.40831	-0.314533	-0.402449	0.0866908	-0.617944	0.404455	-0.439407	0.814304	0.24452	0.333358	0.221643
255	CIR	01.Wine_European	W3.Clinical_S.boulardi	dom	2	0	EUPLOID	het	Human	Human_clinical	0	71.3	74.6	78.92	41.53	21.01	89.17	72.51	56.06	0	NA	0	NA	-0.418247	-0.438833	-0.899858	-0.260809	-0.360961	-0.0739899	-0.0903946	-0.060071	-0.0738452	0.0846728	-0.36994	-0.206647	-0.237764	-0.141437	-0.176858	-0.195474	-0.121104	-0.487471	-0.664498	-0.178402	-0.245718	-1.44192	-0.152775	0.0165134	-0.374035	-0.115772
256	CKF	01.Wine_European	W3.Clinical_S.boulardi	dom	2	0	EUPLOID	het	Human	Human_clinical	0	71.9	75.1	79.64	41.95	18.63	89.92	74.88	58.67	0	NA	0	NA	NA	-0.369777	-0.690573	-0.24123	-0.136985	-0.272481	-0.149657	-0.0811797	-0.0794718	-0.0266228	-0.223569	-0.330434	-0.162885	-0.151738	-0.145844	-0.028749	-0.132224	-0.390901	-0.451469	-0.143213	-0.270262	NA	-0.0157451	-0.0651397	-0.477248	-0.124359
257	CKG	01.Wine_European	W3.Clinical_S.boulardi	dom	2	0	EUPLOID	het	Wild	Fruit	0	70.9	74	79.29	39.45	17.67	89.36	73.58	58.58	0	NA	0	NA	-0.0165022	-0.277138	-0.693041	-0.190833	-0.183557	-0.247066	-0.128332	-0.0731001	-0.0667881	-0.0689075	-0.280078	-0.302084	-0.228438	-0.212537	-0.192302	-0.25861	-0.165645	-0.389376	-0.461461	-0.102716	-0.168771	0.524434	-0.0885577	-0.0510964	-0.379695	-0.1016
258	CKM	01.Wine_European	W3.Clinical_S.boulardi	dom	2	0	EUPLOID	het	Human	Human_clinical	0	70.6	73.9	78.7	41.17	20.23	88.89	71.56	53.26	0	NA	0	NA	-0.279504	-0.105854	-0.695418	-0.310615	-0.770831	-0.164187	0.1353	0.100049	0.334022	0.346591	-0.177073	-0.0204091	0.0174415	0.107389	0.0167732	0.122294	0.209133	-0.68074	-0.328393	-0.364107	0.626644	-2.08258	0.270076	0.180811	0.0923984	0.307016
259	CIP	01.Wine_European	W3.Clinical_S.boulardi	dom	2	4	ANEUPL	het	Human	Human_clinical	0	53.7	45.8	NA	NA	NA	NA	NA	NA	0	NA	0	NA	-0.0849414	NA	NA	NA	NA	NA	NA	NA	NA	NA	NA	NA	-2.88316	-0.922606	NA	NA	0.108142	NA	NA	NA	NA	0.241093	NA	NA	NA	NA
260	BCA	01.Wine_European	W3.Clinical_S.boulardi	dom	2	0	EUPLOID	het	Human	Human_clinical	0	70	69.3	76.33	43.37	25.65	89.09	71.89	52.52	0	NA	0	NA	-0.131176	-0.351089	3.06985	-0.484475	-0.420132	-0.238546	-0.067438	0.00667087	0.14359	0.0359194	-0.346398	-0.085944	-0.0287488	-0.149265	-0.0729463	-0.145844	-0.0886261	-0.458745	-0.32979	-0.0893698	-0.27644	0.337636	-0.077931	-0.0260849	-0.270203	-0.0544016
261	AMT	01.Wine_European	W3.Clinical_S.boulardi	dom	2	0	EUPLOID	het	UNK	Probiotic	0	72.4	71.4	75.97	40.22	21.21	88.34	71.81	54.07	0	NA	0	NA	NA	NA	NA	NA	NA	NA	NA	NA	NA	NA	NA	NA	NA	NA	NA	NA	NA	NA	NA	NA	NA	NA	NA	NA	NA	NA
262	CIV	01.Wine_European	W3.Clinical_S.boulardi	dom	2	0	EUPLOID	het	Human	Human_clinical	0	72.1	70.1	72.23	35.39	16.02	88.61	65.87	48.68	0	NA	0	NA	-1.53912	0.0296547	0.624365	0.431846	0.198976	0.189174	0.957152	0.369641	0.592347	0.375297	0.701086	0.105732	0.0331423	0.439224	-0.0200754	0.256155	0.413466	0.515161	0.600294	-0.194244	0.810222	-0.355859	1.35117	0.131706	0.376579	0.130529
263	CKT	01.Wine_European	W3.Clinical_S.boulardi	dom	2	0	EUPLOID	het	Human	Human_clinical	0	74.6	75.9	78	38.75	15.9	89.08	73.93	59.23	0	NA	0	NA	-0.13764	-0.293751	0.384974	-0.991532	NA	-0.651338	0.242631	0.157132	0.1564	0.229902	0.191842	-0.181999	0.190228	-0.164489	-0.166827	-0.0474253	0.237864	0.152752	0.271946	-0.463141	0.161958	-0.111246	1.43404	0.405282	0.527719	0.378633
264	BIL	01.Wine_European	WineEuropean	dom	2	0	EUPLOID	hom	Domesticated	Wine	0	85.2	67.4	87.21	55.17	19.45	96.28	82.51	66.91	39	2.5641	67	17.9104	-0.182641	-0.353183	-0.84303	-0.532979	-0.792689	-0.221109	-0.0737372	0.150305	0.273038	0.189604	-0.319558	-0.0609945	-0.0514418	-0.0204235	NA	-0.0589808	0.102279	-0.255716	-0.252924	-0.539089	0.413794	0.242944	-0.264346	0.124883	0.110062	0.222323
265	ABS	01.Wine_European	WineEuropean	dom	1	0	EUPLOID	hom	Wild	Nature	0	38	20.1	NA	NA	NA	NA	NA	NA	NA	NA	NA	NA	-0.724713	-0.357545	0.992078	0.0576871	NA	0.0103334	0.315901	0.279598	0.205323	0.352039	-0.122933	0.00271206	-0.12229	0.108789	0.00279803	0.120738	0.0372368	-0.629831	NA	-0.057189	0.392644	-0.158136	0.314712	0.364699	0.58466	0.701261
266	BIP	01.Wine_European	WineEuropean	dom	2	1	ANEUPL	hom	Domesticated	Wine	0	52.7	42.5	NA	NA	NA	NA	NA	NA	6	0	48	25	-0.123827	-0.271801	-0.453843	-0.627776	-0.285943	0.0966996	-0.346708	0.175299	0.174706	0.156538	-0.473407	-0.0414416	-0.0964128	0.0166597	-0.177767	-0.246644	-0.0274993	-0.260184	-0.0835328	-0.563088	0.562827	0.430865	0.0270533	0.184818	0.184393	0.133269
267	BIQ	01.Wine_European	WineEuropean	dom	1	1	ANEUPL	hom	Domesticated	Wine	0	54.3	51.9	NA	NA	NA	NA	NA	NA	NA	NA	NA	NA	-0.115075	-0.080534	2.46146	0.761142	0.301037	-0.0259237	0.156619	0.149431	0.0510888	0.188571	0.0155263	-0.00216911	-0.142625	-0.0708433	-0.0254632	-0.116939	0.0395092	-0.438191	0.281773	-0.0543979	0.727395	0.501425	0.0646337	-0.477714	-0.514548	-0.476146
268	BNI	01.Wine_European	WineEuropean	dom	2	0	EUPLOID	hom	Domesticated	Wine	0	43.4	19.8	57.67	22.87	13.3	78.83	48.99	40.17	22	4.54545	55	41.8182	0.144974	-0.50855	-0.12878	0.0641906	0.0181061	-0.202831	-0.0556058	-0.204674	0.102571	-0.0467514	-0.131749	-0.0817045	-0.0765497	-0.07091	-0.0452092	-0.354673	-0.133871	-0.253022	0.256639	-0.423651	0.208234	NA	0.323542	0.0280142	0.204774	0.191116
269	BLV	01.Wine_European	WineEuropean	dom	2	0	EUPLOID	hom	Domesticated	Wine	0	43.6	25	42.41	25.83	16.26	85.47	56.97	38.28	6	0	35	40	NA	-0.363989	0.535981	0.439244	0.0194323	0.198624	0.18475	0.121406	-0.0655448	0.0775979	0.208852	-0.104801	-0.224351	-0.138106	-0.316529	-0.382359	-0.225826	0.590206	0.113936	-0.221464	0.615116	NA	0.246737	-0.0396861	-0.270528	-0.206014
270	BQG	01.Wine_European	WineEuropean	dom	2	0	EUPLOID	hom	Domesticated	Wine	0	39.4	22.3	43.38	26.65	18.92	85.64	59.54	47.62	10	20	36	30.5556	-0.122814	-0.513531	-0.721774	0.232007	0.595086	-0.207825	0.161584	0.238492	0.00881111	0.0985963	0.0586293	0.0821921	-0.0191986	0.0368714	0.19751	-0.133904	0.112965	0.110366	-0.0246568	-0.283454	0.332899	-1.7437	0.645594	0.188588	-0.299724	-0.305116
271	CRD	01.Wine_European	WineEuropean	dom	2	0	EUPLOID	hom	Domesticated	Wine	0	84.7	77.6	88.97	43.03	28.61	81.06	39.29	43.04	77	9.09091	99	16.1616	-0.214768	-0.173368	0.0965271	0.278181	0.0549061	0.0396639	0.273429	0.0943024	0.00267276	0.332012	-0.0510928	0.118098	-0.262232	-0.0364835	0.11075	-0.202605	-0.0548796	0.0064514	-0.148456	-0.362825	0.0546186	-0.355106	0.597526	0.251877	0.140825	0.232527
272	CRI	01.Wine_European	WineEuropean	dom	2	3	ANEUPL	hom	Domesticated	Wine	0	34.2	16.4	NA	NA	NA	NA	NA	NA	0	NA	17	64.7059	-0.0598954	-0.320225	NA	-0.574359	-0.231117	-0.0729888	-0.150952	0.032239	0.0382387	0.011384	-0.120119	-0.0966203	-0.17454	-0.0101116	-0.0278528	-0.158389	-0.113576	-0.513254	-0.242986	-0.0767098	0.213396	0.55098	0.0169975	0.284985	0.206376	0.230045
273	BVM	01.Wine_European	WineEuropean	dom	2	0	EUPLOID	hom	Domesticated	Wine	0	69.4	65	89.32	69.15	49.5	94.43	64.68	53.47	61	3.27869	94	24.4681	0.0621618	-0.680799	NA	NA	NA	-1.50593	-0.904664	-0.386185	-0.179317	-0.340592	-0.432902	-0.272392	-0.72616	-0.500848	-0.557101	-0.34923	-0.789445	-1.6836	-0.62776	-0.130632	-0.192104	0.468878	-0.742046	0.0222885	-0.188427	-0.317517
274	CQV	01.Wine_European	WineEuropean	dom	2	0	EUPLOID	hom	Domesticated	Wine	0	68.5	63.7	90.84	73.06	50.2	94.71	66.85	56.65	80	11.25	96	22.9167	-0.0057993	-0.35679	-0.986864	-0.183575	-0.408814	0.04085	0.0835615	-0.0449838	-0.291165	-0.0222807	-0.149546	-0.334818	-0.269634	-0.18172	-0.214383	-0.202703	-0.293819	-0.363766	-0.196255	-0.948365	0.249124	0.392178	-0.0334253	0.0953904	0.139591	0.158628
275	CRK	01.Wine_European	WineEuropean	dom	2	0	EUPLOID	hom	Domesticated	Wine	0	68.8	63.5	90.44	72.55	50.85	94.73	63.48	52.23	81	11.1111	97	14.433	-0.215806	-0.339412	-0.450249	-0.465835	-0.524691	-0.064264	0.0682579	0.239141	0.26549	0.238102	-0.188404	-0.0285255	0.181856	0.0486717	-0.00150296	-0.117402	-0.0643096	-0.332398	-0.104578	-0.521749	0.292512	0.394116	-0.0188161	0.284796	-0.136968	0.095621
276	BLF	01.Wine_European	WineEuropean	dom	2	0	EUPLOID	het	Domesticated	Wine	0	75.5	67.2	90.56	72.49	31.71	95.71	75.52	55.62	0	NA	8	0	-0.0972442	-0.258067	-0.562864	-0.189992	-0.232182	0.0973842	-0.000567558	0.0500303	0.00589993	0.105706	-0.10377	-0.0394846	0.0873235	0.0863239	0.0413315	-0.0531013	0.0383488	-0.185781	-0.00623837	-0.169714	0.376758	0.757895	-0.0847023	-0.10358	0.0292621	0.014487
277	CEA	01.Wine_European	WineEuropean	dom	1	0	EUPLOID	hom	Wild	Soil	0	93.2	86.3	NA	NA	NA	NA	NA	NA	NA	NA	NA	NA	0.369204	-0.203214	0.857332	-0.572179	-0.54835	-0.0106679	0.343496	-0.0409688	-0.25723	-0.248284	-0.1636	-0.149089	-0.126232	-0.116693	-0.266214	-0.342463	-0.130033	-0.0251504	0.333302	-0.528007	0.89595	0.105431	0.829307	0.283328	0.109051	0.17472
278	CEB	01.Wine_European	WineEuropean	dom	1	0	EUPLOID	hom	Wild	Soil	NA	NA	37.2	NA	NA	NA	NA	NA	NA	NA	NA	NA	NA	0.688494	-0.270713	NA	-0.813101	-0.617145	-0.301963	-0.212631	-0.0148542	0.143189	0.00478423	-0.286593	-0.0498153	0.00777127	0.0325982	0.040537	-0.161493	0.0164102	-0.659392	-0.0926063	-0.363308	0.273859	0.415693	0.22177	0.127522	0.0890661	0.1021
279	BNT	01.Wine_European	WineEuropean	dom	2	0	EUPLOID	hom	Wild	Soil	0	55.6	40.6	78.65	34.51	24.53	95.92	64.23	47.37	42	0	78	30.7692	-1.45378	-0.370551	-0.161642	-0.0150584	-0.0655282	-0.0313851	0.0200216	0.211743	0.232691	0.285208	-0.154536	-0.081513	-0.187439	-0.00922466	0.166225	-0.0463184	-0.00455367	-0.15476	0.0322263	-0.245697	0.358163	-1.08999	0.0333329	-0.224893	-0.298214	-0.397899
280	BLD	01.Wine_European	WineEuropean	dom	2	0	EUPLOID	hom	Domesticated	Wine	0	81.1	73.5	93.99	57.29	32.74	88.59	21.68	15.28	0	NA	28	39.2857	0.0145456	-0.357022	-0.285645	-0.056883	-0.238044	0.00727441	0.0488016	0.114783	0.0219675	0.00156526	-0.0427325	-0.0478445	-0.0558217	0.00870151	0.0694875	-0.12203	0.122305	-0.237117	-0.144761	-0.593231	-0.043683	0.554025	-0.0246582	-0.00873881	-0.187233	-0.065995
281	BKR	01.Wine_European	WineEuropean	dom	2	0	EUPLOID	hom	Domesticated	Wine	0	79	69.4	93.67	74.1	36.16	93.85	79.72	66.47	8	0	79	15.1899	0.0665675	-0.198914	-0.432373	-0.158251	-0.24114	-0.148529	0.040703	0.380454	-0.0288815	NA	-0.243129	NA	NA	0.637019	-0.070655	0.002676	NA	-0.395857	-0.235589	-0.0925475	-0.0643709	0.0907072	-0.133255	NA	NA	NA
282	CEC	01.Wine_European	WineEuropean	dom	2	0	EUPLOID	hom	Wild	Soil	0	91.4	84.6	86.86	50.65	18.55	92.46	84.74	68.73	1	0	65	6.15385	0.188887	-0.546485	NA	-1.24222	-1.43034	-0.515282	-0.888115	-0.0875728	-0.00100026	-0.0533319	-0.784177	-0.0566854	-0.0983552	-0.0574238	-0.0303221	-0.0733797	-0.145759	-0.448564	-0.17608	-0.643223	-0.444554	0.115439	-0.063065	0.000757987	0.0840595	-0.0242998
283	BNH	01.Wine_European	WineEuropean	dom	2	0	EUPLOID	hom	Domesticated	Wine	0	62.7	47.9	90.43	40.63	9.09	74.07	15.46	19.6	26	0	63	9.52381	-0.0486135	-0.239088	-0.237479	-0.297545	-0.0646977	-0.10115	-0.141222	0.231821	0.0247172	0.108058	-0.264844	-0.0792257	-0.206592	-0.00578227	-0.0643677	0.0258204	-0.0534313	-0.276571	-0.329865	-0.347229	0.451675	-0.208376	0.294486	0.133538	0.12081	0.100347
284	BLC	01.Wine_European	WineEuropean	dom	2	0	EUPLOID	het	Domesticated	Wine	0	72.7	68.6	88.08	43.17	15.5	84.48	18.39	13.32	3	0	27	3.7037	-0.13144	-0.59035	-0.962507	-0.358689	-0.593718	-0.154802	-0.176716	0.0367584	0.00671615	-0.0609522	-0.311087	-0.0107451	-0.189466	-0.118605	-0.15382	-0.121001	-0.0479787	-0.449672	-0.282213	-0.14126	0.0672295	0.62441	-0.153138	0.0213035	0.115494	0.0701542
285	CEE	01.Wine_European	WineEuropean	dom	2	0	EUPLOID	hom	Wild	Soil	0	90	80.6	69.63	23.45	10.16	91.31	55.32	36.66	19	0	61	0	-1.84489	-0.379778	-1.12552	-0.423433	-0.54691	-0.288901	-0.231808	0.0265825	-0.013317	-0.00185334	-0.360354	-0.108248	-0.0354869	-0.00618064	-0.00265813	0.131083	-0.0236465	-0.258218	-0.313728	-0.169219	0.0499461	0.362688	-0.158249	0.0913174	0.159671	0.130005
286	BNN	01.Wine_European	WineEuropean	dom	2	0	EUPLOID	hom	Domesticated	Wine	0	82.9	51.4	92.66	58.76	28.06	97.3	63.11	43.91	74	10.8108	83	21.6867	NA	-0.147257	NA	NA	-1.04259	0.0837905	-0.428388	0.0833279	0.107186	0.0782686	-0.352911	-0.0284993	-0.0169913	0.0291996	0.0217193	-0.20918	0.00431791	-0.62375	-0.142279	-0.391456	0.350019	NA	-1.04042	0.0618191	-0.402741	-0.063147
287	CED	01.Wine_European	WineEuropean	dom	2	0	EUPLOID	hom	Wild	Soil	0	77.5	62.8	69.91	43.7	22.04	84.97	58.47	41.19	0	NA	3	0	-0.222592	0.178504	0.739676	0.771765	NA	0.602601	1.0538	0.396237	0.307664	0.256683	0.841091	0.400429	0.368566	0.285388	0.343535	0.455491	0.424814	NA	0.76156	-0.152383	0.949637	-0.249119	1.21351	0.656565	0.766118	0.580847
288	BKS	01.Wine_European	WineEuropean	dom	2	0	EUPLOID	het	Domesticated	Wine	0	75.4	69	84.44	73.02	57.74	91.63	65	51.94	10	0	34	26.4706	0.184701	-0.149735	-0.596673	-0.173746	-0.332494	0.0375913	0.0045608	0.343242	0.177714	0.187537	-0.162254	-0.141372	0.115057	0.109546	-0.0299791	0.0169989	-0.0169841	-0.318102	-0.0468842	-0.547441	0.457497	0.316152	-0.115002	0.1148	0.176216	NA
289	BLP	01.Wine_European	WineEuropean	dom	2	0	EUPLOID	het	Domesticated	Wine	0	54.9	45.7	75.5	38.41	25.26	60.95	38.96	34.91	0	NA	22	4.54545	-0.485376	-0.170294	0.0308114	-0.124885	-0.142413	0.102152	0.115521	0.19668	0.251036	0.198088	-0.190576	0.00961124	-0.129568	-0.0515046	-0.144203	-0.12523	-0.133475	0.0190374	-0.0312474	-0.373672	0.610954	-1.04463	0.10522	0.259642	0.232038	0.216316
290	BLN	01.Wine_European	WineEuropean	dom	2	0	EUPLOID	het	Domesticated	Wine	0	66.5	59.7	70.68	36.32	30.02	80.88	41.25	39.83	6	0	34	5.88235	-0.315379	-0.288852	-0.234212	-0.0778871	-0.183468	-0.113951	0.0436279	0.0264878	0.0531469	0.0601834	-0.299842	-0.0942018	-0.142993	-0.155797	-0.162938	0.0619585	-0.0956445	-0.271359	-0.149501	-0.173244	0.266035	-0.0720527	0.00901955	0.208475	0.302772	0.155069
291	CDV	01.Wine_European	WineEuropean	dom	2	0	EUPLOID	hom	Wild	Soil	0	86.5	77.6	78.09	33.51	18.52	84.51	54.25	45.29	0	NA	45	26.6667	0.291717	-0.73029	NA	-0.969283	-0.836697	-0.389992	-0.281508	-0.415777	-0.359071	-0.382342	-0.526216	-0.264184	-0.336504	-0.24446	-0.401108	-0.367455	-0.241952	-0.815123	-0.233628	-0.379817	0.139326	-0.354405	0.214881	-0.132441	-0.10897	-0.234929
292	CEF	01.Wine_European	WineEuropean	dom	2	0	EUPLOID	hom	Wild	Soil	0	87.4	79.8	80.04	49.47	27.96	89.21	62.3	48.48	0	NA	0	NA	0.141953	-0.32745	-0.19467	-0.0985685	-0.33936	0.149965	-0.0369343	-0.0709864	-0.39436	-0.0993172	-0.189725	-0.313169	-0.558279	-0.301561	-0.658917	-0.919889	-0.592197	-0.549518	-0.308391	0.216196	-0.224633	0.314639	0.106039	-0.500371	-0.464209	-0.451804
293	ANQ	01.Wine_European	WineEuropean	dom	2	0	EUPLOID	hom	Wild	Wine	22.4	NA	NA	82.14	39.39	17.39	80.22	38.69	29.26	66	22.7273	92	26.087	-0.185269	-0.504019	NA	-0.513647	-0.765598	-0.0416578	-0.223783	0.335757	0.231941	0.153012	-0.0907745	0.231076	-0.142445	0.132753	-0.0393923	0.0152925	0.0635913	-0.234949	0.00164988	-0.606726	0.316192	0.759714	0.381001	0.266061	0.189543	0.210826
294	AVK	01.Wine_European	WineEuropean	dom	2	0	EUPLOID	hom	Domesticated	Wine	0	92.3	82.5	91.05	71.38	41.78	92.25	83.89	69.83	52	11.5385	75	16	-0.113977	-0.395286	-0.656368	-0.316964	-0.423251	0.0590711	-0.116139	0.111859	0.175742	0.173625	-0.245664	0.0373803	-0.110627	0.0295372	-0.0304961	-0.0505922	-0.0421255	-0.342346	-0.22476	-0.225486	0.266506	0.335855	-0.266923	-0.0380128	-0.499805	-0.173204
295	BIK	01.Wine_European	WineEuropean	dom	2	0	EUPLOID	hom	Domesticated	Wine	0	67.7	54.9	85.03	53.3	33.66	94.62	67.63	46.99	59	15.2542	99	20.202	-0.11559	-0.439877	-0.432429	-0.469639	-0.378355	-0.171728	-0.020279	0.12667	0.205944	0.168545	0.0374226	-0.0756907	-0.124772	-0.00039971	-0.0396028	-0.0705196	0.0316729	-0.466754	-0.404602	-0.789738	0.371311	0.668454	-0.112109	0.133048	0.249291	0.0904316
296	CLH	01.Wine_European	WineEuropean	dom	2	3	ANEUPL	hom	Domesticated	Wine	0	88.7	29.5	NA	NA	NA	NA	NA	NA	0	NA	0	NA	-0.2289	0.0601391	0.674257	0.287142	-0.0917639	-0.0156785	0.250619	0.314075	0.295674	0.409938	0.105626	0.178506	0.0381146	0.0542811	-0.0347552	0.126374	0.243821	-0.140081	0.104412	0.0836621	0.415775	-0.318199	0.354133	0.284577	0.250448	0.264075
297	AHN	01.Wine_European	WineEuropean	dom	1	0	EUPLOID	hom	Domesticated	Wine	NA	NA	NA	NA	NA	NA	NA	NA	NA	NA	NA	NA	NA	0.043195	-0.0624914	1.25035	0.207763	-0.780786	-0.0755563	0.625439	0.00347856	NA	0.193367	0.0655281	-0.110005	-0.192718	0.110573	0.0051938	-0.0512241	-0.0121927	0.512422	0.65343	-0.0795321	0.731994	0.361103	1.09591	0.60476	0.403517	0.536955
298	BSG	01.Wine_European	WineEuropean	dom	2	0	EUPLOID	hom	Domesticated	Wine	0	56.3	38.3	18.96	14.34	93.27	79	65.98	83.09	31	0	35	0	-0.0785218	-0.772135	0.39771	-0.244722	-0.127994	-0.530322	-0.248321	-0.0877653	-0.111347	-0.0327958	-0.72712	-0.173088	-0.176421	-0.382357	-0.240691	-0.0119851	-0.0982178	-0.26806	-0.132899	-1.3466	-0.456742	0.526841	0.473066	-0.0140961	0.114392	0.00825638
299	SACE_YCA	01.Wine_European	WineEuropean	dom	2	0	EUPLOID	hom	Domesticated	Wine	0	44.41	27.405	87.74	20.1	9.67	93.45	75.16	62.62	41	0	60.9375	3.84615	NA	NA	NA	NA	NA	NA	NA	NA	NA	NA	NA	NA	NA	NA	NA	NA	NA	NA	NA	NA	NA	NA	NA	NA	NA	NA
300	ACT	01.Wine_European	WineEuropean	dom	1	1	ANEUPL	hom	Domesticated	Wine	NA	NA	NA	NA	NA	NA	NA	NA	NA	NA	NA	NA	NA	0.216413	-0.104911	0.212736	-0.552953	-0.960131	-0.163966	0.0662441	0.231771	0.233454	0.221486	-0.094137	0.0413615	0.108591	-0.0531459	0.0464995	-0.0690035	0.183107	0.00804095	0.541393	-1.19762	0.455859	0.22485	0.0869645	0.106117	-0.213053	0.0653108
301	ACV	01.Wine_European	WineEuropean	dom	1	1	ANEUPL	hom	Domesticated	Wine	0	75.8	70	NA	NA	NA	NA	NA	NA	NA	NA	NA	NA	-0.825934	-0.111036	-0.155507	-0.162481	-0.498146	-0.0776505	-0.0334354	0.199195	0.223232	0.211816	-0.0835098	0.106353	0.116684	-0.0230905	0.118753	-0.147059	0.0619102	-0.273295	0.140646	-0.810948	0.366052	-0.888568	0.198914	0.18541	-0.241137	-0.0526273
302	AKP	01.Wine_European	WineEuropean	dom	2	0	EUPLOID	hom	Domesticated	Industrial	0	72	57.9	84.62	20.45	9.39	96.96	65.69	44.83	32	0	66	21.2121	-0.109626	-0.284787	-0.199947	-0.181631	-0.310728	-0.235316	-0.077198	NA	0.0925648	NA	-0.137676	NA	0.0115773	NA	-0.18717	-0.0951178	0.0460175	-0.31909	-0.108216	-0.50114	0.229226	0.144133	-0.0510309	NA	-0.458332	0.0308075
303	AKV	01.Wine_European	WineEuropean	dom	2	0	EUPLOID	hom	Wild	Nature	0	73.2	60.7	83.79	45.34	25.33	90.12	74.79	50.62	0	NA	48	14.5833	-0.137456	-0.214128	-0.522457	-0.430027	-0.464227	-0.136352	-0.0843209	0.128519	0.284414	0.169958	-0.120919	0.0486955	0.146888	0.078138	0.0401542	-0.0434994	0.113088	-0.331451	-0.163189	-0.450893	0.324142	0.314285	-0.0281858	0.192654	-0.243826	0.0392748
304	ALE	01.Wine_European	WineEuropean	dom	2	0	EUPLOID	hom	Wild	Insect	0	75.9	62.7	80.48	33.88	15.61	92.98	76.58	56.05	24	0	69	23.1884	-0.124512	-0.196537	-0.404038	-0.252064	-0.361656	-0.165215	-0.124876	0.163447	0.133376	0.215285	-0.12542	-0.0404607	-0.00449202	0.0267215	-0.0184041	-0.0564634	0.0185875	-0.36142	-0.0917996	-0.531757	0.244887	0.340186	-0.122329	0.167148	-0.32998	0.0123498
305	BQP	01.Wine_European	WineEuropean	dom	2	0	EUPLOID	hom	Domesticated	Wine	0	71.4	56	97.49	97.18	50.01	93.55	83.26	64.45	3	0	50	6	-0.482749	-0.245663	-0.647206	-0.467913	-0.336672	-0.141816	-0.0529933	-0.0411029	0.107389	-0.056719	-0.180949	-0.126832	-0.289376	-0.0729416	-0.063835	-0.0322527	-0.123789	-0.0391968	-0.0457525	-0.459672	0.20614	-0.696532	-0.0939796	0.192699	-0.221045	-0.106322
306	BRB	01.Wine_European	WineEuropean	dom	2	0	EUPLOID	het	Domesticated	Wine	0	90.5	80.3	97.49	98.5	90.39	94.6	87.47	76.95	21	0	72	15.2778	NA	-0.101974	-0.728363	-0.214637	-0.377755	0.0673963	-0.0207091	0.101738	-0.0139615	0.117592	0.0155106	0.0098267	0.0748692	0.0936871	-0.0928091	-0.000986529	0.0501811	-0.112571	0.000303751	-0.0139468	0.463924	0.828924	0.00838794	NA	0.0306856	0.226268
307	BIT	01.Wine_European	WineEuropean	dom	2	0	EUPLOID	hom	Domesticated	Wine	0	43.8	22.4	78.3	38.34	23.01	88.97	53.53	48.75	31	0	60	8.33333	-0.191714	-0.105233	NA	-0.968754	-1.18565	-0.209051	-0.412648	0.112079	0.209768	0.175786	-0.380251	0.0706827	0.00152296	0.0583427	0.118652	0.0823725	0.150771	-0.320503	-0.226801	-0.453626	0.369618	0.61726	-0.267763	0.15174	0.158824	0.15983
308	AQB	01.Wine_European	WineEuropean	dom	2	0	EUPLOID	hom	Domesticated	Wine	0	14.1	3.27	10.34	9.43	9.87	23.45	33.26	36.33	0	NA	0	NA	-1.10253	-0.459471	0.391213	-0.328947	-0.483052	-0.340477	-0.0634098	0.0933138	0.0088227	0.0389527	-0.41029	-0.0805067	-0.0653862	-0.191451	-0.175905	-0.242263	-0.164136	-0.336914	-0.26848	-0.609254	0.380289	0.350388	-0.0320981	-0.594661	-0.606804	-0.631357
309	BRH	01.Wine_European	WineEuropean	dom	2	0	EUPLOID	hom	Domesticated	Wine	NA	NA	NA	33.38	13.1	15.27	38.63	8.45	7.3	38	0	74	8.10811	-0.232034	-0.153657	0.0185985	-0.0246774	-0.248859	0.0519479	0.247092	-0.00630764	0.127864	0.221069	-0.111739	0.0575825	0.0420457	0.0858048	-0.0544553	-0.12129	-0.0236299	-0.32764	-0.123415	0.0911067	-0.175332	-0.763423	-0.131836	0.0336451	0.0134173	-0.12915
310	ABP	01.Wine_European	WineEuropean	dom	1	0	EUPLOID	hom	Wild	Fruit	0	25.2	18.7	NA	NA	NA	NA	NA	NA	NA	NA	NA	NA	-0.0353822	-0.240712	0.0622418	0.300271	-0.0427633	0.046647	0.222671	NA	-0.124141	0.174054	-0.0363267	-0.171844	-0.151508	NA	-0.141512	-0.397045	-0.17686	0.00119815	0.0714425	-0.461808	0.430316	-0.245206	0.223109	0.362697	0.0221698	0.543805
311	BIR	01.Wine_European	WineEuropean	dom	2	0	EUPLOID	het	Domesticated	Wine	0	60.1	55.3	86.38	51.77	28.7	92.82	76.7	59.53	94	100	93	100	0.226852	-0.311251	NA	-0.455712	-0.64794	-0.10449	0.0570462	0.232953	0.275412	0.214396	-0.065851	0.0943828	0.0964807	0.13162	0.130763	-0.0886482	0.152611	-0.362649	-0.135669	-0.460966	0.209393	0.43145	-0.0813189	0.0239872	-0.068229	-0.0700075
312	CPF	01.Wine_European	WineEuropean	dom	2	6	ANEUPL	het	UNK	Unknown	26.8	NA	NA	NA	NA	NA	NA	NA	NA	49	100	68	100	0.0405582	-0.12804	NA	-0.772179	-1.02051	0.136985	-0.267131	0.220568	0.274401	0.184114	-0.328107	0.0820829	-0.0468641	0.111187	-0.0195348	-0.0526944	0.0458277	-0.415832	-0.0855847	-0.0437443	-0.00199955	-0.371668	-0.336467	-0.178461	-0.227625	-0.260305
313	BNG	01.Wine_European	WineEuropean	dom	3	0	EUPLOID	het	Domesticated	Wine	0	50	36.2	NA	NA	NA	NA	NA	NA	0	NA	3	100	-0.363674	-0.209131	-0.383822	-0.15922	-0.177027	-0.166708	-0.0167844	0.0877064	0.0717435	0.0081889	-0.144592	-0.0967668	-0.20664	-0.0624407	-0.107066	-0.178084	-0.0771957	-0.381921	-0.220733	-0.004535	0.214915	0.108887	0.0735252	0.355253	0.281064	NA
314	AIM	01.Wine_European	WineEuropean	dom	2	0	EUPLOID	het	Domesticated	Wine	0	71.1	63.3	83.96	45.92	20.87	93.12	65.75	51.72	33	0	70	4.28571	-0.169663	-0.574982	-0.0782799	-0.0895574	-0.256947	-0.446803	-0.0981238	-0.268767	-0.396859	-0.113626	-0.233392	-0.378694	-0.724389	-0.36498	-0.289631	-0.390083	-0.454953	-0.217053	-0.247989	-0.0289214	-0.459403	0.199804	0.0225335	0.0653826	0.12215	0.101859
315	CFB	01.Wine_European	WineEuropean	dom	2	2	ANEUPL	hom	Domesticated	Wine	0	77.6	62.7	NA	NA	NA	NA	NA	NA	0	NA	40	5	-0.395901	NA	NA	-0.723728	NA	-0.457276	-0.223951	-0.399581	NA	-0.163177	-0.262584	-0.69473	NA	-0.0381421	0.478729	0.440984	-0.020512	-1.20336	-1.10714	1.34364	-0.635977	0.453311	0.555382	-0.183833	NA	0.0460343
316	CHF	01.Wine_European	WineEuropean	dom	2	0	EUPLOID	het	Domesticated	Wine	0	93.8	89.7	93.64	37.38	14.27	95.54	75.32	44.14	6	0	58	15.5172	-0.394769	-0.244048	NA	-0.546307	-1.16712	-0.244469	0.025871	0.386453	0.367755	0.290668	-0.0962152	0.0943607	0.103608	0.132044	-0.00699486	0.15275	0.144075	-0.748866	0.0128612	-0.514378	-0.468888	-0.650668	0.679138	0.317775	0.399888	0.357976
317	BHB	01.Wine_European	WineEuropean	dom	2	0	EUPLOID	het	Domesticated	Bakery	0	79.5	62.9	55.02	32.72	23.73	79.31	62.54	49.2	41	39.0244	69	24.6377	-0.137455	NA	1.93093	1.8132	NA	NA	0.808871	0.53168	0.453581	0.28379	0.647723	0.431371	0.248512	0.299344	0.358409	0.269472	0.422483	NA	0.926436	NA	NA	0.384863	2.09765	0.554857	0.945377	0.959817
318	AAK	01.Wine_European	W4.Georgian	dom	1	0	EUPLOID	hom	Domesticated	Wine	0	50.7	46.9	NA	NA	NA	NA	NA	NA	NA	NA	NA	NA	-0.479943	NA	-2.12663	-1.16718	NA	NA	-0.139313	-1.22843	-1.50671	-0.210282	-0.821048	-0.948176	-1.40841	-1.08492	-1.72076	0.209736	-1.25277	-1.27121	-0.190686	NA	NA	-1.39204	-0.373563	-0.922262	-0.230742	-0.859358
319	AHP	01.Wine_European	W4.Georgian	dom	2	0	EUPLOID	het	Domesticated	Wine	0	73.1	56.5	58.96	16.52	5.81	85.31	72.82	52.26	0	NA	84	84.5238	-1.46207	-0.870799	-0.0459382	-1.17019	-0.491644	-2.01034	-0.801149	-0.527027	-0.498771	-0.360638	-0.750245	-0.339199	-0.67144	-0.615824	-0.941868	-0.780097	-0.869837	-1.24306	-0.832105	-0.609106	-0.594578	-0.363717	-0.995011	-0.752111	-0.769002	-1.01517
320	AET	01.Wine_European	W4.Georgian	dom	1	0	EUPLOID	hom	Domesticated	Wine	NA	NA	NA	NA	NA	NA	NA	NA	NA	NA	NA	NA	NA	-0.0542474	-0.278308	-0.729682	-0.838114	-0.710739	-0.421921	-0.350354	-0.0916493	0.0107395	0.0268101	-0.499074	-0.342842	-0.298201	-0.400039	-0.233511	-0.482416	-0.358105	-0.654997	-0.199578	0.212594	-0.244147	NA	0.0206031	0.075907	-0.0117741	0.00623927
321	AEK	01.Wine_European	W4.Georgian	dom	1	0	EUPLOID	hom	Domesticated	Wine	NA	NA	NA	NA	NA	NA	NA	NA	NA	NA	NA	NA	NA	0.0242056	NA	NA	NA	NA	NA	NA	NA	NA	NA	NA	NA	NA	NA	NA	NA	NA	0.683239	NA	NA	NA	-0.502331	NA	NA	NA	NA
322	AQE	01.Wine_European	W4.Georgian	dom	2	0	EUPLOID	het	Domesticated	Wine	0	84.4	71.2	86.9	57.43	17.16	91.46	60.12	32.8	0	NA	17	82.3529	1.285	-1.00529	NA	-1.63217	-1.51355	-0.917411	-0.254612	-0.704615	-1.30212	-0.654361	-0.379482	-0.518757	-0.804404	-1.00736	-0.904225	-0.424986	-0.655904	-1.7096	-0.881439	-0.554462	-0.041996	NA	-1.09892	-0.790774	-0.540648	-1.06667
323	AQP	01.Wine_European	W4.Georgian	dom	2	2	ANEUPL	het	Domesticated	Wine	0	55.7	41.1	NA	NA	NA	NA	NA	NA	0	NA	0	NA	0.415842	NA	NA	NA	NA	NA	NA	NA	NA	NA	NA	NA	-1.57368	0.00159021	NA	NA	NA	NA	NA	NA	NA	0.141975	NA	NA	NA	NA
324	ASA	01.Wine_European	W4.Georgian	dom	3	1	ANEUPL	het	Domesticated	Wine	0	80.9	65.3	NA	NA	NA	NA	NA	NA	0	NA	0	NA	-0.213357	-0.0795499	1.59202	0.66695	0.308016	0.260098	1.11368	0.205608	0.0720651	0.244274	0.00675137	-0.254811	-0.0585659	-0.15734	-0.162535	-0.0358028	0.00817044	0.420308	0.441618	-0.556768	0.912464	-0.869128	1.47559	0.323642	0.746431	0.437659
325	BPL	01.Wine_European	W4.Georgian	dom	2	0	EUPLOID	het	Domesticated	Wine	0	85.6	68.9	86.06	36.61	19.1	87.94	42.94	24.97	0	NA	4	0	-0.101552	-0.394552	-0.334882	0.0560649	0.0461985	0.137328	0.123595	0.285657	0.0619678	0.277559	-0.103466	0.107877	0.0796198	0.104954	0.0724314	-0.0174341	0.092808	-0.262823	-0.0896615	-0.203301	0.29824	0.106763	0.0894989	0.150904	0.0802764	0.163214
326	AIP	01.Wine_European	W4.Georgian	dom	2	1	ANEUPL	het	Domesticated	Wine	0	83.6	70	NA	NA	NA	NA	NA	NA	0	NA	67	16.4179	-0.1184	-0.903656	-1.25524	-0.939619	-1.28947	-1.32835	-0.515932	-0.496946	-0.462787	-0.449586	-1.05861	-0.696607	-0.636345	-0.623137	-0.657857	-0.537628	-0.792172	-1.95748	-1.07481	-0.328064	-0.682409	0.296464	-0.393328	-0.448978	-0.311015	-0.44681
327	CAN	01.Wine_European	W4.Georgian	dom	2	1	ANEUPL	het	Domesticated	Wine	0	82.5	82	NA	NA	NA	NA	NA	NA	0	NA	55	38.1818	-0.213503	-0.694971	NA	-1.68923	-1.67921	-1.46237	-0.806907	-0.414303	-0.138939	-0.309824	-0.618735	-0.498174	-0.542291	-0.54661	-0.396113	-0.498493	-0.720177	-1.10462	-0.667565	-0.472076	-0.477294	0.523361	-0.157799	-0.0840189	0.0755946	-0.0795335
328	CAB	01.Wine_European	W4.Georgian	dom	2	0	EUPLOID	het	Domesticated	Wine	0	73.1	64	24.75	12.82	10.65	84.12	27.23	23.59	20	0	90	20	-0.129993	-0.539877	NA	NA	-1.61829	-1.14563	-1.10924	-0.451293	-0.238398	-0.287727	-0.389139	-0.346257	-0.754133	-0.489483	-0.600224	-0.61589	-0.972209	-1.46376	-0.795454	-0.443717	-0.142545	0.580779	-1.01551	-0.149221	-0.0589868	-0.302097
329	CAP	01.Wine_European	W4.Georgian	dom	2	0	EUPLOID	het	Domesticated	Wine	0	74.6	64.3	25.17	9.28	12.97	90	36.39	26.04	23	0	90	28.8889	-0.206014	-0.668659	NA	-1.90892	-1.85455	-1.51545	-0.721939	-0.59102	-0.329802	-0.401188	-0.574236	-0.649579	-0.62308	-0.574101	-0.549523	-0.584881	-0.767084	-1.65974	-0.940423	-0.405285	-0.27613	0.720002	-0.484605	-0.133598	-0.210673	-0.244131
330	AQC	01.Wine_European	W4.Georgian	dom	2	0	EUPLOID	het	Domesticated	Wine	0	47.8	17.8	10.34	5.61	8.33	49.17	38.84	47.03	0	NA	5	40	-0.634807	-0.861317	-0.606723	-0.536398	-0.627955	-1.64756	-0.396659	-0.642627	-0.180198	-0.3462	-0.569391	-0.524378	-0.276031	-0.549434	-0.353533	-0.640685	-0.646455	-0.68337	-0.423588	-0.740089	-0.347444	-0.148742	-0.101189	-0.388893	0.00906319	-0.419995
331	AHK	01.Wine_European	W4.Georgian	dom	1	0	EUPLOID	hom	Domesticated	Wine	0	36	31.6	NA	NA	NA	NA	NA	NA	NA	NA	NA	NA	-0.243424	-0.874561	NA	-1.10426	-1.12409	-1.74802	-0.851523	-0.53983	-0.731843	-0.397776	-1.16435	-0.763084	-0.643318	-0.481336	-0.824611	-0.714094	-0.903245	-1.13247	-0.755354	-1.58512	0.191719	-0.212446	-0.586612	-1.13373	-0.738994	-1.17587
332	AES	01.Wine_European	W4.Georgian	dom	1	1	ANEUPL	hom	Domesticated	Wine	NA	NA	NA	NA	NA	NA	NA	NA	NA	NA	NA	NA	NA	0.0222086	NA	NA	NA	NA	NA	NA	-0.642129	NA	NA	-0.16877	-0.544539	-0.419591	-0.785152	-1.51287	NA	-0.633162	1.05161	NA	NA	NA	0.255815	NA	-0.41858	0.328656	-0.601999
333	AFI	01.Wine_European	W4.Georgian	dom	1	0	EUPLOID	hom	Domesticated	Wine	NA	NA	NA	NA	NA	NA	NA	NA	NA	NA	NA	NA	NA	0.148537	-0.934639	NA	NA	NA	-0.852455	NA	-0.58103	-1.33291	NA	-0.257553	-0.640307	NA	-0.803445	-0.704812	-0.400543	-1.06472	-1.32747	-0.548813	-0.193642	-0.285175	-0.581441	NA	-0.653073	0.0435273	-0.506583
334	BPR	01.Wine_European	W4.Georgian	dom	3	0	EUPLOID	het	Wild	Nature	NA	NA	NA	NA	NA	NA	NA	NA	NA	8	0	53	28.3019	NA	-0.613998	-0.244254	-0.65549	-0.664238	-0.073069	-0.285058	-0.0191978	-0.223498	-0.0626653	-0.394163	-0.0743027	-0.239936	-0.163451	0.04806	-0.229536	-0.180171	0.522279	0.404386	-0.36381	0.442117	NA	-0.345028	-0.817348	-0.8935	-0.795789
335	AIA	01.Wine_European	W4.Georgian	dom	1	0	EUPLOID	hom	Domesticated	Wine	NA	NA	NA	NA	NA	NA	NA	NA	NA	NA	NA	NA	NA	0.39309	-0.943119	NA	NA	NA	-0.892002	-0.8742	-0.737504	-1.18737	-0.741982	-1.38199	-1.04552	-0.855851	-0.882958	-1.57336	-1.32432	-0.908391	-1.42625	-0.767971	-0.0608306	0.196149	1.068	-0.328204	-0.937606	-0.702607	-1.08633
336	BVT	01.Wine_European	W4.Georgian	dom	2	0	EUPLOID	het	Domesticated	Wine	0	81.6	73.6	35.33	19.42	22.11	93.17	43.53	19.2	0	NA	61	16.3934	0.121895	-0.628986	NA	NA	NA	-1.25498	-0.983986	-0.44852	-0.411825	-0.298187	-0.251323	-0.215262	-0.683803	-0.52139	-0.811879	-0.540803	-0.834238	NA	-0.801117	-0.211891	-0.153703	0.21424	-1.17503	0.109119	-0.0764345	-0.26822
337	CAA	01.Wine_European	W4.Georgian	dom	2	0	EUPLOID	het	Domesticated	Wine	0	74.1	64.8	45.87	14.01	14.84	88.87	45.49	16.24	0	NA	54	7.40741	-0.289022	-0.865081	NA	NA	-1.75992	-1.52572	-0.988797	-0.496029	-0.174826	-0.397574	-0.84985	-0.425893	-0.424137	-0.528584	-0.586469	-0.39719	-0.707427	NA	-1.04486	-0.680485	-0.470878	0.520219	-0.25056	-0.305409	-0.08985	-0.356644
338	CAC	01.Wine_European	W4.Georgian	dom	2	0	EUPLOID	het	Domesticated	Wine	0	82.7	76.6	49.06	8.83	12.41	94.55	43	31.41	0	NA	58	24.1379	-0.225307	-0.504372	NA	-1.61549	-1.6723	-1.40393	-1.00717	-0.386922	-0.347547	-0.292664	-0.527386	-0.235456	-0.884642	-0.456133	-0.624158	-0.544168	-0.983349	-1.69084	-0.761286	-0.364196	-0.232139	0.704382	-0.935847	-0.176259	-0.00391372	-0.31927
339	BVV	01.Wine_European	W4.Georgian	dom	2	0	EUPLOID	het	Domesticated	Wine	0	65.2	58.3	69.42	28.86	19.7	92.51	43.56	19.99	2	0	55	21.8182	-0.121923	-0.658472	NA	NA	NA	-1.21125	-1.01917	-0.461112	-0.493701	-0.460384	-0.566393	-0.353886	-0.72423	-0.574864	-0.695562	-0.544577	-0.946072	-1.37741	-0.750379	0.11778	-0.231169	0.425902	-1.03041	-0.0644042	-0.201321	-0.429533
340	CAD	01.Wine_European	W4.Georgian	dom	2	0	EUPLOID	het	Domesticated	Wine	0	83.1	76.6	66.3	37.99	21.13	94.25	47.3	30.98	0	NA	58	17.2414	0.0422422	-0.257853	-0.409796	-0.485601	-0.508595	-0.0614943	0.0169576	0.196186	0.200953	0.239852	-0.0601826	-0.0330194	-0.0286776	0.0506718	0.123246	-0.0941698	-0.000243325	-0.323492	-0.0560422	-0.406565	0.291665	0.550395	-0.0394196	0.203495	-0.130435	0.0940654
341	CAM	01.Wine_European	W4.Georgian	dom	2	0	EUPLOID	het	Domesticated	Wine	0	73.6	65.3	51.46	20.24	15.1	94.27	70.11	57.05	3	0	89	19.1011	-0.13035	-0.628821	NA	NA	NA	-1.21581	-0.768378	-0.462977	-0.386989	-0.402451	-0.656175	-0.399019	-0.526807	-0.572719	-0.669882	-0.616527	-0.762583	NA	-1.17176	-0.156755	-0.413037	0.459669	-0.632281	-0.318514	-0.359207	-0.356025
342	CAQ	01.Wine_European	W4.Georgian	dom	2	0	EUPLOID	het	Domesticated	Wine	0	77.9	65.3	51.31	22.1	15.66	92.44	69.49	57.82	3	0	90	32.2222	-0.197796	-0.887088	NA	-1.53708	-1.03456	-1.42371	-0.73803	-0.115524	0.0849337	-0.0335211	-0.573563	-0.183501	-0.476499	-0.356126	-0.118998	-0.0982507	-0.509724	-1.15561	-0.477688	-0.431675	-0.350807	0.595648	-0.340256	0.0735756	0.0778105	-0.00644104
343	CBB	01.Wine_European	W4.Georgian	dom	2	0	EUPLOID	het	Domesticated	Wine	0	76.7	57.4	45.47	15.92	12.18	85.99	51.25	33.94	21	0	71	19.7183	0.0311732	-0.551478	-1.2299	-1.56122	-1.30928	-1.51916	-0.633902	-0.115493	-0.156764	-0.123632	-0.62085	-0.234269	-0.318513	-0.30407	-0.201965	-0.157311	-0.362161	-1.26297	-0.616029	-0.374672	-0.516652	0.337879	-0.868524	-0.258134	-0.502903	-0.263962
344	CBE	01.Wine_European	W4.Georgian	dom	2	0	EUPLOID	het	Domesticated	Wine	0	68.7	56.9	20.92	11.61	10.02	79.69	44.76	31.15	0	NA	70	21.4286	-0.105965	-0.0793071	-0.691555	-0.0662007	-0.157142	0.0489789	-0.0421377	0.406356	0.310402	0.265794	-0.0531409	0.0841337	0.109354	0.0893766	0.130844	0.0217639	0.271672	-0.218284	-0.219761	-0.331073	-0.459193	0.679468	0.33256	0.409809	0.239281	0.346651
345	AAE	01.Wine_European	W4.Georgian	dom	1	0	EUPLOID	hom	Domesticated	Wine	0	68.4	63.2	NA	NA	NA	NA	NA	NA	NA	NA	NA	NA	-0.450354	-0.267588	1.62659	0.965934	0.599422	-0.290735	0.980959	0.256268	0.281444	0.182624	0.760739	0.236797	0.329591	0.233571	-0.00175196	0.573197	0.230097	0.788281	0.683389	-0.196129	0.921789	0.359865	1.76182	0.519895	0.747251	0.420532
346	AIB	01.Wine_European	W4.Georgian	dom	1	0	EUPLOID	hom	Domesticated	Wine	NA	NA	NA	NA	NA	NA	NA	NA	NA	NA	NA	NA	NA	-0.97289	-0.859592	-0.85925	NA	-1.90618	-1.5705	-0.661915	-0.565798	-0.37994	-0.511331	-0.499533	-0.667601	-0.604781	-0.53231	-0.57318	-0.70051	-0.749402	-0.786811	0.0909708	-0.573736	-0.715242	-0.0174242	-0.184387	-0.549581	-0.313074	-0.617526
347	CAS	01.Wine_European	W4.Georgian	dom	2	0	EUPLOID	hom	Domesticated	Wine	0	83.5	73.7	48.87	16.96	17.77	93.58	77.69	71.17	19	0	83	26.506	-0.00543768	-0.868804	-1.32605	-0.919681	-0.869054	-1.32915	-0.449373	-0.0583417	0.0748552	0.0127249	-0.624767	-0.276781	-0.216295	-0.232236	-0.14592	-0.0277657	-0.469672	-0.679231	-0.506584	-0.375728	-0.488975	0.801576	-0.26314	0.102412	-0.146274	-0.0299651
348	CAR	01.Wine_European	W4.Georgian	dom	2	0	EUPLOID	hom	Domesticated	Wine	0	84.1	75.2	52.2	18.03	16.6	93.97	76.81	66.03	24	12.5	83	31.3253	-0.00592538	-0.923746	-1.24503	-1.22276	-0.702061	-1.45354	-0.643476	-0.183877	0.025923	-0.0461635	-0.57412	-0.298206	-0.472525	-0.333424	-0.0612074	-0.152467	-0.521416	-1.05378	-0.476954	-0.461886	-0.465461	0.614295	-0.287101	0.00637699	-0.156802	-0.0495392
349	CAT	01.Wine_European	W4.Georgian	dom	2	0	EUPLOID	hom	Domesticated	Wine	0	82.4	72.4	47.06	16.97	17.03	93.68	78.17	71.27	19	0	75	22.6667	-0.175553	-0.476484	-1.44098	-1.00971	-1.00387	-1.44815	-0.34558	NA	-0.0621383	-0.00626987	-0.572984	-0.357849	-0.266505	-0.154507	-0.242487	-0.423525	-0.357268	-1.06224	-0.399391	-0.43243	-0.381432	0.2358	-0.677351	-0.2424	-0.379944	-0.321727
350	CBC	01.Wine_European	W4.Georgian	dom	2	0	EUPLOID	hom	Domesticated	Wine	16	NA	NA	73.29	24.49	22.32	77.32	31.81	18.15	20	15	77	53.2468	0.0134955	-0.572155	-1.14765	-1.45679	-1.30707	-1.41432	-0.7074	-0.0994927	-0.0700892	-0.163437	-0.666382	-0.269403	-0.289616	-0.349079	-0.180084	-0.292663	-0.307074	-1.25534	-0.541721	-0.289392	-0.523825	0.419131	-0.790296	-0.254173	-0.434011	-0.346552
351	CAV	01.Wine_European	W4.Georgian	dom	2	1	ANEUPL	hom	Domesticated	Wine	20.9	NA	NA	NA	NA	NA	NA	NA	NA	22	22.7273	75	60	-0.12397	-0.270057	-0.647247	-0.28565	-0.176396	-0.117538	-0.000906224	0.225577	0.263446	0.2329	-0.193175	0.0968176	0.132215	0.148634	0.0577983	0.0343082	0.155743	-0.196679	-0.147367	-0.311722	-0.0110996	0.555572	0.0343602	0.191701	0.0389163	0.208136
352	CBD	01.Wine_European	W4.Georgian	dom	2	0	EUPLOID	hom	Domesticated	Wine	17	NA	NA	71.26	25.56	28.31	73.59	31.51	19.93	15	0	86	47.6744	-0.0915036	-0.698109	NA	-2.01541	-2.16281	-1.29578	-1.26674	-0.58928	-0.277927	-0.49491	-0.802741	-0.341248	-0.432465	-0.581794	-0.573072	-0.400428	-0.695511	NA	-0.863842	-0.276184	-0.5755	0.507007	-1.64954	-1.42703	-0.863221	-1.26799
353	AFV	01.Wine_European	W4.Georgian	dom	2	1	ANEUPL	hom	Domesticated	Wine	0	69.8	64.4	NA	NA	NA	NA	NA	NA	0	NA	0	NA	-1.93595	-1.13348	NA	NA	NA	-2.10816	NA	-0.259086	-0.409479	-0.420877	NA	-0.293912	-0.321998	-0.50259	-0.585257	-0.531193	-0.452087	NA	NA	NA	-0.509005	-0.667489	NA	-2.07554	-1.76645	-2.46368
354	ART	01.Wine_European	W4.Georgian	dom	2	0	EUPLOID	het	Domesticated	Wine	0	72.6	53.7	92.61	49.37	20.32	94.65	85.24	82.24	1	0	89	16.8539	NA	-0.866508	-1.97263	-1.25411	-0.66402	-1.32971	-0.227098	-0.59753	-0.275647	-0.311154	-0.462419	-0.79143	-0.477138	-0.462917	-0.352763	-0.706882	-0.798912	-0.736713	-0.0924347	-0.440168	-0.219147	NA	-0.0718834	-0.17109	-0.092943	-0.212461
355	AIC	01.Wine_European	W4.Georgian	dom	1	0	EUPLOID	hom	Domesticated	Wine	NA	NA	NA	NA	NA	NA	NA	NA	NA	NA	NA	NA	NA	-0.053313	-1.05602	NA	NA	NA	-1.54468	-1.40791	-0.501319	-0.308917	-0.397893	-1.12783	-0.673357	-0.661055	-0.790649	-0.948639	-0.848331	-0.886633	NA	-1.10673	-0.276439	-0.098604	0.180206	NA	-1.18133	-0.576479	-1.18522
356	SACE_YAF	01.Wine_European	W4.Georgian	dom	2	0	EUPLOID	hom	UNK	Wine	NA	NA	NA	NA	NA	NA	NA	NA	NA	51.4563	0	79.5082	7.21649	NA	NA	NA	NA	NA	NA	NA	NA	NA	NA	NA	NA	NA	NA	NA	NA	NA	NA	NA	NA	NA	NA	NA	NA	NA	NA
357	BSR	01.Wine_European	WineEuropean	dom	2	0	EUPLOID	het	Domesticated	Wine	0	90.3	80.8	87.14	43.48	32.55	95.58	85.38	67.41	25	4	82	13.4146	-0.24429	-0.592029	-0.551632	-0.334839	-0.125068	-0.770293	-0.0767226	-0.102063	0.0387066	0.0621212	-0.360653	-0.343714	-0.181515	-0.219545	-0.279972	-0.0626592	-0.212818	-0.279791	-0.164451	-0.417405	-0.625192	0.231548	-0.0190233	-0.0393618	-0.207292	-0.183327
358	BSS	01.Wine_European	WineEuropean	dom	2	0	EUPLOID	het	Domesticated	Wine	0	85.4	76.3	84.54	35.87	27.65	94.99	83.83	66.55	59	1.69492	72	22.2222	-0.147555	-0.310753	0.700204	0.183683	0.478659	-0.0962148	0.905853	0.434346	0.37753	0.287578	0.14014	0.0472928	-0.0390583	0.039411	-0.0579989	0.230134	0.0832992	0.711946	0.580684	-0.649615	0.756028	0.522916	1.40449	0.284005	0.586849	0.411362
359	BTR	01.Wine_European	WineEuropean	dom	2	0	EUPLOID	het	Domesticated	Wine	0	89.9	84.3	90.16	56.05	31.53	96.57	85.15	67	45	13.3333	76	14.4737	-0.128097	-0.158576	0.00429338	-0.318967	-0.235482	0.18752	-0.0143516	0.279944	0.0801966	0.19993	-0.0936037	0.176564	0.201624	0.0590428	0.121358	-0.0486086	0.168318	-0.072167	0.103524	-0.154559	0.686166	0.391008	0.69487	0.263469	0.128845	0.152933
360	BTP	01.Wine_European	WineEuropean	dom	2	0	EUPLOID	het	Domesticated	Wine	0	91.2	85.8	88.07	58.22	38.94	94.5	84.65	68.81	35	2.85714	80	31.25	-0.0737161	-0.400485	NA	-1.16281	-0.611754	-0.687509	-0.24999	-0.112713	0.13835	0.0505165	-0.410252	-0.203841	-0.150788	-0.186338	-0.110845	-0.206883	-0.0858315	-0.803009	-0.247452	-0.280526	-0.440894	0.362369	0.0468866	-0.225335	-0.265666	-0.209594
361	ASR	01.Wine_European	WineEuropean	dom	2	0	EUPLOID	het	Domesticated	Wine	0	68.5	51.4	78.43	22.2	17.37	80.53	36.84	28.41	0	NA	63	9.52381	NA	-0.660896	NA	-0.940784	-0.576492	-1.15274	-0.070991	-0.150256	-0.0485662	-0.0768953	-0.332132	-0.181193	-0.121969	-0.319362	-0.292804	-0.588633	-0.376402	-0.564184	-0.149732	0.048171	-0.192147	0.157917	0.0443124	-0.180864	-0.192503	-0.242413
362	SACE_YDJ	01.Wine_European	WineEuropean	dom	2	2	ANEUPL	hom	UNK	Wine	NA	NA	NA	NA	NA	NA	NA	NA	NA	NA	NA	NA	NA	NA	NA	NA	NA	NA	NA	NA	NA	NA	NA	NA	NA	NA	NA	NA	NA	NA	NA	NA	NA	NA	NA	NA	NA	NA	NA
363	AVB	02.Alpechin	NA	UNK	1	0	EUPLOID	hom	Domesticated	Industrial	0	63.6	48.7	NA	NA	NA	NA	NA	NA	NA	NA	NA	NA	0.337339	0.123379	NA	-0.771771	-0.645653	-0.0315111	-0.287135	0.344547	-0.221148	0.233309	-0.0529807	0.132168	-0.0828503	0.0196022	-0.20643	-0.347669	-0.0637946	0.00922914	0.228144	-0.200968	0.671445	-0.0998572	0.568622	0.434962	0.488593	0.437406
364	CDT	02.Alpechin	NA	UNK	2	0	EUPLOID	hom	Wild	Insect	0	71.1	49.8	83.16	29.94	9.43	89.87	46.33	29.32	25	4	81	45.679	0.444498	-0.296721	-0.832207	-0.654548	-0.728367	-0.162685	-0.289353	0.0817338	0.145381	0.113195	-0.427898	-0.0766565	0.0180106	-0.0604257	0.0231458	0.034153	-0.0943185	-0.627635	-0.224433	-0.0643346	-0.000800414	0.150388	-0.127748	0.223709	0.312751	0.199144
365	CPG	02.Alpechin	NA	UNK	2	0	EUPLOID	hom	Wild	Nature	0	87.6	76.8	86.32	51.4	31.31	94.72	59.05	37.08	27	0	78	43.5897	0.0331601	-0.492187	-1.16719	-0.460189	-0.431247	-0.0217493	-0.346715	-0.0293091	-0.0222191	-0.00876069	-0.387264	-0.132673	-0.31338	-0.093218	-0.1652	-0.314827	-0.231853	-0.574456	-0.437744	0.144182	-0.0513537	0.240371	-0.35213	-0.938732	-1.04691	-0.883279
366	ABM	02.Alpechin	NA	UNK	1	0	EUPLOID	hom	Domesticated	Industrial	NA	NA	NA	NA	NA	NA	NA	NA	NA	NA	NA	NA	NA	-0.260063	-1.15389	NA	NA	NA	-0.770639	NA	-0.418184	NA	NA	-0.422256	-0.812339	-0.418862	-0.903653	NA	0.609411	-0.211773	NA	0.658098	1.21601	-0.441941	0.687904	NA	-0.447	NA	NA
367	AHM	02.Alpechin	NA	UNK	1	0	EUPLOID	hom	Domesticated	Industrial	0	60.6	51.7	NA	NA	NA	NA	NA	NA	NA	NA	NA	NA	-1.25787	-1.64994	-0.623631	-1.14343	-0.682132	-0.375641	-0.377354	-0.423363	-0.696916	-0.646552	-0.269059	-0.550617	-0.450752	-0.475882	-0.599288	-0.331367	-0.561779	0.465475	0.297943	-1.53862	-0.111567	-0.275273	-0.344009	-0.685904	-0.136064	-0.6644
368	AQA	02.Alpechin	NA	UNK	2	0	EUPLOID	het	Domesticated	Industrial	0	64.7	28.8	15.9	8.04	11.28	78.74	3.74	2.68	43	0	93	17.2043	-0.00246071	-0.435365	0.0355474	0.019699	-0.0433978	-0.215131	0.102135	0.167637	-0.183753	0.108804	-0.0262119	-0.176849	-0.285439	-0.1319	-0.402001	-0.430593	-0.062266	-0.0210049	-0.0897129	-0.832698	-0.170475	0.365902	0.282065	-0.118005	-0.150705	-0.233478
369	AQD	02.Alpechin	NA	UNK	2	1	ANEUPL	het	Domesticated	Industrial	0	66.8	40.1	NA	NA	NA	NA	NA	NA	9	0	16	12.5	0.00662648	-0.50147	-0.471924	-0.0197476	-0.315326	-0.396687	0.0460953	0.0846624	0.0439529	0.0481383	-0.147537	0.0627393	-0.223611	-0.0240528	-0.218324	-0.0738875	-0.119104	0.0583424	0.0754654	NA	0.21364	0.499706	0.211162	-0.478259	-0.569075	-0.520614
370	ATQ	02.Alpechin	NA	UNK	2	3	ANEUPL	hom	Domesticated	Industrial	0	58	48.1	NA	NA	NA	NA	NA	NA	0	NA	4	0	0.318672	-0.546608	-1.09689	-1.13911	-1.27335	-0.437961	-0.181862	-0.00849518	-0.406719	-0.0614909	-0.473229	-0.159802	-0.346787	-0.197811	-0.418426	-0.432289	-0.273106	-0.272736	0.0385105	NA	-0.534798	0.165554	-0.105096	-0.880647	-0.678147	-0.844002
371	CGD	02.Alpechin	NA	UNK	2	0	EUPLOID	hom	Wild	Fruit	0	45.8	29	30.54	14.32	10.44	78.76	32.87	30.86	2	0	61	50.8197	-0.252988	-0.00147772	-0.453206	-0.141752	-0.140982	-0.0739446	0.118702	0.162998	0.00972391	0.186889	-0.146524	0.0330615	-0.0790084	0.0655185	-0.0737499	-0.0773664	0.0383693	-0.271942	0.0135475	0.161958	-0.00479173	-0.549308	-0.0539036	0.217726	0.281767	0.320496
372	CGE	02.Alpechin	NA	UNK	2	0	EUPLOID	hom	Wild	Fruit	0	46.8	29.1	31.38	13.66	11.6	81.36	33.27	30.44	3	0	73	38.3562	-0.245671	-0.0455485	-1.76791	-0.209371	-0.324064	0.000579973	-0.0815473	0.381261	0.0723917	0.411434	-0.0693797	0.0246638	-0.190116	0.00302311	0.0228233	7.1e-05	-0.00274954	-0.352445	-0.400421	-0.397462	0.300175	-0.13121	-0.0549026	NA	0.1465	NA
373	AHL	02.Alpechin	NA	UNK	1	0	EUPLOID	hom	Domesticated	Industrial	0	45.2	33.3	NA	NA	NA	NA	NA	NA	NA	NA	NA	NA	-0.100267	-0.379244	-0.355556	-0.300727	-1.05537	-0.138168	-0.361344	0.00896312	-0.25313	-0.0386651	-0.779887	-0.0837253	-0.236123	-0.309778	-0.415557	-0.283927	-0.194963	-0.0241054	-0.256149	0.00898845	0.44887	0.20164	0.11212	-0.189618	-0.00331408	-0.23301
374	BRK	02.Alpechin	NA	UNK	2	0	EUPLOID	hom	Domesticated	Industrial	0	78.7	62.1	72.39	21.14	19.31	86.11	28.8	25.67	0	NA	0	NA	-0.32384	NA	-0.68392	NA	NA	NA	NA	NA	NA	0.959663	-0.948094	-0.42475	-0.249344	-0.400081	-0.395909	-0.646183	-0.362237	-0.878218	-0.807718	5.94852	NA	0.0317792	NA	NA	NA	NA
375	SACE_YBR	02.Alpechin	NA	UNK	2	0	EUPLOID	hom	Domesticated	Industrial	0	79.5	41.2134	34.24	15.51	10.85	86.37	31.86	28.76	0.961538	0	28.2443	27.027	NA	NA	NA	NA	NA	NA	NA	NA	NA	NA	NA	NA	NA	NA	NA	NA	NA	NA	NA	NA	NA	NA	NA	NA	NA	NA
376	AID	02.Alpechin	NA	UNK	2	0	EUPLOID	het	Human	Human	0	85.1	64.9	59.26	13.99	7.17	94.51	76.74	54.07	0	NA	10	30	0.116992	-0.413805	0.118615	-0.693354	-0.737349	-0.280637	-0.0186808	0.295625	0.147374	0.292745	-0.0979625	0.0425178	-0.0849316	0.120216	0.0295137	-0.0732502	0.0435063	-0.134462	0.0432429	-0.914018	-0.316104	NA	-0.180589	-0.364549	-0.0176488	-0.407041
377	AIE	02.Alpechin	NA	UNK	1	1	ANEUPL	hom	Human	Human	0	80.2	55.7	NA	NA	NA	NA	NA	NA	NA	NA	NA	NA	-0.262176	-0.144242	0.350131	-0.260174	-0.423595	-0.469438	-0.0384589	0.180418	-0.27977	0.0701876	-0.214723	-0.0185033	0.225887	0.0292513	-0.0732355	0.0545902	0.183697	0.223361	0.253911	-0.912327	-0.0722599	-0.476686	0.747309	-0.226358	0.192773	-0.0996558
378	SACE_YAE	02.Alpechin	NA	UNK	2	0	EUPLOID	hom	Human	Human	0	58.57	28.795	16.06	9.36	10.33	55.21	43.12	41.94	0	NA	15.6977	29.6296	NA	NA	NA	NA	NA	NA	NA	NA	NA	NA	NA	NA	NA	NA	NA	NA	NA	NA	NA	NA	NA	NA	NA	NA	NA	NA
379	SACE_YDM	02.Alpechin	NA	UNK	2	0	EUPLOID	hom	Human	Human_clinical	0	98.51	93.753	112.9	80.25	24.73	88.4	72.84	54	15.1899	0	40.4255	28.0702	NA	NA	NA	NA	NA	NA	NA	NA	NA	NA	NA	NA	NA	NA	NA	NA	NA	NA	NA	NA	NA	NA	NA	NA	NA	NA
380	AGN	M1.Mosaic_Region_1	NA	UNK	1	0	EUPLOID	hom	Domesticated	Wine	NA	NA	NA	NA	NA	NA	NA	NA	NA	NA	NA	NA	NA	-1.16865	NA	1.61857	NA	NA	NA	0.85893	-0.0844998	0.0886076	0.163474	0.540149	-0.162467	0.124991	-0.00699368	-0.0818566	-0.128419	0.453227	0.925913	0.410118	NA	NA	-0.233348	1.32943	0.265075	0.565006	0.194215
381	AST	M1.Mosaic_Region_1	NA	UNK	2	0	EUPLOID	het	Domesticated	Wine	0	97.4	95.4	100.06	88.21	57.16	91.65	91.6	84.53	2	0	44	43.1818	NA	-0.253449	NA	-1.35196	-1.54081	-0.0353132	-0.501699	0.0319648	0.175634	0.112887	-0.545148	-0.0402617	-0.0851068	-0.000198986	-0.0261023	0.0777586	0.110323	-0.645062	-0.153239	-0.488891	0.129344	0.205057	-0.172216	-0.0950319	-0.316703	-0.190431
382	BHE	M1.Mosaic_Region_1	NA	UNK	2	1	ANEUPL	het	Domesticated	Cider	0	72.9	54	NA	NA	NA	NA	NA	NA	6	0	92	15.2174	-0.0884662	-0.561923	-0.745712	-0.346273	-0.22858	-0.0581282	-0.258475	0.150249	-0.00750466	0.104324	-0.172058	-0.031483	-0.30633	-0.0366798	-0.165069	-0.150602	-0.178774	-0.417738	-0.159944	-0.337847	0.719639	0.404742	0.302852	0.198402	0.295698	0.339503
383	BHD	M1.Mosaic_Region_1	NA	UNK	2	0	EUPLOID	het	Domesticated	Cider	0	79	65.1	59.5	29.53	23.1	82.96	62.18	38.37	9	0	25	12	0.0222215	-0.169897	-0.411442	-0.337844	-0.443256	-0.0387767	-0.0875194	-0.032173	0.0891979	-0.0514151	-0.112117	-0.0495567	-0.0502302	-0.0801606	-0.00893345	-0.188728	-0.0274145	-0.174886	-0.236081	-0.173882	0.314212	0.406879	-0.00644318	0.162085	-0.132503	0.118259
384	BHM	M1.Mosaic_Region_1	NA	UNK	2	0	EUPLOID	het	Domesticated	Cider	0	43.3	23.1	40.26	5.4	2.58	56.84	20.25	12.25	4	0	54	14.8148	-0.108145	-0.149466	NA	-0.41084	-0.588467	-0.368721	0.511353	0.46441	0.070905	0.30806	-0.178915	-0.102791	-0.0186856	-0.160557	-0.0792089	-0.258388	-0.202215	0.538934	0.56595	-0.284862	0.808053	0.385954	1.94481	0.387922	0.514414	0.189365
385	BHT	M1.Mosaic_Region_1	NA	UNK	2	0	EUPLOID	hom	Domesticated	Cider	0	49	33.1	32.81	8.59	6.21	81.78	45.12	36.44	16	6.25	96	42.7083	-0.295188	-0.145622	-0.310096	-0.152106	-0.132636	0.0857149	0.0791646	0.16914	0.0377116	0.170087	-0.107193	-0.146141	-0.0682063	-0.0938002	NA	-0.136838	-0.0655048	-0.108915	0.132402	-0.281741	0.444447	0.195583	0.192109	NA	0.182053	NA
386	ASV	M1.Mosaic_Region_1	NA	UNK	2	1	ANEUPL	het	Domesticated	Wine	0	80.2	55.9	NA	NA	NA	NA	NA	NA	40	0	89	5.61798	NA	-0.288436	-0.760424	-0.228459	-0.209071	-0.00546315	0.137695	0.326246	0.143708	0.28626	-0.0564805	0.0339307	0.0985621	0.124597	0.080871	0.0907479	0.157976	-0.241001	-0.22796	-0.249921	0.372398	NA	0.0972727	-0.0456857	0.375499	0.173479
387	AHF	M1.Mosaic_Region_1	NA	UNK	1	0	EUPLOID	hom	Wild	Nature	NA	NA	NA	NA	NA	NA	NA	NA	NA	NA	NA	NA	NA	-0.432867	-0.303499	0.0726753	0.0624025	-0.0780871	-0.0182099	0.215783	0.22882	0.341458	0.286192	0.164152	-0.0581422	0.21137	0.0917565	0.150574	0.0569737	0.164367	0.133805	0.317864	-0.256639	0.273577	NA	0.388832	0.188169	NA	0.203661
388	AMP	M1.Mosaic_Region_1	NA	UNK	2	0	EUPLOID	het	Wild	Fruit	0	32.7	19.5	18.78	13.6	13.65	76.97	46.05	46.12	12	0	69	8.69565	-0.148615	-0.0472264	0.92148	2.29376	NA	0.0417658	0.303877	0.341413	0.301732	0.264613	0.422656	0.615052	0.693092	0.1718	1.95218	0.189421	0.0864885	0.926257	0.60857	-0.129005	0.82187	0.353556	0.71148	0.552454	0.431908	0.435419
389	CPB	M1.Mosaic_Region_1	NA	UNK	2	1	ANEUPL	het	Domesticated	Beer	NA	NA	NA	NA	NA	NA	NA	NA	NA	23	0	81	34.5679	-0.176539	-0.169632	NA	-0.453146	-0.275241	0.139492	-0.0167356	0.123651	0.0823817	0.17341	-0.149088	-0.090746	-0.0260789	-0.0998805	-0.0582266	-0.00760533	-0.0509944	-0.496912	0.0801418	-0.491221	0.489738	0.0575872	0.330587	0.0640429	-0.00744168	0.0702198
390	ACS	M1.Mosaic_Region_1	NA	UNK	1	0	EUPLOID	hom	Domesticated	Wine	NA	NA	NA	NA	NA	NA	NA	NA	NA	NA	NA	NA	NA	-0.900324	-0.0401226	-0.314867	0.0144436	0.0170311	0.0633789	0.320511	0.359049	0.336319	0.355668	0.0512139	0.192321	0.233255	0.217369	0.081029	0.279651	0.294786	0.0357464	0.223894	-0.243107	-0.011841	-0.0769623	0.178066	0.325357	0.0849162	0.32462
391	SACE_YCI	M1.Mosaic_Region_1	NA	UNK	2	0	EUPLOID	hom	Domesticated	Wine	0	72.57	61.65	NA	NA	NA	NA	NA	NA	0	NA	25	88.2	NA	NA	NA	NA	NA	NA	NA	NA	NA	NA	NA	NA	NA	NA	NA	NA	NA	NA	NA	NA	NA	NA	NA	NA	NA	NA
392	BHL	M1.Mosaic_Region_1	NA	UNK	2	0	EUPLOID	het	Domesticated	Cider	0	77.2	60	75.75	28.55	12.83	91.14	67.51	48.67	1	0	11	27.2727	-0.053704	-0.349433	0.163932	-0.245626	-0.156308	-0.210778	0.214064	0.205303	-0.0391173	-0.0339858	-0.193328	-0.0589484	0.00362038	-0.0500987	-0.0715174	-0.250201	-0.161379	-0.426725	-0.143263	0.0319279	0.406379	0.303759	0.889487	0.211211	0.271556	0.216777
393	BHK	M1.Mosaic_Region_1	NA	UNK	2	0	EUPLOID	het	Domesticated	Cider	0	90.1	81.5	90.43	68.22	51.93	97.07	85.41	67.08	15	0	69	10.1449	-0.0977842	NA	NA	NA	NA	NA	1.20175	0.314373	NA	0.382499	1.39015	0.589409	NA	0.550483	0.528581	0.84764	0.560659	0.82514	1.01391	NA	NA	0.258254	1.47008	0.5731	NA	0.781882
394	ACG	M1.Mosaic_Region_1	NA	UNK	1	0	EUPLOID	hom	Domesticated	Fermentation	NA	NA	NA	NA	NA	NA	NA	NA	NA	NA	NA	NA	NA	-0.322273	0.204993	1.08363	0.693703	NA	-0.448321	0.659703	0.247666	0.209593	0.373437	0.411001	0.138856	-0.117388	0.238589	0.134371	0.530832	0.138621	0.448083	0.653267	0.00842816	0.396539	0.224668	0.760397	-0.0920059	-0.0437175	-0.114788
395	ACH	M1.Mosaic_Region_1	NA	UNK	1	0	EUPLOID	hom	Domesticated	Cider	0	88.1	85.9	NA	NA	NA	NA	NA	NA	NA	NA	NA	NA	-0.680923	NA	0.0599813	NA	NA	NA	0.385283	0.159564	0.4209	0.22654	0.363007	0.0643407	0.00406946	0.0493894	0.0111549	0.123616	0.067206	0.561997	0.720882	NA	NA	NA	0.660959	0.0962684	0.587392	-0.193541
396	CHV	M1.Mosaic_Region_1	NA	UNK	2	3	ANEUPL	hom	Domesticated	Cider	0	81.6	64.1	NA	NA	NA	NA	NA	NA	0	NA	1	0	0.22724	NA	NA	NA	1.73087	NA	1.10087	0.459763	NA	NA	0.969628	NA	0.200245	0.608792	0.888671	NA	1.07137	NA	NA	NA	NA	NA	NA	0.798771	1.07519	NA
397	AFR	03.Brazilian_Bioethanol	NA	dom	1	1	ANEUPL	hom	Domesticated	Industrial	0	65.1	53.8	NA	NA	NA	NA	NA	NA	NA	NA	NA	NA	0.21293	-0.0744217	0.937749	0.654631	0.194974	-0.0456331	0.780878	0.285751	0.37884	0.404609	0.692544	0.331179	0.316594	0.16043	0.276488	0.451136	0.275419	1.02326	0.520855	-0.723153	0.609351	0.374027	0.838635	-0.0614942	-0.0775941	0.113595
398	BVC	03.Brazilian_Bioethanol	NA	dom	2	0	EUPLOID	het	Domesticated	Bioethanol	NA	NA	NA	NA	NA	NA	NA	NA	NA	0	NA	67	49.2537	-0.251402	-0.0180745	-0.309882	-1.05767	-0.82749	-0.0515211	-0.0615391	-0.01806	0.284697	0.121264	-0.425222	-0.0138936	-0.0468304	0.0621788	-0.107705	0.041757	0.0266228	0.00520443	0.403893	-0.583678	0.495765	0.283262	0.6282	0.266706	0.208083	0.0720417
399	AEG	03.Brazilian_Bioethanol	NA	dom	1	0	EUPLOID	hom	Domesticated	Industrial	0	88.4	77.3	NA	NA	NA	NA	NA	NA	NA	NA	NA	NA	NA	-0.146157	-0.417256	-0.55108	-0.694339	0.0748868	0.0361473	0.0202038	0.0286202	0.0916537	-0.0584556	-0.0871194	0.0349733	-0.183675	-0.0471679	-0.0312177	0.0208816	-0.047232	-0.0634764	0.164544	0.571217	0.28419	-0.086746	-0.540604	-0.632056	-0.58494
400	AGM	03.Brazilian_Bioethanol	NA	dom	1	0	EUPLOID	hom	Domesticated	Industrial	NA	NA	NA	NA	NA	NA	NA	NA	NA	NA	NA	NA	NA	-0.132657	0.0882925	0.151548	-0.121645	-0.289192	0.0566683	0.134633	0.0859439	0.214251	0.14755	0.0786386	0.0310572	-0.0370895	0.00263224	0.211129	0.124352	0.0475087	0.217763	0.0398796	-0.331599	0.419455	-0.416098	0.413934	-0.3607	0.0262366	-0.196951
401	CNQ	03.Brazilian_Bioethanol	NA	dom	2	0	EUPLOID	het	Domesticated	Bioethanol	12.5	NA	NA	84.85	33.29	17.27	96.2	85	69.99	62	6.45161	90	47.7778	-0.0648326	-0.152112	1.66898	0.118632	0.268823	NA	0.400059	0.286378	0.389773	0.475536	0.551597	0.0654092	0.036789	0.367982	0.0798592	0.410291	0.137424	0.550606	0.0655787	NA	NA	0.129216	1.14585	-0.168758	0.303586	0.0816513
402	AEH	03.Brazilian_Bioethanol	NA	dom	1	0	EUPLOID	hom	Domesticated	Industrial	NA	NA	NA	NA	NA	NA	NA	NA	NA	NA	NA	NA	NA	NA	-0.354413	-1.40827	NA	-1.41116	-0.317046	0.212249	-0.0466731	0.20328	-0.0629005	-0.149152	-0.0220889	0.0951671	0.0269095	0.387135	0.0628195	0.0231455	0.319746	0.193645	-0.694886	-0.137302	NA	0.496723	-0.26774	NA	-0.40961
403	AFD	03.Brazilian_Bioethanol	NA	dom	1	0	EUPLOID	hom	Domesticated	Industrial	NA	NA	NA	NA	NA	NA	NA	NA	NA	NA	NA	NA	NA	0.0605205	-0.249753	NA	NA	NA	-0.0922037	-0.453984	0.216517	0.278668	-0.00550904	-0.161025	0.0267935	0.252732	-0.11656	0.116815	0.0378888	0.00321016	-0.29397	0.181383	-1.19751	0.602639	0.0763727	-0.323533	-0.147325	0.0385648	-0.174173
404	AHC	03.Brazilian_Bioethanol	NA	dom	1	0	EUPLOID	hom	Domesticated	Industrial	NA	NA	NA	NA	NA	NA	NA	NA	NA	NA	NA	NA	NA	-1.37124	-0.223353	-0.0442098	-1.02559	-0.518977	-0.295698	0.282631	0.207463	0.273934	0.126559	-0.134246	0.0401154	0.0254457	-0.00249238	0.0078633	0.150678	0.0331692	0.124671	0.284665	-0.182806	0.212181	NA	0.554377	-0.128286	0.136019	-0.183764
405	BTT	03.Brazilian_Bioethanol	NA	dom	2	0	EUPLOID	het	Domesticated	Distillery	0	82.9	77.9	84.5	48.02	25.44	94.25	79.75	64.2	26	0	77	22.0779	-0.109814	-0.441304	-0.0835878	-0.181639	-0.307117	-0.173728	0.0273021	0.297569	0.353928	0.297534	-0.239235	-0.0586177	0.0129711	-0.0948547	-0.0344917	0.0917518	0.127385	-0.00223476	0.0755098	-0.508096	0.399938	0.543247	0.339731	0.424265	0.469102	0.295535
406	APH	03.Brazilian_Bioethanol	NA	dom	2	0	EUPLOID	het	Domesticated	Distillery	0	75.9	68.1	83.94	51.1	28.29	95.91	77.22	58.4	18	0	84	36.9048	-0.168487	-0.385455	-0.205694	-0.320354	-0.347428	-0.244505	-0.133052	-0.0307702	0.238541	0.122085	-0.365116	-0.217327	-0.0674414	-0.206306	-0.0388384	0.0409006	-0.0029908	-0.113365	0.0396409	-0.487467	0.111842	0.655836	-0.0794625	0.156546	0.138056	0.189246
407	BTV	03.Brazilian_Bioethanol	NA	dom	2	0	EUPLOID	het	Domesticated	Distillery	0	79.2	74.7	80.03	44.68	24.78	96.11	83.93	65.48	35	0	89	33.7079	-0.165703	-0.204832	0.987433	NA	NA	0.0903147	0.269783	0.163824	0.255596	0.318999	0.809631	0.175627	-0.241112	0.392373	0.170196	0.288116	0.227653	0.311612	-0.0241324	NA	0.234682	0.475494	1.27406	0.352263	0.658541	0.259993
408	BVA	03.Brazilian_Bioethanol	NA	dom	2	0	EUPLOID	het	Domesticated	Bioethanol	NA	NA	NA	NA	NA	NA	NA	NA	NA	64	3.125	77	19.4805	-0.137229	NA	NA	NA	NA	NA	NA	NA	NA	-0.580987	NA	0.205671	NA	-0.665119	NA	NA	NA	NA	NA	NA	NA	0.281888	2.28487	-0.657171	NA	NA
409	CMT	03.Brazilian_Bioethanol	NA	dom	2	0	EUPLOID	het	Domesticated	Bioethanol	NA	NA	NA	NA	NA	NA	NA	NA	NA	50	68	83	44.5783	0.139673	-0.179057	0.494855	-0.188631	-0.399893	-0.0875306	0.0117687	0.116353	0.388321	0.257617	-0.254051	0.0112373	0.0470132	-0.0374165	0.00450268	0.0765799	0.0669599	-0.138186	-0.0360042	-0.791845	0.536485	0.13272	0.36192	0.307825	0.25624	0.318538
410	CNG	03.Brazilian_Bioethanol	NA	dom	2	0	EUPLOID	het	Domesticated	Bioethanol	NA	NA	NA	NA	NA	NA	NA	NA	NA	43	67.4419	87	65.5172	0.181742	NA	1.78939	NA	NA	NA	0.304056	0.433324	0.493145	0.220175	0.316211	0.194529	0.154942	0.241001	0.153427	0.323771	0.147891	0.936422	0.400625	NA	NA	0.263892	1.52609	0.608752	0.817154	0.389493
411	CNK	03.Brazilian_Bioethanol	NA	dom	2	0	EUPLOID	het	Domesticated	Bioethanol	NA	NA	NA	NA	NA	NA	NA	NA	NA	80	66.25	86	66.2791	0.0841286	-0.16595	0.185365	-0.111604	-0.799887	-0.101135	-0.198206	0.202567	0.429396	0.283048	-0.190971	0.0509173	0.0803319	0.0420012	0.0818972	0.0105724	0.156931	-0.338133	-0.0156936	-0.864453	0.473291	-1.21121	0.487938	0.327601	0.320654	0.311473
412	APG	03.Brazilian_Bioethanol	NA	dom	1	0	EUPLOID	hom	Domesticated	Bioethanol	NA	NA	NA	NA	NA	NA	NA	NA	NA	NA	NA	NA	NA	-0.0547399	0.0530682	-0.666086	-0.736507	-1.27638	0.018133	0.34749	0.111383	0.258308	0.112926	0.404908	0.0978238	0.0602596	0.196042	0.292588	0.472298	0.372796	0.713028	0.291315	-0.100785	0.606809	0.748549	0.822408	-0.276365	0.092281	-0.15938
413	CNM	03.Brazilian_Bioethanol	NA	dom	2	0	EUPLOID	het	Domesticated	Bioethanol	NA	NA	NA	NA	NA	NA	NA	NA	NA	24	4.16667	86	23.2558	-0.0235512	-0.291947	0.350068	-0.150563	-0.479607	-0.110382	-0.030877	0.165641	0.444191	0.289757	-0.214266	-0.0374628	0.0192316	-0.0877515	-0.0103926	0.00940787	0.0766463	-0.163278	-0.00564217	-1.10809	0.371674	-0.157384	0.511728	0.322633	0.316406	0.332902
414	CNP	03.Brazilian_Bioethanol	NA	dom	2	0	EUPLOID	het	Domesticated	Bioethanol	NA	NA	NA	NA	NA	NA	NA	NA	NA	28	0	91	24.1758	-0.264595	-0.19066	0.111647	-0.243983	-0.559492	-0.20109	0.0232039	0.297065	0.318159	0.302573	-0.222707	0.0918299	0.0704373	-0.149829	0.0401283	0.0548854	0.0866405	-0.089518	0.214509	-1.04578	0.500137	NA	0.257952	-0.188144	-0.425724	-0.364486
415	CNR	03.Brazilian_Bioethanol	NA	dom	2	0	EUPLOID	het	Domesticated	Bioethanol	NA	NA	NA	NA	NA	NA	NA	NA	NA	20	30	78	30.7692	-0.168433	-0.269576	0.225709	-0.0712538	-0.162246	0.0647652	0.0382547	0.153618	0.27991	NA	-0.25299	-0.0380708	-0.00893233	-0.120331	-0.0814488	0.0761005	0.0394354	-0.228132	-0.0979698	-0.24887	0.591593	-0.146886	-0.0298067	-0.499302	-0.704456	-0.602821
416	BVB	03.Brazilian_Bioethanol	NA	dom	2	0	EUPLOID	het	Domesticated	Bioethanol	35.5	NA	NA	83.21	40.62	15.98	95.71	85.95	72.85	58	37.931	73	39.726	-0.179752	-0.281384	1.65035	0.395444	0.191972	0.356268	0.63613	0.277972	0.152179	0.0367133	0.562946	0.29468	0.115559	0.384871	0.123805	0.695102	0.377786	0.800074	0.765903	NA	0.710594	0.408879	1.01126	0.249441	0.439015	0.237058
417	CNI	03.Brazilian_Bioethanol	NA	dom	2	0	EUPLOID	het	Domesticated	Bioethanol	NA	NA	NA	NA	NA	NA	NA	NA	NA	10	20	77	22.0779	-0.0772499	-0.368146	0.896329	-0.603257	-1.40218	0.131734	-0.106445	0.157572	0.227567	0.0117817	0.638518	0.171478	0.0496202	0.266502	0.360209	0.587283	0.202896	0.000865975	0.486627	-0.303636	0.255474	-0.0510254	1.0022	0.321768	0.443312	0.160946
418	CNH	03.Brazilian_Bioethanol	NA	dom	2	0	EUPLOID	het	Domesticated	Bioethanol	0	61.6	53	73.65	20.29	10.64	96.11	79.74	57.74	0	NA	0	NA	0.308784	-0.344687	1.72056	0.463359	-0.176281	0.283487	0.515313	0.353041	0.467415	0.397766	0.429711	0.280905	0.259277	0.318842	0.56033	0.590006	0.294219	0.698538	0.435262	0.608408	0.858591	-0.522229	0.89827	0.389751	0.357289	0.327059
419	BVH	03.Brazilian_Bioethanol	NA	dom	2	0	EUPLOID	het	Domesticated	Bioethanol	NA	NA	NA	NA	NA	NA	NA	NA	NA	35	0	77	15.5844	-0.172975	-0.242496	NA	-0.252176	-0.294292	-0.0314743	0.00538413	0.192482	0.264156	0.266662	-0.169376	-0.0453029	0.0996688	0.0484524	0.0387552	-0.0804221	0.0153997	-0.232482	-0.102367	-0.173504	0.428418	0.413794	0.239422	0.341265	0.0621475	0.322401
420	CNN	03.Brazilian_Bioethanol	NA	dom	2	0	EUPLOID	het	Domesticated	Bioethanol	0	60.2	50.3	71.66	25.18	11.66	96.11	81.66	65.25	23	0	71	11.2676	-0.7715	-0.0715935	1.71405	0.118518	0.296245	0.380786	0.516279	0.351486	0.407349	0.271213	0.585564	0.330291	0.270879	0.373865	0.463307	0.473477	0.291528	0.818119	0.384623	0.125487	0.733997	-0.811262	1.57289	0.473125	0.595321	0.48614
421	CNF	03.Brazilian_Bioethanol	NA	dom	2	0	EUPLOID	het	Domesticated	Bioethanol	13.9	NA	57.6	75.22	32.69	17.74	96.2	77.02	61.39	31	0	78	19.2308	NA	-0.182197	0.8775	0.278093	0.233469	0.105953	0.235315	0.178869	0.547972	0.276203	0.398944	0.122089	0.140812	0.229598	0.405455	0.880791	0.158333	0.509381	0.185378	1.86786	-0.291051	NA	1.11111	0.417781	0.871029	0.416411
422	CNB	03.Brazilian_Bioethanol	NA	dom	2	0	EUPLOID	het	Domesticated	Bioethanol	13.3	NA	NA	74.87	36.44	12.87	96.3	84.08	66.47	34	0	81	11.1111	0.0467444	-0.26805	-0.94549	-0.321418	-0.412696	0.0625597	-0.231574	-0.0779182	0.0368787	-0.0101851	-0.213525	-0.110034	-0.131136	-0.0981049	-0.0844353	-0.0259446	-0.0616233	-0.571017	-0.215499	-0.332434	0.0338502	0.113055	-0.256794	-0.709164	-0.738	-0.763319
423	BVG	03.Brazilian_Bioethanol	NA	dom	2	0	EUPLOID	het	Domesticated	Bioethanol	14	NA	NA	74.06	36.16	16.94	96.2	84.35	70.08	35	0	73	17.8082	-0.157774	0.184238	1.49461	0.850205	-0.462563	0.146663	0.540098	0.328525	0.512703	0.563291	0.655174	0.357637	0.316861	0.425187	0.478077	0.484554	0.381267	0.495616	0.719194	-0.370233	1.08584	0.348731	1.73506	0.383171	0.714366	0.486566
424	CNE	03.Brazilian_Bioethanol	NA	dom	2	0	EUPLOID	het	Domesticated	Bioethanol	13.8	NA	54.8	78.1	45.5	21.42	96.2	84.89	71.75	35	0	84	13.0952	-0.306245	-0.287624	0.0445717	-0.253039	-0.432174	-0.144118	0.0199572	0.157907	0.332958	0.254924	-0.203141	-0.0595874	-0.140021	-0.0245278	-0.0546157	0.122195	0.0678431	-0.17934	-0.126963	-0.777689	0.560292	-1.02252	0.273746	0.320117	0.290681	0.256809
425	CNL	03.Brazilian_Bioethanol	NA	dom	2	1	ANEUPL	het	Domesticated	Bioethanol	16.7	NA	NA	NA	NA	NA	NA	NA	NA	28	0	88	18.1818	-0.0688446	-0.379816	2.00089	0.712004	0.176439	0.32796	0.482289	0.276837	0.752464	0.627972	0.584654	0.28016	0.38885	0.540175	0.46851	0.554407	0.412296	0.22861	NA	0.0226657	0.950528	0.0802744	0.900574	0.135373	0.450178	0.440968
426	BVD	03.Brazilian_Bioethanol	NA	dom	2	0	EUPLOID	hom	Domesticated	Bioethanol	0	67.5	54	NA	NA	NA	NA	NA	NA	0	NA	0	NA	-0.197136	-0.268644	1.55425	-0.443854	-1.43767	-0.133591	0.291977	0.0763553	0.322252	-0.00160512	0.2602	0.0244906	0.215264	-0.00310661	0.168752	0.412015	0.126368	0.0949842	0.407246	-0.497842	0.363647	0.272443	1.03704	0.12472	0.435066	0.123694
427	BVF	03.Brazilian_Bioethanol	NA	dom	2	0	EUPLOID	het	Domesticated	Bioethanol	24.6	NA	NA	76.09	36.08	10.39	96.79	84.36	67.42	66	0	89	13.4831	-0.167736	-0.220451	0.292756	-0.0681595	-0.41514	-0.0127633	-0.00545433	0.177015	0.340336	0.311599	-0.137949	0.0543528	0.131485	-0.0572883	0.00386522	0.015588	0.0516836	-0.35675	-0.0586692	-0.585976	0.565968	0.195157	0.66295	0.372798	0.284194	0.32181
428	CNS	03.Brazilian_Bioethanol	NA	dom	2	0	EUPLOID	het	Domesticated	Bioethanol	23.7	NA	NA	75.44	30.22	9.07	95.99	82.3	66.4	60	0	92	23.913	-0.0658647	-0.151191	0.14779	-0.165152	-0.234219	-0.0230499	0.0355186	0.0321472	0.312588	0.263921	-0.287909	0.0055121	-0.0658875	-0.0938792	-0.0895016	0.0135661	0.0853371	-0.269634	-0.189277	-0.506119	0.729906	NA	0.0140784	-0.325951	-0.545722	-0.487981
429	CNT	03.Brazilian_Bioethanol	NA	dom	2	0	EUPLOID	het	Domesticated	Bioethanol	24.8	NA	NA	74.52	32.02	11.19	96.49	84.12	67.89	60	0	90	28.8889	-0.886292	-0.280103	0.343744	-0.204469	-0.414521	-0.147278	-0.0182924	0.319757	0.324222	0.318528	-0.145853	0.0200439	0.143436	-0.0440092	-0.0577734	0.019362	0.0539485	-0.000458793	0.0620454	-0.343901	0.100267	-0.429692	0.402823	0.248095	0.0627274	0.207962
430	BVE	03.Brazilian_Bioethanol	NA	dom	1	0	EUPLOID	hom	Domesticated	Bioethanol	NA	NA	NA	NA	NA	NA	NA	NA	NA	NA	NA	NA	NA	-0.0258549	-0.145933	0.315006	0.0540654	-0.272103	0.056373	0.11074	0.197816	0.429098	0.314163	-0.13133	0.0667541	0.178943	-0.0935044	0.173087	-0.0900394	0.0379601	-0.180863	-0.109214	-0.348441	0.558944	0.333732	-0.158812	-0.689896	-0.571111	-0.52443
431	CNV	03.Brazilian_Bioethanol	NA	dom	2	1	ANEUPL	het	Domesticated	Bioethanol	0	82.6	77.2	NA	NA	NA	NA	NA	NA	21	0	73	10.9589	-0.505851	-0.317405	NA	-0.863822	-0.680017	-0.0245398	-0.217193	0.324031	0.39083	0.33917	-0.237688	0.201229	0.158907	0.160908	0.0490561	-0.0709899	0.139796	-0.918393	-0.233444	-0.466826	0.281422	-0.17896	-0.350158	-0.673113	-0.610727	-0.612539
432	AHB	99.Other	NA	UNK	1	0	EUPLOID	hom	Wild	Nature	NA	NA	NA	NA	NA	NA	NA	NA	NA	NA	NA	NA	NA	0.0586904	-0.147667	-0.647747	0.607613	NA	-0.470475	0.307641	0.195274	0.263335	0.180207	0.202294	0.0655386	0.28102	0.0436632	0.049114	0.160435	0.0668433	-0.369584	0.263505	-0.839639	-0.203437	-0.251217	0.833486	0.0758299	0.453621	0.0323588
433	SACE_YBQ	99.Other	NA	UNK	2	0	EUPLOID	hom	Wild	Nature	0	93.67	87.3264	84.72	11.27	4.71	90.8	69.95	45.34	65.812	0	93.1373	4.21053	NA	NA	NA	NA	NA	NA	NA	NA	NA	NA	NA	NA	NA	NA	NA	NA	NA	NA	NA	NA	NA	NA	NA	NA	NA	NA
434	CCL	04.Mediterranean_oak	NA	wild	2	0	EUPLOID	hom	Wild	Tree	64.7	NA	NA	87.12	54.88	19.93	89.96	72.41	56	98	4.08163	100	4	0.0252581	-0.372598	-0.191247	0.00215726	-0.11032	0.0417007	0.21658	0.266109	0.200408	0.318457	-0.0084693	0.0818706	0.0307664	0.0379385	-0.0168254	0.0488896	0.0948988	-0.0274901	0.0319861	-0.240749	0.473908	-1.09617	0.106864	0.257757	0.115686	0.276694
435	BBQ	04.Mediterranean_oak	NA	wild	2	0	EUPLOID	hom	Wild	Soil	35.4	NA	NA	72.11	19.87	13.9	94.04	72.38	39.38	99	1.0101	100	2	-0.142136	0.0565887	-0.256251	0.0333524	0.0740189	-0.00179919	-0.0418693	0.191467	0.043498	0.223383	-0.0834835	-0.0820166	-0.163759	-0.105713	0.0126615	0.0534589	-0.0504776	-0.211793	-0.196558	0.0014828	-0.439131	0.527462	-0.158724	-0.388359	-0.44446	-0.548376
436	BBS	04.Mediterranean_oak	NA	wild	2	0	EUPLOID	hom	Wild	Soil	34.9	NA	NA	70.03	18.61	11.84	93.07	70.67	42.4	99	3.0303	99	4.0404	-0.0565624	0.0859096	-0.263841	0.163614	0.0730591	-0.0154977	0.105454	0.243933	-0.0630946	0.29048	-0.135206	-0.103123	-0.12505	-0.119647	-0.0101644	-0.0275672	-0.059957	-0.129596	-0.220305	0.0249072	-0.577835	0.271071	0.0588455	-0.487084	-0.477306	-0.434154
437	BFP	04.Mediterranean_oak	NA	wild	2	0	EUPLOID	hom	Wild	Tree	52.5	NA	NA	65.13	23.58	28.43	87.35	58.58	37.45	99	3.0303	100	5	-0.044265	NA	1.37114	NA	NA	NA	NA	0.0135953	0.743642	-0.695757	0.90662	-0.15087	0.0181511	0.398476	-0.146765	NA	0.532949	0.960627	0.759049	NA	NA	0.306736	NA	0.37443	0.744078	0.600572
438	BTG	04.Mediterranean_oak	NA	wild	2	0	EUPLOID	hom	Wild	Tree	0	26.7	8.67	17.72	9.81	10.32	56.77	23.86	19.81	0	NA	10	0	-0.119753	-0.118219	-0.65137	-0.34527	-0.330478	-0.14449	-0.0295808	0.140717	0.0656365	0.139616	-0.310322	-0.0271085	-0.329798	-0.0042166	-0.0208295	-0.0936871	-0.0664525	-0.438206	-0.327427	-0.412271	0.214632	0.392809	-0.179594	-0.782444	-0.702405	-0.739214
439	CLC	04.Mediterranean_oak	NA	wild	2	2	ANEUPL	hom	Wild	Tree	73.5	NA	NA	NA	NA	NA	NA	NA	NA	100	8	100	5	0.259807	0.0147216	-0.724802	-0.0957688	-0.270991	-0.0643588	-0.0966957	0.0262867	0.133012	0.0920723	-0.330405	-0.0987216	-0.238491	-0.216823	0.00892616	-0.0197245	-0.215445	-0.367826	-0.244158	-0.127352	-0.491567	NA	-0.349874	-0.661073	-0.556666	-0.708462
440	CLB	04.Mediterranean_oak	NA	wild	2	0	EUPLOID	hom	Wild	Tree	61.7	NA	NA	80.58	23.22	12.84	89.61	65.75	40.69	98	3.06122	99	4.0404	-0.144582	0.0776241	-0.785796	-0.214876	-0.263335	-0.119831	0.0533066	0.162863	0.101896	0.125301	-0.264814	-0.190138	-0.0836248	-0.174418	0.0191485	-0.0543381	-0.121751	-0.364189	-0.429612	-0.10939	-0.504635	0.00833426	-0.126043	-0.524372	-0.672244	-0.565635
441	CLD	04.Mediterranean_oak	NA	wild	2	2	ANEUPL	hom	Wild	Flower	73.7	NA	NA	NA	NA	NA	NA	NA	NA	98	2.04082	99	5.05051	-0.233316	-0.166451	-0.286332	-0.261841	-0.255733	-0.148354	-0.021261	NA	0.117339	NA	-0.0869863	NA	NA	NA	0.0964322	-0.0289347	NA	-0.439033	-0.230137	-0.355467	0.387448	-0.337281	0.234714	-0.400385	-0.726667	-0.5824
442	AQM	05.French_Dairy	NA	dom	2	2	ANEUPL	het	Domesticated	Dairy	0	59	39.9	NA	NA	NA	NA	NA	NA	0	NA	14	50	-1.00533	-0.098427	-0.224166	-0.871393	NA	-0.0871639	0.162416	-0.00105761	-0.11518	0.140397	-0.187697	-0.234799	-0.0111063	-0.157999	0.0160493	-0.328862	-0.0322567	-0.356604	-0.63912	-0.907555	-0.713515	-0.642833	-0.262587	-0.568737	-0.73481	-0.561812
443	BFN	05.French_Dairy	NA	dom	2	1	ANEUPL	het	Wild	Tree	0	57.8	42.1	NA	NA	NA	NA	NA	NA	0	NA	22	18.1818	-0.576797	0.0108746	0.00543755	0.0195356	0.0139315	0.113402	0.0739867	0.215136	0.0693425	0.140687	-0.157114	-0.128097	-0.344661	-0.141845	-0.151534	-0.100283	-0.10391	-0.128308	-0.146109	-0.0909835	0.408081	-0.305284	-0.112571	-0.536595	-0.595953	-0.59356
444	BME	05.French_Dairy	NA	dom	3	1	ANEUPL	het	Human	Human	0	41	14.9	NA	NA	NA	NA	NA	NA	0	NA	26	7.69231	NA	-0.572775	0.301642	-0.828495	-0.770159	-0.57197	0.413033	0.346329	0.335714	0.29137	0.829233	0.257393	0.485582	0.374699	0.53529	0.448473	0.350229	-0.770081	0.0351984	-0.564401	-0.109064	NA	0.833867	0.140669	0.0775748	-0.0211383
445	ARS	05.French_Dairy	NA	dom	2	1	ANEUPL	het	Wild	Nature	0	31	5.27	NA	NA	NA	NA	NA	NA	0	NA	0	NA	NA	-0.149862	0.92608	0.642834	NA	NA	0.563637	0.186758	0.219475	0.313957	0.720352	0.625403	0.405877	0.119076	0.119497	0.105923	0.459901	0.390856	0.352898	NA	0.45428	NA	1.35685	0.180473	0.803503	0.185385
446	ARN	05.French_Dairy	NA	dom	3	0	EUPLOID	het	Human	Human_clinical	NA	NA	NA	NA	NA	NA	NA	NA	NA	0	NA	0	NA	-0.0111493	NA	NA	NA	NA	-0.275981	NA	0.370207	-0.104043	0.13702	-0.769185	0.236599	0.234166	0.0828789	-0.19456	0.123871	0.281891	NA	NA	-0.933463	0.200432	-0.602604	NA	0.0581096	-0.00166483	-0.0677937
447	BGM	05.French_Dairy	NA	dom	2	0	EUPLOID	het	Domesticated	Dairy	0	61.6	42.1	41.75	35	24.08	65.78	52.73	41.23	0	NA	0	NA	-0.083786	-0.476297	0.524135	NA	NA	-0.840627	0.491065	-0.453611	NA	-0.307527	0.303322	-0.291053	-0.231516	-0.103735	-0.279395	-0.158841	-0.199393	-0.457901	-0.359187	NA	NA	0.379317	1.49742	-0.274246	NA	NA
448	BGP	05.French_Dairy	NA	dom	2	0	EUPLOID	het	Domesticated	Dairy	0	73.5	45.8	33.08	23.21	29.11	62.61	59.26	55.92	0	NA	45	37.7778	-0.144333	-0.414149	-0.260002	-1.26968	NA	-0.704992	-0.152901	-0.0103279	0.0235264	0.131595	-0.198273	-0.197529	-0.0591551	-0.279994	-0.0587475	-0.17111	-0.194625	-0.476824	-0.249493	-0.59331	-0.808499	0.43312	0.346167	0.231377	0.0386146	0.167719
449	BFH	05.French_Dairy	NA	dom	2	0	EUPLOID	het	Domesticated	Dairy	0	62.6	36	19.09	8.62	11.45	70.45	40.52	26.15	0	NA	4	0	0.0954887	-0.210771	-0.652044	-0.562966	-0.573263	0.00700384	-0.0404811	0.317156	0.0903601	0.225922	-0.197034	-0.0924483	-0.0839072	-0.0196203	0.0257165	-0.0748089	-0.00839319	-0.121056	0.513411	-0.624742	0.861353	0.454295	0.614859	0.16482	0.0592623	0.188424
450	BGR	05.French_Dairy	NA	dom	2	1	ANEUPL	het	Domesticated	Dairy	0	37.2	20.1	NA	NA	NA	NA	NA	NA	0	NA	21	9.52381	0.00639311	-0.269747	0.275534	-1.10556	NA	0.181327	0.00685857	0.216301	-0.015999	0.179332	-0.124702	-0.0316001	-0.114647	-0.165698	-0.426598	-1.36857	-0.0830211	-0.491456	0.141865	-0.71754	0.565867	0.471249	1.09335	0.273306	0.142244	0.243954
451	ASN	05.French_Dairy	NA	dom	2	0	EUPLOID	het	Domesticated	Dairy	0	73.7	48.4	13.88	9.72	16.46	22.97	19.11	22.67	0	NA	50	38	-0.261985	-0.0879885	0.80277	-1.20629	NA	-0.118713	0.112449	0.0937797	-0.0152291	0.13792	-0.091548	-0.121706	-0.115062	-0.273907	-0.0556644	-0.0239384	-0.0230371	-0.103998	0.0223249	-0.710671	-0.539142	-0.0346606	0.673385	0.0780708	0.0887538	0.187533
452	BGK	05.French_Dairy	NA	dom	2	0	EUPLOID	het	Domesticated	Dairy	0	63.5	36	16.09	6.78	6.3	27.62	23.4	21.55	0	NA	44	43.1818	-0.289561	NA	0.132361	-0.870567	NA	NA	0.341019	-0.0987079	NA	-0.244627	-0.0679306	-0.140672	-0.166029	-0.0152671	-0.288118	-0.0685493	0.0552388	0.403667	0.255599	-1.27199	-0.4184	0.597285	1.56831	0.0423646	0.653988	0.756262
453	BGS	05.French_Dairy	NA	dom	2	1	ANEUPL	het	Domesticated	Dairy	0	38.8	13.6	NA	NA	NA	NA	NA	NA	0	NA	36	47.2222	-0.0249309	-0.269013	0.495495	-1.09324	NA	-0.452121	0.000244642	0.26017	-0.0591592	0.123663	-0.0473997	0.0451248	-0.0836491	-0.209868	-0.132117	-0.241666	-0.0958669	-0.0226881	0.256925	-0.552577	0.499152	0.369567	1.38427	0.127711	0.310624	0.187818
454	BGD	05.French_Dairy	NA	dom	2	0	EUPLOID	het	Domesticated	Dairy	0	40.2	19.1	25.75	13.84	12.28	56.56	49.24	47.14	0	NA	51	84.3137	-0.00546307	-0.119658	0.932712	-0.850808	NA	-0.597745	0.460848	-0.0287526	0.100575	0.0384477	0.125348	-0.197513	-0.109986	-0.124235	-0.14452	0.0433446	0.0474804	0.402221	0.270953	-0.714248	0.53347	0.560501	1.2601	0.0757678	0.277923	0.198627
455	BGI	05.French_Dairy	NA	dom	2	0	EUPLOID	het	Domesticated	Dairy	0	23.6	9.82	57.57	44.93	41.83	78.19	64.43	52.2	0	NA	6	83.3333	-0.1341	-0.38563	0.259862	-1.30418	-0.985188	-0.326523	0.158175	0.0278065	0.0718323	0.156994	-0.139733	-0.0943493	-0.00638581	-0.226415	0.0340321	-0.123797	-0.0650429	-0.681677	-0.446446	-0.852432	-0.77056	0.727453	0.330222	-0.0405419	-0.153157	0.069776
456	ALD	05.French_Dairy	NA	dom	2	0	EUPLOID	het	Wild	Nature	0	40.8	15.3	32.01	11.23	2.01	45.07	30.72	20.39	0	NA	22	36.3636	-0.186811	-0.343996	1.11509	-0.733275	NA	-0.263137	0.469164	0.463033	0.261067	0.428787	0.670981	0.288509	0.444776	0.244213	-0.0404715	0.29296	0.407847	0.474733	0.175906	-0.385981	0.455231	0.59803	1.34894	0.418133	0.806983	0.273037
457	BFS	05.French_Dairy	NA	dom	2	0	EUPLOID	het	Domesticated	Dairy	0	76	54.2	20.6	10.1	12.92	53.04	38.25	27.98	0	NA	7	0	-0.278607	-0.338399	0.268963	-1.32534	NA	-1.52294	0.244472	-0.226788	-0.206141	0.0644786	-0.0784943	-0.314701	-0.311643	-0.243788	-0.255243	-0.180554	-0.272752	0.0865015	0.0590281	-0.81071	-0.143883	0.721888	0.561587	-0.00970749	0.339848	0.170438
458	BGB	05.French_Dairy	NA	dom	2	0	EUPLOID	het	Domesticated	Dairy	0	62.5	37	21.07	6.62	4.09	54.75	45.66	29.56	0	NA	0	NA	-0.0830321	-0.307148	-0.251355	-1.41123	NA	-0.778019	-0.148188	-0.0346934	0.0291238	0.122077	-0.201546	-0.367772	0.0189002	-0.327412	-0.157169	-0.182806	-0.154399	-0.447215	-0.347844	-0.786024	-1.27414	0.572633	0.387914	0.0684959	-0.0715304	0.149613
459	BGF	05.French_Dairy	NA	dom	2	0	EUPLOID	het	Domesticated	Dairy	0	59.2	33.1	8.38	7.18	6.05	29.76	26.43	17.33	0	NA	0	NA	-0.141197	-1.87833	-0.233094	-1.46003	NA	-1.97268	0.0256521	-0.214538	-0.116717	-0.067904	-0.458571	-0.267877	-0.140401	-0.307089	-0.198911	-0.39649	-0.215902	-0.743877	-0.306075	NA	-0.226153	0.375951	0.441172	0.258723	0.246343	0.221478
460	BGG	05.French_Dairy	NA	dom	2	1	ANEUPL	het	Domesticated	Dairy	0	56.5	26.6	NA	NA	NA	NA	NA	NA	0	NA	0	NA	-0.0713838	-0.254174	1.35575	-1.03748	-0.346586	-0.427728	0.207459	0.239922	0.131627	0.290419	-0.0564289	-0.00802662	0.0795693	-0.155031	-0.0368651	-0.0460378	0.0291642	0.039728	0.422539	-0.286435	0.478895	0.470686	1.46164	0.253497	0.522111	0.281007
461	ARR	05.French_Dairy	NA	dom	2	2	ANEUPL	het	Domesticated	Dairy	0	20.6	6.02	NA	NA	NA	NA	NA	NA	0	NA	3	100	-0.15438	NA	-0.0618313	NA	NA	NA	-0.818115	-0.4809	-1.22212	-0.310374	-1.0393	-0.525364	-0.387872	-0.54143	-0.546881	-0.609982	-0.41518	-0.267594	-0.614736	NA	NA	NA	0.00418705	-0.266657	-0.421685	-0.360887
462	BFT	05.French_Dairy	NA	dom	2	0	EUPLOID	het	Domesticated	Dairy	0	56.9	24.6	8.8	4.94	6.14	42.29	21.41	21.64	0	NA	20	90	-0.331723	-0.580936	0.510356	-1.15879	NA	-0.455884	0.187675	-0.0603327	0.0661525	0.159611	-0.313454	-0.357299	0.0098397	-0.214586	-0.206321	-0.210636	-0.249133	-0.116487	0.334914	-0.654241	0.305319	0.354016	0.604033	0.0746252	0.396755	0.149833
463	BGE	05.French_Dairy	NA	dom	2	0	EUPLOID	het	Domesticated	Dairy	0	53.9	18.8	10.72	8.67	9.44	34.93	19.56	13.31	0	NA	15	73.3333	-0.149683	-2.0518	-0.210066	-1.48022	NA	-1.86011	0.114609	-0.0706282	0.0411274	0.0238929	-0.315972	-0.173046	-0.029019	-0.250389	-0.103874	-0.236169	-0.0907338	-0.942263	-0.451157	-0.543834	-0.148636	0.441022	0.409034	0.100961	0.188357	0.289714
464	BGL	05.French_Dairy	NA	dom	2	0	EUPLOID	het	Domesticated	Dairy	0	48.6	25.2	19.84	13.24	10.94	54.63	38.23	22.79	0	NA	0	NA	-0.209786	NA	0.99583	NA	NA	NA	0.331268	-0.162567	NA	-0.146508	0.0460435	0.200818	-0.419134	-0.529413	-0.461754	-0.159479	-0.306318	0.448995	0.241703	NA	NA	0.374362	0.796631	-0.142395	1.02281	0.00200878
465	BFV	05.French_Dairy	NA	dom	2	1	ANEUPL	het	Domesticated	Dairy	NA	NA	NA	NA	NA	NA	NA	NA	NA	0	NA	0	NA	-0.278026	-0.00517087	-0.0523552	-1.4687	NA	-0.522654	0.179373	-0.101766	-0.0350633	0.0223104	-0.0397538	-0.223205	-0.157841	-0.328926	-0.23857	-0.306914	-0.292263	0.0680744	0.639089	1.92615	0.120436	0.485811	0.679018	-0.125473	0.178981	-0.112471
466	BGA	05.French_Dairy	NA	dom	2	0	EUPLOID	het	Domesticated	Dairy	NA	NA	NA	12.64	5.7	4.96	38.47	23.56	18.48	0	NA	9	11.1111	-0.119714	NA	0.701984	NA	NA	NA	0.441257	-0.44974	NA	NA	0.58151	-0.404981	-0.255046	-0.55563	-0.27149	0.215884	-0.157074	NA	NA	1.39718	NA	0.115339	1.07946	-0.284229	0.171421	0.397621
467	BGT	05.French_Dairy	NA	dom	2	0	EUPLOID	het	Domesticated	Dairy	0	57.4	30.4	9.18	6.2	6.52	53.8	41.49	35.26	0	NA	19	36.8421	-0.0580039	-0.469316	NA	NA	NA	-0.981908	-0.0216819	0.119207	0.0373729	0.200719	0.112055	0.136721	0.327795	-0.106828	-0.237311	-0.217848	0.0957341	-0.621822	-0.380796	-0.566098	0.34232	0.386024	1.01288	0.133496	0.257019	0.201101
468	BGV	05.French_Dairy	NA	dom	2	0	EUPLOID	het	Domesticated	Dairy	0	63.6	41.4	15.23	7.97	5.01	43.74	27.95	20.3	0	NA	13	84.6154	0.0273442	-0.447014	NA	NA	-1.65582	-0.0138762	-0.936573	-0.0830163	0.127909	-0.0303196	-0.905544	-0.168922	-0.100008	-0.290796	-0.227953	-0.420531	-0.21491	NA	-1.12546	-0.189525	-0.112321	0.428558	-0.00282305	-0.174161	0.10667	-0.0272818
469	BGH	05.French_Dairy	NA	dom	2	0	EUPLOID	het	Domesticated	Dairy	0	50.6	27.7	15.55	5.94	4.81	29.3	19.88	15.14	0	NA	16	43.75	-0.0112355	-0.287065	0.804896	-1.09901	NA	-0.482786	0.0890898	-0.0590918	-0.458278	-0.24841	-0.493825	-0.0737089	-0.333053	-0.213051	-0.184585	0.015107	-0.149406	0.0961465	0.203636	-0.290711	0.663181	0.621819	0.972367	-0.112083	-0.0867597	-0.198366
470	BGN	05.French_Dairy	NA	dom	2	0	EUPLOID	het	Domesticated	Dairy	0	59.7	33.2	28.23	15.95	11.55	55.64	45.62	33.38	0	NA	25	56	-0.179983	NA	0.585432	NA	NA	NA	0.550599	-0.0886983	NA	-0.46397	0.474988	-0.0826973	0.109153	-0.234383	0.248751	0.13778	-0.00290021	-0.140512	-0.146822	NA	NA	0.280098	0.462659	0.0536511	0.243622	0.223255
471	BGC	05.French_Dairy	NA	dom	2	0	EUPLOID	het	Domesticated	Dairy	0	58.5	29.9	22.7	3.97	3.3	35.36	23.5	24.97	0	NA	24	37.5	-0.209339	-0.165635	0.356388	-0.96354	NA	-0.221307	0.398129	0.0443613	-0.102828	-0.00555867	-0.207381	-0.317767	-0.198076	-0.378507	-0.279477	-0.217345	-0.296856	-0.219421	0.231655	-0.68103	0.459974	0.407808	1.25978	0.233264	0.222408	0.262503
472	BGQ	05.French_Dairy	NA	dom	2	0	EUPLOID	het	Domesticated	Dairy	0	70.9	37.3	25.83	4.26	2.52	39.1	22.56	18.97	0	NA	30	26.6667	-0.256854	-0.0066813	-0.301724	NA	NA	-0.632676	0.40542	0.222176	-0.369266	0.0548318	0.257147	-0.141054	-0.00428077	-0.105785	-0.258068	-0.358112	-0.107239	-0.769692	-0.437089	-0.603513	-0.931341	0.375627	0.946806	-0.153304	0.0861688	-0.0312875
473	CKV	05.French_Dairy	NA	dom	2	0	EUPLOID	het	Human	Human_clinical	0	65.9	46	19.22	18.8	9.94	42.74	26.23	22.97	0	NA	6	83.3333	0.0984142	-0.0703131	-0.662512	-0.195217	-0.330377	-0.084644	-0.0713002	0.194695	0.197702	0.251435	-0.219649	0.0749665	0.0227246	0.10965	-0.0680257	-0.0831984	0.192383	-0.556805	-0.462703	-0.132791	-0.232985	-0.589498	0.309285	0.436964	0.25753	0.347613
474	AFL	06.African_beer	NA	dom	1	1	ANEUPL	hom	Domesticated	Beer	NA	NA	48.2	NA	NA	NA	NA	NA	NA	NA	NA	NA	NA	-0.0808503	-0.119016	NA	NA	NA	-0.33708	-0.670864	0.245742	0.00201683	0.13836	-0.854096	0.0315359	-0.00415131	-0.0104086	-0.226829	-0.590983	-0.0238453	NA	-1.4721	-0.605569	-0.0373651	-0.171924	-0.123403	-0.153508	-0.487026	-0.217875
475	AEN	06.African_beer	NA	dom	2	3	ANEUPL	het	Domesticated	Beer	0	38.7	21	NA	NA	NA	NA	NA	NA	0	NA	0	NA	-0.509407	-0.215058	-0.00588626	-0.537119	-0.782214	-0.331225	-0.53967	0.0062554	-0.169167	-0.0805682	-0.372214	0.0474758	-0.046393	-0.019908	-0.505859	-0.925303	-0.15155	-0.594648	-0.143858	-0.400635	0.396493	-0.557745	0.541522	-0.176367	-0.0521664	-0.0321922
476	ASC	06.African_beer	NA	dom	3	1	ANEUPL	het	Domesticated	Beer	0	65.3	34	NA	NA	NA	NA	NA	NA	0	NA	25	12	-0.276038	-0.27704	NA	-1.16526	-1.33886	-0.0752882	-0.688391	-0.00262358	-0.173406	-0.0441414	-0.601178	-0.00351799	0.0884682	-0.0669433	-0.167575	-0.393673	0.0081714	-0.454903	-0.429437	-1.54352	-0.081134	NA	0.0328465	-0.0213072	-0.330128	-0.0725049
477	ANL	06.African_beer	NA	dom	4	0	EUPLOID	het	Domesticated	Beer	0	61.5	39.2	NA	NA	NA	NA	NA	NA	0	NA	50	18	-0.0168801	-0.495948	-0.149267	-0.275849	-0.477012	0.00117822	0.0194509	0.483974	0.128034	0.214715	-0.123798	0.135418	0.0205758	0.00938684	0.000679018	0.187157	0.285651	0.207979	0.40848	-0.447894	0.432322	0.515994	0.884348	0.188998	0.579992	0.25369
478	ANM	06.African_beer	NA	dom	4	0	EUPLOID	het	Domesticated	Beer	0	39.5	9.86	NA	NA	NA	NA	NA	NA	0	NA	1	0	-0.0016081	-0.621138	-0.203285	-0.530606	-1.09384	NA	-0.450574	-0.496372	-0.322605	-0.519354	-0.09516	0.0591252	0.304786	-0.0996086	0.0658145	-0.227307	0.0332705	0.484249	0.272143	-0.545485	0.344299	0.396141	-0.319029	-0.537718	-0.22859	-0.537952
479	AVN	06.African_beer	NA	dom	4	0	EUPLOID	het	Domesticated	Beer	0	58.3	34.1	NA	NA	NA	NA	NA	NA	0	NA	0	NA	0.0342455	-0.542778	0.919038	-0.10446	-0.120148	-0.231864	-0.0148442	-0.382535	-0.460009	-0.155247	-0.825398	-0.643955	-0.376826	-0.590042	-0.525688	-0.790203	-0.697389	-0.561009	-0.304168	-1.07594	0.562767	0.371815	0.452436	-0.117904	0.0809903	-0.158268
480	AVP	06.African_beer	NA	dom	5	1	ANEUPL	het	Domesticated	Beer	0	64.9	44.9	NA	NA	NA	NA	NA	NA	0	NA	39	38.4615	-0.104788	-0.619914	0.513895	0.276565	NA	0.0584691	0.0517813	0.0206362	0.00973454	0.164497	-0.424746	-0.223083	0.17597	-0.130198	-0.147268	0.0123973	0.104808	-0.427721	0.0586471	0.410395	0.561398	0.303764	1.37476	0.214923	0.41891	0.187445
481	AVQ	06.African_beer	NA	dom	5	1	ANEUPL	het	Domesticated	Beer	0	59.8	40.2	NA	NA	NA	NA	NA	NA	0	NA	7	42.8571	-0.333217	-0.271777	-0.310568	-0.17084	NA	0.197925	0.229951	0.0373158	-0.00858921	0.0389562	-0.284336	-0.0775185	-0.0969051	-0.00155454	-0.282464	-0.0977327	0.0583873	-0.439296	-0.161381	0.398702	0.381586	0.506243	1.11105	0.1975	0.345174	0.244282
482	AVR	06.African_beer	NA	dom	5	1	ANEUPL	het	Domesticated	Beer	0	51.6	31.4	NA	NA	NA	NA	NA	NA	0	NA	36	47.2222	-0.344956	NA	-0.301652	-0.181586	0.0723128	-0.37799	0.155682	0.0661196	-0.0405884	0.0949709	-0.550729	-0.297117	-0.282999	-0.200897	-0.492532	-0.30886	-0.367732	-0.438786	-0.2967	NA	0.0270177	0.493698	0.781908	0.0863113	0.675066	0.180461
483	AVS	06.African_beer	NA	dom	5	2	ANEUPL	het	Domesticated	Beer	0	43	24.7	NA	NA	NA	NA	NA	NA	0	NA	17	23.5294	-0.340285	-0.490465	-0.7771	-0.326998	-0.365815	0.0672682	0.0216209	-0.0886351	-0.00315576	-0.00415404	-0.221979	-0.157568	-0.140321	-0.221446	-0.356493	-0.0761807	-0.321163	-0.527566	-0.560944	NA	0.0617343	0.364565	0.89281	0.174679	0.247444	0.104307
484	AVT	06.African_beer	NA	dom	5	2	ANEUPL	het	Domesticated	Beer	0	52	27.1	NA	NA	NA	NA	NA	NA	0	NA	4	50	-0.158749	-0.482966	-0.190866	NA	NA	-0.462168	0.117	-0.0592761	0.122685	0.387335	0.436851	-0.15338	-0.0539052	0.0210273	-0.00293149	-0.192807	-0.103472	-0.240522	-0.0748109	NA	0.635765	0.499808	1.02132	0.180357	0.286988	0.591227
485	BEK	06.African_beer	NA	dom	4	0	EUPLOID	het	Domesticated	Beer	0	27.5	12.8	NA	NA	NA	NA	NA	NA	0	NA	0	NA	-0.162219	-0.441061	-0.546144	-0.757577	-0.972973	-0.254026	-0.24967	0.188705	0.2745	0.289446	-0.675802	-0.039361	0.0316907	-0.129562	-0.0203264	-0.00751126	0.031641	-1.0842	-0.907232	-0.693543	0.176705	0.317245	0.0478285	0.299059	-0.0742188	0.31685
486	BEM	06.African_beer	NA	dom	4	0	EUPLOID	het	Domesticated	Beer	0	38.7	17.4	NA	NA	NA	NA	NA	NA	0	NA	1	0	-0.12333	-0.474387	NA	-1.33938	-1.58229	0.0377796	-0.499966	-0.0462269	0.0837094	0.0220031	-0.884335	-0.26084	-0.210981	-0.339447	-0.280824	-0.300794	-0.2826	-1.41206	-1.13852	-0.313051	-0.249336	0.423702	-0.123949	0.0291534	-0.0229224	0.0521958
487	BEI	06.African_beer	NA	dom	3	0	EUPLOID	het	Domesticated	Beer	0	66.6	36.1	NA	NA	NA	NA	NA	NA	0	NA	32	6.25	-0.207453	-0.414324	0.00969697	-0.177628	-0.419452	-0.200536	-0.0160724	0.230058	0.50209	0.272323	-0.355284	0.0340392	0.0754508	0.010361	-0.0242598	-0.213855	0.15496	-0.465846	-0.525748	-0.828154	0.2597	0.596551	0.188582	0.390497	-0.0128008	0.376752
488	BEN	06.African_beer	NA	dom	3	0	EUPLOID	het	Domesticated	Beer	0	67	35.2	NA	NA	NA	NA	NA	NA	0	NA	39	43.5897	-0.691965	-0.219724	-0.398211	-0.349748	-0.382661	0.0815992	0.0958546	0.384352	0.327652	0.313496	-0.401304	0.0575922	-0.0674273	-0.0980388	0.0655227	-0.0329476	0.0961657	-0.29915	-0.190437	-0.256675	0.519632	0.0938142	0.142044	0.243174	0.305603	0.379812
489	BHA	06.African_beer	NA	dom	3	0	EUPLOID	het	Domesticated	Beer	0	62.1	33.5	NA	NA	NA	NA	NA	NA	0	NA	18	72.2222	-0.0442887	-0.593453	NA	NA	-1.27614	-0.49585	-0.265054	-0.0663802	-0.0704568	-0.0798448	-0.364982	-0.226499	-0.115847	-0.152325	-0.255284	-0.0912927	-0.290726	-0.702352	-0.0876572	-0.222224	-0.291126	0.369374	0.271495	0.107128	0.203549	0.0914536
490	BDN	06.African_beer	NA	dom	2	0	EUPLOID	het	Wild	Nature	0	77.2	42.3	57.18	18.81	12.18	93.1	58.44	30.54	0	NA	18	0	-0.025396	-0.352207	-0.980158	-0.396957	0.3055	-0.159396	-0.272246	-0.258842	-0.432042	-0.289691	-0.507913	-0.365606	-0.411872	-0.183634	-0.415933	-0.574438	-0.550362	-0.650924	-0.771262	-0.0330807	0.0443331	0.698558	-0.0279365	-0.145084	-0.132271	-0.130832
491	CES	06.African_beer	NA	dom	2	1	ANEUPL	hom	Domesticated	Bakery	NA	NA	NA	NA	NA	NA	NA	NA	NA	0	NA	0	NA	-0.0532123	-2.58378	-0.676979	-0.896227	-0.5952	-1.36243	-0.269758	-0.486321	-0.233962	-0.268816	-0.708142	-0.448347	-0.256527	-0.429567	-0.366754	-0.0929846	-0.428483	-0.841778	-0.536399	NA	-0.859053	-0.262012	0.16778	-0.129578	-0.155642	-0.168273
492	CER	06.African_beer	NA	dom	2	0	EUPLOID	hom	Domesticated	Bakery	0	76.2	64	NA	NA	NA	NA	NA	NA	0	NA	0	NA	-0.0512516	-1.35182	-0.805624	-1.19591	-0.9221	-1.57887	-0.354378	-0.488208	-0.37166	-0.475689	-0.794648	-0.485945	-0.369967	-0.529401	-0.637352	-0.63654	-0.420904	-0.380245	-0.359584	-1.54564	-1.22908	0.101682	0.0198535	-0.456573	-0.340585	-0.453143
493	CET	06.African_beer	NA	dom	2	1	ANEUPL	hom	Domesticated	Bakery	0	55.3	43.5	NA	NA	NA	NA	NA	NA	0	NA	0	NA	-0.175779	-0.230043	0.881226	-0.0722641	-1.03906	-0.245809	0.123625	-0.0134631	0.0988323	-0.0240951	0.223056	0.0327166	0.0240921	-0.0338275	-0.12273	-0.220778	-0.0723944	0.247812	0.258823	0.0818839	0.696095	-1.01326	0.798797	0.124393	0.340531	0.0238796
494	BPI	99.Other	NA	UNK	2	2	ANEUPL	het	UNK	Unknown	0	42.5	19.1	NA	NA	NA	NA	NA	NA	0	NA	20	0	-0.186629	-0.425905	-0.364059	-0.378022	-0.431163	-0.134689	-0.154266	0.171918	0.252733	0.326952	-0.167921	-0.0278852	-0.221253	0.0733647	-0.0766317	-0.0195829	-0.0236021	-0.415536	-0.0945434	0.138956	0.126651	-0.645246	0.181865	0.253119	-0.13562	0.10162
495	BPN	99.Other	NA	UNK	2	0	EUPLOID	het	Domesticated	Wine	0	94.61	78	72.64	25.52	21.32	92.99	58.38	37.2	0	NA	18	0	-0.190975	-0.360046	-0.350507	-0.433749	0.0364349	-0.239587	-0.111438	0.172282	0.0859568	0.154265	-0.159727	-0.0878941	0.0114785	0.0106112	0.109641	0.0780046	0.0354089	-0.411618	-0.0975285	-0.503252	0.497458	0.389856	0.0379617	0.165623	0.145312	0.173697
496	SACE_YDB	99.Other	NA	UNK	2	0	EUPLOID	hom	UNK	Unknown	NA	NA	NA	NA	NA	NA	NA	NA	NA	NA	NA	NA	NA	NA	NA	NA	NA	NA	NA	NA	NA	NA	NA	NA	NA	NA	NA	NA	NA	NA	NA	NA	NA	NA	NA	NA	NA	NA	NA
497	AAB	07.Mosaic_beer	NA	dom	1	0	EUPLOID	hom	Domesticated	Beer	0	12	2.13	NA	NA	NA	NA	NA	NA	NA	NA	NA	NA	-0.70401	-0.576132	1.65735	1.00532	NA	0.356195	1.20356	0.135588	0.0704418	0.225526	0.538697	0.0713183	0.132577	-0.0146864	0.0192773	0.3779	0.276679	0.584109	0.423367	NA	0.76629	-0.212305	1.64982	0.333778	1.04287	0.450529
498	CBN	07.Mosaic_beer	NA	dom	2	0	EUPLOID	hom	Domesticated	Beer	NA	NA	NA	NA	NA	NA	NA	NA	NA	65	93.8462	90	96.6667	-1.04855	NA	1.26457	0.0170322	-0.451799	-0.14335	0.0912669	0.0266653	0.132238	0.128711	-0.550329	-0.0905224	-0.0267165	-0.0879153	0.140664	NA	0.0369246	-0.272988	-0.26554	NA	0.187888	-0.190102	1.01368	0.0622497	0.245463	-0.00443608
499	AQG	07.Mosaic_beer	NA	dom	2	0	EUPLOID	het	Domesticated	Beer	0	78	64.4	80.61	23.38	15.95	77.96	41.34	31.21	50	10	93	18.2796	0.425696	-0.447339	0.680801	-0.0848666	0.0118684	-0.697554	-0.0931396	-0.222849	0.220859	0.0539203	0.0373275	-0.30926	-0.127522	-0.236523	-0.0655382	0.0028215	-0.151132	-0.477815	-0.198502	-0.339504	0.0698483	-0.755645	0.391435	0.11268	-0.0453931	0.0370165
500	CFF	07.Mosaic_beer	NA	dom	2	0	EUPLOID	het	Domesticated	Beer	0	75.7	64	72.82	15.97	9.88	93.42	58.48	54.88	14	21.4286	58	32.7586	0.259546	NA	0.0352701	-0.387441	-0.802879	0.175273	-0.0322741	-0.147096	0.11313	-0.0390799	-0.180727	-0.427384	-0.147842	-0.320998	-0.00522364	-0.45106	-0.220181	-0.716628	-0.417307	NA	NA	-0.0386138	1.13742	0.095936	0.37231	0.065078
501	AFB	07.Mosaic_beer	NA	dom	1	0	EUPLOID	hom	Domesticated	Beer	0	78	61.6	NA	NA	NA	NA	NA	NA	NA	NA	NA	NA	NA	NA	NA	NA	NA	NA	1.03016	0.529814	0.674697	0.357154	0.26428	0.39712	0.206002	-0.00467946	0.732428	-0.00385714	0.121756	NA	NA	NA	NA	NA	1.03874	0.712151	0.959004	0.6394
502	AFA	07.Mosaic_beer	NA	dom	2	1	ANEUPL	hom	Domesticated	Beer	0	65.8	55.1	NA	NA	NA	NA	NA	NA	0	NA	0	NA	0.070055	NA	NA	NA	NA	NA	-0.290959	NA	NA	NA	-0.995861	-3.42095	NA	-3.49867	NA	NA	NA	0.643588	NA	NA	NA	-0.186742	NA	NA	NA	NA
503	AFP	07.Mosaic_beer	NA	dom	2	0	EUPLOID	het	Domesticated	Beer	NA	NA	NA	NA	NA	NA	NA	NA	NA	0	NA	0	NA	-0.508946	-0.301501	0.66614	-0.284519	-0.0300873	-2.3825	0.0873169	-0.691391	-0.668309	-1.0227	0.538027	0.319999	0.108444	0.0246372	-0.0372426	0.185647	0.260702	NA	NA	-0.569203	0.511754	0.464846	1.1656	-0.344713	-0.122786	-0.473719
504	AQH	07.Mosaic_beer	NA	dom	3	1	ANEUPL	het	Domesticated	Industrial	0	46.3	34.3	NA	NA	NA	NA	NA	NA	32	6.25	80	8.75	-0.110955	-0.154727	-0.516396	0.0893597	-0.240902	-0.349151	0.0598745	0.141873	0.164038	0.214965	0.000307439	-0.0707041	0.072519	0.136974	0.103814	0.0226374	0.148159	-0.240964	-0.103853	-0.298133	0.0692791	0.197696	0.0760564	0.185352	0.345512	0.312133
505	SACE_YAB	07.Mosaic_beer	NA	dom	2	0	EUPLOID	hom	Domesticated	Distillery	0	75.35	47.2064	NA	NA	NA	NA	NA	NA	0	NA	58.5586	6.15385	NA	NA	NA	NA	NA	NA	NA	NA	NA	NA	NA	NA	NA	NA	NA	NA	NA	NA	NA	NA	NA	NA	NA	NA	NA	NA
506	AAR	07.Mosaic_beer	NA	dom	1	0	EUPLOID	hom	Domesticated	Beer	NA	NA	NA	NA	NA	NA	NA	NA	NA	NA	NA	NA	NA	-0.655165	NA	0.412905	NA	NA	NA	0.383096	0.205487	0.286792	0.273508	0.51793	-0.116111	0.178151	0.0261937	0.316443	0.0950259	0.190139	0.363689	0.0757117	NA	NA	-0.482171	0.726545	0.291446	0.564118	0.0645165
507	AEA	07.Mosaic_beer	NA	dom	1	0	EUPLOID	hom	Domesticated	Industrial	NA	NA	NA	NA	NA	NA	NA	NA	NA	NA	NA	NA	NA	-0.982533	-0.479223	1.75721	NA	NA	-1.36132	0.713773	0.0109421	NA	0.31032	-0.251683	-0.112407	-0.0568798	-0.184545	-0.0157182	0.0584007	0.115138	0.12415	0.0741952	-0.068855	-0.0970752	-0.0679348	1.71846	0.178566	0.267199	0.100315
508	BRM	07.Mosaic_beer	NA	dom	1	0	EUPLOID	hom	Domesticated	Distillery	NA	NA	NA	NA	NA	NA	NA	NA	NA	NA	NA	NA	NA	-0.202418	-0.654542	0.163844	-0.256375	-0.777478	-0.968224	0.0769603	-0.305876	-0.516603	-0.304369	-0.490766	-0.350174	-0.108076	-0.417788	-0.367043	-0.369674	-0.45851	-0.34126	-0.323624	-0.466209	-0.233721	0.190572	0.190854	-0.135164	-0.259864	-0.122945
509	AEQ	07.Mosaic_beer	NA	dom	1	0	EUPLOID	hom	Domesticated	Beer	NA	NA	NA	NA	NA	NA	NA	NA	NA	NA	NA	NA	NA	0.0370664	-0.658675	0.098624	-0.0393106	-1.11886	-1.98899	0.426948	0.0868859	-0.041474	0.138222	-0.113187	-0.0574669	-0.0620317	-0.319856	-0.505804	-0.937968	0.083166	0.26911	0.22142	-0.0941535	0.258535	0.23354	0.753224	0.220404	0.319201	0.206824
510	SACE_YAG	07.Mosaic_beer	NA	dom	2	NA	NA	hom	Domesticated	Beer	0	13.93	3.87768	NA	NA	NA	NA	NA	NA	0	NA	62	0	NA	NA	NA	NA	NA	NA	NA	NA	NA	NA	NA	NA	NA	NA	NA	NA	NA	NA	NA	NA	NA	NA	NA	NA	NA	NA
511	AAQ	07.Mosaic_beer	NA	dom	1	0	EUPLOID	hom	Domesticated	Beer	0	40.6	36.4	NA	NA	NA	NA	NA	NA	NA	NA	NA	NA	-0.131277	-0.407791	-0.60129	-0.69826	-0.861078	-0.808023	-0.407691	0.039096	0.176707	0.107017	-0.467737	-0.186944	-0.0151801	-0.0318684	0.0214684	-0.0265139	0.00487959	-0.292901	-0.191854	-0.332415	-0.244923	0.0516804	-0.292104	-0.356206	-0.172125	-0.233221
512	ASB	07.Mosaic_beer	NA	dom	2	0	EUPLOID	het	Human	Human_clinical	0	98	51.4	NA	NA	NA	NA	NA	NA	0	NA	0	NA	-0.28684	NA	NA	NA	NA	NA	NA	NA	NA	NA	NA	-0.0952977	NA	0.30026	0.80498	NA	NA	NA	NA	NA	NA	NA	NA	NA	NA	NA
513	APP	07.Mosaic_beer	NA	dom	3	3	ANEUPL	het	Domesticated	Beer	0	66.4	29.7	NA	NA	NA	NA	NA	NA	0	NA	0	NA	-0.609624	NA	NA	NA	NA	NA	NA	0.140056	0.452536	0.59875	NA	-0.110749	0.0936495	0.200452	NA	NA	0.675092	NA	1.00199	NA	NA	-0.817628	NA	NA	NA	NA
514	CPD	07.Mosaic_beer	NA	dom	2	1	ANEUPL	het	Domesticated	Beer	0	66.5	43.9	NA	NA	NA	NA	NA	NA	0	NA	2	0	-0.0887444	-0.311926	NA	-0.944174	-0.581482	-0.000527156	-0.0198165	0.101042	0.215996	0.156286	-0.0626045	0.0794821	-0.0564206	0.067727	0.0527455	-0.021587	0.0576133	-0.599136	-0.267453	-0.559424	0.275127	0.304443	0.232239	0.247564	0.255165	0.283296
515	AIG	07.Mosaic_beer	NA	dom	1	0	EUPLOID	hom	Domesticated	Beer	NA	NA	NA	NA	NA	NA	NA	NA	NA	NA	NA	NA	NA	0.386702	0.444449	NA	NA	NA	0.331782	NA	NA	-1.1396	NA	0.288255	-0.113085	-0.147415	0.129513	NA	NA	-0.337043	1.467	1.35471	1.7562	1.05381	-0.324319	NA	NA	0.859953	0.456515
516	ARE	07.Mosaic_beer	NA	dom	2	10	ANEUPL	het	Wild	Tree	0	58.2	21.6	NA	NA	NA	NA	NA	NA	0	NA	0	NA	0.454957	-0.201263	0.45932	-0.177237	-0.515634	-0.420289	-0.25212	-0.424524	-0.476741	-0.343809	-0.325384	-0.614006	-0.566984	-0.555622	-0.723814	-0.773883	-0.596944	-0.446094	-0.467689	-0.0109915	0.192962	NA	0.104524	-0.330019	-0.265498	-0.365679
517	SACE_YDD	07.Mosaic_beer	NA	dom	2	0	EUPLOID	hom	UNK	Fermentation	NA	NA	NA	NA	NA	NA	NA	NA	NA	NA	NA	NA	NA	NA	NA	NA	NA	NA	NA	NA	NA	NA	NA	NA	NA	NA	NA	NA	NA	NA	NA	NA	NA	NA	NA	NA	NA	NA	NA
518	AFQ	M2.Mosaic_Region_2	NA	UNK	1	0	EUPLOID	hom	Wild	Water	NA	NA	NA	NA	NA	NA	NA	NA	NA	NA	NA	NA	NA	-1.44907	-0.917262	-0.00763655	-0.266956	-0.907084	-0.506986	-0.0682158	0.0219865	-0.0827296	-0.0374835	-0.106688	-0.0800691	-0.115297	-0.237558	-0.215912	-0.010914	-0.186701	0.485425	0.468694	-0.78354	0.115425	-0.14044	-0.162261	-0.624447	-0.424507	-0.68198
519	CDM	M2.Mosaic_Region_2	NA	UNK	2	0	EUPLOID	hom	Wild	Water	0	95.9	87.1	86.93	54.53	19.76	89.7	77.71	61.47	15	0	38	5.26316	0.259417	-0.476541	NA	-0.900785	-0.386035	-0.347416	-0.22547	0.134739	-0.104995	0.1808	-0.360201	-0.178163	-0.068787	-0.194927	-0.192339	-0.319364	-0.19198	-1.09645	-0.485051	-0.500226	-0.15771	-0.321928	-0.0972826	-0.808127	-0.603537	-0.769768
520	SACE_YCF	M2.Mosaic_Region_2	NA	UNK	2	0	EUPLOID	hom	Wild	Fruit	0	46.96	28.4665	NA	NA	NA	NA	NA	NA	4.38596	0	56.3636	4.83871	NA	NA	NA	NA	NA	NA	NA	NA	NA	NA	NA	NA	NA	NA	NA	NA	NA	NA	NA	NA	NA	NA	NA	NA	NA	NA
521	CFT	M2.Mosaic_Region_2	NA	UNK	2	2	ANEUPL	het	Wild	Fruit	0	38.5	20.4	NA	NA	NA	NA	NA	NA	0	NA	0	NA	-1.35764	-0.19253	1.26429	-0.0161801	-0.225043	0.129353	0.434221	0.294483	0.191584	0.353611	0.00580875	-0.0528459	0.0169205	-0.0425284	-0.00257882	0.0152967	0.0445895	0.374031	0.545454	-0.987347	0.710345	0.751293	0.702001	0.190734	0.0341151	0.206237
522	AER	M2.Mosaic_Region_2	NA	UNK	1	4	ANEUPL	het	Domesticated	Industrial	0	32.7	20.6	NA	NA	NA	NA	NA	NA	NA	NA	NA	NA	-0.00202505	NA	0.65081	NA	NA	NA	NA	NA	NA	-1.42626	0.112393	-0.341344	-0.346834	-0.167697	-0.367063	-0.369872	-0.139715	0.141759	0.385237	NA	NA	-0.166309	NA	NA	NA	NA
523	BCV	M2.Mosaic_Region_2	NA	UNK	2	0	EUPLOID	het	Wild	Nature	0	35.8	21	36.17	8.96	5.86	78.28	39.03	24.54	11	0	57	22.807	-0.257742	-0.204422	0.000682066	0.0775319	-0.448221	-0.131551	0.301972	0.160713	0.210213	0.19875	-0.0282448	0.0344455	0.0982948	-0.168308	-0.0868132	-0.142323	0.0702489	-0.175553	-0.0193078	-0.276423	0.537163	0.533337	0.124826	-0.206333	-0.392561	-0.381474
524	BDB	M2.Mosaic_Region_2	NA	UNK	2	0	EUPLOID	het	Wild	Nature	0	26	9.08	6.86	2	1.27	36.4	33.92	25.51	0	NA	0	NA	-0.138037	-0.112338	0.581916	0.528102	-0.307698	0.0201117	0.515642	0.272559	0.549419	0.397178	0.135628	0.268859	0.240749	0.17832	0.108355	-0.0884137	0.36432	0.270817	0.204335	-0.733829	0.460135	0.657132	0.584042	-0.102703	-0.199693	-0.199518
525	BDD	M2.Mosaic_Region_2	NA	UNK	2	0	EUPLOID	het	Wild	Nature	0	40.2	16.9	29.06	7.29	8.9	90.75	60.61	40.41	7	0	45	15.5556	-0.208179	-0.262772	0.309138	0.266328	-0.0809038	-0.274773	0.550095	0.292113	0.332649	0.458913	0.0831847	-0.102523	0.119407	-0.000144649	-0.0948207	-0.154426	0.203851	-0.0787456	-0.00969003	-0.565376	0.386173	0.308578	0.454173	-0.0760002	-0.483073	-0.0573785
526	BDA	M2.Mosaic_Region_2	NA	UNK	2	1	ANEUPL	het	Wild	Nature	0	61.6	45	NA	NA	NA	NA	NA	NA	25	0	67	2.98507	0.0406099	-0.332558	-0.365229	-0.11637	-0.14645	-0.217875	0.113193	0.0379477	0.235529	0.105071	-0.00420598	-0.0763169	-0.0733047	-0.00348735	0.0224933	-0.0960236	0.0475626	-0.367325	-0.391607	-0.535814	0.683271	0.568894	-0.11912	-0.384943	-0.542337	-0.463145
527	BDE	M2.Mosaic_Region_2	NA	UNK	3	1	ANEUPL	het	Wild	Nature	0	31.1	13.9	NA	NA	NA	NA	NA	NA	68	0	88	13.6364	-0.206589	-0.145962	-0.00403147	0.184616	0.0947746	-0.176809	0.338899	0.168743	0.300168	0.26124	0.0364186	0.0296824	0.0662172	0.0620083	-0.0912352	-0.20142	0.121834	-0.138016	-0.0298816	-0.945097	0.650396	0.515536	0.0311303	-0.242368	-0.435139	-0.277183
528	BDH	M2.Mosaic_Region_2	NA	UNK	2	0	EUPLOID	het	Wild	Nature	0	44.7	25.3	44.25	13.63	9.36	86.11	50.39	34.94	64	0	80	16.25	-0.0712127	-0.244823	-0.12661	0.0347846	0.0025736	-0.0784787	0.362734	0.167043	0.275388	0.18341	0.038202	0.0627742	0.240118	0.0293565	-0.093216	-0.26464	0.185682	-0.156242	-0.0628964	-0.549226	0.452773	0.391405	0.16649	-0.126566	-0.401059	-0.285899
529	BDI	M2.Mosaic_Region_2	NA	UNK	2	1	ANEUPL	het	Wild	Nature	0	40.5	22	NA	NA	NA	NA	NA	NA	16	0	70	2.85714	-0.118211	-0.211646	-0.169164	-0.0147506	-0.195439	-0.0196407	0.20262	0.128847	0.340895	0.167384	-0.0603355	-0.0207371	0.136734	-0.0911699	-0.0112961	-0.173869	0.105317	-0.172577	0.0047364	-0.235809	0.550049	0.50272	0.166842	-0.305735	-0.463711	-0.372612
530	BDK	M2.Mosaic_Region_2	NA	UNK	2	1	ANEUPL	hom	Wild	Nature	0	70.9	12.6	NA	NA	NA	NA	NA	NA	0	NA	36	38.8889	-0.282046	0.111098	-0.295078	-0.162078	-0.39602	-0.149523	0.0831804	0.0406099	0.242745	0.151255	-0.0938078	-0.0984924	0.174435	-0.239784	-0.0376978	0.00969207	0.0912741	-0.319807	-0.299488	-0.691142	0.0170111	0.483337	-0.0333888	-0.0686087	-0.17105	0.0370373
531	SACE_YCT	M2.Mosaic_Region_2	NA	UNK	2	0	EUPLOID	hom	UNK	Wine	NA	NA	NA	NA	NA	NA	NA	NA	NA	NA	NA	NA	NA	NA	NA	NA	NA	NA	NA	NA	NA	NA	NA	NA	NA	NA	NA	NA	NA	NA	NA	NA	NA	NA	NA	NA	NA	NA	NA
532	SACE_YCC	M2.Mosaic_Region_2	NA	UNK	2	0	EUPLOID	hom	Domesticated	Industrial	0	31.02	17.3824	10.46	15.48	11.35	60.96	36.55	27.48	31.0606	9.7561	91.5094	18.5567	NA	NA	NA	NA	NA	NA	NA	NA	NA	NA	NA	NA	NA	NA	NA	NA	NA	NA	NA	NA	NA	NA	NA	NA	NA	NA
533	BHG	M2.Mosaic_Region_2	NA	UNK	2	0	EUPLOID	het	Domesticated	Cider	0	46.7	29.8	56.86	22.81	11.92	90.68	50.97	37.56	0	NA	71	8.4507	-0.0649657	-0.21861	-0.374244	-0.0465313	-0.0735346	-0.0691041	0.0170624	0.206546	0.283125	0.341546	-0.068279	0.0962057	-0.207281	0.156965	-0.0397919	0.138598	0.114246	-0.369262	-0.269552	-0.535737	0.578736	0.42051	0.000630264	-0.422519	-0.275122	-0.382991
534	BHH	M2.Mosaic_Region_2	NA	UNK	2	0	EUPLOID	hom	Domesticated	Cider	0	81.5	58.5	75.73	24.26	13.94	93.16	75.51	54.92	28	0	85	15.2941	-0.141978	-0.223014	-0.125436	-0.223844	-0.23782	-0.104892	-0.035798	0.083031	0.222938	0.154234	-0.190429	-0.091179	-0.0041474	-0.0453057	-0.031108	0.05817	-0.0875867	-0.312917	-0.328644	-0.666297	-0.0665862	0.417702	-0.170619	-0.453267	-0.159488	-0.436292
535	BHI	M2.Mosaic_Region_2	NA	UNK	2	0	EUPLOID	het	Domesticated	Cider	0	68.2	50.1	80.57	38.33	22.52	94.33	60.73	43.55	0	NA	0	NA	-0.0559186	-0.193197	NA	-0.8299	-0.616694	-0.105688	-0.175674	0.188642	0.214239	0.115953	-0.150623	0.120012	0.0900288	0.0560795	0.103708	-0.00562094	0.161653	-0.342054	-0.354384	-0.759302	0.244132	0.412005	0.265099	0.270737	0.200713	0.236359
536	SACE_MAA	M2.Mosaic_Region_2	NA	UNK	2	0	EUPLOID	hom	Human	Human_clinical	0	43.7	35.6	58.04	9.8	5.03	94.35	53.95	43.44	0	NA	18	0	NA	NA	NA	NA	NA	NA	NA	NA	NA	NA	NA	NA	NA	NA	NA	NA	NA	NA	NA	NA	NA	NA	NA	NA	NA	NA
537	SACE_YCZ	M2.Mosaic_Region_2	NA	UNK	2	0	EUPLOID	hom	Human	Human_clinical	NA	NA	NA	NA	NA	NA	NA	NA	NA	NA	NA	NA	NA	NA	NA	NA	NA	NA	NA	NA	NA	NA	NA	NA	NA	NA	NA	NA	NA	NA	NA	NA	NA	NA	NA	NA	NA	NA	NA
538	AFF	08.Mixed_origin	NA	UNK	1	0	EUPLOID	hom	Domesticated	Bakery	NA	NA	NA	NA	NA	NA	NA	NA	NA	NA	NA	NA	NA	-0.279361	-0.134386	-0.403423	-0.0936945	-0.173457	-0.18169	0.00110338	-0.327922	0.0725077	0.0192822	-0.154933	-0.170537	-0.136901	-0.189517	-0.0317648	-0.0639235	-0.172863	-0.461546	-0.468256	-0.20442	-0.537898	0.0810622	-0.0701452	-0.577144	-0.390245	-0.511923
539	AAL	08.Mixed_origin	NA	UNK	2	1	ANEUPL	het	Domesticated	Bakery	0	77.1	65	NA	NA	NA	NA	NA	NA	0	NA	0	NA	0.31159	-0.300412	-0.878833	-0.409832	-0.426255	-0.221664	-0.0784872	-0.250964	-0.154314	-0.248076	-0.330362	-0.317574	-0.410458	-0.321398	-0.314669	-0.340854	-0.361462	-0.47736	-0.370172	-0.191403	-0.524506	0.00965791	-0.00841582	0.0819039	-0.164029	0.0348564
540	AAM	08.Mixed_origin	NA	UNK	1	0	EUPLOID	hom	Domesticated	Bakery	NA	NA	NA	NA	NA	NA	NA	NA	NA	NA	NA	NA	NA	0.245078	-0.535485	NA	NA	NA	-0.540947	-2.1811	0.00562102	0.423766	0.0357039	-0.499039	0.253767	-0.0635337	-0.102789	-0.203976	-0.261077	-0.00774014	-1.24509	-1.39796	-1.09355	0.157818	0.511372	NA	-1.74104	-0.559674	-0.790487
541	ANP	08.Mixed_origin	NA	UNK	2	0	EUPLOID	het	Wild	Insect	0	48.8	33.5	41.94	7.55	6.85	90.55	49.46	33.93	0	NA	2	0	-0.239075	-0.335784	0.126625	-0.304683	-0.224843	-0.154683	-0.0994194	0.0517038	0.212617	0.167747	-0.182481	-0.0936434	-0.1485	-0.145931	-0.0791369	-0.295394	-0.0524561	-0.567358	-0.207278	-0.262899	0.548111	0.562018	0.393053	0.261558	0.315769	0.265631
542	AHV	08.Mixed_origin	NA	UNK	1	2	ANEUPL	het	Domesticated	Beer	NA	NA	NA	NA	NA	NA	NA	NA	NA	NA	NA	NA	NA	0.0411345	-0.817157	NA	NA	NA	-0.473527	NA	-0.209696	-0.331526	-0.012254	NA	-0.419163	-0.276934	-0.501931	-0.549775	-0.717395	-0.348772	NA	NA	-0.827551	-0.242038	-0.48583	NA	-0.465508	-0.275295	-0.555356
543	ATS	08.Mixed_origin	NA	UNK	2	0	EUPLOID	het	Wild	Flower	0	85.4	59	59.74	13.39	18.58	87.33	42.82	41.96	39	0	72	16.6667	NA	-0.319228	NA	-0.713067	-1.0301	-0.0186401	-0.0974383	-0.141552	0.144875	0.172479	-0.39806	-0.0474903	-0.113821	-0.114939	-0.0719052	-0.27018	-0.138347	-0.759858	-0.528295	-0.452489	-0.109373	NA	0.429988	0.0633108	0.0946636	0.107129
544	BBP	08.Mixed_origin	NA	UNK	2	0	EUPLOID	het	Wild	Flower	0	86.9	63.9	75.55	21.94	18.16	94.26	60.6	46.22	25	0	52	5.76923	-0.206353	-0.422929	NA	-0.581806	-0.553142	-0.357631	-0.269547	-0.00983535	0.112496	0.116037	-0.349001	-0.122035	-0.13687	-0.110116	-0.0434677	-0.188539	-0.138711	-0.771023	-0.488779	-0.549303	-0.269562	0.521835	0.235761	0.126916	0.142159	0.11176
545	CDR	08.Mixed_origin	NA	UNK	2	0	EUPLOID	hom	Wild	Flower	NA	NA	NA	NA	NA	NA	NA	NA	NA	0	NA	0	NA	-0.210471	0.0255672	-0.545845	-0.146507	-0.477052	-0.0298948	-0.000110215	0.103843	-0.144892	0.126159	-0.189944	-0.122655	-0.3773	-0.0910979	-0.0968001	-0.0970812	-0.0825238	-0.230526	-0.15107	-0.217223	-0.371386	-0.127941	-0.135792	-0.213071	-0.122597	-0.270447
546	BMG	08.Mixed_origin	NA	UNK	3	1	ANEUPL	het	Human	Human_clinical	0	45.3	27.3	NA	NA	NA	NA	NA	NA	0	NA	4	0	NA	-0.434549	-0.505105	-0.388702	-0.38187	-0.0791753	-0.0446413	0.0163006	0.343479	0.0645767	-0.154417	0.043186	0.102177	0.0530562	0.00488174	-0.137895	0.016905	-0.329077	-0.226106	-0.388653	0.140793	NA	0.114419	-0.182198	-0.657758	-0.350075
547	CHL	08.Mixed_origin	NA	UNK	2	2	ANEUPL	het	Domesticated	Bakery	NA	NA	NA	NA	NA	NA	NA	NA	NA	0	NA	0	NA	NA	NA	NA	NA	NA	NA	NA	NA	NA	NA	NA	NA	NA	NA	NA	NA	NA	NA	NA	NA	NA	NA	NA	NA	NA	NA
548	ADP	08.Mixed_origin	NA	UNK	2	6	ANEUPL	het	UNK	Unknown	0	90.3	81.2	NA	NA	NA	NA	NA	NA	0	NA	0	NA	0.248363	-0.0843626	2.84984	-0.577678	-1.09946	0.103549	0.253821	0.311594	0.558234	0.269014	0.509736	0.640537	0.190388	0.215411	0.218358	0.215026	0.164525	0.0343329	0.56556	0.0686014	0.791942	-0.315419	0.599727	0.625778	0.41235	0.423946
549	AMK	08.Mixed_origin	NA	UNK	3	1	ANEUPL	het	Wild	Tree	0	57.9	46.2	NA	NA	NA	NA	NA	NA	1	0	58	6.89655	-0.0506243	-0.184568	-0.855526	-0.244595	-0.156797	-0.0120738	0.078069	0.0640241	0.174036	0.0928869	-0.271601	-0.120604	-0.0874689	-0.0774639	-0.0645889	-0.0423495	-0.179246	-0.824322	-0.348349	-0.390627	0.0105368	0.655602	0.200473	0.428029	0.166664	0.285095
550	AML	08.Mixed_origin	NA	UNK	3	0	EUPLOID	het	Wild	Tree	0	44.9	35	NA	NA	NA	NA	NA	NA	24	0	83	9.63855	-0.161343	-0.318829	-0.859199	-0.0136491	-0.18844	-0.0224908	0.134126	0.238026	0.201259	0.212334	0.0165574	0.0644207	-0.0467497	0.104084	0.00328526	-0.0717644	0.0373445	-0.568349	-0.401017	-0.221522	0.291115	0.622745	0.188225	0.486351	0.26591	0.367864
551	AMI	08.Mixed_origin	NA	UNK	3	1	ANEUPL	het	Wild	Tree	0	45.8	35.2	NA	NA	NA	NA	NA	NA	41	0	87	12.6437	-0.166928	-0.248019	NA	-0.152596	-0.226993	-0.0419686	0.0750926	0.219219	0.280563	0.205381	-0.0319702	-0.0221235	0.0919596	0.0900039	0.0478847	-0.0560407	0.0516467	-0.665505	-0.269883	-0.312756	0.331705	0.51505	0.42766	0.452784	0.263618	0.401831
552	AMG	08.Mixed_origin	NA	UNK	3	0	EUPLOID	het	Wild	Tree	0	45.9	35.8	NA	NA	NA	NA	NA	NA	24	0	82	17.0732	-0.137538	-0.262416	NA	-0.52921	-0.439021	0.0569614	-0.0208898	0.142312	0.186057	0.185013	-0.0470766	0.0865171	0.0926654	0.136211	0.0140187	-0.159698	0.108227	-1.02056	-0.196649	-0.25677	0.324105	0.262618	0.491087	0.427263	0.283458	0.43553
553	AMQ	08.Mixed_origin	NA	UNK	3	0	EUPLOID	het	Wild	Tree	NA	NA	39.9	NA	NA	NA	NA	NA	NA	31	0	85	15.2941	-0.185325	-0.155824	NA	-0.537888	-0.314317	-0.000923207	0.0565859	0.170333	0.28165	0.24661	-0.146214	0.115054	0.134085	0.11903	0.0337272	-0.111897	0.0637703	-0.856807	-0.264647	-0.439677	0.355587	0.390791	0.415776	0.424104	0.310081	0.354482
554	APK	08.Mixed_origin	NA	UNK	3	0	EUPLOID	het	Domesticated	Bakery	0	46.8	34.9	NA	NA	NA	NA	NA	NA	45	0	87	12.6437	-0.240402	-0.427972	-0.670515	0.027731	-0.15489	-0.0541289	0.103465	0.211887	0.201353	0.141801	-0.0776073	-0.156621	0.0502637	0.064421	0.0448476	-0.094371	0.0570422	-0.455435	-0.305519	-0.354422	0.27627	0.597259	0.164214	0.284913	0.254714	0.402556
555	APN	08.Mixed_origin	NA	UNK	3	1	ANEUPL	het	Domesticated	Bakery	0	78.4	40.2	NA	NA	NA	NA	NA	NA	7	0	26	7.69231	-0.175375	-0.122642	-0.425218	-0.0605741	-0.0785723	-0.158689	-0.298186	-0.0578343	0.0538493	0.105455	-0.511016	-0.223799	-0.0777032	-0.134475	-0.0745882	0.011649	-0.0873015	-0.49534	-0.431114	-0.741531	0.129532	0.607586	0.0785103	0.0299479	-0.056299	0.034566
556	CIE	08.Mixed_origin	NA	UNK	3	6	ANEUPL	het	Human	Human_clinical	0	61.9	33.7	NA	NA	NA	NA	NA	NA	0	NA	8	0	-1.21728	0.106179	NA	-0.14244	-0.659745	-0.371421	0.118881	0.476123	0.307042	0.503047	-0.0658601	0.282798	0.346194	0.0914006	0.0297289	-0.192566	0.277827	-0.73428	-0.0567998	-0.638993	0.114385	-0.400517	1.21526	0.495331	0.319817	0.247134
557	AEM	08.Mixed_origin	NA	UNK	1	1	ANEUPL	het	Domesticated	Beer	NA	NA	NA	NA	NA	NA	NA	NA	NA	NA	NA	NA	NA	0.100014	-0.675442	NA	NA	NA	-0.571756	-1.38399	0.0784452	0.105779	-0.134878	-0.928714	0.187673	-0.307503	-0.252767	-0.287235	-0.104601	-0.174949	NA	NA	NA	0.489471	-0.134026	NA	0.0200725	0.179576	-0.0360446
558	AFT	08.Mixed_origin	NA	UNK	4	0	EUPLOID	hom	Human	Human_clinical	NA	NA	NA	NA	NA	NA	NA	NA	NA	NA	NA	NA	NA	-0.321411	-0.416661	NA	NA	NA	-0.512763	-1.8958	-0.0660535	-0.260778	-0.103908	-1.52813	-0.340214	-0.363911	-0.148168	-0.46559	-0.55771	-0.211506	NA	NA	-0.718869	0.301079	-0.77655	NA	-0.149311	-0.110476	-0.111577
559	AQI	08.Mixed_origin	NA	UNK	2	0	EUPLOID	het	Wild	Water	0	53	33.8	29.05	14.65	17.42	91.01	47.64	48.59	0	NA	29	3.44828	0.0674875	-0.127693	-0.0453242	-0.0639489	-0.357945	-0.0587222	0.042318	NA	0.105824	0.279261	-0.103852	-0.0960182	-0.203235	-0.0830192	-0.130804	-0.076752	-0.157007	-0.0277994	-0.0976986	-0.267569	-0.52832	0.473127	0.0633835	NA	NA	NA
560	AFE	08.Mixed_origin	NA	UNK	2	0	EUPLOID	het	Wild	Water	NA	NA	21.4	22.94	2.49	2.16	90.02	64.7	47.01	0	NA	0	NA	0.332819	-0.215475	-0.122892	-1.23523	-1.85486	-0.160714	-0.0528708	0.33431	0.14306	0.229664	-0.47836	-0.121943	-0.00101652	-0.028846	-0.103853	-0.243578	0.00113422	-0.222192	0.045535	-1.26076	0.440952	-0.126346	0.601221	0.217359	0.248317	0.206347
561	ATR	08.Mixed_origin	NA	UNK	2	0	EUPLOID	het	Wild	Fruit	0	60.7	27.6	85.75	1.06	2.22	25.49	8.71	7.13	0	NA	0	NA	0.108091	-1.0266	NA	NA	NA	-1.47923	NA	-0.139177	-0.391852	-0.135738	NA	-0.292284	-0.309361	-0.230622	-0.749566	-0.696233	-0.229836	NA	NA	-1.28178	-0.740464	-0.209569	NA	-0.47295	-0.557841	-0.428969
562	AFC	08.Mixed_origin	NA	UNK	2	2	ANEUPL	het	Wild	Nature	0	59.7	37.2	NA	NA	NA	NA	NA	NA	0	NA	0	NA	-0.0160043	-0.111004	NA	NA	NA	-0.442906	-0.252464	0.0452294	0.0963507	0.0741142	-0.444622	-0.0936827	-0.0416075	0.0270483	-0.203127	-0.0967377	0.0410144	NA	-1.52872	-1.03458	-0.449855	0.231038	0.320625	0.2126	0.328748	0.265581
563	APM	08.Mixed_origin	NA	UNK	2	1	ANEUPL	het	Domesticated	Bakery	0	67.9	57.7	NA	NA	NA	NA	NA	NA	0	NA	0	NA	-0.133225	-0.0633307	-0.618961	0.0725631	-0.141334	-0.245123	-0.0686294	0.144128	-0.057172	0.140705	-0.0947831	-0.186266	-0.086153	-0.128212	-0.118196	0.032113	-0.168916	-0.376904	-0.286329	-0.151692	-0.695562	0.704649	0.346552	NA	0.0806208	0.219777
564	API	08.Mixed_origin	NA	UNK	2	2	ANEUPL	het	Domesticated	Bakery	0	61.9	44.7	NA	NA	NA	NA	NA	NA	0	NA	16	0	-0.296315	-0.479374	-0.816014	-0.159813	-0.160728	-0.308123	-0.170032	0.0111842	0.0506746	0.0454667	-0.16147	-0.106359	-0.0955991	-0.0882949	-0.17126	-0.0180145	0.00790303	-0.352089	-0.213995	-0.292014	0.145523	0.713445	0.0830148	0.149618	0.148795	0.119804
565	ASL	08.Mixed_origin	NA	UNK	2	2	ANEUPL	het	Domesticated	Bakery	0	69.8	44.4	NA	NA	NA	NA	NA	NA	0	NA	0	NA	-0.348274	-0.183901	-0.455283	-0.0926174	-0.154368	-0.245559	-0.108108	-0.202086	0.0640108	NA	-0.381271	-0.204763	-0.267338	-0.171529	-0.0664938	-0.14715	-0.174515	-0.530959	-0.427674	-0.115431	-0.899204	-0.102863	0.0660668	NA	0.00984157	NA
566	BTF	08.Mixed_origin	NA	UNK	2	2	ANEUPL	het	Domesticated	Bakery	0	68.5	53.6	NA	NA	NA	NA	NA	NA	0	NA	1	0	-0.14415	-0.0849982	0.690141	0.398935	-0.267898	-0.227189	0.401552	0.22182	0.210296	0.27491	-0.365853	-0.172674	0.0128449	-0.193856	-0.330709	-0.220687	-0.144084	0.442583	0.378443	0.13128	0.283276	0.282506	0.656146	-0.116624	-0.51944	-0.178058
567	ASP	08.Mixed_origin	NA	UNK	2	0	EUPLOID	het	UNK	Unknown	0	78.4	53.1	61.34	15.69	19.64	75.85	36.67	35.51	21	0	48	0	-0.355143	-0.294821	NA	-0.478112	-0.480398	0.0388266	0.121415	0.199863	0.177283	0.20052	0.0337374	0.0390152	-0.0980035	0.0375184	0.0240515	-0.155713	-0.00231159	-0.707567	-0.189293	-0.410125	0.445009	NA	-0.0207612	0.190978	0.175496	0.178408
568	BCR	08.Mixed_origin	NA	UNK	4	1	ANEUPL	het	Wild	Nature	0	50.8	24.9	NA	NA	NA	NA	NA	NA	0	NA	67	5.97015	-0.110236	-0.189421	NA	-0.0324976	-0.194775	-0.190786	0.142889	0.145227	0.103973	0.130313	-0.0696606	-0.0806606	-0.0819031	0.033693	0.0314028	-0.148077	-0.0627064	-0.444156	-0.272418	-0.251688	0.122459	0.38171	0.341022	0.446885	0.220586	0.380016
569	BCS	08.Mixed_origin	NA	UNK	2	0	EUPLOID	het	Wild	Nature	0	87.2	65.5	82.15	28.85	12.18	92.48	71.59	39.41	0	NA	49	4.08163	-0.146556	-0.430192	NA	-0.662389	-0.376788	-0.0921634	-0.257405	-0.106289	-0.0227128	-0.0650391	-0.232956	-0.107682	-0.209717	-0.0368163	-0.104211	-0.232945	-0.17682	-0.800252	-0.532109	-0.601735	0.20333	0.732941	0.247488	0.222377	0.106487	0.233652
570	BCT	08.Mixed_origin	NA	UNK	2	0	EUPLOID	het	Wild	Nature	0	73.8	49.4	67.53	25.83	15.87	94.22	72.2	50.1	0	NA	55	5.45455	-0.113499	-0.406036	NA	-0.612077	-0.468417	-0.0175743	-0.37584	-0.0575155	0.0227484	-0.0297143	-0.424513	-0.349275	-0.473164	-0.179952	-0.282645	-0.281889	-0.278257	-0.464638	-0.389487	-0.275169	0.0213219	0.847422	-0.031044	0.0723333	0.0202044	0.0441944
571	AGK	08.Mixed_origin	NA	UNK	1	0	EUPLOID	hom	Wild	Nature	NA	NA	NA	NA	NA	NA	NA	NA	NA	NA	NA	NA	NA	0.46439	-0.936749	NA	NA	NA	-0.796075	NA	-0.273781	-0.275175	-0.130791	NA	-0.221163	-0.166746	-0.24676	-0.152654	-0.479374	-0.241374	NA	NA	-1.46869	-0.00178294	0.925958	NA	-1.00248	-0.991908	-1.06006
572	AGE	08.Mixed_origin	NA	UNK	2	1	ANEUPL	het	Domesticated	Bakery	0	57.4	28.7	NA	NA	NA	NA	NA	NA	0	NA	0	NA	0.042868	-0.27936	-0.107143	-0.187214	-0.781957	-0.48617	0.189299	0.0841505	-0.00363554	0.0794184	0.0941226	-0.0555923	-0.162692	-0.0198163	-0.088608	-0.152692	-4.57e-05	-0.180744	0.0961239	-0.530447	0.275075	0.00973283	0.699468	0.116464	0.248964	0.160214
573	BTC	08.Mixed_origin	NA	UNK	2	0	EUPLOID	het	Domesticated	Bakery	NA	NA	NA	NA	NA	NA	NA	NA	NA	0	NA	0	NA	-0.122986	-0.189484	NA	-0.469181	-0.457558	-0.199416	-0.257201	0.196141	0.153437	0.203925	-0.250357	0.0116145	-0.0714128	0.0252375	-0.0644419	-0.15847	-0.0171439	-0.426014	-0.418891	-0.0426676	-0.276366	0.458477	0.34887	0.29331	0.065089	0.360583
574	ABV	08.Mixed_origin	NA	UNK	3	2	ANEUPL	het	Wild	Water	0	82.6	69	NA	NA	NA	NA	NA	NA	0	NA	0	NA	-0.152121	-0.326141	-1.00304	-0.0661023	-0.0854357	-0.260226	0.0325018	0.0881534	0.178801	0.0963212	-0.179414	-0.064712	-0.0611865	-0.0350825	-0.22193	-0.146237	-0.169804	-0.682485	-0.472547	-0.572292	-0.613642	-1.75584	0.284923	0.2036	0.266912	0.243881
575	ALV	08.Mixed_origin	NA	UNK	3	4	ANEUPL	het	Wild	Fruit	0	81.5	57	NA	NA	NA	NA	NA	NA	0	NA	51	0	-0.30583	-0.418594	-0.757977	-0.187591	-0.400914	-0.473639	-0.043572	-0.09485	-0.128162	-0.176391	-0.344756	-0.364736	-0.26232	-0.285982	-0.367037	-0.459523	-0.358987	-0.753403	-0.6567	-0.199332	-0.812909	0.368383	0.106241	NA	0.119819	NA
576	BBC	08.Mixed_origin	NA	UNK	3	1	ANEUPL	het	Wild	Fruit	0	59.9	28.8	NA	NA	NA	NA	NA	NA	4	0	63	12.6984	-0.0789485	-0.178234	-0.685229	-0.0957898	-0.662268	-0.145712	-0.0117302	-0.0144516	0.0171132	0.0890666	-0.313763	-0.219318	-0.155651	-0.147563	-0.365354	-0.378068	-0.265605	-0.519355	-0.433907	-0.242144	-0.667008	0.518292	0.350431	0.215669	0.126153	0.23187
577	AMN	08.Mixed_origin	NA	UNK	4	0	EUPLOID	het	Wild	Tree	0	44	23.5	NA	NA	NA	NA	NA	NA	2	0	70	18.5714	-0.0425391	0.014362	-0.647164	-0.137448	-0.0806936	-0.285414	0.00880212	0.198779	0.205545	0.374185	-0.262168	0.0948599	0.0284241	0.0409192	-0.129976	-0.245845	0.0978966	-0.69578	-0.458881	-0.318449	-0.716312	0.343835	0.208403	0.424398	0.13728	0.279671
578	CFP	08.Mixed_origin	NA	UNK	4	0	EUPLOID	het	Domesticated	Beer	NA	NA	NA	NA	NA	NA	NA	NA	NA	0	NA	67	22.3881	-0.192544	-0.114151	0.737713	0.462641	-0.627801	-0.321704	0.439756	NA	NA	-0.00463698	-0.437485	-0.438929	-0.320408	-0.152824	-0.409918	-0.297551	-0.167722	0.346722	0.406812	-0.306502	0.478035	-0.065757	0.870531	1.00414	NA	NA
579	BBF	08.Mixed_origin	NA	UNK	2	0	EUPLOID	het	Wild	Water	0	54	18.9	24.44	14.11	16.91	87.38	42.33	26.91	0	NA	73	20.5479	-0.0784735	-0.0907116	1.50576	0.814858	0.726321	-0.873552	0.790038	0.201765	0.371394	0.274069	0.453525	-0.110004	-0.0491724	0.0706188	-0.107578	0.302983	0.250537	0.673356	0.544508	-0.806396	-1.19654	0.49827	1.45968	0.322157	0.925202	0.35882
580	AAP	08.Mixed_origin	NA	UNK	2	0	EUPLOID	het	Domesticated	Bakery	NA	NA	NA	62.07	19.81	7.59	87.74	66.45	34.88	0	NA	0	NA	0.119694	-0.194599	-0.624887	-0.520038	-0.277917	-0.248013	-0.628755	-0.69442	-0.541688	-0.476468	-0.762584	-0.464147	-0.674296	-0.335925	-0.793574	-0.411715	-0.739215	-0.610108	-0.290368	-0.356564	-1.01322	-0.134762	-0.267655	-0.276374	-0.700453	-0.348351
581	ALN	08.Mixed_origin	NA	UNK	2	0	EUPLOID	het	Wild	Water	0	56	21.8	16.38	3.89	11.27	32.24	27.54	22.67	0	NA	57	19.2982	-0.030323	-0.953814	1.90715	0.20283	-0.0302873	-0.979011	0.846884	0.405501	0.374983	0.414256	-0.357118	-0.0376722	0.0331874	0.0502095	-0.176671	-0.268592	-0.0189121	0.200674	0.69137	NA	-1.47602	0.304921	1.72735	0.288443	0.582109	0.369311
582	ALP	08.Mixed_origin	NA	UNK	2	1	ANEUPL	het	Wild	Water	0	57.6	14.2	NA	NA	NA	NA	NA	NA	0	NA	1	0	-0.0274711	-0.270404	1.84775	0.164516	-0.0230412	-0.186583	0.871756	0.537668	0.251767	0.425582	-0.132546	0.083763	0.144376	0.00567484	-0.270449	-0.357771	0.151626	0.704035	0.704449	-0.890349	0.588572	0.4013	1.69455	0.521678	0.664604	0.517974
583	BBD	08.Mixed_origin	NA	UNK	2	1	ANEUPL	het	Wild	Water	0	28.6	6.78	NA	NA	NA	NA	NA	NA	0	NA	38	39.4737	-0.131353	-0.304485	2.16567	0.6032	0.627013	-0.740276	0.769665	0.115237	0.454605	0.279228	0.716094	0.00122364	0.0288073	0.165356	-0.0250125	0.354293	0.11829	-0.464408	-0.435385	-0.912184	-2.22912	0.507821	1.39471	0.302422	0.373279	NA
584	BBE	08.Mixed_origin	NA	UNK	2	1	ANEUPL	het	Wild	Water	0	29.3	9.2	NA	NA	NA	NA	NA	NA	0	NA	14	35.7143	-0.132302	-0.435127	1.27167	0.283252	0.0503518	-1.09645	0.518984	0.17287	0.148478	0.0259317	0.503358	0.354833	0.0114212	0.088843	0.247402	0.488245	-0.0326996	0.321119	0.520327	-0.041379	-1.64074	0.349907	1.16841	0.373549	0.58131	0.4168
585	AAN	08.Mixed_origin	NA	UNK	2	1	ANEUPL	het	Domesticated	Bakery	NA	NA	NA	NA	NA	NA	NA	NA	NA	0	NA	0	NA	0.374887	-0.62067	NA	NA	NA	-1.05313	NA	-0.321339	-0.728372	-0.344698	-1.13542	-0.307389	-0.891026	-0.404685	-1.16803	-1.26712	-0.585393	NA	-0.838306	-1.06127	-0.870174	-0.649818	NA	-0.370867	-0.257401	-0.336173
586	CHI	08.Mixed_origin	NA	UNK	2	0	EUPLOID	het	Domesticated	Bakery	NA	NA	NA	NA	NA	NA	NA	NA	NA	0	NA	0	NA	NA	NA	NA	NA	NA	NA	NA	NA	NA	NA	NA	NA	NA	NA	NA	NA	NA	NA	NA	NA	NA	NA	NA	NA	NA	NA
587	APL	08.Mixed_origin	NA	UNK	2	0	EUPLOID	het	Domesticated	Bakery	0	75.7	62.2	29.13	7.94	6.97	89.48	41.66	37.89	0	NA	29	0	-0.0699262	-0.316277	-1.09617	-0.415267	-0.624479	-0.243949	-0.429284	-0.122507	-0.185204	-0.0742077	-0.431134	-0.282393	-0.424344	-0.173844	-0.20609	-0.315748	-0.274633	-0.579553	-0.944885	-0.429759	-0.944389	0.534276	0.0427841	-0.0624448	-0.0036043	0.0377371
588	AEV	08.Mixed_origin	NA	UNK	2	1	ANEUPL	het	Wild	Water	0	0.65	0.48	NA	NA	NA	NA	NA	NA	0	NA	0	NA	1.40176	NA	NA	NA	NA	-0.86978	-2.10297	-0.539453	-0.394776	-0.294858	-1.25605	-0.606226	-0.636658	-0.623497	-0.740816	NA	-0.692471	-1.30275	-0.260064	NA	NA	-0.158892	NA	-0.147313	0.0297386	-0.346586
589	CFI	08.Mixed_origin	NA	UNK	4	1	ANEUPL	het	Domesticated	Beer	0	69.4	51.2	NA	NA	NA	NA	NA	NA	0	NA	40	15	-0.0521609	NA	NA	NA	NA	NA	NA	NA	NA	NA	NA	-1.58669	-1.7243	-1.87092	NA	1.78296	-1.42449	NA	NA	NA	NA	0.305298	NA	NA	NA	-1.6237
590	CFN	08.Mixed_origin	NA	UNK	4	2	ANEUPL	het	Domesticated	Beer	0	79.6	60.3	NA	NA	NA	NA	NA	NA	0	NA	25	0	0.476003	-0.104137	-0.699456	0.0996871	-0.16388	-0.139119	0.0118564	0.251536	0.170022	0.163897	-0.117534	-0.133531	0.236944	0.137643	-0.105495	-0.150909	0.0099421	-0.494507	-0.410258	-0.104373	-0.768229	0.801876	0.204031	0.343829	0.266093	NA
591	CHK	08.Mixed_origin	NA	UNK	2	1	ANEUPL	het	Domesticated	Beer	0	73.6	57.3	NA	NA	NA	NA	NA	NA	0	NA	1	0	NA	NA	NA	NA	NA	NA	NA	NA	NA	NA	NA	NA	NA	NA	NA	NA	NA	NA	NA	NA	NA	NA	NA	NA	NA	NA
592	CHH	08.Mixed_origin	NA	UNK	2	1	ANEUPL	het	Domesticated	Bakery	0	79.3	33.8	NA	NA	NA	NA	NA	NA	11	0	49	18.3673	NA	NA	NA	NA	NA	NA	NA	NA	NA	NA	NA	NA	NA	NA	NA	NA	NA	NA	NA	NA	NA	NA	NA	NA	NA	NA
593	ADL	08.Mixed_origin	NA	UNK	2	4	ANEUPL	het	Domesticated	Bakery	0	63.7	46.3	NA	NA	NA	NA	NA	NA	0	NA	0	NA	0.412041	-0.508367	NA	-1.71896	-1.46986	-0.33265	-0.420786	0.0358115	0.0524638	0.0684635	-0.431677	-0.137894	-0.184022	-0.0846467	-0.0994362	-0.161981	-0.169483	-1.71532	-0.453462	-1.03172	-0.351991	NA	0.565264	0.301312	-0.0540941	0.160195
594	BDL	08.Mixed_origin	NA	UNK	2	0	EUPLOID	het	Domesticated	Beer	0	67.5	46.4	14	4.87	2.41	81.69	39.71	21.8	0	NA	0	NA	-0.220395	-0.599804	-1.60184	-1.82427	-1.60621	0.00801328	-1.27689	-0.499819	-0.758872	-0.562683	-0.85667	-0.556496	-0.851048	-0.85764	-0.945753	-0.622229	-0.854529	-0.905083	-0.879874	-0.277862	0.0769841	0.604137	-0.58717	-0.414221	-0.210956	-0.522212
595	BFM	08.Mixed_origin	NA	UNK	4	2	ANEUPL	het	Domesticated	Industrial	0	65.9	39.8	NA	NA	NA	NA	NA	NA	33	0	84	26.1905	-1.20918	0.265572	-1.31342	-0.304287	NA	-0.0417104	0.361607	0.232353	0.312291	0.28297	-0.087505	0.0121548	-0.152884	-0.391261	-0.270675	-0.220749	0.0468364	-0.783748	-0.434285	-1.01631	0.808114	-0.175036	0.602345	-0.55589	-0.00441461	-0.510039
596	BFE	08.Mixed_origin	NA	UNK	4	1	ANEUPL	het	Domesticated	Industrial	0	62.3	38.3	NA	NA	NA	NA	NA	NA	10	0	60	11.6667	1.02614	-0.184436	NA	-0.746316	-0.471538	-0.155009	-0.362631	0.20953	0.0975878	0.166991	-0.304279	0.0277171	-0.0318319	0.0551754	0.0379998	-0.0483833	0.0562817	-0.881736	-0.373805	-0.0786755	-0.227675	NA	0.466191	0.426481	0.136065	0.360431
597	BFG	08.Mixed_origin	NA	UNK	4	0	EUPLOID	het	Wild	Nature	0	64	35.5	NA	NA	NA	NA	NA	NA	13	0	82	20.7317	-0.146261	-0.172583	1.76784	-0.381273	NA	-0.0295855	0.613517	0.34998	0.176072	0.248747	0.665131	0.471784	-0.104333	0.0537866	-0.00741056	0.120241	0.0796931	0.24676	0.652376	-0.619763	0.731563	-0.879455	1.48091	0.374759	0.645723	0.348101
598	BTD	08.Mixed_origin	NA	UNK	4	1	ANEUPL	het	Domesticated	Bakery	0	63.5	44	NA	NA	NA	NA	NA	NA	33	0	89	25.8427	-0.201672	0.0219983	-0.635948	-0.221064	-0.188643	0.0686089	0.0570814	0.323901	0.328061	0.299077	-0.032287	0.15985	0.113816	0.126772	0.011751	-0.0620801	0.205254	-0.642231	-0.240693	-0.386153	-0.491824	0.520981	0.372712	0.399152	0.179813	0.335507
599	ADM	08.Mixed_origin	NA	UNK	2	0	EUPLOID	het	Domesticated	Bakery	0	10.3	26.1	7.19	1.69	1.57	83.6	48.14	20.55	0	NA	0	NA	-0.170513	-0.0952324	0.454494	0.148114	-0.170553	0.0276097	0.215695	0.148759	0.262074	0.223407	-0.136956	0.0894209	0.157023	0.098715	0.0291391	0.158555	0.27074	0.00736971	0.052269	-0.42416	-0.167706	-0.147184	0.873139	0.426744	0.1856	0.342431
600	AKT	08.Mixed_origin	NA	UNK	2	0	EUPLOID	het	Wild	Insect	0	72.1	67.1	50.55	8.43	3.24	93.04	56.05	29.33	12	0	76	9.21053	-0.0818703	-0.136862	-0.326924	-0.210181	0.0253085	0.164461	0.54643	0.475173	0.271419	0.420172	-0.0314671	-0.00586772	0.0251761	0.00150412	-0.0521202	-0.00797408	0.144155	0.0986017	0.564093	-0.431155	0.661959	0.303386	1.11649	0.361038	0.266074	0.448914
601	CHG	08.Mixed_origin	NA	UNK	2	0	EUPLOID	het	Domesticated	Bakery	0	51.1	22.7	NA	NA	NA	NA	NA	NA	0	NA	0	NA	NA	NA	NA	NA	NA	NA	NA	NA	NA	NA	NA	NA	NA	NA	NA	NA	NA	NA	NA	NA	NA	NA	NA	NA	NA	NA
602	CHR	08.Mixed_origin	NA	UNK	2	0	EUPLOID	het	Human	Human_clinical	NA	NA	NA	NA	NA	NA	NA	NA	NA	0	NA	0	NA	-0.483939	-0.240239	-0.0770716	-0.470027	-0.293829	0.0731377	0.123785	0.218997	0.323542	0.192764	-0.0775361	0.0858242	0.0549166	0.106119	0.0352567	-0.00129321	0.0459627	-0.941986	-0.534393	-0.505071	0.546105	NA	0.354237	0.224516	-0.0911458	0.286766
603	BML	08.Mixed_origin	NA	UNK	4	4	ANEUPL	het	Human	Human_clinical	0	67.2	44.4	NA	NA	NA	NA	NA	NA	0	NA	43	4.65116	-0.253613	-0.244374	NA	-0.424643	-0.543008	-0.212105	-0.132304	-0.204423	0.00809065	-0.165476	-0.379815	-0.22644	-0.226253	-0.212777	-0.273059	-0.376757	-0.239354	-0.813915	-0.467896	-0.504721	-0.444564	-0.28113	0.37809	0.130143	0.0863633	0.0201554
604	BTE	08.Mixed_origin	NA	UNK	4	0	EUPLOID	het	Domesticated	Bakery	0	74.9	62.9	NA	NA	NA	NA	NA	NA	8	0	81	14.8148	-0.225836	-0.171257	-0.694807	-0.223021	-0.0515797	-0.198408	-0.230424	0.0591193	0.134931	0.0992599	-0.119642	-0.0293894	-0.0584606	-0.0484647	-0.153004	-0.219782	-0.083176	-0.608151	-0.291044	-0.250582	-0.702726	0.558105	0.0978649	0.269005	0.0428036	0.203474
605	BMM	08.Mixed_origin	NA	UNK	4	6	ANEUPL	het	Human	Human_clinical	0	82.7	65.5	NA	NA	NA	NA	NA	NA	3	0	57	17.5439	0.250081	-0.2685	-0.962563	-0.319351	-0.358976	-0.217959	-0.0824258	-0.144168	0.121422	0.0384491	-0.308319	-0.171551	-0.0344554	-0.131736	-0.0163266	-0.0580486	-0.129382	-0.35917	-0.33058	-0.0717795	-0.161507	0.343672	-0.114385	0.0768754	-0.329189	-0.0577623
606	CBF	08.Mixed_origin	NA	UNK	4	1	ANEUPL	het	Domesticated	Bakery	0	71.69	NA	NA	NA	NA	NA	NA	NA	4	0	57	21.0526	-0.0390884	-0.443028	-0.553977	-0.451346	-0.32754	-0.120169	-0.013162	0.059303	-0.0935462	0.0300265	-0.237048	-0.0693165	-0.182087	-0.014927	-0.0570446	-0.0957747	0.0709565	-0.311144	-0.158062	-0.346825	0.186943	0.664932	0.04212	0.0551909	0.116058	0.166921
607	CKK	08.Mixed_origin	NA	UNK	4	0	EUPLOID	het	Human	Human_clinical	0	81.3	59.7	NA	NA	NA	NA	NA	NA	4	0	61	22.9508	NA	-0.39704	-0.887254	-0.246994	0.134249	-0.240905	-0.076149	-0.109902	-0.047999	0.0606239	-0.362215	-0.240049	-0.0986279	-0.185261	-0.146407	-0.10909	-0.066576	-0.415059	-0.395776	-0.160313	-0.261679	NA	-0.114198	-0.0286801	-0.370738	0.0169306
608	CKS	08.Mixed_origin	NA	UNK	4	2	ANEUPL	het	Human	Human_clinical	0	85.3	71.7	NA	NA	NA	NA	NA	NA	2	0	63	25.3968	-1.33361	-0.367049	-1.10703	-0.40445	-0.198805	-0.230008	-0.143844	-0.115932	0.133049	0.0279536	-0.319495	-0.223166	-0.0737439	-0.134377	-0.133205	0.0333013	-0.12364	-0.352106	-0.323138	-0.0519384	-0.212556	1.35174	-0.124619	0.0254828	-0.260318	-0.038963
609	CLA	08.Mixed_origin	NA	UNK	4	1	ANEUPL	het	Human	Human_clinical	0	78.9	61.1	NA	NA	NA	NA	NA	NA	2	0	57	33.3333	0.375649	0.0612234	-0.463108	-0.14802	-0.178712	-0.21863	-0.0319203	0.158931	0.122072	0.246694	-0.310311	-0.190106	-0.173547	-0.161403	0.00786127	-0.112391	-0.0694505	-0.326695	-0.295531	-0.0559309	-0.755945	0.443135	-0.134982	-0.639144	-0.640665	-0.574883
610	SACE_YBW	99.Other	NA	UNK	2	0	EUPLOID	hom	Human	Human_clinical	0	96.82	91.3095	108.76	31.4	12.21	94.37	56.87	33.12	5.04202	0	50.8571	14.6067	NA	NA	NA	NA	NA	NA	NA	NA	NA	NA	NA	NA	NA	NA	NA	NA	NA	NA	NA	NA	NA	NA	NA	NA	NA	NA
611	CPI	09.Mexican_Agave	NA	dom	2	0	EUPLOID	het	Domesticated	Distillery	0	96.3	94.6	97.72	57.71	20.99	92.45	87.37	80.72	0	NA	52	0	-0.181413	-0.354742	-0.0826363	-0.1065	-0.302614	0.0441544	-0.161115	NA	0.123704	0.0946257	-0.135077	-0.108379	-0.10667	-0.142321	-0.239151	-0.194011	-0.0264067	0.165431	0.111254	-0.0639389	0.0336923	-0.232117	-0.236485	-0.531396	-0.838391	-0.669568
612	CPM	09.Mexican_Agave	NA	dom	2	0	EUPLOID	het	Domesticated	Distillery	0	69.3	58.9	65.71	17.25	15.47	85.87	26.66	22.94	2	0	34	8.82353	-0.903265	-0.494728	-0.991885	-1.22471	-0.564841	-0.129588	-0.485525	-0.0143034	-0.00947904	-0.0021323	-0.552994	-0.115889	-0.271133	-0.107042	-0.219895	-0.264541	-0.130702	-0.367386	-0.0226621	-0.55708	-0.561809	-0.0161424	-0.550263	-0.997599	-0.986267	-1.04853
613	CPK	09.Mexican_Agave	NA	dom	2	0	EUPLOID	het	Domesticated	Distillery	0	87.2	71	79.04	27.05	19.79	91.21	77.79	61.54	2	0	35	0	0.349077	-0.454873	-0.0461428	-0.162597	-0.324454	-0.163049	-0.219671	0.114379	0.046845	0.092326	-0.241421	-0.138869	-0.0346477	-0.0151151	-0.0647839	-0.15087	-0.0927317	0.320349	0.238295	-0.0671196	-0.0579527	-0.34463	-0.0686052	-0.0888227	-0.570879	-0.199513
614	CPL	09.Mexican_Agave	NA	dom	2	0	EUPLOID	het	Domesticated	Distillery	0	84.1	63.8	88.91	43.16	19.16	91.97	82.64	68.47	0	NA	18	0	NA	-0.501164	1.036	0.939169	0.387295	0.0535475	-0.0103394	0.141213	0.0678818	0.13898	-0.0311968	0.147278	-0.0382218	-0.074375	0.226839	-0.0714736	-0.173982	0.703421	0.571449	-0.0544036	0.450645	NA	0.572301	0.235925	-0.129527	0.125358
615	CPQ	09.Mexican_Agave	NA	dom	2	1	ANEUPL	het	Domesticated	Distillery	0	91.3	86.5	NA	NA	NA	NA	NA	NA	0	NA	18	0	0.258768	-0.378477	0.5103	-0.550358	-0.681088	-0.0518506	-0.456963	0.0598552	-0.0458541	0.00267592	-0.452087	-0.0482397	-0.298816	-0.069478	-0.0910523	-0.277289	-0.14895	0.148117	0.200745	-0.649939	0.283328	0.211804	-0.67929	-0.962534	-0.954221	-0.887931
616	CPN	09.Mexican_Agave	NA	dom	2	0	EUPLOID	het	Domesticated	Distillery	0	95.2	96.8	98.82	105.54	69.78	93.98	96.48	100.33	1	0	54	0	-0.0917349	-0.336384	-0.12314	-0.452363	-0.404909	-0.0614693	-0.832146	-0.00578203	-0.071569	-0.0948709	-0.432575	-0.155312	-0.216186	-0.203295	-0.20437	-0.261604	-0.168686	0.53041	0.401715	-0.048795	0.375115	-0.0853493	-0.536433	-0.820702	-0.871056	-0.833012
617	CPR	09.Mexican_Agave	NA	dom	2	1	ANEUPL	het	Domesticated	Distillery	0	74.6	55.6	NA	NA	NA	NA	NA	NA	1	0	73	0	-0.506188	-0.173449	NA	NA	-1.83451	-0.242084	-0.757858	-0.252078	-0.164022	-0.257021	-0.628234	-0.316133	-0.249197	-0.403753	-0.698486	-0.458592	-0.419875	-1.36628	-0.590549	0.191238	0.42699	0.295409	-1.09694	-0.896979	-0.833327	-1.01397
618	ALI	99.Other	NA	UNK	2	0	EUPLOID	het	Wild	Water	0	77.8	36.8	67.1	12.26	6.53	91.28	48.84	27.45	0	NA	56	75	-0.167185	-0.253264	0.570512	-0.0185829	-0.142951	-0.120949	0.430679	0.40847	0.352228	0.261715	0.196045	0.0971423	0.193087	0.0949579	-0.0976792	0.38839	0.391026	0.17679	0.154582	-0.227554	0.579783	0.304593	1.26532	0.346823	0.62097	0.308042
619	BCG	10.French_Guiana_human	NA	UNK	2	0	EUPLOID	het	Human	Human	0	82.1	36.4	80.22	14.98	5.91	98.05	42.75	36.95	0	NA	6	0	-0.0795453	NA	0.256803	0.148473	NA	NA	0.225522	0.09038	0.0417529	-0.0657318	0.686574	-0.128346	0.545024	-0.101641	0.257483	-0.133249	0.177139	0.0460009	0.137359	NA	NA	0.689249	1.31059	0.364858	0.833507	0.326282
620	BCB	10.French_Guiana_human	NA	UNK	2	0	EUPLOID	het	Human	Human	0	90.3	73.1	86.17	59.04	24.09	97.76	67.81	42.59	10	0	22	18.1818	0.0345894	0.213655	1.09858	NA	NA	-0.234074	0.783206	0.276223	0.0495273	0.188805	0.733705	0.36792	0.595066	0.03777	-0.0840117	0.022057	0.304304	0.870538	0.398024	-0.439304	0.948346	0.410821	1.45038	0.271845	0.80044	0.237375
621	BCM	10.French_Guiana_human	NA	UNK	2	0	EUPLOID	het	Human	Human	0	94.8	78.7	80.18	25.99	18.69	92.94	63.98	51.27	0	NA	0	NA	-0.0544697	NA	1.78567	0.33743	NA	NA	0.857807	0.392301	-0.0503039	0.164719	1.23511	0.463954	0.150203	0.13853	0.763023	-0.140365	0.475427	0.561955	0.55738	NA	NA	0.527155	0.83903	0.511656	0.952689	0.411948
622	BDT	10.French_Guiana_human	NA	UNK	2	0	EUPLOID	het	Human	Human	0	97.5	89.4	84.14	30.77	10.63	97.46	78.96	30.91	0	NA	0	NA	0.00736749	-0.376056	-0.653776	-0.00931635	-0.448338	-0.013663	-0.0454785	0.0524444	-0.19041	-0.0725082	-0.089004	-0.198278	-0.263205	-0.261124	-0.118871	-0.355917	-0.187598	-0.443024	-0.290845	-0.749788	0.284688	0.229505	0.182129	-0.0441557	-0.0108731	0.035428
623	BCF	10.French_Guiana_human	NA	UNK	2	0	EUPLOID	het	Human	Human	0	93.1	76.2	85.65	15.95	6.12	97.76	49.43	38.84	0	NA	2	0	-0.12488	0.0734813	0.772958	0.507491	NA	0.198689	-0.0690751	0.247917	-0.222529	-0.0938017	0.308145	0.21258	0.401941	0.0839062	0.173813	-0.138205	0.173748	1.06888	0.886291	-0.0198571	0.719131	0.527627	1.01807	0.407738	0.509683	0.173602
624	BCL	10.French_Guiana_human	NA	UNK	2	0	EUPLOID	het	Human	Human	0	98.2	94.6	86.1	24.64	10.19	96.57	72.16	59.16	0	NA	2	0	-0.151128	-0.0657394	-0.313923	0.802543	0.665139	-0.0975868	0.0979003	-0.112685	-0.187948	-0.00448404	0.0296297	-0.0906957	0.0455439	-0.142918	0.0937791	-0.296383	0.0204083	-0.0965197	-0.197596	-0.757704	0.354957	0.422642	0.677179	0.40608	0.214083	0.342288
625	BCD	10.French_Guiana_human	NA	UNK	2	0	EUPLOID	het	Human	Human	0	97.8	91.3	84.83	27.99	9.96	96.96	79.65	49.92	0	NA	0	NA	-0.135795	-0.595181	NA	-0.573473	-0.805688	-0.34697	-0.375255	-0.368121	-0.346329	-0.318129	-0.213301	0.361661	-0.0124065	-0.213082	-0.0974966	-0.262811	0.0700229	-1.07686	-0.489379	-0.308522	0.112917	0.263691	0.187131	0.467201	0.445248	0.303071
626	BDP	10.French_Guiana_human	NA	UNK	2	0	EUPLOID	het	Human	Human	0	97.5	94.3	88.58	43.12	14.45	97.36	85.14	64.63	0	NA	0	NA	-0.199209	0.0767718	-0.106385	0.00742833	-0.263286	0.477384	0.267075	NA	-0.0962131	0.099756	0.10464	-0.293006	-0.0380151	-0.270921	-0.0104654	-0.104342	-0.065475	-0.0145698	0.305043	-0.112302	0.308313	0.348988	0.601129	0.0743945	0.832794	-0.0830795
627	BCI	10.French_Guiana_human	NA	UNK	2	1	ANEUPL	het	Human	Human	0	87.1	61.5	NA	NA	NA	NA	NA	NA	0	NA	0	NA	-0.153986	0.157764	-0.137383	-0.156845	-0.486376	0.0345975	-0.053242	0.0117096	-0.332198	-0.0153686	-0.376972	-0.342713	-0.438371	-0.364212	-0.359021	-0.430981	-0.356947	-0.263385	0.126739	-0.113548	0.522339	0.845047	0.210652	-0.12494	-0.0661351	-0.308707
628	BCC	10.French_Guiana_human	NA	UNK	2	0	EUPLOID	het	Human	Human	0	93.9	72.3	81.74	17.29	9.26	96.96	47.3	30.43	0	NA	0	NA	0.0457896	-0.430577	NA	-0.443196	-1.00126	-0.333989	-0.353331	-0.149675	-0.320028	-0.239825	-0.238419	-0.272903	0.100383	-0.426895	-0.372697	-0.62559	-0.276357	-0.920065	-0.296113	-0.924366	0.4614	0.221336	-0.235051	0.00417948	-0.0609254	-0.0949567
629	BEC	10.French_Guiana_human	NA	UNK	2	1	ANEUPL	het	Human	Human	0	57.4	26.1	NA	NA	NA	NA	NA	NA	0	NA	0	NA	-0.0918777	NA	0.928712	0.952582	1.92018	NA	0.415939	0.0245973	0.209444	0.544823	1.00313	0.0936729	-0.189977	0.396248	0.11683	0.182791	0.102059	0.81896	0.141187	NA	-1.49643	0.797988	1.10135	-0.0870069	0.846962	0.186137
630	BED	10.French_Guiana_human	NA	UNK	2	0	EUPLOID	het	Human	Human	0	92.9	77.5	87.46	18.13	4.52	97.66	72.44	16.46	0	NA	0	NA	-0.188169	0.375521	1.84703	NA	0.675997	NA	0.795692	0.191652	NA	0.1343	1.16519	0.286393	0.588996	0.215243	0.322276	0.172919	0.224504	0.561224	0.144417	NA	0.635064	0.782546	1.89824	0.0794856	0.911498	0.549723
631	BCE	10.French_Guiana_human	NA	UNK	2	0	EUPLOID	het	Human	Human	0	95.6	79.9	83.67	10.51	10.72	94.1	37.66	24.01	0	NA	21	0	-0.19436	-0.0705505	0.57735	-0.310898	0.0860179	0.00137334	0.134446	0.127352	-0.00198652	0.175601	0.413039	0.267476	0.105235	-0.00773299	-0.108656	-0.0774432	0.0340583	0.765158	0.520324	0.00922938	-0.0172343	0.646502	0.210715	0.171623	0.482888	0.391079
632	BCQ	10.French_Guiana_human	NA	UNK	2	0	EUPLOID	het	Human	Human	0	97.2	87.5	87.29	31.87	10.5	98.05	71.6	35.15	0	NA	5	20	0.182818	0.284937	-0.411487	NA	NA	0.346579	0.23722	0.175617	-0.230168	-0.0540561	0.479528	0.324644	0.452166	0.141093	0.414003	-0.0527045	0.254349	0.43105	-0.0326132	-0.206571	1.07095	0.332671	0.977941	0.597597	0.546604	0.309938
633	BDV	10.French_Guiana_human	NA	UNK	2	0	EUPLOID	het	Human	Human	0	96.5	93.6	86.82	30.33	11.86	97.96	81.57	41.82	0	NA	4	0	-0.0438464	0.0407433	-0.580263	-0.264362	-0.694882	-0.283872	-0.120037	-0.0132376	-0.204805	-0.0198127	-0.0399542	-0.146794	-0.0270861	0.0251387	-0.0967913	-0.340076	0.0558988	-0.291789	-0.278916	-0.463756	0.470111	0.548214	0.854709	0.108602	0.023646	-0.0937923
634	BNB	10.French_Guiana_human	NA	UNK	2	0	EUPLOID	het	Wild	Fruit	0	97.7	87.9	86.36	22.27	6.11	97.46	70.53	23.33	0	NA	0	NA	-0.0383305	-0.371487	NA	-0.996419	-0.716565	-0.205581	-0.322869	-0.00229076	0.0678816	0.0117968	-0.261643	0.203889	0.193359	-0.250172	-0.109898	-0.227588	0.000129517	-0.5224	-0.444067	-0.896263	1.1018	-0.160482	-0.191178	0.119319	-0.191686	0.0122129
635	BDR	10.French_Guiana_human	NA	UNK	2	0	EUPLOID	het	Human	Human	0	95.9	70.2	87.38	36.03	9.77	96.07	42.06	19.63	0	NA	0	NA	-0.0744329	-0.25736	-0.202407	0.974405	NA	-0.0816778	0.0849849	0.0572952	0.0724334	0.0398595	0.293288	0.157341	0.0960579	0.00827596	0.241635	-0.0980048	0.11304	0.261016	-0.0555244	-0.0607559	0.721009	0.351519	0.654956	0.477208	0.267345	0.183906
636	BMV	10.French_Guiana_human	NA	UNK	2	0	EUPLOID	het	Wild	Nature	0	97.4	95.4	88.22	46.6	15.04	96.09	74.22	40.96	0	NA	0	NA	NA	0.0804004	-0.820223	0.402485	NA	0.0492915	-0.128713	0.129117	-0.054958	0.149323	0.246981	0.125063	0.0317879	-0.155117	0.198582	0.0710755	0.0520695	0.000954369	-0.038262	-0.381244	0.753324	NA	0.568963	0.494816	0.350719	0.3829
637	BNA	10.French_Guiana_human	NA	UNK	2	0	EUPLOID	het	Wild	Nature	0	96.3	95.2	83.31	22.28	6.09	93.9	37.37	20.16	0	NA	0	NA	NA	-0.214084	1.015	0.0972694	0.133074	-0.0442424	-0.033164	0.234109	-0.182636	0.0890715	0.323176	0.148444	0.351164	0.0529047	0.526878	0.161355	0.218714	0.549686	0.618057	-0.29237	0.570214	NA	1.07084	0.876615	0.681734	0.462679
638	BCH	10.French_Guiana_human	NA	UNK	2	0	EUPLOID	het	Human	Human	0	77	51.1	77.2	13.84	8.11	91.82	37.33	33.25	0	NA	1	0	0.032944	0.32309	0.202359	0.565538	-0.0927188	-0.0426389	0.299947	0.177854	0.0143353	0.174827	1.1715	0.099783	-0.0841396	0.209397	0.0333925	-0.0495914	0.229512	0.167824	0.260167	0.493005	0.563969	0.654283	0.875857	0.215774	0.707551	0.269804
639	BCP	10.French_Guiana_human	NA	UNK	2	0	EUPLOID	het	Human	Human	0	65.4	40.2	84.18	20.83	15.68	96.87	62.65	35.36	0	NA	1	0	0.00276367	-0.33721	-0.461339	1.98466	NA	0.0754517	0.0956602	0.0994066	0.0894075	-0.0744641	0.375863	0.288622	0.0382618	0.0374493	0.249551	-0.00951624	0.380583	0.33639	0.43985	-0.375538	0.838389	0.440963	1.87514	0.704998	0.634093	0.562666
640	BDS	10.French_Guiana_human	NA	UNK	2	0	EUPLOID	het	Human	Human	0	86.7	57.3	86.38	37.38	14.85	97.46	66.29	24.87	0	NA	4	0	-0.0206113	NA	0.214037	NA	NA	NA	0.485582	0.0704808	-0.140201	0.034653	0.819093	1.01249	-0.109446	0.592154	0.14337	0.32215	0.318704	0.609203	0.206597	NA	NA	0.273891	1.03318	0.252374	0.657957	0.301349
641	BCN	10.French_Guiana_human	NA	UNK	1	0	EUPLOID	hom	Human	Human	NA	NA	NA	NA	NA	NA	NA	NA	NA	NA	NA	NA	NA	-0.189327	-0.161441	-0.420425	-0.913657	-1.71335	-0.0958866	-0.121353	0.0777944	-0.13153	0.0426195	-0.340183	-0.39013	-0.290234	-0.285813	-0.128861	-0.160011	-0.0393533	-0.100854	0.0693837	-0.349805	0.533071	0.440417	0.868138	-0.010211	0.343267	0.143022
642	BEA	10.French_Guiana_human	NA	UNK	2	0	EUPLOID	het	Human	Human	0	96	81.2	89.13	35.7	8.95	97.96	72.83	24.29	0	NA	0	NA	-0.0698695	0.416035	-0.090955	NA	0.611783	0.153309	0.351234	0.0367961	0.298446	0.170568	0.495872	0.534752	0.0609982	0.0533647	0.206276	0.287232	0.319652	0.552153	0.093779	0.338352	0.562924	0.686777	1.05972	0.163294	0.446728	0.173976
643	BNC	10.French_Guiana_human	NA	UNK	2	0	EUPLOID	het	Wild	Fruit	0	93.9	90.4	87.85	61.03	25.15	96.09	86.17	56.39	0	NA	5	0	0.104612	0.0230805	NA	-0.0545987	NA	0.166176	1.07557	0.241344	NA	0.298262	0.944083	0.334964	0.0708799	0.105881	NA	0.280338	0.470189	1.07526	1.20305	0.890789	0.891997	-1.55284	NA	0.360794	0.941598	0.376054
644	BDQ	10.French_Guiana_human	NA	UNK	2	0	EUPLOID	het	Human	Human	0	53.9	18.5	82.43	22.96	13.54	96.18	55.41	32.28	0	NA	3	0	-0.242163	-0.273432	0.0676255	-0.161776	-0.320201	-0.282198	-0.00465895	0.20694	-0.0964633	0.161987	-0.154751	-0.243995	0.0161508	-0.0279652	0.0703689	-0.209911	-0.00186916	0.134121	0.0817566	-0.633065	0.243794	0.443073	0.466894	0.233917	0.116632	0.163714
645	BEB	10.French_Guiana_human	NA	UNK	2	0	EUPLOID	het	Human	Human	0	65.3	33.1	71.17	16.92	7.67	95.31	54.19	34.21	0	NA	2	0	0.0207831	-0.241799	-0.0276559	0.225162	NA	-0.185893	0.271622	0.358312	-0.342572	0.17556	0.745836	0.31584	0.128753	0.129431	0.41242	-0.217983	0.278338	0.212428	-0.206954	-0.21386	0.330917	0.725802	0.837001	0.117754	0.631203	0.126688
646	BCK	10.French_Guiana_human	NA	UNK	2	0	EUPLOID	het	Human	Human	0	94.8	73.3	79.95	16.8	12.36	94.91	64.25	53.2	0	NA	7	0	-0.059123	0.232657	0.681149	NA	NA	-0.245703	0.43135	-0.101924	NA	0.05659	0.339152	-0.131433	0.116308	0.0263155	0.184787	0.0718088	0.105301	0.221612	-0.000711961	-0.200421	0.619428	0.420894	0.849993	0.423023	0.808413	0.401658
647	BMR	10.French_Guiana_human	NA	UNK	2	0	EUPLOID	het	Wild	Nature	0	84.5	64.9	78.5	26.21	9.71	94.29	61.51	31.54	0	NA	1	0	-0.105368	-0.41661	-1.07181	-0.288714	-0.550252	-0.351975	-0.29432	-0.128132	-0.287839	-0.110996	-0.320545	-0.274638	-0.301369	-0.281282	-0.379738	-0.327566	-0.416245	-0.431537	-0.507073	-1.07433	0.155362	NA	-0.162086	0.206957	-0.0886321	0.100365
648	BEE	10.French_Guiana_human	NA	UNK	2	0	EUPLOID	het	Human	Human	0	97	88.6	85.79	27.49	7.91	96.77	81.32	26.72	0	NA	11	0	-0.075218	-0.473207	-0.21544	0.108295	-0.284813	-0.0427366	0.0982262	0.300729	0.216625	0.265382	-0.109521	-0.00238288	0.168987	0.149057	-0.125028	0.0278919	0.0961123	-0.379548	-0.260359	0.155374	0.446633	0.627303	0.126983	NA	0.198317	NA
649	BND	10.French_Guiana_human	NA	UNK	2	0	EUPLOID	het	Wild	Fruit	0	80.4	55.7	88.49	30.39	8.32	96.77	67.52	24.01	0	NA	13	15.3846	-0.00255437	-0.197365	1.89293	0.508947	0.14357	-0.0607293	0.79417	0.553896	0.3175	0.439119	-0.173755	-0.146054	-0.103296	-0.137553	0.0216933	-0.133648	-0.0128268	0.81242	0.843237	-0.263109	1.08468	NA	1.62872	0.350187	0.51919	0.134818
650	CQS	99.Other	NA	UNK	2	0	EUPLOID	hom	Wild	Nature	0	75.2	60.3	83.29	5.3	1.25	73.04	37.51	11.39	51	1.96078	77	2.5974	-0.00386996	0.000634951	-0.381585	-0.757638	-0.687332	-0.151331	-0.274329	0.155672	0.234561	0.242469	-0.197191	0.0358504	0.0250629	0.00430677	-0.0293145	0.039339	0.104722	-0.468965	-0.242598	-0.365422	0.493473	0.443371	0.0100029	0.105661	-0.129116	0.111213
651	BBM	99.Other	NA	UNK	2	0	EUPLOID	hom	Domesticated	Distillery	0	68.4	37.3	69.84	24.82	14.28	93.75	73.14	50.63	52	5.76923	79	17.7215	-0.176644	-0.168163	NA	-0.771029	-0.288093	-0.189785	-0.303317	0.395863	0.323675	0.432651	-0.26605	0.0965527	0.120054	-0.0005164	0.0299864	-0.00239451	0.112837	-0.71623	-0.302996	-0.431549	0.105179	0.364483	-0.122515	-0.611301	-0.243242	-0.398656
652	CPA	99.Other	NA	UNK	2	0	EUPLOID	het	Wild	Nature	0	87.6	66	87.91	64.29	46.54	93.87	81.54	68.6	12	0	59	1.69492	0.186701	-0.449974	0.695464	0.684174	-0.25196	-0.0804759	-0.228463	0.0506064	0.319317	0.15238	0.625187	0.648805	0.638755	0.0320788	0.893381	-0.188397	-0.0478329	0.122588	-0.263644	-0.222146	0.502901	-1.00123	0.0666626	0.667356	0.399883	0.276753
653	ADE	99.Other	NA	UNK	1	0	EUPLOID	hom	Domesticated	Palm wine	0	83.2	73.2	NA	NA	NA	NA	NA	NA	NA	NA	NA	NA	0.3392	-0.224526	0.44543	0.94306	-0.228601	0.208386	0.590319	NA	0.0665793	0.191763	0.256221	-0.0802351	-0.177369	-0.302795	-9.79e-06	-0.158642	0.0796508	0.494825	0.414246	-0.111688	-0.266213	NA	0.234128	0.0316124	-0.166142	-0.167021
654	SACE_YCL	99.Other	NA	UNK	2	0	EUPLOID	hom	Wild	Tree	NA	NA	NA	80.45	20.58	14.26	91.58	71.62	45.16	98.5816	4.31655	99.0385	3.8835	NA	NA	NA	NA	NA	NA	NA	NA	NA	NA	NA	NA	NA	NA	NA	NA	NA	NA	NA	NA	NA	NA	NA	NA	NA	NA
655	SACE_YBV	99.Other	NA	UNK	2	0	EUPLOID	hom	Human	Human_clinical	0	89.88	71.574	93.52	31.97	12.19	94.07	68.19	46.97	8	0	11.4504	0	NA	NA	NA	NA	NA	NA	NA	NA	NA	NA	NA	NA	NA	NA	NA	NA	NA	NA	NA	NA	NA	NA	NA	NA	NA	NA
656	SACE_YAX	99.Other	NA	UNK	2	0	EUPLOID	hom	Human	Human_clinical	0	58.98	42.0768	47.26	8.72	4.97	97.23	86.01	67.37	1.34228	0	26.2295	0	NA	NA	NA	NA	NA	NA	NA	NA	NA	NA	NA	NA	NA	NA	NA	NA	NA	NA	NA	NA	NA	NA	NA	NA	NA	NA
657	SACE_YCG	99.Other	NA	UNK	2	0	EUPLOID	hom	Domesticated	Industrial	0	91.74	71.292	80.49	11.1	5.97	96.61	90.3	73.93	3.05344	0	19.2308	5	NA	NA	NA	NA	NA	NA	NA	NA	NA	NA	NA	NA	NA	NA	NA	NA	NA	NA	NA	NA	NA	NA	NA	NA	NA	NA
658	AAH	99.Other	NA	UNK	1	0	EUPLOID	hom	UNK	Unknown	NA	NA	NA	NA	NA	NA	NA	NA	NA	NA	NA	NA	NA	0.0430095	-0.741222	0.647626	-1.01283	-0.76736	-0.581146	0.306126	0.0881743	0.284998	0.0652313	0.50458	0.158902	0.0133255	0.0265602	-0.0198767	0.310508	0.203595	0.0406782	0.010502	-1.0148	0.382085	0.239864	1.08386	0.33084	0.458316	0.0898301
659	AFS	99.Other	NA	UNK	2	9	ANEUPL	het	Wild	Fruit	0	16.7	18.5	NA	NA	NA	NA	NA	NA	0	NA	0	NA	-0.0151599	-0.478346	1.49888	NA	NA	NA	NA	NA	NA	NA	-0.174153	-0.380342	-0.312836	-0.321716	-0.624419	-1.48964	-0.557693	-0.36133	-0.106365	NA	NA	0.0627627	NA	NA	NA	NA
660	AGC	99.Other	NA	UNK	1	4	ANEUPL	het	Domesticated	Distillery	0	14.3	13.5	NA	NA	NA	NA	NA	NA	NA	NA	NA	NA	0.0259548	-1.7437	1.88229	0.148764	-0.746367	NA	0.240782	-0.0864321	-1.3333	-0.639717	-0.768713	-0.297232	-0.601451	-0.324147	-0.803275	-1.12064	-0.855135	0.00357043	-0.318437	NA	-1.4126	-0.0741686	1.42185	-0.226244	-0.618445	-0.770167
661	CFC	11.Ale_beer	NA	dom	4	1	ANEUPL	het	Domesticated	Beer	0	77.9	69	NA	NA	NA	NA	NA	NA	0	NA	0	NA	0.355757	NA	-1.59739	NA	1.93731	-2.03236	-1.90557	-1.49837	-1.34647	-1.25389	-1.20767	-1.05076	-1.14569	-1.03732	-0.82794	1.03301	-1.15923	-2.35645	-0.261354	-1.13268	-1.13062	0.70366	-0.53039	-0.927767	-0.827996	-1.18025
662	AGB	11.Ale_beer	NA	dom	2	0	EUPLOID	het	Domesticated	Beer	NA	NA	NA	NA	NA	NA	NA	NA	NA	NA	NA	NA	NA	1.16234	NA	NA	NA	NA	NA	NA	NA	NA	NA	NA	NA	NA	-0.264864	NA	NA	NA	NA	NA	NA	NA	NA	NA	NA	NA	NA
663	ATV	11.Ale_beer	NA	dom	4	0	EUPLOID	het	Domesticated	Beer	NA	NA	NA	NA	NA	NA	NA	NA	NA	8	12.5	96	42.7083	-0.174392	-0.38728	NA	NA	NA	-0.255285	NA	-0.0681735	-0.218589	-0.351401	-1.20722	-0.239494	0.250158	-0.407298	-0.226039	-0.115269	-0.163083	NA	-0.350663	-0.778078	0.328775	0.0413971	0.30396	0.123647	0.314465	-0.0520796
664	AAC	11.Ale_beer	NA	dom	2	0	EUPLOID	het	Domesticated	Beer	NA	NA	NA	47.31	5.79	4.99	33.52	21.31	24.31	0	NA	0	NA	0.58305	-1.12253	NA	NA	NA	-1.00402	0.562782	-0.882566	-0.932199	0.0786229	-0.649835	-0.58685	-0.489733	-0.913638	-0.602694	1.29308	-0.779617	NA	-1.45084	0.531179	-0.191941	NA	0.224642	0.0267806	-0.22707	-0.508298
665	CBR	11.Ale_beer	NA	dom	4	0	EUPLOID	het	Domesticated	Beer	NA	NA	NA	NA	NA	NA	NA	NA	NA	0	NA	48	45.8333	-0.680038	-0.0783678	0.0265407	0.341958	-0.130546	0.043842	0.147076	0.0183572	-0.0814633	0.0616286	-0.149956	-0.138768	-0.324184	-0.166341	-0.146801	-0.211642	-0.280163	-0.0885762	-0.0993239	0.101942	-0.44921	0.254449	0.138975	-0.399751	-0.574466	-0.490474
666	CFG	11.Ale_beer	NA	dom	4	1	ANEUPL	het	Domesticated	Beer	NA	NA	NA	NA	NA	NA	NA	NA	NA	2	0	51	68.6275	0.287727	-0.533772	NA	-1.68021	-1.44732	-0.659429	-0.909664	-0.283287	-0.167216	-0.298881	-0.907046	-0.491627	-0.3918	-0.584868	-0.416891	-0.62177	-0.575554	NA	NA	-0.531573	0.100477	0.443103	0.133673	-0.0254739	0.037793	-0.0656506
667	CFH	11.Ale_beer	NA	dom	4	2	ANEUPL	het	Domesticated	Beer	NA	NA	NA	NA	NA	NA	NA	NA	NA	0	NA	0	NA	0.239971	-0.416149	NA	-0.279155	-0.533684	-0.70458	-0.295887	0.101927	0.111443	0.143444	-0.281773	0.0189556	-0.0373859	-0.0283017	-0.0529576	-0.272561	-0.043627	-0.952938	-0.366196	-0.262147	-0.304592	0.0689935	0.199554	0.375625	0.123895	0.256626
668	AEC	11.Ale_beer	NA	dom	5	NA	NA	het	Domesticated	Beer	0	73.5	57.6	NA	NA	NA	NA	NA	NA	0	NA	0	NA	-0.646324	-0.133092	0.612735	-0.550738	-0.0776606	0.122363	-0.027497	0.134047	0.291698	-0.0503565	-0.207954	0.00551363	0.146052	-0.352028	-0.0746799	-0.241033	-0.391767	0.105111	0.499369	-0.024887	0.845802	0.030003	0.40752	0.501516	0.310295	0.390598
669	CFD	11.Ale_beer	NA	dom	4	4	ANEUPL	het	Domesticated	Beer	NA	NA	NA	NA	NA	NA	NA	NA	NA	0	NA	0	NA	-1.2507	-0.381367	-0.603764	-0.177191	-0.223985	-0.0801738	0.00910406	0.0795924	0.00458657	0.141065	-0.142114	-0.107605	-0.0532169	-0.0623568	-0.0554757	-0.24281	-0.0203351	-0.214457	-0.0860091	-0.41909	0.39554	-0.615067	-0.0231208	0.141763	0.0310878	0.102879
670	CFM	11.Ale_beer	NA	dom	4	3	ANEUPL	het	Domesticated	Beer	NA	NA	NA	NA	NA	NA	NA	NA	NA	0	NA	0	NA	-0.0982237	-0.395823	-1.29683	-0.30055	-0.497583	-0.787868	-0.217588	0.133712	0.128644	0.0939474	-0.177853	-0.103925	-0.102068	0.0148519	-0.11769	-0.198091	-0.0145983	-0.582356	-0.282022	-0.402263	-0.534194	0.355977	0.109781	0.232699	0.0759185	0.167262
671	AQT	11.Ale_beer	NA	dom	3	1	ANEUPL	het	Domesticated	Beer	0	36.5	2.32	NA	NA	NA	NA	NA	NA	0	NA	0	NA	0.0165157	-0.429931	-1.16922	-0.701346	-1.59674	-0.199945	-0.552045	-0.328254	-0.790771	-0.264683	-0.683012	-0.40114	-0.463423	-0.331396	-0.635109	-0.991426	-0.598466	-1.32873	-1.06121	-0.465984	-0.250916	-0.0994274	-0.28795	-0.188213	-0.256766	-0.147662
672	BRP	11.Ale_beer	NA	dom	4	2	ANEUPL	het	Domesticated	Beer	NA	NA	NA	NA	NA	NA	NA	NA	NA	0	NA	0	NA	-0.141843	-0.463601	0.757831	-0.0627653	-0.340497	-0.523232	0.309114	-0.589019	NA	-0.152049	-0.0768364	-0.518268	-0.626305	-0.438447	-0.205775	0.0660111	-0.496021	-0.767155	NA	-0.171523	-0.570679	0.146898	1.53114	-0.0651286	-0.112515	-0.250015
673	BSI	11.Ale_beer	NA	dom	4	3	ANEUPL	het	Domesticated	Beer	0	65.44	24.15	NA	NA	NA	NA	NA	NA	0	NA	5	0	0.024491	-0.27392	-0.11828	-0.155121	-0.320256	0.0406136	0.0590949	0.240258	0.18466	0.175507	-0.2262	0.0704441	0.0330525	0.0589112	-0.0194701	0.0773617	0.110265	-0.208878	-0.248631	-0.658899	0.467242	0.456006	0.0785213	0.135392	0.432606	0.240468
674	AEB	11.Ale_beer	NA	dom	4	3	ANEUPL	het	Domesticated	Beer	NA	NA	NA	NA	NA	NA	NA	NA	NA	0	NA	0	NA	0.0420771	-1.53048	-0.69996	-1.01893	-1.30326	-1.10721	-0.281722	-0.403477	-0.290743	-0.22024	-0.70675	-0.340584	-0.305703	-0.414221	-0.544026	-1.0761	-0.323296	-1.46158	-0.764354	-0.895304	-0.874391	0.541817	0.152258	-0.211318	-0.0455218	-0.194372
675	ASH	11.Ale_beer	NA	dom	4	7	ANEUPL	het	Domesticated	Beer	NA	NA	NA	NA	NA	NA	NA	NA	NA	0	NA	0	NA	-0.204532	-0.025554	-0.926259	-0.797356	-1.13642	-0.125085	-0.20181	-0.2276	-0.247853	-0.135615	-0.610374	-0.219189	-0.0880009	-0.246188	-0.230166	-0.553781	-0.257591	-0.725175	-0.386671	0.00447644	0.043394	-0.536848	-0.0633245	-0.0156297	-0.487114	-0.147087
676	BBG	11.Ale_beer	NA	dom	4	6	ANEUPL	het	Wild	Water	NA	NA	NA	NA	NA	NA	NA	NA	NA	0	NA	0	NA	-0.170426	-1.03849	NA	-0.929212	-0.860938	-1.12081	-0.480604	-0.368346	-0.589911	-0.508698	-0.595974	-0.446843	-0.221183	-0.368873	-0.69794	-0.856936	-0.38205	-1.91668	-0.798288	-0.546199	-0.906417	0.354865	0.166063	-0.388603	-0.138419	-0.360447
677	BRQ	11.Ale_beer	NA	dom	4	6	ANEUPL	het	Domesticated	Beer	NA	NA	NA	NA	NA	NA	NA	NA	NA	0	NA	0	NA	-0.472585	-0.0184946	1.25695	0.0823121	-0.00852619	0.0947075	0.473875	0.103297	0.0975462	0.373999	-0.184119	-0.100308	0.027786	0.0689292	NA	0.140267	0.148772	-0.035887	0.661421	-0.643875	0.693965	0.403116	1.00651	0.147952	0.338254	0.165518
678	CGC	11.Ale_beer	NA	dom	4	0	EUPLOID	het	Wild	Fruit	NA	NA	NA	NA	NA	NA	NA	NA	NA	0	NA	55	0	0.30451	0.0633336	-0.375481	-0.214164	-0.142617	-0.00716121	0.0887054	0.219303	0.225739	0.220763	-0.141753	0.0600813	0.155343	0.0639506	-0.00199874	0.0123634	0.00175877	-0.204445	-0.0368608	0.131918	0.0262141	-0.126376	0.0891868	0.382862	0.389521	0.378537
679	CNC	M3.Mosaic_Region_3	NA	UNK	2	0	EUPLOID	het	Domesticated	Bioethanol	0	91.5	87.6	88.62	38.85	21.79	96.31	84.67	64.25	5	0	45	0	-0.346268	-0.457013	0.128796	-0.258117	-0.446208	-0.207458	0.0965662	0.18562	0.22781	0.181176	-0.218823	0.0227168	-0.131954	-0.115141	-0.232344	-0.0358092	0.107224	-0.260835	-0.238627	-0.528498	0.625011	-0.0166192	0.264481	0.298837	0.20791	0.378029
680	BMQ	M3.Mosaic_Region_3	NA	UNK	2	7	ANEUPL	het	Human	Human_clinical	0	68.4	44.6	NA	NA	NA	NA	NA	NA	0	NA	0	NA	-0.566977	0.207022	1.83	0.540479	NA	0.0699037	0.684591	-0.074513	NA	0.264333	0.465564	0.309411	0.429554	0.415998	0.277759	0.649392	0.368871	0.736613	0.499728	0.687296	1.02575	-0.243958	0.927088	0.142875	NA	0.244992
681	ACN	M3.Mosaic_Region_3	NA	UNK	1	0	EUPLOID	hom	Domesticated	Wine	NA	NA	NA	NA	NA	NA	NA	NA	NA	NA	NA	NA	NA	-0.0946803	-0.262666	-1.04646	-0.576747	-0.184579	0.101095	0.0773535	0.0560405	0.0931866	-0.0107047	-0.133391	0.108678	-0.0413279	0.0704432	0.0104811	-0.135387	-0.0718718	-0.38784	-0.0777378	-0.429699	0.322609	-0.48015	0.223634	-0.404548	-0.533481	-0.562804
682	CBK	M3.Mosaic_Region_3	NA	UNK	1	0	EUPLOID	het	Wild	Insect	NA	NA	NA	NA	NA	NA	NA	NA	NA	NA	NA	NA	NA	-0.0698813	NA	-0.729428	NA	NA	NA	NA	NA	NA	NA	-0.11945	-0.12813	-0.105343	0.00729522	-0.10421	-0.0464833	-0.0521185	-0.406212	-0.297005	NA	NA	0.601645	NA	NA	NA	NA
683	CBL	M3.Mosaic_Region_3	NA	UNK	2	0	EUPLOID	het	Wild	Insect	NA	NA	NA	98.88	69.3	28.66	92.07	65.95	38.75	75	12	73	12.3288	NA	NA	-0.492213	NA	NA	NA	NA	NA	NA	NA	-0.125372	-0.105633	-0.0690823	-0.0530356	-0.123838	-0.0343456	-0.0316618	-0.398985	-0.324389	NA	NA	NA	NA	NA	NA	1.10604
684	AKI	M3.Mosaic_Region_3	NA	UNK	2	0	EUPLOID	hom	Domesticated	Wine	0	44.8	35.5	42.4	11.75	11.77	78.14	42.89	32.79	22	9.09091	27	7.40741	0.0324074	NA	0.452804	NA	NA	NA	NA	NA	NA	NA	-0.701905	-0.205382	-0.112751	-0.253184	-0.385722	-0.358567	-0.174547	0.056105	-0.0681792	NA	0.396485	0.470388	NA	NA	NA	NA
685	ADA	M3.Mosaic_Region_3	NA	UNK	1	0	EUPLOID	hom	Domesticated	Wine	NA	NA	NA	NA	NA	NA	NA	NA	NA	NA	NA	NA	NA	-0.0431534	-0.191314	0.503865	-0.677034	0.0874102	0.299967	0.132094	0.18167	-0.0117258	-0.0942898	-0.12386	-0.0767368	-0.0565587	-0.147561	-0.352942	-0.0851745	-0.0911296	-0.484285	0.0137666	-0.611764	0.698473	-0.469307	1.29623	0.111761	0.350122	0.147396
686	ATE	M3.Mosaic_Region_3	NA	UNK	2	0	EUPLOID	hom	UNK	Unknown	0	58.9	49.3	87.16	28.82	16.96	83.15	17.34	11.44	51	1.96078	63	1.5873	0.205879	-0.322655	NA	-0.829826	0.0158554	0.0764208	-0.116176	0.319507	0.129809	0.0534174	-0.398816	-0.0942715	-0.0551042	-0.127364	-0.314404	-0.194181	-0.0889004	-0.75623	-0.0439717	-0.389268	0.66526	-0.400839	1.16036	-0.0954507	0.0978697	0.114097
687	CBM	M3.Mosaic_Region_3	NA	UNK	2	0	EUPLOID	het	Wild	Insect	0	81.9	75.1	97.53	61.51	40.24	89.57	41.89	32.96	44	2.27273	68	1.47059	-0.581356	-0.0607949	-0.593908	0.0568554	-0.43992	-0.101654	0.0845698	0.145651	0.576078	0.239384	-0.259821	-0.082261	-0.107035	0.012706	-0.0121124	0.0954471	-0.0550383	-0.208362	-0.334317	-0.0259346	0.627321	NA	0.709514	0.265165	0.25792	0.198472
688	ACA	M3.Mosaic_Region_3	NA	UNK	1	0	EUPLOID	hom	Wild	Fruit	NA	NA	NA	NA	NA	NA	NA	NA	NA	NA	NA	NA	NA	-0.255412	NA	1.23598	NA	NA	NA	0.63461	0.329731	0.182805	0.389928	0.961173	NA	0.262592	0.405337	0.794899	1.38863	0.445293	NA	0.258609	8.06626	NA	-0.386603	0.698648	0.303017	0.634931	0.137064
689	ACB	M3.Mosaic_Region_3	NA	UNK	1	0	EUPLOID	hom	Domesticated	Dairy	NA	NA	NA	NA	NA	NA	NA	NA	NA	NA	NA	NA	NA	-1.82029	NA	0.781371	NA	NA	NA	0.697635	0.321908	0.298359	0.104343	1.5335	0.310168	0.0741276	0.258837	0.626705	NA	0.783771	NA	0.809185	NA	NA	0.119871	0.351242	NA	NA	0.610623
690	BRL	M3.Mosaic_Region_3	NA	UNK	1	1	ANEUPL	het	UNK	Unknown	0	87.5	72.4	NA	NA	NA	NA	NA	NA	NA	NA	NA	NA	-0.343137	NA	0.560124	NA	NA	NA	NA	0.102835	NA	0.166211	-0.0051148	-0.238759	-0.575737	-0.0747067	0.711019	NA	0.0938163	NA	NA	NA	NA	0.202831	0.878684	NA	NA	0.858141
691	ADT	M3.Mosaic_Region_3	NA	UNK	1	0	EUPLOID	hom	Wild	Nature	NA	NA	NA	NA	NA	NA	NA	NA	NA	NA	NA	NA	NA	-0.421691	-0.584492	-0.512847	-0.442485	-0.315002	-0.665179	-0.323209	-0.237595	-0.261015	-0.215038	-0.27873	-0.120177	-0.193181	-0.139649	-0.121741	0.0916844	-0.171721	-0.853675	-0.591051	-0.52651	-0.0401717	-0.0836536	-0.582237	-0.943322	-0.7636	-1.07151
692	SACE_GAV	M3.Mosaic_Region_3	NA	UNK	2	0	EUPLOID	hom	UNK	Lab strain	NA	NA	NA	77.71	41.97	21.71	91.33	75.27	54.63	0	NA	0	NA	NA	NA	NA	NA	NA	NA	NA	NA	NA	NA	NA	NA	NA	NA	NA	NA	NA	NA	NA	NA	NA	NA	NA	NA	NA	NA
693	SACE_YCE	M3.Mosaic_Region_3	NA	UNK	2	0	EUPLOID	hom	Domesticated	Distillery	0	40.71	19.37	64.4	12.21	8.1	71.45	44.21	19.54	41.2698	32.6923	55.0847	30.7692	NA	NA	NA	NA	NA	NA	NA	NA	NA	NA	NA	NA	NA	NA	NA	NA	NA	NA	NA	NA	NA	NA	NA	NA	NA	NA
694	SACE_YCH	M3.Mosaic_Region_3	NA	UNK	2	0	EUPLOID	hom	Wild	Nature	0	94.41	75.2326	87.44	30.11	10.56	96.94	90.18	72.94	44.3038	0	73.0263	15.3153	NA	NA	NA	NA	NA	NA	NA	NA	NA	NA	NA	NA	NA	NA	NA	NA	NA	NA	NA	NA	NA	NA	NA	NA	NA	NA
695	CLG	M3.Mosaic_Region_3	NA	UNK	2	0	EUPLOID	het	Human	Human_clinical	0	95.9	96.2	76.79	23.91	15.42	94.8	66.94	44.39	0	NA	15	6.66667	-0.681422	-0.811626	NA	NA	NA	-0.618536	-2.03569	0.0542112	0.204401	0.00658083	NA	-0.258948	-0.0998557	-0.046502	-0.203733	-0.119402	0.0554437	NA	NA	-0.54503	-0.166524	NA	NA	-1.28499	-0.356163	-0.734786
696	CQC	12.West_African_cocoa	NA	dom	2	0	EUPLOID	het	Domesticated	Fermentation	0	93.1	88.8	100.39	79.85	41.89	90.59	61.44	32.09	0	NA	26	0	0.00455723	-0.100904	-0.426525	-0.109257	0.0262654	-0.256639	0.126637	-0.0315678	-0.0791495	0.0723096	-0.142249	-0.0431765	-0.00754015	-0.0253881	-0.0363423	-0.0991187	0.0144784	-0.212873	-0.0195437	-0.402098	-0.553644	-0.611009	-0.0510353	-0.434103	-0.549656	-0.509045
697	CQD	12.West_African_cocoa	NA	dom	2	0	EUPLOID	het	Domesticated	Fermentation	0	95.3	91.3	101.22	77.3	40.34	90.59	66.27	34.9	0	NA	23	0	-0.57874	-0.26473	-0.341578	-0.0086738	0.0190198	-0.097472	-0.00120249	0.234749	0.144126	0.228827	-0.0961391	-0.00456155	-0.056657	0.057554	0.0241182	-0.0377372	-0.0336094	-0.266918	-0.151467	-0.240112	0.0530778	-0.113694	-0.0600646	-0.385439	-0.521644	-0.426088
698	CQG	12.West_African_cocoa	NA	dom	2	0	EUPLOID	het	Domesticated	Fermentation	0	94.2	89.7	90.84	65.84	50.52	91.44	70.15	46.82	4	0	48	2.08333	0.0951652	-0.328877	-0.999809	-0.670135	-0.188108	0.00142515	-0.0951072	0.0389022	0.15672	0.0978245	-0.1937	-0.0735076	-0.119528	-0.0274749	0.00211134	-0.0492096	-0.0397649	-0.259716	-0.221907	-0.306018	-0.205435	-0.835088	-0.267087	-0.64959	-0.696602	-0.747974
699	CQI	12.West_African_cocoa	NA	dom	2	0	EUPLOID	het	Domesticated	Fermentation	0	96	94.7	85.05	40.71	18.82	73.15	35.06	25.39	35	2.85714	71	16.9014	-0.579974	-0.17007	-0.866647	-0.518702	-0.278959	-0.00876192	-0.152826	0.0972534	0.190143	0.131411	-0.171327	0.0355255	-0.117427	-0.0339491	0.0132554	0.0197966	-0.0331888	-0.300852	-0.220284	-0.264133	-0.0714086	0.255288	-0.388548	-0.585788	-0.69054	-0.66822
700	CQH	12.West_African_cocoa	NA	dom	2	0	EUPLOID	het	Domesticated	Fermentation	0	94.6	90.6	98.59	80.81	40.1	89.35	65.69	41.94	2	0	67	1.49254	-0.0320707	-0.156449	-0.771318	-0.640817	-0.615221	0.0704342	-0.102169	0.14324	-0.137222	0.123095	-0.107988	0.0571603	-0.0132976	0.00338412	0.0488684	-0.0900593	-0.0375406	-0.20382	-0.00928293	-0.147606	-0.148321	-1.1287	-0.0298379	0.260807	0.177289	0.190552
701	CQL	12.West_African_cocoa	NA	dom	2	0	EUPLOID	het	Domesticated	Fermentation	0	93.3	89.2	87.56	65.37	33.65	88.35	70.97	51.08	13	0	63	0	0.421577	-0.289841	-0.385798	-0.0652315	0.0982047	0.0459349	0.164009	0.180974	0.178299	0.151692	-0.0826557	-0.0396914	-0.0733189	0.0124874	0.000223512	-0.0316572	0.031853	-0.198204	-0.123718	-0.0032357	-0.144156	0.184782	-0.13197	-0.437717	-0.592954	-0.541185
702	ANN	12.West_African_cocoa	NA	dom	2	0	EUPLOID	het	Domesticated	Fermentation	0	88.4	80.1	92.1	77.95	49.97	90.44	83.06	67.5	0	NA	22	0	0.00241732	-0.250087	-0.544937	-0.479338	-0.0199159	0.188087	0.0582319	0.112308	0.124072	0.104055	-0.0144179	0.0367247	-0.0962803	-0.0172706	0.00454499	0.0283546	-0.00742369	-0.245152	-0.174784	0.00644224	0.0212321	0.395895	-0.260944	-0.500112	-0.643667	-0.524511
703	CQM	12.West_African_cocoa	NA	dom	2	0	EUPLOID	het	Domesticated	Fermentation	0	93.9	88.4	88.56	68.48	36.51	88.57	79.23	60.82	0	NA	21	0	-1.65864	-0.211246	-0.368085	0.113448	0.00752374	0.0364214	0.0190692	0.128589	0.175427	0.234821	-0.0574162	-0.0323428	-0.0433921	0.031977	0.0108144	0.0326911	-0.0596377	-0.0597962	-0.00392701	-0.29261	-0.174941	-0.828593	-0.0152066	-0.389	-0.524466	-0.499621
704	CQE	12.West_African_cocoa	NA	dom	2	0	EUPLOID	het	Domesticated	Fermentation	0	96.3	91.9	99.54	85.76	51.37	89.83	73.81	37.75	2	0	16	0	-0.753104	-0.215393	-0.699423	-0.296287	-0.0505422	0.00146123	-0.0495174	0.0881486	0.0991763	0.12615	-0.0512357	0.00755924	-0.068629	0.0125087	0.00399157	-0.0819557	-0.0636984	-0.274091	-0.137128	-0.252363	-0.434898	-0.733922	-0.153632	-0.497383	-0.635495	-0.603254
705	CQK	12.West_African_cocoa	NA	dom	2	0	EUPLOID	het	Domesticated	Fermentation	0	94.3	93.2	86.72	52.06	44.55	89.41	84.42	67.35	0	NA	5	0	0.481917	-0.244367	-0.705106	-0.213452	0.0227365	-0.0189357	0.0685077	0.0856355	0.164831	0.193803	-0.0602502	0.0643417	-0.0899795	0.0064528	0.0566182	-0.0146218	-0.0141518	-0.159202	-0.117435	-0.281815	-0.0434717	0.819259	-0.0713145	-0.523564	-0.653361	-0.498496
706	CQF	12.West_African_cocoa	NA	dom	2	0	EUPLOID	het	Domesticated	Fermentation	0	95.9	93.7	101.01	104.88	73.89	89.73	83.4	66.92	5	0	29	0	0.196866	-0.162238	-0.693253	-0.560508	-0.406696	-0.013493	-0.213411	-0.0531691	-0.205406	-0.0587812	-0.256117	-0.0665975	-0.0826348	-0.0898479	0.00215242	-0.0311611	-0.0260191	-0.647907	-0.0345414	-0.280362	-0.188025	0.284007	-0.31198	-0.54962	-0.634106	-0.637176
707	CQN	12.West_African_cocoa	NA	dom	2	0	EUPLOID	het	Domesticated	Fermentation	0	94	91.9	87.91	66.74	36.3	89.13	81.26	62.52	8	0	18	0	0.105533	-0.158117	-0.224468	0.136495	-0.00521824	-0.222471	0.030721	0.151521	0.134266	0.198106	-0.128773	0.0318932	-0.0104902	-0.0052818	0.0349702	-0.102654	-0.0183074	-0.133495	0.00772084	-0.20309	0.150464	0.241294	-0.00955224	-0.403736	-0.575408	-0.572278
708	CQP	M3.Mosaic_Region_3	NA	UNK	2	0	EUPLOID	het	Domesticated	Fermentation	0	95.7	91.6	89.57	68.78	39.76	90.72	89.33	82.37	1	0	21	0	0.302137	0.0313223	-0.144451	-0.201781	-0.508953	0.102282	0.192243	NA	-0.0444831	0.400325	-0.333898	1.03886	NA	NA	-0.171896	-0.322743	-0.0466805	-0.582898	-0.173947	-0.466712	0.189227	-0.161213	0.0237238	-0.36361	-0.725703	-0.476696
709	AKQ	M3.Mosaic_Region_3	NA	UNK	2	0	EUPLOID	hom	Wild	Insect	0	95.9	93.8	86.27	80.4	56.44	82.99	53.48	32.93	24	0	92	5.43478	-0.103945	-0.43312	-1.21143	-0.279069	-0.202717	-0.530955	-0.278422	-0.0874431	0.208999	0.0486729	-0.631314	-0.184993	-0.130779	-0.175718	-0.108582	0.0293711	-0.135401	-0.648382	-0.329343	-1.09848	0.161062	0.405849	-0.349616	-0.782413	-0.774111	-0.75109
710	AKS	M3.Mosaic_Region_3	NA	UNK	2	0	EUPLOID	hom	Wild	Flower	20.6	NA	NA	84.06	59.82	21.64	83.44	70.63	57.3	96	8.33333	93	5.37634	0.0354827	-0.45077	-0.509637	-0.515031	-0.269503	-0.375445	-0.0631555	-0.0201217	-0.0731125	-0.0203767	-0.485641	-0.182402	-0.183704	-0.225323	-0.0772656	-0.048267	-0.173476	-0.450018	-0.149251	-0.897787	-0.413158	0.519863	-0.36144	-0.767796	-0.662467	-0.714206
711	ALG	M3.Mosaic_Region_3	NA	UNK	2	0	EUPLOID	hom	Wild	Fruit	0	78.4	66.6	84.57	53.99	30.03	92.31	80.49	61.83	68	0	85	2.35294	-0.21081	-0.28448	-0.520925	-0.282982	-0.434525	-0.210928	-0.0604367	0.0675733	-0.0714192	0.202407	-0.163397	-0.0836457	-0.219156	0.0358754	-0.176624	-0.169073	-0.0308532	-0.329336	-0.433423	-0.904598	0.322197	0.419221	-0.234824	-0.15231	-0.39717	-0.0503807
712	ABH	M3.Mosaic_Region_3	NA	UNK	1	0	EUPLOID	hom	Human	Human_clinical	NA	NA	NA	NA	NA	NA	NA	NA	NA	NA	NA	NA	NA	-0.0308841	0.0293908	1.42256	0.52796	0.358965	0.207904	0.487194	0.301509	0.0949785	0.149271	0.00099423	-0.114615	-0.0918082	0.036132	-0.125594	-0.0840098	0.0210769	0.682351	0.289534	0.290609	0.661502	-0.0767011	0.623086	NA	0.217879	NA
713	SACE_YAN	M3.Mosaic_Region_3	NA	UNK	2	0	EUPLOID	hom	Human	Human_clinical	NA	NA	NA	98.74	34.72	19.7	92.87	86.57	71.05	54.1667	0	99.0476	3.84615	NA	NA	NA	NA	NA	NA	NA	NA	NA	NA	NA	NA	NA	NA	NA	NA	NA	NA	NA	NA	NA	NA	NA	NA	NA	NA
714	SACE_YBZ	M3.Mosaic_Region_3	NA	UNK	2	0	EUPLOID	hom	Wild	Fruit	NA	NA	NA	103.28	53.85	23.9	93.77	69.5	51.95	78.4483	2.1978	91.8699	11.5044	NA	NA	NA	NA	NA	NA	NA	NA	NA	NA	NA	NA	NA	NA	NA	NA	NA	NA	NA	NA	NA	NA	NA	NA	NA	NA
715	BTI	M3.Mosaic_Region_3	NA	UNK	2	0	EUPLOID	hom	Wild	Tree	0	86.9	77.8	30.65	12.82	13.01	48.9	28.62	23.6	96	13.5417	93	19.3548	-0.130783	-0.415422	-0.294163	-0.477563	-0.0753293	-0.106278	-0.283319	0.0305349	0.0686627	0.0489758	-0.290331	-0.0765842	-0.121409	-0.0426068	0.0207131	-0.110054	-0.129653	-0.290133	0.160515	-0.490257	0.299927	0.343396	0.0877779	0.131574	-0.192632	0.129431
716	CGB	M3.Mosaic_Region_3	NA	UNK	2	0	EUPLOID	hom	Wild	Insect	26.6	NA	NA	80.82	44.95	22.78	84.63	37.9	31.17	98	12.2449	98	19.3878	0.776191	-0.670722	0.394958	-0.193897	-0.606844	-0.596016	-0.0442718	0.0159482	0.195731	-0.0925414	-0.24289	0.011363	0.314656	-0.0873398	-0.0416316	-0.393455	0.0265288	-0.440533	-0.29015	-0.234705	-0.268751	0.468945	0.857318	0.239699	0.127443	0.173417
717	SACE_YDG	M3.Mosaic_Region_3	NA	UNK	2	0	EUPLOID	hom	UNK	Fruit	NA	NA	NA	NA	NA	NA	NA	NA	NA	NA	NA	NA	NA	NA	NA	NA	NA	NA	NA	NA	NA	NA	NA	NA	NA	NA	NA	NA	NA	NA	NA	NA	NA	NA	NA	NA	NA	NA	NA
718	ABI	M3.Mosaic_Region_3	NA	UNK	1	0	EUPLOID	hom	Human	Human_clinical	0	75.9	63.6	NA	NA	NA	NA	NA	NA	NA	NA	NA	NA	0.0474245	-0.698993	0.0999927	-0.0753903	-0.352187	0.0239614	0.193705	-0.0706843	0.0181819	0.130398	0.00976017	-0.0641664	-0.0793438	-0.0409144	-0.102165	0.062507	-0.000409981	-0.113265	0.0511014	-0.560013	0.252003	0.130859	0.591544	0.119395	0.0562484	0.0948067
719	SACE_YAT	M3.Mosaic_Region_3	NA	UNK	2	0	EUPLOID	hom	Human	Human_clinical	0	95.91	90.9216	105.25	18.56	10.94	95.03	80.86	57.52	37.4046	4.08163	64.6617	12.7907	NA	NA	NA	NA	NA	NA	NA	NA	NA	NA	NA	NA	NA	NA	NA	NA	NA	NA	NA	NA	NA	NA	NA	NA	NA	NA
720	BSK	M3.Mosaic_Region_3	NA	UNK	2	0	EUPLOID	het	UNK	Unknown	NA	NA	NA	81.01	37.54	13.9	93.2	73.46	61.45	0	NA	0	NA	-0.0516412	-0.337899	-0.661993	-0.419372	-0.406061	-0.155196	-0.0517488	0.157901	0.082704	0.101697	-0.0700112	0.00260344	-0.00139184	0.0957008	-0.0561922	-0.00509821	0.0209927	-0.257293	-0.256883	-0.304298	0.179043	0.637211	0.165828	0.32226	0.279521	0.301671
721	BMD	M3.Mosaic_Region_3	NA	UNK	2	0	EUPLOID	het	Human	Human	0	93.6	84.6	91.16	81.35	34.96	95.78	78.4	52.7	27	77.7778	64	70.3125	NA	-0.152365	-0.349425	-1.36743	NA	0.000121673	0.277272	0.225285	0.234782	0.384366	-0.054139	0.0219026	-0.0381997	-0.142506	0.0440642	-0.0850712	0.0319264	-0.319652	-0.161362	-0.914628	0.924182	1.01434	0.236084	0.372821	0.320452	0.445983
722	AAV	M3.Mosaic_Region_3	NA	UNK	1	0	EUPLOID	hom	Human	Human_clinical	NA	NA	NA	NA	NA	NA	NA	NA	NA	NA	NA	NA	NA	0.156106	0.341447	0.926092	1.01288	NA	0.112925	0.856847	0.221975	0.121005	0.274387	0.539719	0.49268	-0.0882559	0.107641	0.127388	0.344539	0.248715	0.311208	0.0864931	-0.374732	0.752061	0.337918	1.30286	0.514983	0.555245	0.157526
723	BRV	M3.Mosaic_Region_3	NA	UNK	2	0	EUPLOID	het	Human	Human_clinical	0	85.5	70.8	85.19	16.49	7.4	84.05	37.15	22.76	56	5.35714	85	8.23529	-0.470247	-0.21393	-0.100055	0.205086	-0.58154	-0.00710433	-0.0106334	NA	0.234564	NA	0.152815	NA	NA	NA	NA	-0.0147214	NA	-0.165301	-0.357609	-0.220988	0.184181	0.311881	-0.04616	NA	NA	NA
724	SACE_YAP	M3.Mosaic_Region_3	NA	UNK	2	1	ANEUPL	hom	Human	Human_clinical	0	98.3	92.6793	NA	NA	NA	NA	NA	NA	8.19672	0	70.9402	3.61446	NA	NA	NA	NA	NA	NA	NA	NA	NA	NA	NA	NA	NA	NA	NA	NA	NA	NA	NA	NA	NA	NA	NA	NA	NA	NA
725	SACE_YAQ	M3.Mosaic_Region_3	NA	UNK	2	0	EUPLOID	hom	Human	Human_clinical	0	68	43.008	57.36	9.47	6.2	84.54	29.93	24.41	21.7949	0	55.8824	3.50877	NA	NA	NA	NA	NA	NA	NA	NA	NA	NA	NA	NA	NA	NA	NA	NA	NA	NA	NA	NA	NA	NA	NA	NA	NA	NA
726	SACE_YAR	M3.Mosaic_Region_3	NA	UNK	2	0	EUPLOID	hom	Human	Human_clinical	0	98.21	94.763	71.78	47.35	10.89	84.56	60.98	18.81	39.2593	0	71.1712	8.86076	NA	NA	NA	NA	NA	NA	NA	NA	NA	NA	NA	NA	NA	NA	NA	NA	NA	NA	NA	NA	NA	NA	NA	NA	NA	NA
727	ABK	M3.Mosaic_Region_3	NA	UNK	1	0	EUPLOID	hom	Human	Human_clinical	NA	NA	NA	NA	NA	NA	NA	NA	NA	NA	NA	NA	NA	-0.0955765	-0.46403	-1.65195	-1.36997	-1.58726	0.0367742	0.325876	0.154319	0.194355	0.19047	-0.247992	-0.288101	-0.112982	0.030924	-0.128551	0.169566	-0.0331014	-1.18745	-0.244961	-0.312078	0.654268	0.170887	0.154669	0.0989751	0.471493	0.0295347
728	SACE_YAU	M3.Mosaic_Region_3	NA	UNK	2	0	EUPLOID	hom	Human	Human_clinical	0	97.71	94.176	113.72	71.44	10.02	96.02	91.55	80.85	26.3566	2.94118	89.726	25.1908	NA	NA	NA	NA	NA	NA	NA	NA	NA	NA	NA	NA	NA	NA	NA	NA	NA	NA	NA	NA	NA	NA	NA	NA	NA	NA
729	ABA	M3.Mosaic_Region_3	NA	UNK	1	0	EUPLOID	hom	Human	Human_clinical	0	61.6	41.6	NA	NA	NA	NA	NA	NA	NA	NA	NA	NA	0.0304254	-0.390472	-0.193483	-0.158315	-0.679384	-0.0744141	0.223367	0.110721	0.138023	0.0691797	0.138642	-0.0146724	-0.0266194	-0.0698249	0.101814	0.079763	0.0842216	0.0717283	0.220409	-0.662118	0.188729	0.288288	0.42115	0.0840143	0.00138024	-0.151383
730	SACE_YAV	M3.Mosaic_Region_3	NA	UNK	2	0	EUPLOID	hom	Human	Human_clinical	0	64.36	41.2984	19.14	4.26	3.43	90.8	66.3	52.35	5.45455	0	38.5714	0	NA	NA	NA	NA	NA	NA	NA	NA	NA	NA	NA	NA	NA	NA	NA	NA	NA	NA	NA	NA	NA	NA	NA	NA	NA	NA
731	AAS	M3.Mosaic_Region_3	NA	UNK	1	0	EUPLOID	hom	Human	Human_clinical	NA	NA	NA	NA	NA	NA	NA	NA	NA	NA	NA	NA	NA	0.214042	0.105116	-0.0319685	0.29249	0.309847	0.172436	0.296975	-0.0759766	0.0828948	0.00645287	0.232124	-0.0402643	-0.0327302	-0.122012	0.0672488	0.12869	-0.241812	0.82489	0.573074	-0.488373	0.304436	-1.36533	1.20354	0.211973	0.308125	0.177127
732	AAT	M3.Mosaic_Region_3	NA	UNK	1	1	ANEUPL	hom	Human	Human_clinical	0	78.8	74.4	NA	NA	NA	NA	NA	NA	NA	NA	NA	NA	0.283219	-0.339676	-0.603424	-0.439488	-0.857778	-0.121475	-0.100705	-0.17022	-0.238742	-0.0827232	-0.628733	-0.0859263	-0.300931	-0.149141	-0.20254	-0.16411	-0.269538	0.0240434	-0.0079302	-1.49524	-0.0253157	-0.764503	-0.062982	-0.623659	-0.535942	-0.452744
733	ABG	M3.Mosaic_Region_3	NA	UNK	1	0	EUPLOID	hom	Human	Human_clinical	NA	NA	NA	NA	NA	NA	NA	NA	NA	NA	NA	NA	NA	NA	-0.126529	0.345994	-0.0426335	-0.490324	-0.249847	-0.0572126	0.0555768	-0.0598644	0.114907	-0.31171	-0.166106	-0.12658	-0.114092	-0.167033	-0.110285	-0.0873048	0.211691	0.109027	-0.0615612	0.384161	NA	-0.0430374	-0.511015	-0.159123	-0.37142
734	SACE_YAK	M3.Mosaic_Region_3	NA	UNK	2	0	EUPLOID	hom	Human	Human_clinical	0	93.74	73.63	82.78	14.43	12.5	96.63	82.38	62.4	8.92857	0	42.9825	24.4898	NA	NA	NA	NA	NA	NA	NA	NA	NA	NA	NA	NA	NA	NA	NA	NA	NA	NA	NA	NA	NA	NA	NA	NA	NA	NA
735	CEN	M3.Mosaic_Region_3	NA	UNK	2	2	ANEUPL	het	Wild	Fruit	0	70	53.8	NA	NA	NA	NA	NA	NA	40	2.5	71	4.22535	-0.378105	-0.298703	-0.667593	-0.952952	-1.73345	-0.207257	-0.652855	0.0961761	0.134048	0.153984	-0.534559	-0.130053	-0.0615579	-0.0598615	-0.0731854	0.00985014	0.120862	-0.436375	-0.173804	-0.832998	0.0202402	0.29301	-0.153339	-0.146876	-0.253398	-0.265469
736	SACE_YAW	M3.Mosaic_Region_3	NA	UNK	2	0	EUPLOID	hom	Human	Human_clinical	0	89.28	77.418	61.05	21.4	11.06	90.58	44.5	33.43	6.17284	0	70.7792	1.83486	NA	NA	NA	NA	NA	NA	NA	NA	NA	NA	NA	NA	NA	NA	NA	NA	NA	NA	NA	NA	NA	NA	NA	NA	NA	NA
737	SACE_YBJ	M3.Mosaic_Region_3	NA	UNK	2	0	EUPLOID	hom	Human	Human_clinical	0	86.11	60.7488	NA	NA	NA	NA	NA	NA	36.0902	0	74.2424	6.12245	NA	NA	NA	NA	NA	NA	NA	NA	NA	NA	NA	NA	NA	NA	NA	NA	NA	NA	NA	NA	NA	NA	NA	NA	NA	NA
738	SACE_YBK	M3.Mosaic_Region_3	NA	UNK	2	0	EUPLOID	hom	Human	Human_clinical	0	83.14	49.0886	46.93	17.72	13.9	63.08	31.49	36.63	0	NA	13.4615	0	NA	NA	NA	NA	NA	NA	NA	NA	NA	NA	NA	NA	NA	NA	NA	NA	NA	NA	NA	NA	NA	NA	NA	NA	NA	NA
739	SACE_YBL	M3.Mosaic_Region_3	NA	UNK	2	0	EUPLOID	hom	Human	Human_clinical	0	88.08	64.6914	46.08	17.21	16.46	80.88	53.71	47.42	17	0	67	5	NA	NA	NA	NA	NA	NA	NA	NA	NA	NA	NA	NA	NA	NA	NA	NA	NA	NA	NA	NA	NA	NA	NA	NA	NA	NA
740	SACE_YBT	M3.Mosaic_Region_3	NA	UNK	2	0	EUPLOID	hom	Human	Human_clinical	0	94.82	81.4214	111.81	51.99	13.38	94.22	81.1	68.19	3.57143	0	47.619	4	NA	NA	NA	NA	NA	NA	NA	NA	NA	NA	NA	NA	NA	NA	NA	NA	NA	NA	NA	NA	NA	NA	NA	NA	NA	NA
741	ADK	M3.Mosaic_Region_3	NA	UNK	2	1	ANEUPL	het	Domesticated	Bakery	NA	NA	NA	NA	NA	NA	NA	NA	NA	0	NA	0	NA	-0.0766799	-0.933566	NA	NA	NA	-0.955123	NA	-0.443506	-0.360141	-0.395395	-1.3331	-0.475314	-0.486121	-0.651825	-0.417883	-0.127691	-0.578735	NA	NA	0.0847095	-0.653973	-0.613461	NA	-0.990484	-0.760975	-0.882967
742	SACE_MAB	M3.Mosaic_Region_3	NA	UNK	2	0	EUPLOID	hom	Human	Human_clinical	0	57.3	55.1	62.77	22.5	12.99	87.95	64.4	42.45	0	NA	0	NA	NA	NA	NA	NA	NA	NA	NA	NA	NA	NA	NA	NA	NA	NA	NA	NA	NA	NA	NA	NA	NA	NA	NA	NA	NA	NA
743	CKA	M3.Mosaic_Region_3	NA	UNK	2	0	EUPLOID	het	Human	Human_clinical	0	96	89.4	69.16	7.28	4.29	84.19	56.4	39.08	10	0	32	0	-1.86586	-0.481513	-0.722405	-0.288226	-0.217796	-0.213336	0.0425178	-0.143474	-0.0509286	0.0511836	-0.259825	-0.232464	-0.208072	-0.125357	-0.117812	-0.111963	-0.180973	-0.289762	-0.24175	-0.0961872	-0.289906	0.629586	-0.147088	0.0164323	-0.459242	-0.132209
744	AGP	M3.Mosaic_Region_3	NA	UNK	1	2	ANEUPL	het	Wild	Fruit	NA	NA	NA	NA	NA	NA	NA	NA	NA	NA	NA	NA	NA	-0.528095	-0.0751282	NA	-1.7729	-1.68654	-0.336026	-0.0770031	-0.00235091	0.247369	0.0106719	-0.2714	-0.157986	-0.0801697	-0.202824	-0.211522	-0.175284	-0.00658808	-0.647326	0.161052	-0.634913	0.570049	-0.460143	-0.623764	-0.532413	-0.218918	-0.489524
745	SACE_YDH	M3.Mosaic_Region_3	NA	UNK	2	3	ANEUPL	hom	UNK	Fermentation	NA	NA	NA	NA	NA	NA	NA	NA	NA	NA	NA	NA	NA	NA	NA	NA	NA	NA	NA	NA	NA	NA	NA	NA	NA	NA	NA	NA	NA	NA	NA	NA	NA	NA	NA	NA	NA	NA	NA
746	CHS	M3.Mosaic_Region_3	NA	UNK	2	0	EUPLOID	het	Human	Human_clinical	0	77.9	49.5	88.33	35.91	16.29	94.66	85.32	71.75	14	0	56	14.2857	0.0347194	-0.189393	NA	-0.58698	-0.520079	-0.15334	-0.111646	0.142265	0.248464	0.205517	-0.142646	-0.0425432	-0.0743448	0.0465613	0.167209	-0.00485471	-0.0314377	-0.785817	-0.504096	-0.550764	0.303689	-0.370851	-0.155397	-0.0574705	-0.104608	-0.098119
747	CHT	M3.Mosaic_Region_3	NA	UNK	2	0	EUPLOID	het	Human	Human_clinical	0	91.8	76.3	86.39	31.03	15.56	93.51	74.8	62.45	31	0	45	8.88889	-0.204235	-0.258666	NA	0.505676	NA	0.000626413	0.717665	0.125994	NA	0.104427	1.05884	0.336696	1.06466	0.120014	0.537865	0.651267	0.489144	NA	0.700671	-0.84648	NA	-1.02134	1.05715	-0.130451	0.505062	NA
748	ABD	M3.Mosaic_Region_3	NA	UNK	2	2	ANEUPL	hom	Human	Human_clinical	0	71.5	50.7	NA	NA	NA	NA	NA	NA	0	NA	0	NA	-0.0979696	-0.0883288	-0.443986	-0.441482	-0.594342	0.0437009	-0.0810496	0.103169	-0.0182245	0.101913	-0.405281	-0.194905	0.00111357	-0.0349765	-0.173297	-0.333849	-0.0755434	-0.276896	0.152901	-0.55434	0.603235	0.0330237	-0.297526	-0.712184	-0.777405	-0.70089
749	ATC	M3.Mosaic_Region_3	NA	UNK	2	1	ANEUPL	het	Human	Human_clinical	0	91.2	70.3	NA	NA	NA	NA	NA	NA	13	7.69231	36	8.33333	0.347618	NA	0.159765	-0.38737	-0.293316	0.584006	-0.0367799	0.201613	0.0862352	0.276477	-0.305828	-0.0223621	0.0161475	-0.0540845	-0.127912	-0.248497	0.0428827	-0.202792	0.161816	-0.259423	1.2886	0.191002	0.154826	-0.418685	-0.458758	-0.453523
750	ATD	M3.Mosaic_Region_3	NA	UNK	2	0	EUPLOID	hom	Human	Human_clinical	0	95.1	90.1	103.33	104.7	25.39	93.15	66.22	19.7	3	0	51	17.6471	-0.312813	-0.227138	0.454468	-0.738384	-1.11572	0.0789198	0.382023	0.432041	0.23074	0.3884	-0.0926408	0.00891965	0.0930835	0.0538704	-0.0442348	0.108656	0.108156	0.130969	0.623603	-0.327242	0.924482	0.888106	0.627498	0.246274	0.320188	0.0942287
751	ANA	M3.Mosaic_Region_3	NA	UNK	2	1	ANEUPL	het	Domesticated	Wine	0	57.3	26.2	NA	NA	NA	NA	NA	NA	0	NA	0	NA	0.0663543	-0.237053	NA	-0.554418	-0.640537	-0.00405991	-0.161037	-0.086393	0.029417	0.00455099	-0.23619	-0.139163	-0.246574	-0.135762	0.0173106	-0.131431	-0.140602	-0.352735	-0.360823	0.0747451	0.646161	0.272218	0.492728	0.257258	0.0713033	0.128967
752	BBL	M3.Mosaic_Region_3	NA	UNK	2	5	ANEUPL	hom	Wild	Insect	0	33.7	23.1	NA	NA	NA	NA	NA	NA	97	7.21649	97	3.09278	-0.119956	-0.126547	NA	-0.15886	-0.212169	-0.573989	-0.130496	0.0229004	0.0123318	0.0109462	-0.304018	-0.158265	-0.226471	-0.316705	-0.129531	-0.493363	-0.373649	-0.601751	-0.237679	-0.452257	-0.243431	0.371549	-0.321636	-0.536117	-0.705305	-0.553667
753	CDC	M3.Mosaic_Region_3	NA	UNK	2	1	ANEUPL	hom	Wild	Tree	33.8	NA	NA	NA	NA	NA	NA	NA	NA	94	4.25532	92	5.43478	-0.208998	-0.0112593	0.122591	-0.159158	-0.0305491	0.238994	0.0791372	0.220009	0.0621679	0.138155	0.0140885	-0.0212922	-0.180789	-0.0285111	-0.0383905	-0.158476	-0.0908078	-0.0687841	-0.071226	0.0869274	-0.505232	-0.298593	-0.326904	-0.53185	-0.542505	-0.532708
754	CDD	M3.Mosaic_Region_3	NA	UNK	2	0	EUPLOID	hom	Wild	Tree	33.9	NA	NA	86.85	51.39	25.98	91.59	75.63	59.59	95	0	98	3.06122	0.301903	0.0479253	NA	-0.673808	-0.267483	0.100512	-0.138565	0.158212	-0.0630256	0.000808348	-0.0515239	0.0876119	-0.127003	0.02415	-0.0598851	-0.242381	-0.149178	-0.503979	-0.269365	-0.336459	-0.479902	NA	-0.701482	-0.649	-0.696715	-0.690134
755	CDE	M3.Mosaic_Region_3	NA	UNK	2	0	EUPLOID	hom	Wild	Tree	54.3	NA	NA	87.04	65.51	35.19	91.57	82.18	68.11	98	0	99	4.0404	0.515521	-0.0879426	-0.707648	-0.304125	-0.160956	0.0642016	0.00313553	0.261278	0.177245	0.106992	-0.0915954	-0.0325802	-0.138327	-0.0980056	-0.0582126	-0.0613294	-0.046717	-0.314333	-0.207064	0.162355	-0.571322	-0.0138951	-0.317902	-0.606739	-0.610596	-0.560013
756	CPC	M3.Mosaic_Region_3	NA	UNK	2	0	EUPLOID	het	Wild	Fruit	0	90.7	87.8	84.32	47.06	22.06	94.84	79.46	51.45	3	0	26	3.84615	0.0867377	0.180991	2.12905	0.640862	-0.262112	0.263627	0.534766	0.443523	0.453754	0.429016	0.347452	0.253983	0.264441	0.151584	0.10498	0.179887	0.560357	0.716804	0.677773	-0.526651	1.01388	-1.68761	1.81077	0.500938	0.711198	0.509348
757	BMF	M3.Mosaic_Region_3	NA	UNK	2	1	ANEUPL	het	Human	Human	0	94.3	79.7	NA	NA	NA	NA	NA	NA	0	NA	0	NA	NA	-0.537272	-0.0384144	-0.148429	-0.515032	-0.0584299	-0.101644	-0.0566833	-0.0711321	-0.0687866	-0.386666	-0.326937	-0.240241	-0.318841	-0.254209	-0.30651	-0.301148	-0.802158	-0.441462	-1.09909	-0.0471167	NA	0.196842	0.114521	0.121582	0.122039
758	CKN	M3.Mosaic_Region_3	NA	UNK	2	0	EUPLOID	het	Human	Human_clinical	0	89.8	68.4	89.57	45.36	17.51	93.22	68.51	50.72	2	0	58	6.89655	0.0877833	-0.339332	-0.574115	-0.28921	-0.187913	-0.220189	-0.151754	NA	-0.0870872	0.0273193	-0.383721	-0.215492	-0.031171	-0.145179	-0.128079	-0.184519	-0.254517	-0.410712	-0.288451	-0.19111	-0.243784	NA	-0.324044	-0.0200199	-0.438588	-0.108119
759	CIG	M3.Mosaic_Region_3	NA	UNK	2	0	EUPLOID	het	Human	Human_clinical	0	91.5	74.4	88.54	53.99	20.16	91.2	42.53	22.62	1	0	50	4	-0.501305	-0.333985	-1.41525	-0.424266	-0.577418	-0.369758	-0.182112	-0.0751774	-0.0640779	0.0172025	-0.322282	-0.114999	-0.167206	-0.0935072	-0.00812635	-0.0983415	-0.0754288	-0.789847	-0.629122	-0.635709	0.0276053	NA	0.166527	-0.0741017	-0.199272	-0.135604
760	CIL	M3.Mosaic_Region_3	NA	UNK	2	0	EUPLOID	het	Human	Human_clinical	0	93.8	79.3	87.8	59.77	25.43	91.48	58.96	30.82	4	0	41	2.43902	-0.835112	-0.249445	-1.2451	-0.149774	-0.106513	-0.332485	-0.240162	-0.0893222	-0.202417	0.00457499	-0.309667	-0.283726	-0.0314999	-0.103283	-0.165687	-0.254608	-0.170258	-0.589452	-0.458492	-0.0755506	-0.245793	0.274339	-0.160074	-0.106145	-0.483572	-0.230099
761	AAG	M3.Mosaic_Region_3	NA	UNK	1	0	EUPLOID	hom	Wild	Unknown	NA	NA	NA	NA	NA	NA	NA	NA	NA	NA	NA	NA	NA	-1.53825	0.233193	NA	-1.62115	-1.73022	-0.106224	-0.104394	0.0428799	0.289171	0.120533	-0.108735	0.392597	-0.0818714	-0.269995	-0.12638	-0.218367	-0.161373	-0.6872	-0.0430059	NA	0.876037	-0.889387	-0.0104763	-0.21156	0.176321	-0.431192
762	AHA	M3.Mosaic_Region_3	NA	UNK	1	0	EUPLOID	hom	Wild	Fruit	NA	NA	NA	NA	NA	NA	NA	NA	NA	NA	NA	NA	NA	0.418105	0.332601	-0.0417003	0.512306	NA	0.316838	0.447787	0.205254	0.394688	0.262095	0.958729	0.435509	-0.0230724	0.194044	0.596565	0.235078	0.273518	0.253339	0.164825	0.241313	0.873042	NA	0.35631	0.129131	-0.0393663	0.049678
763	CII	M3.Mosaic_Region_3	NA	UNK	2	0	EUPLOID	het	Human	Human_clinical	0	73.4	59.8	67.89	13.58	5.94	86.5	25.67	16.2	0	NA	11	0	NA	-0.120476	0.0910397	0.180872	-0.153511	-0.310613	0.306999	0.243108	0.203805	0.126519	0.000935443	NA	0.136273	-0.281148	NA	-0.0701082	NA	-0.0896178	0.266159	0.00868561	0.421402	NA	0.761476	NA	0.203115	NA
764	CIK	M3.Mosaic_Region_3	NA	UNK	2	1	ANEUPL	het	Human	Human_clinical	0	69	53.9	NA	NA	NA	NA	NA	NA	2	0	28	7.14286	-0.0258094	-0.173415	-0.560302	-0.249138	-0.727527	0.116412	0.0688423	0.207159	0.134918	0.244885	-0.13361	0.0304886	0.0143444	-0.0157663	0.0969464	0.0653969	-0.00916508	-0.333407	-0.236459	-0.396265	0.431251	0.46161	-0.137183	0.22255	-0.251143	0.170595
765	BTA	M3.Mosaic_Region_3	NA	UNK	3	0	EUPLOID	het	Human	Human_clinical	0	69.7	50.8	NA	NA	NA	NA	NA	NA	0	NA	42	7.14286	-0.121734	-0.266631	1.59924	0.28511	-0.416626	0.0628407	0.446543	0.212169	0.514708	0.106537	0.285817	0.250323	0.222047	0.187639	0.1436	0.509082	0.491869	0.362539	0.116188	0.0596639	0.432091	0.295015	1.01287	0.0893868	0.607256	0.152972
766	BDC	M3.Mosaic_Region_3	NA	UNK	2	1	ANEUPL	het	Wild	Nature	0	60.2	38.6	NA	NA	NA	NA	NA	NA	0	NA	58	3.44828	-0.28914	-0.340918	0.113053	0.172394	-0.13511	-0.100935	0.293841	NA	-0.00899529	0.250798	-0.00599366	-0.187235	0.0196807	-0.0580462	-0.11129	-0.230877	0.0673042	-0.105188	0.134782	-0.543096	0.412895	0.248046	0.441295	0.264246	-0.00883443	0.307549
767	BDF	M3.Mosaic_Region_3	NA	UNK	2	1	ANEUPL	het	Wild	Nature	0	78.5	54.8	NA	NA	NA	NA	NA	NA	4	0	66	7.57576	0.0029291	-0.166899	-0.687227	-0.048031	-0.463842	-0.0902955	-0.0111896	0.344405	0.12052	0.189765	-0.323684	0.0537273	-0.140202	0.00220757	0.121018	-0.248733	0.0371481	-0.405967	-0.0143747	-0.451381	0.438851	0.397525	0.319166	0.157166	-0.0612314	0.0220088
768	BDG	M3.Mosaic_Region_3	NA	UNK	2	1	ANEUPL	het	Wild	Nature	0	78.3	55.4	NA	NA	NA	NA	NA	NA	4	0	62	0	0.011958	-0.359064	-0.669871	-0.0676627	-0.34742	-0.101714	0.0952461	0.215861	0.0979567	0.181881	-0.19405	0.0229079	-0.208738	-0.0713543	-0.0419702	-0.313324	-0.000736687	-0.27787	-0.0110106	-0.965203	0.482658	0.354745	0.260584	0.133144	-0.160886	0.118231
769	CHQ	M3.Mosaic_Region_3	NA	UNK	2	0	EUPLOID	het	Domesticated	Bakery	0	75.1	27.7	63.11	1.16	1.36	8.75	2.3	9.46	0	NA	0	NA	NA	NA	NA	NA	NA	NA	NA	NA	NA	NA	NA	NA	NA	NA	NA	NA	NA	NA	NA	NA	NA	NA	NA	NA	NA	NA
770	ALR	M3.Mosaic_Region_3	NA	UNK	3	3	ANEUPL	het	Wild	Tree	0	65.3	43	NA	NA	NA	NA	NA	NA	9	0	75	6.66667	-0.141215	-0.105648	1.5438	0.26612	0.252093	0.0349234	0.688864	0.418128	0.128682	0.411138	-0.131073	-0.00538129	0.0979387	0.0269191	0.112498	-0.211572	0.0321961	0.201891	0.408768	-0.495289	0.838376	0.465829	1.66095	0.394213	0.523219	0.372583
771	AEL	M3.Mosaic_Region_3	NA	UNK	2	0	EUPLOID	het	Domesticated	Distillery	NA	NA	24.8	16.08	11.85	13.62	75.73	43.31	26.14	0	NA	0	NA	0.409942	-0.459861	1.26982	-0.0345109	-0.182128	-0.669534	0.151959	-0.590269	-0.0818103	-0.434587	-0.42789	-0.426788	-0.424838	-0.441992	-0.398897	-0.618901	-0.440236	-0.551351	-0.251458	0.149223	-0.21894	-0.477175	0.720828	-0.0274976	0.0397893	-0.0251247
772	AEE	M3.Mosaic_Region_3	NA	UNK	3	5	ANEUPL	het	Domesticated	Distillery	0	70.9	49	NA	NA	NA	NA	NA	NA	0	NA	21	0	NA	-0.878578	-0.161037	-0.381303	-0.862765	0.0698788	-0.109799	0.168188	0.22042	0.18262	-0.264205	0.0372632	0.201257	-0.00537207	-0.00848915	-0.0761914	0.195713	-0.535089	-0.123484	-1.00274	-0.0850426	0.227109	0.364023	0.184598	0.124165	0.180885
773	ARA	M3.Mosaic_Region_3	NA	UNK	4	3	ANEUPL	het	Domesticated	Distillery	NA	NA	NA	NA	NA	NA	NA	NA	NA	0	NA	0	NA	-0.216656	NA	-1.2778	NA	NA	NA	NA	-1.10002	NA	NA	-1.27393	-2.32986	-0.907302	-2.02333	NA	-0.837252	-0.816754	NA	-0.413852	NA	NA	-1.15994	0.241343	-0.887012	-0.251409	-1.18884
774	ARB	M3.Mosaic_Region_3	NA	UNK	4	2	ANEUPL	het	Domesticated	Bakery	NA	NA	NA	NA	NA	NA	NA	NA	NA	0	NA	41	9.7561	NA	-0.125396	0.728049	0.0503099	-0.0353474	0.192657	0.36486	-0.0408668	NA	0.336463	0.234956	-0.196516	0.116469	0.0555823	0.192631	0.479625	0.0902461	-0.549657	0.55558	0.597398	0.218738	NA	0.932571	0.205132	0.419584	0.340957
775	BTB	M3.Mosaic_Region_3	NA	UNK	3	1	ANEUPL	het	Domesticated	Bakery	NA	NA	NA	NA	NA	NA	NA	NA	NA	0	NA	3	33.3333	-0.0125136	-0.119054	NA	0.0647833	-0.28523	-0.0807952	0.606026	0.446475	0.430788	-0.0352649	-0.0768985	0.0923943	-0.0132416	0.00641782	0.12586	0.392986	0.207361	0.128615	-0.283619	-0.866819	0.744727	0.464018	1.37629	0.169223	0.244078	0.117387
776	ATB	M3.Mosaic_Region_3	NA	UNK	3	0	EUPLOID	het	Wild	Nature	0	63.6	42.8	NA	NA	NA	NA	NA	NA	0	NA	46	21.7391	-0.303044	-0.284826	-0.0944237	-0.0453318	-0.149664	0.0446682	0.257385	0.361454	0.410121	0.280748	0.0450537	0.192621	0.00328238	0.0339673	0.0718141	0.0145078	0.0489295	-0.161352	-0.10242	0.131318	0.598008	0.499955	0.374516	0.330745	0.212304	0.36147
777	BIE	M3.Mosaic_Region_3	NA	UNK	2	0	EUPLOID	het	Domesticated	Wine	0	80.8	55.8	86.2	29.87	10.99	96.67	81.11	50.4	2	0	51	1.96078	0.00454209	-0.561362	-0.565585	-0.528605	-0.506288	0.0322063	-0.0503452	-0.158882	0.0816562	-0.042435	-0.242476	-0.269087	-0.17809	-0.23583	-0.0179999	-0.101705	-0.269316	-0.726195	-0.353647	-0.020701	0.13385	0.228465	-0.297716	-0.387695	0.0410197	-0.226759
778	BPA	M3.Mosaic_Region_3	NA	UNK	2	1	ANEUPL	het	Wild	Soil	0	40.8	24.6	NA	NA	NA	NA	NA	NA	1	0	39	2.5641	-0.363688	-0.52314	0.238982	0.00379313	0.00552324	-0.194499	-0.0172171	0.200128	0.301578	0.178238	-0.200659	-0.0396578	0.00999794	-0.0302977	0.0203032	-0.019911	0.00922479	-0.178894	0.05219	-0.586804	0.633952	-0.168518	0.182705	-0.280008	-0.487421	-0.363451
779	AGT	M3.Mosaic_Region_3	NA	UNK	1	0	EUPLOID	hom	UNK	Unknown	NA	NA	NA	NA	NA	NA	NA	NA	NA	NA	NA	NA	NA	-0.122898	-0.0532703	0.449024	-0.0683357	-0.196883	0.156275	0.48044	0.441212	0.314159	0.373644	0.294042	0.150498	0.194307	0.262488	0.144317	0.286774	0.308054	0.233903	0.579076	-0.220617	0.723968	-0.303445	0.427858	-0.00817943	0.0851276	-0.0275493
780	CIH	M3.Mosaic_Region_3	NA	UNK	2	0	EUPLOID	het	Human	Human_clinical	0	95	87	88.62	49.46	16.58	90.91	80.81	60.99	0	NA	24	70.8333	-0.0174642	-0.190018	-1.10741	-0.250381	-0.557024	-0.325903	0.0934378	0.0956123	0.10171	0.131865	-0.0703814	-0.171701	-0.133848	-0.210927	-0.0546664	-0.0834438	0.00989499	-0.358309	-0.189389	-0.00392097	0.114624	-0.38217	0.726977	0.150596	0.399765	0.149674
781	ABF	M3.Mosaic_Region_3	NA	UNK	1	0	EUPLOID	hom	Human	Human_clinical	0	84.7	85.6	NA	NA	NA	NA	NA	NA	NA	NA	NA	NA	-0.855457	-0.309602	-1.27337	-1.30028	-1.75779	-0.397871	0.636936	0.125292	0.227775	0.117455	-0.441299	0.00690625	0.109084	0.073829	-0.0577227	0.206853	0.0475252	-0.32027	-0.365563	-0.789255	-0.0774161	0.0634836	-0.649004	-0.447157	-0.498182	-0.692322
782	SACE_YAL	M3.Mosaic_Region_3	NA	UNK	2	0	EUPLOID	hom	Human	Human_clinical	NA	NA	NA	92.07	71.53	37.22	97.65	92.49	74.86	0.990099	0	11.4035	0	NA	NA	NA	NA	NA	NA	NA	NA	NA	NA	NA	NA	NA	NA	NA	NA	NA	NA	NA	NA	NA	NA	NA	NA	NA	NA
783	AEI	M3.Mosaic_Region_3	NA	UNK	1	0	EUPLOID	hom	Domesticated	Bakery	0	73.4	63.9	NA	NA	NA	NA	NA	NA	NA	NA	NA	NA	0.410389	-0.444214	0.510735	-0.137825	-0.886964	-0.293404	0.29416	0.398867	0.318993	0.179617	-0.485168	0.059887	0.019513	0.0199371	-0.119617	0.14126	-0.0725624	-0.2729	0.269417	-0.24074	0.236417	0.201395	0.785558	0.193806	0.431899	0.240121
784	AFG	M3.Mosaic_Region_3	NA	UNK	1	0	EUPLOID	hom	Domesticated	Bakery	0	52	23.5	NA	NA	NA	NA	NA	NA	NA	NA	NA	NA	NA	-0.134727	0.323128	-0.651879	-0.734934	-0.211972	-0.218763	-0.129829	-0.042703	-0.0271709	-0.52738	-0.252528	-0.192306	-0.257896	-0.244382	-0.181833	-0.175942	-0.438433	-0.184081	-0.581234	-0.0634535	NA	0.519191	-0.107229	-0.169521	-0.0537783
785	SACE_YBU	M3.Mosaic_Region_3	NA	UNK	2	0	EUPLOID	hom	Human	Human_clinical	0	91.46	71.2008	44.48	2.81	1.41	95.82	85.91	71.73	51.3274	1.72414	75.4098	11.9565	NA	NA	NA	NA	NA	NA	NA	NA	NA	NA	NA	NA	NA	NA	NA	NA	NA	NA	NA	NA	NA	NA	NA	NA	NA	NA
786	SACE_YBM	M3.Mosaic_Region_3	NA	UNK	2	0	EUPLOID	hom	Human	Human_clinical	NA	NA	NA	NA	NA	NA	NA	NA	NA	NA	NA	NA	NA	NA	NA	NA	NA	NA	NA	NA	NA	NA	NA	NA	NA	NA	NA	NA	NA	NA	NA	NA	NA	NA	NA	NA	NA	NA	NA
787	ABC	M3.Mosaic_Region_3	NA	UNK	1	0	EUPLOID	hom	Human	Human_clinical	NA	NA	NA	NA	NA	NA	NA	NA	NA	NA	NA	NA	NA	-0.839417	-0.0318725	1.20794	0.839503	0.928813	-0.246241	0.478935	0.153523	-0.0674298	0.214875	0.677991	0.0556632	-0.0019729	0.0677663	-0.123052	0.167796	0.0889612	0.38813	0.413635	-0.112219	0.250025	0.344762	1.18923	0.249581	-0.065837	-0.0422021
788	SACE_YDL	M3.Mosaic_Region_3	NA	UNK	2	0	EUPLOID	hom	Human	Human_clinical	NA	NA	NA	NA	NA	NA	NA	NA	NA	NA	NA	NA	NA	NA	NA	NA	NA	NA	NA	NA	NA	NA	NA	NA	NA	NA	NA	NA	NA	NA	NA	NA	NA	NA	NA	NA	NA	NA	NA
789	SACE_YDN	M3.Mosaic_Region_3	NA	UNK	2	0	EUPLOID	hom	Human	Human_clinical	0	79.66	36.2336	NA	NA	NA	NA	NA	NA	19.2708	0	45.7944	8.16327	NA	NA	NA	NA	NA	NA	NA	NA	NA	NA	NA	NA	NA	NA	NA	NA	NA	NA	NA	NA	NA	NA	NA	NA	NA	NA
790	CIC	M3.Mosaic_Region_3	NA	UNK	2	0	EUPLOID	het	Human	Human_clinical	12.7	NA	NA	84.89	63.61	40.02	88.46	70.3	44.45	36	0	70	30	-1.62837	-0.32622	-0.408287	-0.0719572	-0.297542	-0.0364111	0.10305	0.192774	0.0854245	0.224734	-0.14738	0.0833784	-0.0530302	-0.0100516	-0.0905035	-0.157857	0.0243328	-0.777002	-0.320475	-0.466574	0.527653	NA	0.392399	0.17201	0.113683	0.133206
791	CDK	M3.Mosaic_Region_3	NA	UNK	1	0	EUPLOID	hom	Wild	Tree	0	76.1	65.1	NA	NA	NA	NA	NA	NA	NA	NA	NA	NA	-0.103158	-0.0348961	-0.114792	-0.395748	-0.370232	-0.163724	0.0303009	0.00371436	-0.0188704	-0.0299672	-0.169125	-0.132801	-0.261328	-0.210078	0.0567975	0.0115254	-0.305161	-0.345527	-0.182066	0.194752	-0.480981	-0.337792	-0.455656	-0.640866	-0.54453	-0.527743
792	CEM	M3.Mosaic_Region_3	NA	UNK	1	0	EUPLOID	hom	Domesticated	Fermentation	NA	NA	NA	NA	NA	NA	NA	NA	NA	NA	NA	NA	NA	0.248588	0.345277	1.25052	0.0516892	NA	0.647572	0.292129	0.0930927	0.00669725	-0.164803	0.547864	-0.493734	-0.207009	-0.180227	NA	0.864023	-0.0488724	0.769211	0.690907	0.918934	0.957147	0.248376	1.23224	0.0929021	0.939611	0.774965
793	CIF	M3.Mosaic_Region_3	NA	UNK	2	0	EUPLOID	het	Human	Human_clinical	0	91.7	90	NA	NA	NA	NA	NA	NA	5	0	14	0	0.106265	-0.28613	-0.863045	-0.271399	-0.56988	0.097311	0.103783	0.248067	0.194543	0.181649	-0.0522204	0.0876629	-0.0849938	0.0961401	0.106977	0.00896352	0.0887271	-0.363588	-0.106104	-0.645878	0.212171	0.220086	0.134347	0.335787	0.0115933	0.227627
794	CID	M3.Mosaic_Region_3	NA	UNK	2	0	EUPLOID	het	Human	Human_clinical	0	69.4	41.4	53.15	16.65	9.56	82.69	19.64	16.72	0	NA	0	NA	-1.70368	-0.15728	-0.709553	-0.0867087	-0.425395	-0.168072	-0.0581249	-0.247696	-0.0952969	-0.134923	-0.365047	-0.291211	-0.258928	-0.343626	-0.431581	-0.468085	-0.304592	-0.632929	-0.449219	-0.742412	-0.0525651	-0.623298	0.0930788	0.0973232	0.099636	-0.0534467
795	BBT	M3.Mosaic_Region_3	NA	UNK	3	0	EUPLOID	het	Domesticated	Wine	0	71.3	46.7	NA	NA	NA	NA	NA	NA	10	0	51	9.80392	-0.160763	-0.233972	0.0696106	0.184931	0.181514	0.234485	0.0601892	0.368848	0.206965	0.265786	-0.130222	0.00931006	-0.215642	0.0505676	-0.0403565	-0.280674	-0.124964	-0.324175	-0.269399	-0.153105	0.479254	0.269828	0.731537	0.479197	0.324575	0.406947
796	CHN	M3.Mosaic_Region_3	NA	UNK	2	0	EUPLOID	het	Domesticated	Bakery	0	86.9	68.5	NA	NA	NA	NA	NA	NA	24	0	50	6	NA	NA	NA	NA	NA	NA	NA	NA	NA	NA	NA	NA	NA	NA	NA	NA	NA	NA	NA	NA	NA	NA	NA	NA	NA	NA
797	CHP	M3.Mosaic_Region_3	NA	UNK	2	0	EUPLOID	het	Domesticated	Bakery	0	89.1	67.5	NA	NA	NA	NA	NA	NA	30	0	58	15.5172	NA	NA	NA	NA	NA	NA	NA	NA	NA	NA	NA	NA	NA	NA	NA	NA	NA	NA	NA	NA	NA	NA	NA	NA	NA	NA
798	CMG	M3.Mosaic_Region_3	NA	UNK	3	2	ANEUPL	het	Domesticated	Sake	0	80.6	74	NA	NA	NA	NA	NA	NA	56	0	84	16.6667	-0.868599	-0.00879767	0.104785	0.285818	-0.0364562	0.163228	0.309333	0.358266	0.304877	0.379419	0.00661539	0.198066	0.258888	0.0495717	0.0143789	-0.0282634	0.381075	0.123489	0.0616816	-0.157946	0.455228	-0.905643	0.587257	0.366819	0.290418	0.28824
799	CRE	M3.Mosaic_Region_3	NA	UNK	3	0	EUPLOID	het	Wild	Insect	0	76.7	58.4	NA	NA	NA	NA	NA	NA	1	0	41	24.3902	-0.100904	-0.0844801	-0.0038133	0.13566	0.480222	-0.110388	0.277259	0.377772	0.310781	0.572591	-0.159669	-0.0342013	-0.0132645	0.0284922	0.105578	-0.0118663	0.139995	0.342913	0.734147	-0.295963	0.276596	0.393376	1.24776	0.190165	0.0208239	0.10786
800	BDM	M3.Mosaic_Region_3	NA	UNK	2	0	EUPLOID	het	Wild	Nature	0	77.3	49.6	51.59	36.31	28.28	91.73	62.58	54.92	0	NA	16	0	-0.112042	-0.386605	-0.49157	-0.00110049	-0.0736085	-0.136772	-0.117662	0.0342087	0.0407993	0.0687026	-0.12844	-0.271962	-0.265047	-0.0961452	-0.255409	-0.420105	-0.113301	-0.498206	-0.425728	-0.894046	0.311219	0.522361	0.17514	0.173907	0.202094	0.254346
801	ACI	M3.Mosaic_Region_3	NA	UNK	1	0	EUPLOID	hom	Wild	Fruit	NA	NA	NA	NA	NA	NA	NA	NA	NA	NA	NA	NA	NA	0.281678	-0.215375	0.710023	0.10575	-0.280685	0.0431178	0.58872	0.0872317	-0.370541	0.272718	-0.149804	-0.235209	-0.0861022	-0.081325	-0.158167	-0.247739	-0.0139892	0.101523	0.293628	-0.230193	-0.0629177	0.453596	0.599193	-0.0817871	0.0601295	-0.116498
802	SACE_YCS	M3.Mosaic_Region_3	NA	UNK	2	0	EUPLOID	hom	UNK	Unknown	NA	NA	NA	NA	NA	NA	NA	NA	NA	0	NA	0	NA	NA	NA	NA	NA	NA	NA	NA	NA	NA	NA	NA	NA	NA	NA	NA	NA	NA	NA	NA	NA	NA	NA	NA	NA	NA	NA
803	ACL	M3.Mosaic_Region_3	NA	UNK	1	1	ANEUPL	hom	Domesticated	Palm wine	0	42.2	22.9	NA	NA	NA	NA	NA	NA	NA	NA	NA	NA	-0.30632	0.251212	0.417308	0.298197	-0.791127	0.15837	0.159878	0.149781	0.011209	0.0819858	0.201536	-0.0998247	0.0905599	0.0939799	0.0769064	0.283592	0.176399	-0.308918	-0.160449	-0.444408	0.800135	-0.206665	0.661029	-0.0187511	0.0658678	-0.218827
804	CEQ	M3.Mosaic_Region_3	NA	UNK	2	0	EUPLOID	hom	Domesticated	Fermentation	0	94.3	87.7	85.05	47.59	18.59	89.69	62.1	46.68	0	NA	32	0	-0.413612	-0.590311	-0.203204	-0.114357	-0.278932	-0.493591	0.162741	-0.0205794	-0.0615487	0.0629403	-0.325522	-0.0742529	-0.213685	-0.110828	-0.24299	-0.304663	-0.082227	-0.148307	-0.124261	-0.626017	0.251098	-0.665308	0.42564	0.0746091	-0.0495842	-0.0449454
805	BAB	13.African_palm_wine	NA	dom	3	0	EUPLOID	het	Domesticated	Palm wine	0	35.6	10.6	NA	NA	NA	NA	NA	NA	0	NA	30	3.33333	-0.123375	0.233144	-0.252259	0.0549942	-0.0314584	0.0426657	-0.110553	0.045802	-0.137935	0.105125	-0.262344	-0.158002	-0.145253	-0.266401	-0.190672	-0.406841	-0.197751	0.00346391	0.252683	0.598486	-0.113647	0.526757	-0.00356096	-0.474467	-0.531582	-0.621524
806	AVV	13.African_palm_wine	NA	dom	3	0	EUPLOID	het	Domesticated	Palm wine	0	47.1	0.95	NA	NA	NA	NA	NA	NA	1	0	10	40	-0.145668	-0.673844	NA	NA	NA	-1.17583	NA	-0.121142	-0.371857	-0.284262	NA	-0.275503	-0.230725	-0.440571	-0.580312	-0.824427	-0.468232	NA	NA	-1.02686	-0.271183	0.509421	NA	NA	NA	NA
807	BAA	13.African_palm_wine	NA	dom	3	0	EUPLOID	het	Domesticated	Palm wine	0	36.4	12.1	NA	NA	NA	NA	NA	NA	1	0	21	9.52381	-0.184477	-0.144774	-0.659873	0.0927217	-0.00227384	0.0214037	-0.133107	-0.0126297	-0.102323	0.040786	-0.254091	-0.274522	-0.122635	-0.283177	-0.0863548	-0.358524	-0.225256	-0.0781849	0.092113	0.58085	0.0566873	0.394397	-0.026085	-0.532834	-0.703467	-0.707998
808	BAD	13.African_palm_wine	NA	dom	3	0	EUPLOID	het	Domesticated	Palm wine	0	37	13.3	NA	NA	NA	NA	NA	NA	0	NA	23	8.69565	-0.132021	-0.0269226	-0.665806	-0.297374	-0.313383	0.0774384	-0.241297	0.0728352	-0.18168	0.063962	-0.316747	-0.135155	0.0367383	-0.320031	-0.0883932	-0.33973	-0.169245	-0.431282	-0.00423215	0.593562	-0.240108	0.396249	-0.180442	-0.536758	-0.605366	-0.540478
809	BAC	13.African_palm_wine	NA	dom	3	0	EUPLOID	het	Domesticated	Palm wine	0	34.3	11.2	NA	NA	NA	NA	NA	NA	2	0	36	16.6667	-0.0732237	-0.102348	-0.802052	-0.169545	-0.247991	0.171344	-0.154195	0.0591245	-0.176669	0.0110787	-0.288711	-0.207219	-0.122556	-0.302854	-0.126237	-0.411183	-0.254854	-0.495626	-0.094016	0.500972	0.32558	0.418147	-0.124822	-0.684722	-0.765095	-0.614297
810	BAE	13.African_palm_wine	NA	dom	3	0	EUPLOID	het	Domesticated	Palm wine	0	31.8	9.76	NA	NA	NA	NA	NA	NA	0	NA	28	17.8571	-0.117267	-0.0094967	-0.620759	-0.387061	-0.327283	0.103122	-0.287986	0.0736274	-0.0920568	0.0334322	-0.444068	-0.147263	-0.0250185	-0.311701	-0.067174	-0.350813	-0.250569	-0.575435	-0.128039	0.528721	0.171395	0.492389	-0.492231	-0.613817	-0.797965	-0.620859
811	BAF	13.African_palm_wine	NA	dom	2	0	EUPLOID	het	Domesticated	Palm wine	0	69.1	61.1	27.42	7.33	4.61	78.95	64.68	48.07	43	0	96	6.25	-0.020741	-0.268231	-0.848645	-0.104394	0.155265	0.099792	0.659788	0.370022	-0.45875	0.280276	-0.477085	-0.224889	-0.816347	-0.459126	-0.981069	-1.14876	-0.499078	-0.617667	-0.453817	0.743396	0.439436	0.583749	1.18015	-0.594544	0.398229	-0.276828
812	CFA	13.African_palm_wine	NA	dom	2	0	EUPLOID	hom	Domesticated	Palm wine	44.3	NA	NA	8.32	3.82	4.67	62.85	4.67	3.79	0.8	0	29	0	0.0111494	-0.551634	-0.634919	-0.45337	-0.747875	-0.830582	-0.481246	-0.117856	-0.217995	-0.143407	-0.362451	-0.291556	-0.403823	-0.231843	-0.263865	-0.270433	-0.404245	-0.195766	-0.275572	-0.11463	-0.506843	0.210222	-0.0743156	-0.0767734	0.0325824	-0.12314
813	SACE_GAL	13.African_palm_wine	NA	dom	2	0	EUPLOID	hom	UNK	Lab strain	NA	NA	NA	NA	NA	NA	NA	NA	NA	0	NA	0	NA	NA	NA	NA	NA	NA	NA	NA	NA	NA	NA	NA	NA	NA	NA	NA	NA	NA	NA	NA	NA	NA	NA	NA	NA	NA	NA
814	CPS	13.African_palm_wine	NA	dom	3	0	EUPLOID	het	Domesticated	Palm wine	0	55.1	44.8	NA	NA	NA	NA	NA	NA	0	NA	0	NA	-0.015762	-0.33579	NA	-1.31632	-1.26116	-0.198149	-0.560401	-0.4628	-0.641339	-0.481779	-0.433061	-0.406605	-0.754477	-0.633916	-1.12673	-1.23519	-0.702675	-1.03062	-0.547867	-0.107021	0.0933583	0.225035	-0.854929	-0.803324	-0.611443	-0.9346
815	CPT	13.African_palm_wine	NA	dom	2	1	ANEUPL	het	Domesticated	Palm wine	0	38.4	37.5	NA	NA	NA	NA	NA	NA	7	0	20	5	-0.103713	-0.153215	-1.30805	-0.888089	NA	0.0139489	-0.298808	-0.134205	-0.149583	-0.1714	0.395435	0.541045	0.152252	-0.243748	0.172298	-0.315879	-0.139894	-0.417111	-0.586302	-0.0786537	0.399978	0.0837827	-0.245865	0.124737	-0.216963	-0.633807
816	CQA	13.African_palm_wine	NA	dom	2	0	EUPLOID	het	Domesticated	Palm wine	0	69.3	60.6	76.93	72.37	60.33	89.97	83.21	70.07	0	NA	5	0	0.0298368	-0.613462	-0.894124	0.213207	0.471608	-0.187019	0.0164533	-0.531448	-0.771683	-0.414056	-0.0846394	0.63994	0.0110279	-0.307087	-0.603946	-1.3095	-0.332359	-0.348968	-0.699492	0.284708	0.402873	0.260303	-0.21638	-0.254149	-0.353613	-0.709164
817	CQB	13.African_palm_wine	NA	dom	2	0	EUPLOID	het	Domesticated	Palm wine	0	52	49.7	55.58	34.13	22.98	91.86	82.36	63.18	0	NA	2	0	-0.355276	-0.266764	-0.299268	-0.0292986	-0.196003	-0.237583	0.245495	0.0370546	-0.192124	0.0368255	-0.0691145	-0.119022	-0.127082	-0.106162	-0.0756485	-0.252753	-0.183959	-0.185817	-0.148548	-0.379864	-0.481304	-0.253267	-0.0966048	-0.563912	-0.667507	-0.546747
818	AHS	13.African_palm_wine	NA	dom	1	1	ANEUPL	hom	Domesticated	Wine	NA	NA	NA	NA	NA	NA	NA	NA	NA	NA	NA	NA	NA	-0.576768	-0.790585	0.973764	0.577385	0.178675	-0.123013	0.700853	-0.162574	-0.147495	-0.191122	0.284415	0.0684923	-0.236959	-0.451242	-0.176907	0.0573233	-0.141267	0.0318903	-0.152462	0.481808	0.546574	-0.205524	1.60884	0.0344681	0.461209	-0.274738
819	ADV	13.African_palm_wine	NA	dom	1	0	EUPLOID	hom	Domesticated	Palm wine	NA	NA	NA	NA	NA	NA	NA	NA	NA	NA	NA	NA	NA	0.223042	-0.236516	0.453401	0.567497	NA	-0.0370514	0.433747	-0.182497	-0.159838	-0.335075	0.117673	-0.0465354	0.0104191	-0.393184	NA	-0.697705	-0.132835	0.148884	0.0693357	0.825017	0.854058	-0.013962	0.994253	-0.20029	0.0784233	0.00565757
820	AKG	13.African_palm_wine	NA	dom	2	0	EUPLOID	hom	Domesticated	Palm wine	16	NA	62.5	83.65	43.72	24.21	93.14	26.02	19.12	30	0	65	3.07692	-0.168515	0.330786	-0.934842	-0.274278	0.15577	0.214666	0.139302	0.0743039	-0.152589	-0.0233158	-0.26927	-0.262359	0.0767259	-0.354137	-0.164187	-0.433995	-0.0798131	-0.543862	-0.222604	-0.184964	0.96308	0.55828	0.314559	-0.459743	-0.483785	-0.471927
821	SACE_YAC	13.African_palm_wine	NA	dom	2	0	EUPLOID	hom	Domesticated	Palm wine	0	62.45	44.4943	80.7	27.15	11.14	86.09	33.54	28.08	69.4915	0	83.9416	4.34783	NA	NA	NA	NA	NA	NA	NA	NA	NA	NA	NA	NA	NA	NA	NA	NA	NA	NA	NA	NA	NA	NA	NA	NA	NA	NA
822	ADF	13.African_palm_wine	NA	dom	1	0	EUPLOID	hom	Wild	Tree	NA	NA	NA	NA	NA	NA	NA	NA	NA	NA	NA	NA	NA	0.208443	-0.0953737	-0.219911	0.188318	-0.0326721	0.368444	0.636772	0.102231	0.132847	0.139888	0.181341	-0.0407329	-0.00523078	-0.0239797	-0.0563076	-0.0266563	0.115323	0.147046	0.192312	0.293373	0.623281	0.238956	0.593723	-0.182397	-0.0104274	-0.107572
823	AKB	13.African_palm_wine	NA	dom	2	0	EUPLOID	het	Domesticated	Palm wine	0	57.3	44.6	84.72	28.37	16.22	95.18	56.6	40.28	79	0	89	4.49438	-0.278889	-0.247835	-0.165656	0.160076	-0.0458006	0.185559	0.169743	0.249372	0.137528	0.273166	-0.160647	-0.185461	-0.194301	-0.226334	-0.178206	-0.0480347	-0.174407	-0.471681	-0.412621	0.218982	0.569999	-0.0453667	-0.0317559	-0.547697	-0.775071	-0.689785
824	AKD	13.African_palm_wine	NA	dom	3	0	EUPLOID	het	Domesticated	Palm wine	0	65.3	50	NA	NA	NA	NA	NA	NA	71	0	76	0	-0.118177	-0.024031	-0.25736	0.207743	0.0305092	0.200163	0.252005	0.363576	0.0571788	0.38199	-0.146926	-0.146374	-0.0880179	-0.191981	-0.0327991	-0.292415	-0.073506	-0.386687	-0.263137	0.297215	0.466915	0.607511	0.791698	-0.299038	-0.0842495	-0.359399
825	AKC	13.African_palm_wine	NA	dom	3	1	ANEUPL	het	Domesticated	Palm wine	0	50	40.6	NA	NA	NA	NA	NA	NA	70	0	73	0	-0.0626064	0.143241	0.0967746	0.526274	0.585968	0.315964	0.281981	0.186168	0.0998743	0.215305	-0.174856	-0.441358	-0.277093	-0.374538	-0.180629	-0.253149	-0.363384	-0.230835	-0.149797	0.417909	0.729715	0.693963	1.01436	-0.302121	-0.166169	-0.299385
826	AKE	13.African_palm_wine	NA	dom	2	0	EUPLOID	hom	Domesticated	Palm wine	0	69.6	55.2	90.85	41.72	19.09	94.89	52.94	31.57	83	1.20482	94	8.51064	-0.0855106	-0.248898	-0.429975	0.0242464	-0.182576	0.272096	0.0617652	0.220731	0.0110476	0.301742	-0.0667103	-0.0449886	-0.064756	-0.0647466	-0.104284	-0.154302	-0.0171786	-0.779269	-0.268252	0.210807	0.363546	0.465451	-0.0720221	-0.541692	-0.671596	-0.621818
827	AKH	13.African_palm_wine	NA	dom	2	0	EUPLOID	hom	Domesticated	Palm wine	12.4	NA	45.1	82.63	26.84	14.82	87.94	26.61	23.86	91	2.1978	99	6.06061	-0.022349	-0.163802	-0.283934	-0.0194392	-0.0656715	0.203256	-0.0441201	0.029026	-0.104242	0.0157662	-0.180907	-0.189695	-0.19148	-0.203725	-0.147313	-0.172696	-0.0747268	-0.591004	-0.347536	0.403565	0.400056	0.408121	-0.211397	-0.637959	-0.623668	-0.73585
828	APQ	13.African_palm_wine	NA	dom	2	0	EUPLOID	hom	Domesticated	Palm wine	0	23.8	9.91	15.4	6.18	11.81	42.05	19.29	7.53	0	NA	0	NA	-0.0718941	-0.590471	0.633772	-0.0567561	-0.317616	-0.233885	0.282984	0.361212	-0.0669217	0.260727	0.0978054	-0.191791	-0.384371	-0.135999	-0.73228	-0.623642	-0.108473	-0.86563	-0.493395	0.0214227	0.0227619	-0.117792	0.947019	-0.575304	-0.0796788	-0.529998
829	APR	13.African_palm_wine	NA	dom	2	1	ANEUPL	hom	Domesticated	Beer	36.3	NA	NA	NA	NA	NA	NA	NA	NA	64	0	78	0	0.600562	0.035406	NA	-1.4015	-1.5644	-0.180328	-0.411754	-0.0281941	-0.0831026	-0.143019	-0.27011	-0.0414439	-0.278145	-0.169702	-0.32309	-0.113968	-0.187328	-1.25303	-1.45014	-0.492303	0.649776	-0.108407	0.379926	-0.813491	0.0443835	-0.869179
830	ATP	13.African_palm_wine	NA	dom	2	0	EUPLOID	hom	Domesticated	Palm wine	0	52.3	49.1	17.65	4.05	4.64	64.57	25.04	17.93	0	NA	4	0	0.112294	-0.0578055	0.459095	0.0718191	-0.809414	0.0821619	0.294758	0.324721	-0.196609	-0.0390962	-0.0937233	-0.115378	-0.205222	-0.0618371	-0.438298	-0.101813	-0.107921	-0.389561	-0.363429	0.25646	0.571339	-0.477193	0.903955	-0.386813	-0.00292995	-0.356964
831	SACE_YBP	13.African_palm_wine	NA	dom	2	0	EUPLOID	hom	UNK	Wine	NA	NA	NA	NA	NA	NA	NA	NA	NA	17.2131	0	67.5214	5.06329	NA	NA	NA	NA	NA	NA	NA	NA	NA	NA	NA	NA	NA	NA	NA	NA	NA	NA	NA	NA	NA	NA	NA	NA	NA	NA
832	SACE_YCV	13.African_palm_wine	NA	dom	2	1	ANEUPL	hom	UNK	Beer	NA	NA	NA	NA	NA	NA	NA	NA	NA	NA	NA	NA	NA	NA	NA	NA	NA	NA	NA	NA	NA	NA	NA	NA	NA	NA	NA	NA	NA	NA	NA	NA	NA	NA	NA	NA	NA	NA	NA
833	BAM	14.CHNIII	NA	wild	2	0	EUPLOID	hom	Wild	Nature	48.6	NA	NA	70.31	16.63	11.46	86.66	41.25	28.98	100	10	99	11.1111	-0.152733	-0.0354511	-0.580785	0.0327024	-0.423921	-0.20262	0.0814136	-0.144568	-0.317411	-0.275119	-0.292074	-0.236911	-0.691862	-0.250255	-0.258365	-0.15744	-0.503706	-0.227611	-0.356284	-0.175849	-0.438631	0.248283	0.0590491	-0.433551	-0.448451	-0.483917
834	BAQ	14.CHNIII	NA	wild	2	0	EUPLOID	hom	Wild	Tree	48	NA	NA	52.55	15.68	11.21	86.33	55.06	38.36	78	2.5641	92	2.17391	0.00466434	-0.0644644	NA	-0.557735	-0.493822	-0.112683	-0.0410599	0.0364014	-0.150139	-0.135908	-0.212448	-0.140136	-0.276567	-0.159947	-0.268839	-0.243127	-0.225895	-0.533454	-0.360095	-0.207142	-0.374115	0.486105	-0.371236	-0.548389	-0.488266	-0.495928
835	BAG	15.CHNII	NA	wild	2	0	EUPLOID	hom	Wild	Tree	0	65.7	56.2	40.34	11.93	11.12	94.08	56.16	40.64	75	0	94	1.06383	-0.0507771	-0.154358	-0.222964	0.0323269	-0.00480642	-0.175735	-0.102259	0.125255	-0.0727085	0.0114785	-0.267253	-0.214064	-0.306131	-0.313986	-0.000828713	-0.433249	-0.309051	-0.185796	0.042281	-0.247617	-0.419559	0.691417	-0.0235284	-0.580519	-0.769102	-0.664517
836	BAH	15.CHNII	NA	wild	2	0	EUPLOID	hom	Wild	Tree	0	42.3	25.5	16.89	6.39	7.22	82	33.44	28.44	83	0	97	3.09278	-0.162899	-0.302614	0.0352637	0.0168409	0.0538677	-0.227494	0.0692227	0.0676178	-0.0510177	0.0668877	-0.357329	-0.23448	-0.247807	-0.274539	-0.115681	-0.358795	-0.255009	-0.346812	-0.0639036	0.0932481	-0.699271	0.546829	0.181274	-0.512531	-0.630773	-0.686835
837	BAL	16.CHNI	NA	wild	2	0	EUPLOID	hom	Wild	Nature	46.8	NA	NA	76.09	14.69	9.46	94.47	75.19	45.92	87	0	98	7.14286	-0.118377	-0.341873	0.0309191	0.179761	-0.174749	-0.100447	0.260967	0.200129	0.0460438	0.165642	-0.0567474	-0.132562	-0.162084	-0.168686	-0.0981137	-0.184492	-0.187488	0.468342	-0.0115682	0.29949	-0.357309	0.346011	0.175016	-0.345166	-0.543378	-0.47295
838	AMH	17.Taiwanese	NA	wild	2	0	EUPLOID	hom	Wild	Soil	21	NA	NA	15.43	4.21	6.84	93.07	47.55	28.45	86	2.32558	95	9.47368	-0.157553	-0.203933	NA	-0.204843	-0.403162	0.135226	0.0120414	-0.14086	-0.506217	-0.224395	-0.129373	-0.148779	-0.542523	-0.348427	-0.516735	-0.976893	-0.641162	-0.613803	-0.535465	0.173059	-0.119699	0.33924	-0.309744	-0.490996	-0.422467	-0.366311
839	CEG	17.Taiwanese	NA	wild	2	0	EUPLOID	hom	Wild	Soil	22.1	NA	NA	NA	NA	NA	NA	NA	NA	88	2.27273	97	3.09278	0.0969767	-0.0408556	0.304348	-0.0112434	-0.0780903	-0.00394915	0.0511896	0.133903	0.0444432	0.108471	-0.17469	-0.100731	-0.0841074	-0.151704	-0.0465162	-0.208848	-0.166123	0.413562	0.356815	0.271185	-0.232125	-0.313893	-0.0293002	-0.52172	-0.559555	-0.511565
840	CEI	17.Taiwanese	NA	wild	2	0	EUPLOID	hom	Wild	Soil	20.3	NA	51.9	NA	NA	NA	NA	NA	NA	89	2.24719	96	8.33333	-0.625311	-0.409769	NA	-0.42292	-0.834003	-0.230996	-0.271238	0.0707795	0.213688	0.120394	-0.252027	-0.0294837	0.0177294	-0.0289926	0.015493	-0.162729	-0.120177	-0.560518	-0.218123	-0.490845	0.231953	-0.601157	-0.198286	0.0672527	0.0288473	0.0785761
841	CCQ	18.Far_East_Asia	NA	wild	2	0	EUPLOID	hom	Wild	Tree	46.8	NA	NA	80.59	28.01	15	88.96	43.97	29.38	89	0	99	10.101	0.311464	-0.120987	-0.149963	-0.248923	0.1173	0.0253126	0.110218	0.244809	0.0617857	0.121447	-0.0848555	-0.0945325	-0.23282	-0.163126	-0.0413729	-0.0547826	-0.237456	-0.373121	-0.155071	0.222332	-0.516086	-0.162133	-0.26876	-0.556978	-0.374209	-0.546227
842	CCR	18.Far_East_Asia	NA	wild	2	0	EUPLOID	hom	Wild	Tree	50.7	NA	NA	85.8	40.75	17.68	91.1	67.64	48.42	88	3.40909	99	8.08081	0.163482	-0.119164	-0.352274	-0.374934	-0.100155	-0.124215	0.0367558	0.0415163	-0.0510705	-0.0553672	-0.312006	-0.181918	-0.320771	-0.202206	-0.0689518	-0.0700594	-0.261582	-0.278422	-0.274055	0.0347837	-0.470751	0.0865376	-0.18821	-0.635188	-0.649083	-0.579665
843	CCS	18.Far_East_Asia	NA	wild	2	0	EUPLOID	hom	Wild	Tree	50.8	NA	NA	80.16	25.51	10.18	88.77	52.22	33.86	91	2.1978	100	9	0.602304	-0.22975	-0.983788	-0.858513	-0.57174	-0.386567	-0.287006	-0.326602	-0.487318	-0.252867	-0.57366	-0.333013	-0.352614	-0.538347	-0.421293	-0.601701	-0.478186	-1.35274	-0.62168	-0.455426	-0.0353546	0.13119	-0.398034	-0.730324	-0.92344	-0.884388
844	BAK	18.Far_East_Asia	NA	wild	2	0	EUPLOID	hom	Wild	Tree	25.8	NA	NA	84.5	14.72	4.73	94.96	73.08	50.65	88	3.40909	98	11.2245	-0.201418	-0.205534	0.201061	0.186681	-0.0245922	-0.061853	0.188673	0.0102751	-0.0689495	-0.0339968	-0.15764	-0.440476	-0.524103	-0.4107	-0.254946	-0.327638	-0.515557	0.0398315	-0.0775384	0.11762	-0.593999	0.313421	0.0412869	-0.221262	-0.629608	-0.417315
845	BAI	18.Far_East_Asia	NA	wild	2	0	EUPLOID	hom	Wild	Fruit	39	NA	NA	60.49	8.53	4.88	85.15	61.96	45.21	93	5.37634	97	9.27835	-0.29376	-0.0871647	-0.244284	-0.0142428	-0.0671984	-0.0659331	0.143597	0.0532146	-0.217447	-0.0512542	-0.176439	-0.381847	-0.53129	-0.319119	-0.273716	-0.243818	-0.493792	-0.181028	-0.204545	0.0443375	-0.502067	0.360826	-0.0376705	-0.447286	-0.430337	-0.474795
846	ACQ	18.Far_East_Asia	NA	wild	1	0	EUPLOID	hom	Domesticated	Wine	NA	NA	NA	NA	NA	NA	NA	NA	NA	NA	NA	NA	NA	0.0424662	NA	-0.00240926	-0.00221764	-0.94695	NA	0.181101	-0.464705	-0.234716	-0.235149	0.316048	-0.40774	-0.427877	-0.552525	-0.193331	-0.682087	-0.369771	-0.159328	-0.311473	NA	NA	0.390592	-0.159748	-0.718992	-0.485066	-0.595021
847	CCN	18.Far_East_Asia	NA	wild	2	0	EUPLOID	hom	Wild	Fruit	0	41.8	32.9	NA	NA	NA	NA	NA	NA	0	NA	0	NA	0.249442	0.0870831	0.327827	-0.102619	-0.0722081	0.143732	0.128077	0.245542	0.0863046	0.257287	-0.0718584	-0.0610942	-0.313831	-0.0986741	-0.0408169	-0.0385407	-0.160219	-0.246563	-0.146048	0.42239	-0.373707	NA	-0.148675	-0.382547	-0.524791	-0.479473
848	CDL	18.Far_East_Asia	NA	wild	2	0	EUPLOID	hom	Wild	Tree	44.2	NA	NA	84.1	31.31	10.98	90.43	63.34	40.22	92	5.43478	99	12.1212	0.130358	-0.516866	NA	-0.658715	-0.393751	-0.28615	-0.194662	0.0923774	0.07505	0.104826	-0.210166	-0.0649902	-0.238455	-0.084599	0.00619354	-0.149805	-0.0537282	-1.06338	-0.560889	-0.709304	0.0321354	NA	-0.562875	-0.765039	-0.675208	-0.853189
849	SACE_YCR	18.Far_East_Asia	NA	wild	2	0	EUPLOID	hom	Wild	Tree	NA	NA	NA	82.5	21.28	14.3	91.11	66.65	39.49	100	3.07692	98.125	3.18471	NA	NA	NA	NA	NA	NA	NA	NA	NA	NA	NA	NA	NA	NA	NA	NA	NA	NA	NA	NA	NA	NA	NA	NA	NA	NA
850	BMA	19.Malaysian	NA	wild	2	0	EUPLOID	hom	Wild	Tree	10.9	NA	NA	25.94	8.09	8.78	93.49	45.09	28.26	92	4.34783	96	8.33333	-0.518376	-0.34194	0.459361	0.369126	0.143622	0.348519	0.281934	-0.00505541	0.00362734	0.0999709	-0.00581308	-0.15826	-0.203263	-0.188134	-0.231085	-0.151497	-0.208244	0.763346	0.242277	-0.217177	0.659064	0.325336	0.187488	-0.0907402	-0.333241	-0.167468
851	AKM	19.Malaysian	NA	wild	2	0	EUPLOID	hom	Wild	Tree	12.2	NA	40.8	25.1	8.06	6.85	92.29	41.9	28.24	90	7.77778	94	1.06383	-0.271414	-0.464166	0.505081	0.469725	-0.0598941	0.146836	0.0983193	0.10395	-0.119463	0.069251	0.251052	-0.16767	-0.253914	-0.186928	-0.408481	-0.518946	-0.211096	0.658335	0.287957	-0.235774	0.519965	0.32927	0.255015	-0.118518	-0.226207	-0.198412
852	BMB	19.Malaysian	NA	wild	2	0	EUPLOID	hom	Wild	Tree	10.7	NA	NA	25.46	7.19	4.45	92.21	38.34	25	87	1.14943	91	7.69231	0.246041	-0.350722	0.80981	0.253422	0.0766484	0.256534	0.27417	0.147428	-0.187992	0.102875	-0.00202996	-0.203384	-0.271724	-0.205346	-0.361545	-0.39273	-0.194023	0.515148	0.332763	-0.195363	0.564504	0.407484	0.350899	-0.00835446	-0.218851	-0.113684
853	BMC	19.Malaysian	NA	wild	2	0	EUPLOID	hom	Wild	Tree	8.56	NA	NA	26.68	8.55	7.38	93.08	39.26	24.98	82	10.9756	90	16.6667	0.0722429	-0.2157	-0.983426	-0.944658	-1.21959	-0.0870258	-0.192864	0.172733	0.37875	0.298609	-0.539411	-0.0573838	0.140184	-0.0460225	0.0392411	0.0783034	0.0780383	-0.54754	-0.298465	-0.936266	0.380718	-0.115768	-0.271112	-0.756132	-0.362102	-0.680102
854	SACE_MAL	19.Malaysian	NA	wild	2	0	EUPLOID	hom	Wild	Insect	NA	NA	NA	NA	NA	NA	NA	NA	NA	0	NA	0	NA	NA	NA	NA	NA	NA	NA	NA	NA	NA	NA	NA	NA	NA	NA	NA	NA	NA	NA	NA	NA	NA	NA	NA	NA	NA	NA
855	SACE_YCY	19.Malaysian	NA	wild	2	0	EUPLOID	hom	UNK	Tree	NA	NA	NA	NA	NA	NA	NA	NA	NA	NA	NA	NA	NA	NA	NA	NA	NA	NA	NA	NA	NA	NA	NA	NA	NA	NA	NA	NA	NA	NA	NA	NA	NA	NA	NA	NA	NA	NA	NA
856	ABL	99.Other	NA	UNK	1	0	EUPLOID	hom	Wild	Soil	NA	NA	NA	NA	NA	NA	NA	NA	NA	NA	NA	NA	NA	0.274725	NA	NA	NA	NA	NA	NA	NA	NA	NA	NA	-0.576339	NA	-1.04345	NA	1.17544	NA	NA	NA	NA	NA	NA	NA	NA	NA	NA
857	SACE_YCB	99.Other	NA	UNK	2	0	EUPLOID	hom	Wild	Soil	0	53.02	41.5584	22.47	15.7	10.91	57.08	46.75	39.01	86.5248	1.63934	94.0678	13.5135	NA	NA	NA	NA	NA	NA	NA	NA	NA	NA	NA	NA	NA	NA	NA	NA	NA	NA	NA	NA	NA	NA	NA	NA	NA	NA
858	AMM	99.Other	NA	UNK	2	0	EUPLOID	hom	Wild	Tree	18.9	NA	42.5	74.06	28.05	18.34	94.04	64.77	39.66	95	7.36842	99	10.101	-0.271006	-0.519762	-0.357371	0.0297171	-0.790256	-0.994575	0.0159273	-0.0360213	-0.161039	-0.127762	-0.550784	-0.463297	-0.341192	-0.419111	-0.234904	-0.46993	-0.309896	-1.46307	-1.07301	0.0140831	-0.366597	0.134286	-0.0443367	-0.399874	-0.684516	-0.400896
859	BAN	20.CHNV	NA	wild	2	0	EUPLOID	hom	Wild	Nature	20.1	NA	NA	51.34	7.55	5.14	95.87	62.79	31.63	99	2.0202	99	3.0303	-0.25045	0.0346456	0.158016	0.0808798	-0.318886	-0.101597	0.097894	0.0881576	0.145839	0.170892	-0.19698	-0.159987	-0.115542	-0.224359	-0.121524	-0.213419	-0.0719686	0.0544326	-0.265293	0.187468	-0.511575	0.272519	-0.0435613	-0.437301	-0.492961	-0.476829
860	BAP	20.CHNV	NA	wild	2	0	EUPLOID	hom	Wild	Soil	42.6	NA	NA	74.23	19.95	11.51	96.26	83.49	59.07	100	1	100	2	-0.158489	-0.17363	-0.450325	-0.360435	-0.76639	-0.0932304	-0.34069	-0.0424137	-0.074099	-0.0680768	-0.294987	-0.215968	-0.274118	-0.221703	-0.0405734	-0.215123	-0.31667	0.11126	0.132209	-0.0125771	-0.807701	0.445394	-0.249826	-0.820331	-0.86526	-0.678963
861	CMP	21.Ecuadorean	NA	wild	2	0	EUPLOID	hom	Wild	Tree	45.5	NA	NA	65.6	11.26	10.56	93.92	70.03	49.92	96	10.4167	100	12	-0.0872199	-0.256925	-0.135859	0.025826	-0.133234	-0.00721966	0.1155	0.116954	0.111871	0.110667	-0.164291	-0.0707508	-0.255413	-0.172587	-0.0692423	-0.132299	-0.239585	-0.304478	-0.156264	0.0806347	-0.532609	-0.591789	-0.166792	-0.411296	-0.597616	-0.494068
862	CCH	21.Ecuadorean	NA	wild	2	1	ANEUPL	hom	Wild	Insect	21.7	NA	NA	NA	NA	NA	NA	NA	NA	89	0	97	8.24742	-0.193938	-0.218598	2.03361	0.203511	0.359914	-0.510597	0.264312	-0.0312699	-0.0235579	0.0839401	-0.339526	-0.373405	-0.0532882	-0.383915	-0.493545	-1.07166	-0.47442	0.0964657	0.137902	1.19934	-0.497243	0.371449	0.607811	-0.880407	-0.187801	-0.694321
863	ACC	21.Ecuadorean	NA	wild	1	0	EUPLOID	hom	Wild	Tree	NA	NA	NA	NA	NA	NA	NA	NA	NA	NA	NA	NA	NA	0.0613986	-0.339007	0.377137	0.312	-0.138478	-0.0388531	0.471404	0.179563	-0.096365	0.0693592	0.148471	0.0131786	0.184612	-0.0179022	-0.0428098	-0.150454	0.0484588	0.646675	0.385708	-0.0719912	-0.372989	0.869953	0.361061	0.108905	-0.0779093	-0.206821
864	CCC	21.Ecuadorean	NA	wild	2	0	EUPLOID	hom	Wild	Flower	41.4	NA	NA	76.4	22.58	24.01	85.35	53.05	36.57	94	1.06383	100	4	-1.45274	-0.035391	0.0605778	0.193483	-0.15096	0.0216107	0.182012	0.0921122	-0.0428398	0.0534943	-0.185184	-0.235759	-0.215872	-0.18486	-0.142512	-0.299868	-0.18854	-0.0565275	-0.114775	0.104974	-0.492804	0.118519	0.0283149	-0.396661	-0.543941	-0.508586
865	CCD	21.Ecuadorean	NA	wild	2	0	EUPLOID	hom	Wild	Flower	22.6	NA	NA	63.83	23.19	31.23	85.81	50.38	42.11	90	4.44444	99	10.101	-0.191487	-0.117917	0.124308	0.319832	-0.129817	-0.0632585	0.112923	-0.0128917	-0.00486994	0.153754	-0.093891	-0.20708	-0.353931	-0.219003	-0.163076	-0.229772	-0.316214	0.0369092	-0.0521462	0.0748246	-0.523541	0.00999393	0.0390255	-0.484982	-0.669884	-0.448261
866	CCE	21.Ecuadorean	NA	wild	2	0	EUPLOID	hom	Wild	Flower	39.1	NA	NA	80.13	26.88	33.19	85.99	54.44	38.4	98	11.2245	98	10.2041	NA	-0.221565	0.0486347	0.272698	-0.107177	-0.0953957	0.23916	0.0730225	0.0463551	0.0610987	-0.0709378	-0.1526	-0.177219	-0.152941	-0.168181	-0.224345	-0.313292	0.0106971	0.0185232	0.0178449	-0.564747	NA	0.0550035	-0.477002	-0.563436	-0.536984
867	CCF	21.Ecuadorean	NA	wild	2	0	EUPLOID	hom	Wild	Insect	42.1	NA	NA	82.84	26.87	29.63	86.36	56.45	40.68	89	0	98	7.14286	-0.338774	-0.220101	0.166774	0.0397167	-0.332982	-0.0999142	0.0978639	0.0794189	-0.0585681	0.0931164	-0.202885	-0.161518	-0.406101	-0.178716	-0.137338	-0.181524	-0.304992	-0.223449	-0.0799171	-0.0984614	-0.676472	-1.10368	-0.209253	-0.492198	-0.568094	-0.530431
868	CCG	21.Ecuadorean	NA	wild	2	0	EUPLOID	hom	Wild	Fruit	35.1	NA	NA	70.2	20.82	27.19	86.24	40.38	34.11	74	0	94	13.8298	NA	-0.314122	0.316849	0.10321	-0.233758	-0.172334	0.18277	0.125595	0.0143006	0.0775142	-0.117251	-0.12586	-0.257862	-0.186756	-0.17636	-0.31338	-0.219421	-0.139853	-0.15688	-0.0277738	-0.615805	NA	-0.102816	-0.564352	-0.549079	-0.490203
869	CCI	21.Ecuadorean	NA	wild	2	0	EUPLOID	hom	Wild	Insect	0	76.1	47.7	46.81	15.07	24.16	5.79	4.33	4.54	NA	NA	NA	NA	-0.0542129	0.161593	-1.29194	-0.206453	-0.243674	0.103513	-0.0342799	0.138339	0.178622	0.0206877	-0.244178	-0.106845	-0.142518	-0.0708798	0.0832966	-0.0701217	-0.14332	-0.496348	-0.383254	-0.0894078	-0.303755	0.230594	-0.233566	-0.530791	-0.513861	-0.565103
870	CMQ	21.Ecuadorean	NA	wild	2	0	EUPLOID	hom	Wild	Tree	45.9	NA	NA	71.93	10.12	7.1	95.56	73.1	49.98	83	0	99	6.06061	-0.227293	0.00152688	0.0531271	-0.267948	-0.169317	0.0122387	0.102015	0.0965815	0.196168	0.10771	-0.14009	-0.0917466	-0.124327	-0.164737	0.0176428	-0.0252083	-0.1823	-0.328769	-0.246718	0.0836452	-0.479863	-0.976239	-0.338484	-0.528081	-0.635905	-0.514058
871	SACE_GAT	99.Other	NA	UNK	2	0	EUPLOID	hom	UNK	Nature	NA	NA	NA	41.19	15.46	14.13	82.24	65.73	53.07	0	NA	0	NA	NA	NA	NA	NA	NA	NA	NA	NA	NA	NA	NA	NA	NA	NA	NA	NA	NA	NA	NA	NA	NA	NA	NA	NA	NA	NA
872	SACE_YCX	99.Other	NA	UNK	2	0	EUPLOID	hom	UNK	Nature	NA	NA	NA	NA	NA	NA	NA	NA	NA	NA	NA	NA	NA	NA	NA	NA	NA	NA	NA	NA	NA	NA	NA	NA	NA	NA	NA	NA	NA	NA	NA	NA	NA	NA	NA	NA	NA	NA	NA
873	CDN	99.Other	NA	UNK	2	4	ANEUPL	hom	Wild	Insect	0	30.5	13.8	NA	NA	NA	NA	NA	NA	50	2	77	9.09091	NA	-0.0637592	-0.307042	-0.426047	-0.109105	-0.0479442	0.0913071	0.190866	0.0889046	0.148474	-0.125567	-0.11165	-0.0942759	-0.182622	0.0180392	-0.0151568	-0.245499	-0.256865	-0.254736	0.158914	-0.295102	-0.177691	-0.119111	-0.527365	-0.630219	-0.602838
874	BFA	99.Other	NA	UNK	2	0	EUPLOID	hom	Wild	Soil	34.8	NA	NA	102.07	97.15	57.26	87.93	72.39	46.42	96	22.9167	97	23.7113	-0.878733	-0.252224	-0.370301	-0.370717	-0.527267	-0.0940272	0.158765	NA	0.267212	NA	-0.161721	NA	NA	NA	-0.0267125	0.0751617	NA	-0.234801	-0.175943	-0.156203	0.409014	0.0461748	-0.0152643	NA	-0.0399947	NA
875	BFL	99.Other	NA	UNK	2	0	EUPLOID	hom	Wild	Tree	23.2	NA	NA	101.53	88.25	46.38	87.91	68.34	45.8	89	23.5955	95	30.5263	-1.59235	-0.0911043	-0.202126	-0.0745902	-0.359651	-0.15817	-0.158463	-0.111759	0.065707	NA	-0.186331	-0.153619	-0.166581	-0.144751	-0.353202	-0.0899245	-0.0502192	-0.402146	-0.307115	-0.023816	-0.164291	-0.357643	0.260266	NA	0.0520462	NA
876	AMB	99.Other	NA	UNK	2	0	EUPLOID	hom	Wild	Insect	0	29.6	15.6	8.81	20.52	34.31	54.7	21.44	21.3	0	NA	0	NA	-0.217291	0.105569	0.284297	-0.74616	NA	0.20071	-0.711764	-0.94988	-0.936187	-0.937397	-0.572662	-0.806508	-0.960893	-0.748813	-0.971573	-0.723417	-0.638005	-0.743169	-0.676336	0.132589	0.365241	0.274244	-0.126596	-1.16488	-0.915684	-1.20449
877	AMC	99.Other	NA	UNK	2	0	EUPLOID	hom	Wild	Insect	36.9	NA	NA	81.17	29.33	17.89	92.2	74.42	50.91	96	7.29167	99	7.07071	-0.133693	-0.0254658	0.0906756	-0.237335	0.0128608	0.0896591	0.11742	0.0968274	0.119526	0.0558438	-0.128433	-0.0767858	-0.141974	-0.13284	0.0428665	-0.109877	-0.164443	-0.28206	-0.103032	0.236239	-0.456426	0.27032	-0.212603	-0.61777	-0.606334	-0.462774
878	CDQ	99.Other	NA	UNK	2	0	EUPLOID	hom	Wild	Tree	40.6	NA	NA	83.12	22.86	12.63	90.85	62.98	48.2	94	10.6383	99	10.101	0.222446	-0.101511	-1.51432	-1.89826	-2.11067	-0.259244	-0.329093	-0.0864731	0.206506	0.0837347	-0.544188	-0.0148073	0.199706	0.0235645	-0.0361364	0.537747	0.27306	-1.11098	-0.212441	-1.69816	0.340308	NA	-0.467681	-0.0820757	0.0651955	-0.173014
879	SACE_GAS	99.Other	NA	UNK	2	0	EUPLOID	hom	UNK	Nature	NA	NA	NA	60.27	31.93	25.23	75.02	55.31	39.47	0	NA	0	NA	NA	NA	NA	NA	NA	NA	NA	NA	NA	NA	NA	NA	NA	NA	NA	NA	NA	NA	NA	NA	NA	NA	NA	NA	NA	NA
880	SACE_YCW	99.Other	NA	UNK	2	0	EUPLOID	hom	UNK	Fruit	NA	NA	NA	NA	NA	NA	NA	NA	NA	NA	NA	NA	NA	NA	NA	NA	NA	NA	NA	NA	NA	NA	NA	NA	NA	NA	NA	NA	NA	NA	NA	NA	NA	NA	NA	NA	NA	NA	NA
881	CDF	22.Russian	NA	wild	2	0	EUPLOID	hom	Wild	Fruit	23.8	NA	NA	84.8	41.06	17.88	91.32	47.02	32.1	74	0	99	12.1212	-0.67687	-0.13142	-0.678478	-0.138218	-0.0653799	-0.121215	0.0749744	0.343314	0.164858	0.186925	-0.0914362	0.0469606	-0.132235	-0.0681364	-0.0415961	-0.133822	-0.0306911	-0.163129	-0.213847	0.139944	-0.575149	0.335719	-0.0267528	-0.579076	-0.574703	-0.522369
882	CDG	22.Russian	NA	wild	2	0	EUPLOID	hom	Domesticated	Wine	0	81	76.8	84.91	34.24	15.62	90.75	49.22	34.35	90	0	97	4.12371	-0.00328905	-0.207818	-0.606962	0.180069	-0.159851	0.00422891	0.113083	0.185727	0.103624	0.186162	0.0689322	0.0469096	-0.321119	-0.0533736	0.0240603	-0.0832093	-0.0711897	-0.144281	-0.305869	0.0884191	-0.623762	0.287316	-0.0540279	-0.511818	-0.529921	-0.52822
883	CDH	22.Russian	NA	wild	2	0	EUPLOID	hom	Wild	Tree	22.8	NA	NA	84.55	36.66	15.25	90.67	47.94	36.66	82	0	98	12.2449	0.759789	-0.212606	-0.13098	0.0171521	-0.349193	0.0303607	0.0528647	0.22587	0.117016	0.211193	-0.0656292	-0.0186882	-0.154256	-0.0759841	-0.173833	-0.0721915	-0.114039	-0.141249	-0.247571	0.0917425	-0.69841	NA	-0.0518907	-0.528978	-0.495192	-0.511729
884	CDI	22.Russian	NA	wild	2	0	EUPLOID	hom	Wild	Tree	21.4	NA	NA	85.55	44.37	20.72	90.94	52.59	30.48	88	2.27273	97	8.24742	0.00402378	-0.545184	NA	-1.52765	-1.54909	-0.285182	-0.501159	-0.34237	-0.615979	-0.359365	-0.76578	-0.286992	-0.170251	-0.330635	-0.408887	-0.819025	-0.232934	-1.46462	-0.889921	-0.33727	-0.0180389	-0.539806	-0.0961235	-0.15407	-0.304906	-0.114801
885	AMD	99.Other	NA	UNK	2	0	EUPLOID	hom	Wild	Fruit	31.6	NA	NA	80.89	28.63	17.8	92.79	72.85	49.79	86	2.32558	99	7.07071	-0.146522	-0.0571035	-0.268108	-0.212321	-0.0443064	-0.0125147	0.139931	0.0906024	0.147968	0.104287	-0.144277	-0.121151	-0.155825	-0.195838	0.0318171	0.0984041	-0.275233	-0.221875	-0.0736107	0.101438	-0.310465	0.266547	-0.322124	-0.495189	-0.692119	-0.512067
886	AMF	99.Other	NA	UNK	2	0	EUPLOID	hom	Wild	Fruit	33.5	NA	NA	80.15	27.44	19.97	93.27	69.59	41.62	87	1.14943	99	8.08081	-0.182643	-0.0549394	0.101116	-0.379756	-0.0770243	-0.0490426	0.0907561	0.194406	0.0330357	0.063782	-0.136181	-0.0546042	-0.205293	-0.20819	0.181824	-0.0426714	-0.195966	0.37514	0.516259	0.306109	-0.092313	0.354508	-0.553731	-0.510442	-0.800616	-0.535962
887	CEH	99.Other	NA	UNK	2	0	EUPLOID	hom	Wild	Fruit	38.1	NA	NA	80.08	25.37	15.89	89.25	44.41	35.55	92	2.17391	99	5.05051	0.203484	-0.205232	NA	-0.136248	-0.274439	0.0959617	0.118122	-0.210266	-0.47882	-0.285317	-0.250412	-0.291939	-0.426701	-0.328532	-0.657273	-1.02668	-0.51608	-0.804177	-0.514909	0.166453	-0.0357817	1.46348	-0.230809	-0.311415	-0.474874	-0.369205
888	CCP	99.Other	NA	UNK	2	0	EUPLOID	hom	Wild	Tree	23.7	NA	NA	85.79	44.09	19.13	93.11	80.68	64.84	0	NA	2	0	-0.0807473	-0.03506	0.235743	-0.237179	-0.136152	-0.0335674	0.0499015	0.130459	0.175127	0.0956356	-0.131868	-0.0597648	-0.178443	-0.22375	-0.0642179	-0.108291	-0.209125	-0.354321	-0.214052	0.0706005	-0.449334	-0.0373663	-0.315366	-0.512511	-0.610873	-0.44374
889	BEG	99.Other	NA	UNK	2	1	ANEUPL	hom	Domesticated	Industrial	24	NA	NA	NA	NA	NA	NA	NA	NA	87	0	96	5.20833	-0.314386	0.155623	-0.674832	-0.00919004	-0.308752	-0.0140052	-0.00648971	NA	0.10986	NA	-0.163401	NA	NA	NA	NA	0.0268831	NA	-0.476725	-0.470737	-0.40229	0.32949	0.0154294	0.259807	NA	0.159285	NA
890	CDB	99.Other	NA	UNK	2	0	EUPLOID	hom	Wild	Soil	0	68.7	51.9	20.46	10.92	7.65	65.35	25.02	24.71	52	0	62	1.6129	0.161345	-0.229786	0.12955	-0.417052	-0.229655	0.200336	-0.0284747	0.148492	0.0600919	0.0663254	0.011825	0.0223042	-0.172169	0.00985747	-0.0865045	-0.0668215	-0.107736	-0.134265	-0.0830589	0.0755245	-0.691154	-1.1207	-0.410869	-0.545322	-0.525707	-0.50706
891	AVI	23.North_American	NA	wild	2	0	EUPLOID	hom	Wild	Soil	45.4	NA	NA	82.69	35.81	24.16	94.4	72.45	49.12	95	3.15789	99	6.06061	-0.11753	0.0180576	0.10692	0.228966	0.0260335	0.166639	0.316156	0.195831	0.0749538	0.117967	-0.079292	-0.0813082	-0.216276	-0.178653	0.0687567	-0.134869	-0.200659	0.0497112	0.0191278	0.220896	-0.220779	0.41423	0.111997	-0.426943	-0.471375	-0.522504
892	ACD	23.North_American	NA	wild	1	0	EUPLOID	hom	Wild	Tree	NA	NA	NA	NA	NA	NA	NA	NA	NA	NA	NA	NA	NA	0.228599	-0.0266542	0.900149	0.420343	0.219436	-0.00362536	0.771091	0.203999	0.103005	0.201281	0.423573	0.111593	0.302485	-0.0894263	0.146696	0.134833	0.131701	0.83989	0.59399	0.0816138	-0.0498297	-0.27625	0.648009	0.289353	0.0342743	-0.0781625
893	ANF	23.North_American	NA	wild	2	0	EUPLOID	hom	Wild	Soil	59.8	NA	NA	78.44	28.94	19.65	93.33	65.4	47.38	90	2.22222	96	10.4167	-0.0937322	-0.0855994	-0.0300206	0.120178	-0.0175047	0.102062	0.332991	0.0565758	-0.0746015	-0.0171825	-0.103521	-0.181391	-0.127842	-0.283286	-0.061405	-0.0932007	-0.290487	0.110596	-0.00840427	0.268913	-0.25317	0.670836	0.151688	-0.18018	-0.472175	-0.501859
894	ANH	23.North_American	NA	wild	2	0	EUPLOID	hom	Wild	Nature	44.1	NA	NA	83.26	34.31	21.22	92.74	67.77	50.74	94	2.12766	98	3.06122	-0.240853	0.0357995	0.0110888	0.11936	-0.0762977	0.0408126	0.311617	-0.00186124	-0.0137949	0.156006	-0.0190458	-0.0454178	-0.171157	-0.0872591	0.0648575	0.0637761	-0.0144136	-0.0248191	0.0726732	0.163253	-0.223705	0.376445	0.145516	-0.381076	-0.396142	-0.442623
895	ANC	23.North_American	NA	wild	2	0	EUPLOID	hom	Wild	Tree	46.5	NA	NA	73.27	31.57	16.75	93.13	76.7	60.17	90	3.33333	97	4.12371	-0.271323	-0.0455396	NA	-0.18101	-0.00141624	0.13289	0.0874381	0.169803	0.0469411	0.133478	-0.144483	-0.0513955	-0.270275	-0.168576	0.170446	0.0943888	-0.182561	-0.0653706	0.0523084	0.121224	-0.119741	0.657305	-0.264151	-0.465056	-0.611417	-0.577138
896	ANE	23.North_American	NA	wild	2	0	EUPLOID	hom	Wild	Soil	49.5	NA	NA	81.18	29.65	15.7	92.64	70.26	52.3	92	2.17391	95	7.36842	-0.0695354	-0.100443	-0.0317366	-0.0381533	0.0121431	0.0299862	0.215505	0.135739	0.00869828	0.131915	-0.165009	-0.036381	-0.227197	-0.169866	-0.0084205	-0.132045	-0.202657	0.0532452	-0.0400059	0.217256	-0.212701	0.555682	0.0165117	-0.228137	-0.341034	-0.495704
897	ANG	23.North_American	NA	wild	2	0	EUPLOID	hom	Wild	Soil	46.3	NA	NA	81.16	27.05	18.69	92.64	65.79	46.35	95	4.21053	96	12.5	-0.151814	-0.215138	0.175066	0.164799	0.0135653	0.0491585	0.286875	NA	0.0454602	0.160789	-0.0138074	-0.234302	-0.143034	-0.0250472	-0.0859322	-0.146088	-0.286705	-0.0525684	-0.0622015	0.215253	-0.212085	0.220021	0.109381	-0.453074	-0.662056	-0.411077
898	AND	23.North_American	NA	wild	2	0	EUPLOID	hom	Wild	Soil	43.9	NA	NA	79.18	29.08	16.79	93.71	71.33	50.55	91	4.3956	94	5.31915	-0.19407	-0.0411733	-0.130503	0.00754466	0.0433497	0.0931049	0.145552	0.170005	-0.0105667	-0.00950022	-0.249744	-0.147375	-0.291302	-0.324784	0.0107544	-0.0596895	-0.267336	0.0178279	-3.38e-05	0.302728	-0.179128	0.699077	-0.0826835	-0.397237	-0.440629	-0.441666
899	ANK	23.North_American	NA	wild	2	0	EUPLOID	hom	Wild	Tree	41.2	NA	NA	82.21	31.91	21.81	92.74	72.99	53.23	89	1.1236	99	10.101	-0.0573139	-0.0718715	-0.2088	-0.041144	-0.0189886	0.139754	0.23057	0.188387	0.116353	0.09826	-0.129141	-0.0721597	-0.314793	-0.168929	0.100385	-0.0450997	-0.192566	-0.0983963	-0.0779103	0.211816	-0.261089	0.478036	0.208899	-0.376968	-0.581244	-0.446415
900	ANI	23.North_American	NA	wild	2	0	EUPLOID	hom	Domesticated	Soil	43.4	NA	NA	82.51	32.33	22.37	93.32	66.19	45.98	93	2.15054	96	3.125	-0.198223	0.0101059	-0.0723163	0.0570757	-0.0709466	0.0391113	0.174833	0.226499	0.045093	0.0909902	-0.0253189	-0.0408987	-0.183994	-0.128892	0.0739383	-0.0964836	-0.124451	0.0119486	-0.0227615	0.243492	-0.291638	0.623809	0.14353	-0.330195	-0.438544	-0.488671
901	AKN	23.North_American	NA	wild	2	0	EUPLOID	hom	Wild	Soil	42.1	NA	NA	79.17	32	20.82	93.62	72.39	51.48	87	1.14943	97	7.21649	-0.153851	-0.0983855	0.0815751	0.156962	0.0552917	0.0405179	0.319583	0.147469	0.00580214	0.130977	-0.11774	-0.146239	-0.114998	-0.125851	0.0269728	-0.256675	-0.114229	0.116608	0.0543919	0.243722	-0.187738	0.384047	0.113981	-0.261654	-0.559926	-0.412024
902	SACE_YBS	23.North_American	NA	wild	2	0	EUPLOID	hom	Wild	Tree	NA	NA	NA	105.41	52.95	14.74	90.89	76.64	54.03	99.3548	0	99.0909	0.917431	NA	NA	NA	NA	NA	NA	NA	NA	NA	NA	NA	NA	NA	NA	NA	NA	NA	NA	NA	NA	NA	NA	NA	NA	NA	NA
903	SACE_YCU	23.North_American	NA	wild	2	0	EUPLOID	hom	UNK	Tree	NA	NA	NA	NA	NA	NA	NA	NA	NA	NA	NA	NA	NA	NA	NA	NA	NA	NA	NA	NA	NA	NA	NA	NA	NA	NA	NA	NA	NA	NA	NA	NA	NA	NA	NA	NA	NA	NA	NA
904	BBR	99.Other	NA	UNK	2	0	EUPLOID	hom	Wild	Tree	46.3	NA	NA	84.29	40.25	22.63	92.5	75.41	51.67	93	1.07527	96	6.25	-0.0670349	-0.163488	0.00781758	0.152571	0.0169471	-0.0206927	0.248109	0.189616	0.0150213	0.151151	-0.114487	-0.0262877	-0.206426	-0.0379284	0.0524167	-0.270174	-0.0771145	-0.116405	-0.206759	0.0503794	-0.318106	0.608655	0.109386	-0.283038	-0.489942	-0.460236
905	SACE_YCO	99.Other	NA	UNK	2	0	EUPLOID	hom	Domesticated	Wine	NA	NA	NA	86.58	17.82	16.25	93.49	71.59	47	99.1667	2.52101	98.4615	7.03125	NA	NA	NA	NA	NA	NA	NA	NA	NA	NA	NA	NA	NA	NA	NA	NA	NA	NA	NA	NA	NA	NA	NA	NA	NA	NA
906	CMS	99.Other	NA	UNK	2	0	EUPLOID	hom	Wild	Tree	37.7	NA	NA	78.81	16.25	14.78	92.83	43.23	34.25	90	2.22222	100	8	0.37883	-0.528042	0.817342	-0.661558	0.00874885	-0.433574	0.044246	0.228042	0.393995	0.214551	0.479672	0.159008	0.130971	0.241547	0.180375	0.527376	0.186844	-0.281911	0.174241	-0.719768	0.680083	0.10901	1.42123	0.362385	0.562867	0.300424
907	ADG	99.Other	NA	UNK	1	0	EUPLOID	hom	Wild	Tree	0	86.2	79.7	NA	NA	NA	NA	NA	NA	NA	NA	NA	NA	-0.500133	-0.421985	0.288658	0.23623	0.165528	-0.0468094	0.319353	NA	0.157698	NA	-0.181212	NA	-0.270151	NA	0.00354814	0.128241	-0.093812	-0.0818949	-0.0547321	0.178551	-0.38878	-0.082304	0.0430987	-0.330704	-0.571947	-0.380071
908	CDP	99.Other	NA	UNK	2	0	EUPLOID	hom	Wild	Tree	42.7	NA	NA	84.04	32.6	16.49	90.18	62.21	47.2	87	3.44828	96	13.5417	0.384818	-0.176512	-0.301341	-0.247309	-0.0481289	-0.107011	0.193879	0.185972	0.0735155	0.135956	-0.0675298	-0.11907	-0.103149	-0.214029	-0.0570862	-0.0807854	-0.170792	-0.252176	-0.306268	0.335492	-0.363591	0.356455	-0.0541133	-0.461257	-0.583642	-0.556613
909	SACE_YDI	99.Other	NA	UNK	2	0	EUPLOID	hom	UNK	Unknown	NA	NA	NA	NA	NA	NA	NA	NA	NA	NA	NA	NA	NA	NA	NA	NA	NA	NA	NA	NA	NA	NA	NA	NA	NA	NA	NA	NA	NA	NA	NA	NA	NA	NA	NA	NA	NA	NA	NA
910	ARH	24.Asian_islands	NA	UNK	2	1	ANEUPL	het	Domesticated	Fermentation	0	20	16.1	NA	NA	NA	NA	NA	NA	0	NA	0	NA	NA	-0.311975	1.02401	0.773314	0.269621	0.183906	0.577703	0.289961	-0.0680828	0.374398	0.174823	-0.00335922	-0.0351729	0.0308925	-0.211487	-0.246437	0.101666	0.53306	0.551978	-0.032631	-0.515051	NA	1.10186	0.0477742	0.00758969	0.0310455
911	ARI	24.Asian_islands	NA	UNK	2	3	ANEUPL	het	Domesticated	Fermentation	0	72.6	61.2	NA	NA	NA	NA	NA	NA	0	NA	0	NA	NA	-0.336017	-0.037371	-0.0812224	-0.126457	0.00373793	-0.0334875	0.220356	-0.0667214	0.167913	-0.286649	-0.199158	-0.176036	-0.0379614	-0.136133	-0.17868	0.0500798	0.0218363	0.0962314	-0.194979	0.0251167	NA	0.171242	0.0922852	0.170833	0.146859
912	AFK	24.Asian_islands	NA	UNK	2	0	EUPLOID	hom	Domesticated	Palm wine	0	49.7	44.5	53.39	15.41	8.82	92.03	46.36	28.99	14	0	55	0	-1.32281	-0.259034	-0.0597427	-0.845623	-0.784083	0.0538945	-0.165565	-0.461436	-0.187304	-0.22712	-0.530418	-0.31369	-0.183382	-0.370566	-0.022766	-0.368087	-0.43462	-0.878948	-0.223973	-0.107963	0.166171	-0.364382	-0.561086	-0.534656	-0.735803	-0.851276
913	AHH	24.Asian_islands	NA	UNK	1	0	EUPLOID	hom	Domesticated	Palm wine	NA	NA	NA	NA	NA	NA	NA	NA	NA	NA	NA	NA	NA	-0.791719	-0.391782	0.763989	0.171531	-0.432758	0.0636415	0.419145	0.254055	0.233368	0.252806	-0.103428	0.0429402	0.0509671	-0.0536815	-0.178719	-0.236863	-0.0150027	0.0564324	0.137026	-0.0842584	0.369708	0.179568	0.448836	-0.270594	-0.192669	-0.120218
914	CCT	24.Asian_islands	NA	UNK	2	0	EUPLOID	hom	Wild	Tree	0	94.2	86.9	82.47	22.86	10.56	91.03	59.78	44.57	67	0	83	4.81928	NA	-0.639802	-0.567298	0.00473245	1.12552	0.10033	-0.170691	-0.010094	-0.0540605	-0.00968154	0.0215584	-0.239988	-0.315211	-0.345989	-0.0825345	-0.380691	-0.299524	0.0544811	-0.192999	0.179703	-0.778485	NA	-0.10896	-0.756157	-0.882193	-0.606463
915	CCV	24.Asian_islands	NA	UNK	2	0	EUPLOID	hom	Wild	Tree	0	93.7	79.6	90.68	65.42	22.32	93.71	59.78	38.08	26	7.69231	78	7.69231	-0.0300778	-0.663217	NA	-1.98145	NA	-0.790324	-1.67431	-0.885184	-0.912481	-0.618184	-2.13837	-0.822114	-0.652558	-0.566757	-0.655483	-0.399673	-0.497315	NA	-2.17208	-1.57946	-0.682668	0.132803	-1.76435	-1.67565	-0.967522	-1.45522
916	CDA	24.Asian_islands	NA	UNK	1	0	EUPLOID	hom	Wild	Tree	0	46.7	33.9	NA	NA	NA	NA	NA	NA	NA	NA	NA	NA	0.120132	-0.0163489	0.999972	0.227447	-0.0668005	0.0313905	0.320322	0.0875302	0.0678232	0.0371803	-0.135633	-0.201007	-0.204291	-0.299287	-0.0306418	-0.0157359	-0.161287	-0.0476315	0.161952	0.296435	-0.365281	-0.120215	0.415694	-0.276743	-0.567382	-0.34397
917	AGR	24.Asian_islands	NA	UNK	1	0	EUPLOID	hom	Wild	Nature	0	75.2	67.4	NA	NA	NA	NA	NA	NA	NA	NA	NA	NA	-0.394216	-0.358583	NA	-0.806936	-1.27542	-0.112684	-0.195657	-0.0496572	-0.228181	-0.108271	-0.545675	-0.20497	-0.116649	-0.336757	-0.304956	-0.406272	-0.36106	-0.751645	-0.061353	0.170331	0.735213	-0.680699	-0.467098	-0.719113	-0.303152	-0.584996
918	ARG	24.Asian_islands	NA	UNK	2	0	EUPLOID	hom	Wild	Tree	0	69	23.8	80.59	11.54	11.07	10.95	5.86	5.84	0	NA	0	NA	-0.121075	-0.673876	NA	NA	NA	-0.737646	-0.816708	-0.165974	-0.295706	-0.113225	-0.455166	0.0981594	-0.269365	-0.192979	-0.284757	0.0506538	-0.0960762	NA	NA	-0.802159	0.116751	-0.0394079	1.26684	NA	NA	-2.60184
919	SACE_YCM	24.Asian_islands	NA	UNK	2	0	EUPLOID	hom	Wild	Fruit	NA	NA	NA	110.97	43.27	12.41	93.76	75.56	38.74	83.3333	4.21053	93	8.60215	NA	NA	NA	NA	NA	NA	NA	NA	NA	NA	NA	NA	NA	NA	NA	NA	NA	NA	NA	NA	NA	NA	NA	NA	NA	NA
920	SACE_YDE	24.Asian_islands	NA	UNK	2	0	EUPLOID	hom	UNK	Palm wine	NA	NA	NA	NA	NA	NA	NA	NA	NA	NA	NA	NA	NA	NA	NA	NA	NA	NA	NA	NA	NA	NA	NA	NA	NA	NA	NA	NA	NA	NA	NA	NA	NA	NA	NA	NA	NA	NA	NA
921	SACE_YCN	99.Other	NA	UNK	2	0	EUPLOID	hom	Wild	Fruit	0	59.65	48.7026	NA	NA	NA	NA	NA	NA	0	NA	0	NA	NA	NA	NA	NA	NA	NA	NA	NA	NA	NA	NA	NA	NA	NA	NA	NA	NA	NA	NA	NA	NA	NA	NA	NA	NA	NA
922	ASM	99.Other	NA	UNK	3	4	ANEUPL	het	Wild	Nature	0	78.9	58.5	NA	NA	NA	NA	NA	NA	0	NA	0	NA	NA	-0.538602	-0.732342	-0.164403	-0.330663	-0.0791287	-0.0614669	-0.126691	-0.0909518	0.0679877	-0.13316	-0.149815	-0.227194	-0.129878	-0.303811	-0.108916	-0.151461	-0.612099	-0.371392	-0.539277	0.249836	NA	0.196379	0.138473	0.0128294	0.113259
923	CGH	99.Other	NA	UNK	3	0	EUPLOID	het	UNK	Unknown	0	70	49.1	NA	NA	NA	NA	NA	NA	0	NA	0	NA	0.0949822	-0.0419308	-0.142534	-0.112601	-0.225973	-0.0825987	0.133187	0.0580396	0.149826	0.129431	-0.19068	0.0246345	0.092611	0.0533823	-0.119362	-0.0734114	0.0968626	-0.336146	-0.187002	-0.13913	0.226444	-0.821313	0.127883	0.153179	0.0181582	0.188236
924	CEP	99.Other	NA	UNK	2	1	ANEUPL	hom	Domesticated	Fermentation	0	82.3	71.9	NA	NA	NA	NA	NA	NA	13	0	52	0	0.151729	-0.313744	-0.587219	-0.249233	0.428488	-0.119393	-0.418329	0.293204	0.0070373	0.17901	0.111133	0.215342	0.173649	0.135064	-0.0183499	-0.187125	0.235132	0.271234	-0.033972	0.103657	0.072786	0.443124	0.242628	0.0491489	0.112094	0.0521475
925	CKR	99.Other	NA	UNK	2	1	ANEUPL	het	Human	Human_clinical	0	91.9	81.6	NA	NA	NA	NA	NA	NA	35	0	76	13.1579	0.322299	0.0350559	-0.977459	-0.304712	-0.338884	0.132355	-0.0763953	0.09453	0.14257	0.172088	-0.182649	0.0203797	0.0936782	-0.0217274	-0.108001	0.0478946	0.0344223	-0.924423	-0.473876	-0.278968	-0.303962	NA	0.216837	0.329014	0.0986558	0.29133
926	ARP	25.Sake	NA	dom	2	3	ANEUPL	het	Domesticated	Wine	0	60.4	34.2	NA	NA	NA	NA	NA	NA	0	NA	0	NA	0.557491	-0.401057	-0.131658	-0.362756	-0.595141	-0.0787811	-0.157934	-0.0980707	-0.100381	0.0214162	-0.13004	-0.140369	-0.0147777	-0.084194	-0.180886	-0.0958472	-0.13344	-0.513331	-0.72564	0.0565975	0.41033	NA	-0.0084549	0.0783798	-0.000652292	0.049523
927	AEF	25.Sake	NA	dom	1	0	EUPLOID	hom	Domesticated	Sake	NA	NA	NA	NA	NA	NA	NA	NA	NA	NA	NA	NA	NA	0.261913	0.0106911	0.982995	0.290355	-0.188262	-0.272589	0.570393	0.334498	0.187815	0.349366	0.458515	0.194942	0.0426951	0.0989559	-0.106178	-0.234122	0.248118	-0.0602133	0.367647	-1.29665	0.455168	-0.282818	0.691022	-0.0993348	-0.0324018	-0.241142
928	CMH	25.Sake	NA	dom	2	0	EUPLOID	het	Domesticated	Sake	0	78.1	43.4	16.51	4.98	3.2	39.46	10.06	8.58	0	NA	0	NA	0.0975201	-0.321449	0.195295	-0.18259	-0.439298	-0.10979	-0.0944163	0.167754	0.157466	0.201306	0.027642	0.158975	0.0904747	0.120273	0.0620041	0.0739332	0.257846	-0.092107	-0.0985158	-0.398263	0.374929	0.117497	0.129065	0.216162	-0.0575758	0.0859604
929	ARM	25.Sake	NA	dom	2	0	EUPLOID	het	Wild	Fruit	0	37	5.22	5.83	0.8	0.49	23.3	4.23	5.66	0	NA	0	NA	NA	-0.35914	1.26516	0.600183	0.345618	0.3392	0.428621	0.228722	0.0760948	0.219235	0.082932	-0.100981	-0.0449335	-0.102796	-0.100544	0.217723	-0.0350103	NA	-0.166976	0.501079	0.500465	NA	0.843567	-0.167901	0.379391	-0.0114038
930	CLI	25.Sake	NA	dom	2	0	EUPLOID	het	Domesticated	Sake	0	57.4	34.2	9.37	1.7	0.82	40.76	7.04	6.71	0	NA	0	NA	NA	-0.198658	-0.346851	-0.364322	-1.16459	-0.19662	-0.131483	0.125051	0.196916	0.161533	-0.459059	0.0237697	-0.0934758	-0.0146139	-0.11185	-0.0509434	0.0517148	-0.3903	-0.264116	-0.309623	-0.13361	NA	-0.254707	-0.879305	-0.76867	-1.02669
931	CMK	25.Sake	NA	dom	2	0	EUPLOID	het	Domesticated	Sake	0	47.1	25.6	9.26	1.93	1.12	40.72	8.93	7.12	0	NA	0	NA	-0.0277025	-0.251669	-1.44643	-2.03756	NA	-0.130549	-0.952878	0.121458	0.100785	0.205901	-0.741158	0.0173901	0.0109011	0.0552819	-0.165117	0.0416616	0.128182	-2.89256	-2.2391	-0.191437	0.204486	-1.23958	-1.73827	-1.46721	-1.14833	-1.21923
932	CLQ	25.Sake	NA	dom	1	1	ANEUPL	hom	Domesticated	Sake	NA	NA	NA	NA	NA	NA	NA	NA	NA	NA	NA	NA	NA	-0.51807	-0.172319	-0.00322969	-0.170478	-0.425371	-0.0669326	-0.166594	0.0699703	0.0885693	0.295516	-0.206502	-0.0298144	-0.158261	0.0276575	-0.24766	-0.0306844	0.0878849	-0.311923	-0.0427287	-0.0574208	0.344842	-0.299867	0.01225	-0.629525	-0.663823	-0.699174
933	CLN	25.Sake	NA	dom	2	0	EUPLOID	hom	Domesticated	Sake	0	87	71.6	47.95	10.98	8.06	50.22	19.46	11.79	16	0	41	0	0.198282	-0.0374635	0.183818	-0.15791	-0.225108	-0.28367	-0.0275426	0.149328	0.103352	0.273998	-0.00872816	0.00179889	-0.0437646	0.123134	-0.151996	0.00935534	0.18982	-0.240121	-0.0627009	0.0959755	0.109081	0.261648	0.0713101	-0.41959	-0.307374	-0.413792
934	AFN	25.Sake	NA	dom	1	0	EUPLOID	hom	Domesticated	Sake	NA	NA	NA	NA	NA	NA	NA	NA	NA	NA	NA	NA	NA	-0.12673	-0.428457	1.4371	0.396904	-0.395822	-0.488039	0.259747	0.0547501	-0.198555	0.121562	-0.0493806	0.000566594	-0.131454	0.106208	-0.072748	-0.173488	-0.0098515	0.31221	0.298254	-0.868625	0.223847	-0.51449	0.795133	0.0632142	0.170077	0.0718907
935	ADQ	25.Sake	NA	dom	1	0	EUPLOID	hom	Domesticated	Sake	0	8.48	3.47	NA	NA	NA	NA	NA	NA	NA	NA	NA	NA	-0.167171	-0.389954	0.845	-0.0743783	-0.105702	0.0227389	0.259334	0.432197	0.358878	0.389219	0.309294	0.259026	0.214022	0.111328	0.00159909	-0.39294	0.219362	-0.158713	0.254134	0.0269194	0.421882	-0.409341	0.601205	-0.0833591	-0.0116919	-0.0159346
936	AFM	25.Sake	NA	dom	1	0	EUPLOID	hom	Domesticated	Sake	NA	NA	NA	NA	NA	NA	NA	NA	NA	NA	NA	NA	NA	-0.290283	-0.819932	1.41557	0.071661	-0.34213	-0.139381	0.534646	NA	0.1455	NA	0.170018	NA	0.0422428	NA	-0.0666781	-0.197246	0.180833	0.322185	0.519538	-0.533476	0.543728	0.0491173	0.666056	NA	0.0163341	0.131275
937	APA	25.Sake	NA	dom	2	0	EUPLOID	het	Domesticated	Sake	0	55.4	24	36.08	10.65	11.66	48.67	39.59	30.53	0	NA	0	NA	-0.194515	-0.211249	0.107549	0.307038	0.0168286	0.140246	0.454196	NA	0.150835	0.362996	0.14062	0.120114	0.0778846	0.194368	-0.045127	0.0515833	0.342928	-0.20358	0.0973319	-0.156693	0.609955	0.484834	0.466691	0.164356	0.129371	NA
938	BTS	25.Sake	NA	dom	2	1	ANEUPL	het	Domesticated	Sake	0	88.1	70.7	NA	NA	NA	NA	NA	NA	16	0	42	0	-0.116882	-0.277812	-0.636377	-0.407004	-0.585419	-0.245094	-0.188025	0.358255	0.448228	0.327878	-0.209605	0.176556	0.0540573	-0.0165499	0.144072	0.0853472	0.272455	-0.185942	-0.0266448	-0.455155	0.277221	0.517709	0.501714	0.463208	0.354742	0.302407
939	ANT	25.Sake	NA	dom	2	2	ANEUPL	het	Domesticated	Sake	0	70.3	40.4	NA	NA	NA	NA	NA	NA	0	NA	0	NA	0.0552635	-0.173338	1.03909	0.389428	-0.00926362	0.0693901	0.538808	0.344748	0.156661	0.389474	0.361524	0.234258	0.214029	0.124952	0.00565863	-0.0600153	0.400641	0.34388	0.505451	-0.793804	0.47552	0.670137	0.803131	0.0640913	0.158402	0.0946828
940	ANR	25.Sake	NA	dom	2	1	ANEUPL	het	Domesticated	Sake	0	81.7	69.4	NA	NA	NA	NA	NA	NA	1	0	1	0	-0.210219	-0.331388	0.977372	0.0814266	-0.0488972	-0.0522335	0.39412	0.388518	0.193229	0.291053	0.282561	0.22321	0.347405	0.189523	0.055727	-0.0725075	0.367505	0.25471	0.54611	-0.338937	0.48208	0.565156	0.460735	0.00752597	0.150328	0.114665
941	ANV	25.Sake	NA	dom	2	2	ANEUPL	het	Domesticated	Sake	0	78.8	57.2	NA	NA	NA	NA	NA	NA	0	NA	0	NA	-0.24797	-0.155228	0.275292	-0.101751	-0.225276	0.0106371	0.58839	NA	0.114923	NA	0.00287802	NA	NA	NA	NA	-0.0209365	NA	0.0572706	0.233382	-0.0568934	0.461393	0.0633963	0.241179	-0.0230825	-0.149694	NA
942	ADN	25.Sake	NA	dom	1	0	EUPLOID	hom	Domesticated	Sake	NA	NA	NA	NA	NA	NA	NA	NA	NA	NA	NA	NA	NA	-0.559061	-0.117638	1.16338	0.374841	-0.105478	-0.478768	0.469671	-0.120335	-0.0384842	-0.166404	0.426389	-0.222914	0.0654147	0.013101	0.667731	0.38336	0.230836	0.194656	0.0977357	-0.333693	0.3864	NA	0.850905	-0.0965555	0.406897	-0.0983258
943	CMF	25.Sake	NA	dom	2	1	ANEUPL	het	Domesticated	Sake	0	62.8	53.3	NA	NA	NA	NA	NA	NA	0	NA	2	0	0.264432	-0.0240535	-0.0547847	0.251864	0.0174469	-0.0217888	-0.0536699	0.105551	0.243858	0.230884	-0.120732	0.0891429	0.0303006	0.075423	0.0675561	0.133959	0.0552858	-0.50637	-0.40049	-0.147792	-0.38057	0.246771	0.348622	0.303894	0.202938	0.301394
944	CMI	25.Sake	NA	dom	2	0	EUPLOID	het	Domesticated	Sake	0	88	80.2	54.94	14.81	15.09	64.97	44.52	34.32	0	NA	0	NA	-0.80478	-0.145283	0.909228	0.681349	0.114285	0.267391	0.472745	0.40939	0.366849	0.450429	0.186608	0.293341	0.141468	0.118049	-0.0346717	0.121051	0.373841	-0.0343325	0.102765	-0.0524462	0.694235	-0.311153	0.64464	0.399108	0.36375	0.286999
945	AAD	25.Sake	NA	dom	2	2	ANEUPL	hom	Domesticated	Sake	0	87.1	76.2	NA	NA	NA	NA	NA	NA	0	NA	0	NA	NA	-0.316806	-0.439618	-0.413354	-0.583102	0.138369	0.04514	0.29443	0.215369	0.267103	-0.225747	0.103103	0.0686668	0.134468	-0.0735093	-0.0452378	0.0518084	-0.118218	-0.115792	-0.032083	0.312003	0.306597	0.725002	0.173555	0.0898475	0.103633
946	ANS	25.Sake	NA	dom	2	0	EUPLOID	het	Domesticated	Sake	0	47.9	19.2	41.33	12.45	11.46	46.99	38.19	35.75	0	NA	0	NA	-0.14309	-0.037528	0.418215	0.433836	-0.0169014	0.206753	0.160666	0.382171	0.129513	0.406417	0.00097864	0.142394	0.0561162	0.227651	0.0371116	0.145806	0.252795	-0.041578	0.172044	0.079638	0.395314	0.527144	0.455455	0.271233	0.292865	0.36498
947	AQN	25.Sake	NA	dom	2	0	EUPLOID	het	Domesticated	Sake	0	58.2	21.1	8.57	9.12	12.4	50.28	42.65	47.35	0	NA	0	NA	-0.467775	-0.0787406	0.765975	0.366647	-0.01808	0.082701	0.565857	0.451354	0.261183	0.386478	0.2102	0.149163	-0.0697138	0.148635	-0.168144	-0.157661	0.282973	0.304782	0.260081	-0.0614122	0.394397	-0.79499	0.781868	NA	0.150024	NA
948	CLM	25.Sake	NA	dom	2	1	ANEUPL	het	Domesticated	Sake	0	36	22.9	NA	NA	NA	NA	NA	NA	0	NA	0	NA	-0.861906	-0.231731	0.163085	0.145571	-0.089948	0.0349084	0.384704	0.289336	0.259301	0.359327	0.0819506	0.215387	0.200307	0.262093	0.015141	-0.000867799	0.234053	-0.151159	0.0514072	0.0766704	0.592734	-1.77207	0.442446	NA	0.277134	0.45769
949	CMN	25.Sake	NA	dom	2	1	ANEUPL	het	Domesticated	Sake	0	35	18.9	NA	NA	NA	NA	NA	NA	0	NA	0	NA	NA	-0.242701	0.0580559	0.190127	-0.0740362	-0.0664108	0.0807964	0.0926864	-0.0429907	0.0958338	-0.144215	-0.0924689	-0.369223	-0.190836	-0.0669538	-0.200036	-0.290762	-0.0787561	-0.118733	-0.0357771	-0.561781	NA	-0.0567308	-0.356586	-0.71379	-0.495541
950	APC	25.Sake	NA	dom	2	0	EUPLOID	het	Domesticated	Sake	0	55.9	33	37.39	9.81	8.86	66.09	23.23	17.34	0	NA	0	NA	-0.0968174	-0.156746	-0.118088	-0.0630382	-0.32081	-0.310169	0.163946	0.247875	0.0741113	0.245692	-0.0794445	0.00260715	0.0532747	0.146497	-0.103386	-0.00598339	0.180938	-0.221859	0.0997387	0.0222696	-0.0947105	0.424287	0.204998	-0.517727	-0.513623	-0.430934
951	APD	25.Sake	NA	dom	2	1	ANEUPL	het	Domesticated	Sake	0	68.3	40.1	NA	NA	NA	NA	NA	NA	0	NA	1	0	0.0658026	-0.444892	-0.342195	-0.414717	-0.532357	-0.178432	0.0090326	0.201023	-0.0951191	0.144976	-0.0771361	-0.0209937	-0.0411972	0.0754201	-0.165932	0.0319498	0.271762	-0.250127	-0.0302165	-0.366309	-0.0322919	0.367164	-0.167037	-0.7305	-0.61248	-0.626321
952	AVC	25.Sake	NA	dom	2	3	ANEUPL	het	Domesticated	Sake	0	71.7	54	NA	NA	NA	NA	NA	NA	0	NA	0	NA	0.311761	-0.0378143	0.262053	-0.224198	-0.325162	-0.127135	-0.00616178	0.134262	-0.1334	0.0172981	-0.0221154	0.0258832	0.0359448	-0.0774165	-0.0968521	-0.266545	0.064361	-0.319149	-0.0730559	0.168338	0.128946	0.121466	0.062835	-0.449668	-0.452715	-0.556261
953	CMD	25.Sake	NA	dom	2	2	ANEUPL	het	Domesticated	Sake	0	59.8	56	NA	NA	NA	NA	NA	NA	0	NA	0	NA	0.217796	-0.437455	1.19789	-0.48573	-0.696769	-0.214656	0.0640063	0.0688563	0.0654737	0.211517	-0.302049	0.0271496	-0.0719859	0.0410093	-0.076948	0.0635649	0.107261	0.761691	0.520595	-0.321747	0.0719269	NA	-0.105062	-0.647598	-0.447403	-0.554475
954	CLP	25.Sake	NA	dom	2	0	EUPLOID	het	Domesticated	Sake	0	68.4	59.2	43.8	10.72	8.59	60.43	22.02	14.5	0	NA	0	NA	-0.367719	NA	NA	NA	NA	NA	NA	NA	NA	NA	NA	-1.72874	-0.190239	-0.0561407	NA	NA	-0.0748021	NA	-0.138865	NA	NA	0.197195	-0.425518	1.0018	NA	NA
955	CMC	25.Sake	NA	dom	2	1	ANEUPL	het	Domesticated	Sake	0	51.1	46.9	NA	NA	NA	NA	NA	NA	0	NA	0	NA	0.177771	-0.311303	0.272797	-0.0721443	-0.0864671	-0.304723	0.105045	0.176225	0.114564	0.277727	-0.102862	0.0911053	0.174601	0.09747	-0.0207199	-0.027087	0.151436	-0.232674	-0.0213322	-0.51384	-0.141622	-1.50913	0.039196	-0.421204	-0.612243	-0.574426
956	APF	25.Sake	NA	dom	2	0	EUPLOID	het	Domesticated	Sake	0	66.5	51.6	77.59	20.43	18.93	94.5	67.32	45.64	0	NA	1	0	-0.0941636	-0.19239	-0.539712	-0.552977	-0.63817	-0.165772	-0.104064	0.124749	-0.0443295	0.19952	-0.0883039	-0.0301112	-0.189092	0.0587098	-0.0849635	0.0268275	0.176211	-0.318916	-0.240748	-0.259504	0.029891	0.618697	-0.096458	-0.822382	-0.513444	-0.832192
957	APE	25.Sake	NA	dom	2	2	ANEUPL	het	Domesticated	Sake	0	63.5	44.3	NA	NA	NA	NA	NA	NA	0	NA	1	0	0.0196594	-0.153673	-0.053951	-0.184497	-0.378878	-0.287126	0.0353252	0.207168	0.049259	0.229127	-0.114677	0.0523741	-0.0473905	0.0966596	-0.172104	-0.195958	0.0826104	-0.256697	-0.0506437	-0.941811	0.301046	0.426427	0.287783	-0.206493	-0.142343	-0.222118
958	AVD	25.Sake	NA	dom	2	2	ANEUPL	het	Domesticated	Sake	0	75.2	57.5	NA	NA	NA	NA	NA	NA	0	NA	2	0	-0.380065	-0.102316	-0.193727	-0.268526	-0.472629	-0.29445	-0.0307301	0.129967	0.0404328	0.225234	-0.105838	0.0123171	-0.125509	0.0377784	-0.122461	-0.0857714	0.167991	-0.233345	-0.0679056	-0.971038	0.326676	0.050545	0.0854801	-0.157406	-0.162198	-0.240352
959	AVM	25.Sake	NA	dom	2	2	ANEUPL	het	Domesticated	Sake	0	69.7	39.8	NA	NA	NA	NA	NA	NA	0	NA	0	NA	-0.0784157	-0.373976	0.618059	-0.110234	-0.431779	-0.0539716	0.158685	0.154262	0.108383	0.262819	-0.230934	0.0314699	-0.161316	0.0715827	-0.150053	-0.133053	0.0503472	-0.197525	0.0622572	-1.0777	-0.252102	0.415141	0.259021	0.0477401	-0.0590559	0.13544
960	CLT	25.Sake	NA	dom	2	1	ANEUPL	het	Domesticated	Sake	0	54.2	47.2	NA	NA	NA	NA	NA	NA	0	NA	0	NA	0.115846	-0.251714	0.218743	-0.00994368	-0.383956	-0.054856	0.0330641	NA	0.0940767	NA	-0.294034	-0.0637508	NA	NA	-0.22163	-0.026528	NA	-0.233954	-0.249323	-0.622166	-0.13962	-0.547906	-0.0353764	-0.236703	-0.385401	-0.385599
961	CLS	25.Sake	NA	dom	2	0	EUPLOID	het	Domesticated	Sake	0	97.2	95.8	86.53	38.54	22.43	80.61	56.5	42.29	0	NA	0	NA	-0.23133	0.113035	0.822287	0.357548	-0.270426	-0.187892	0.301715	0.399098	-0.0751606	0.338235	-0.0563132	-0.0662104	0.0465811	0.0296382	-0.0263652	-0.225436	0.0882706	0.44975	0.103978	0.0473874	0.192735	0.135576	0.618755	-0.340157	-0.221502	-0.305434
962	CME	25.Sake	NA	dom	2	1	ANEUPL	het	Domesticated	Sake	0	75.6	68.2	NA	NA	NA	NA	NA	NA	0	NA	8	0	0.225783	0.0387246	1.3536	0.542416	-0.192706	0.202161	0.550563	0.385167	0.177792	0.281794	0.246129	0.144576	0.0691552	0.0898764	-0.104262	-0.272676	0.30428	0.373405	0.675559	0.0635131	0.77611	0.252028	0.925196	0.403555	0.286431	0.298952
963	CLL	25.Sake	NA	dom	2	0	EUPLOID	het	Domesticated	Sake	0	76.2	67.5	54.46	11.65	7.87	62.59	24.91	18.19	0	NA	5	0	-0.0480984	-0.294282	0.340084	0.0620364	-0.341961	-0.0715931	0.209199	NA	0.208284	NA	-0.259266	0.248799	-0.0565621	0.210805	0.0105068	0.135976	0.121574	-0.444005	-0.18068	-0.00494606	0.60363	-0.335021	0.188751	-0.0370589	-0.103098	0.0226052
964	CLR	25.Sake	NA	dom	2	0	EUPLOID	het	Domesticated	Sake	0	79.5	65.8	58.52	13.54	8.21	64.82	25.48	16.65	0	NA	2	0	-1.2568	-0.332064	-0.915399	-0.945101	-1.30879	-0.542763	-0.518646	-0.497128	-0.187208	-0.171288	-0.702572	-0.335313	-0.239409	-0.118696	-0.382596	-0.245723	-0.228859	-0.87806	-0.495362	-0.314408	-0.0818908	-0.262757	-0.601892	-1.01702	-0.802308	-0.96304
965	CML	25.Sake	NA	dom	2	1	ANEUPL	hom	Domesticated	Sake	NA	NA	43.3	NA	NA	NA	NA	NA	NA	0	NA	0	NA	-0.00590002	-0.198776	-0.081987	-0.224777	-0.843601	-0.346291	-0.207076	NA	0.029493	NA	-0.403273	-0.0681595	-0.141469	NA	-0.207386	-0.0582043	-0.0433665	-0.585727	-0.520213	-0.356689	-0.0371335	0.167504	-0.0204986	-0.630858	-0.911041	-0.665779
966	CMM	25.Sake	NA	dom	2	1	ANEUPL	het	Domesticated	Sake	NA	NA	NA	NA	NA	NA	NA	NA	NA	0	NA	0	NA	0.200994	-0.206249	0.578244	0.215749	-0.171985	-0.0165257	0.181272	0.210636	0.118528	0.279725	-0.232769	0.171691	0.0057968	0.104436	-0.0939849	-0.057506	0.0652466	-0.25444	-0.208887	-0.18918	0.392153	-0.0673299	0.454803	0.227533	0.0527922	0.193257
967	CMB	25.Sake	NA	dom	2	1	ANEUPL	het	Domesticated	Sake	0	72.3	60.8	NA	NA	NA	NA	NA	NA	0	NA	0	NA	NA	-0.162921	0.165635	0.0148635	-0.216411	-0.212624	0.0757812	0.256227	0.0752848	0.320729	-0.0455205	0.0694572	0.119626	0.0621559	-0.12159	-0.101768	0.114428	-0.207839	-0.0742321	0.0568266	0.127092	NA	0.0497555	-0.422461	-0.532939	-0.613112
968	AVL	25.Sake	NA	dom	2	1	ANEUPL	het	Domesticated	Sake	0	88.9	53.7	NA	NA	NA	NA	NA	NA	0	NA	1	0	-0.148314	0.0734241	-0.352004	-0.339694	-0.559189	0.11755	-0.0872193	0.105041	0.198369	0.170778	-0.403553	-0.0406244	-0.0988256	0.00436194	-0.10568	0.0229908	0.0304561	-0.540604	-0.476338	-0.397113	0.158125	0.325131	-0.282355	-0.836668	-0.703409	-0.849315
969	CLV	25.Sake	NA	dom	2	2	ANEUPL	het	Domesticated	Sake	0	82.3	70.7	NA	NA	NA	NA	NA	NA	0	NA	17	35.2941	-0.907277	-0.264996	-0.0580359	-0.36618	-0.505307	-0.40801	-0.0492756	0.0834572	0.0579048	0.210354	-0.194411	-0.0403944	-0.0849957	0.0568519	-0.132853	-0.0935061	0.00938543	-0.354442	-0.233689	-0.798432	0.182047	-0.327616	-0.110831	-0.597002	-0.605638	-0.730628
970	CLK	25.Sake	NA	dom	2	2	ANEUPL	het	Domesticated	Sake	0	83.6	71.8	NA	NA	NA	NA	NA	NA	0	NA	19	31.5789	-0.0396803	-0.0767741	0.0182091	-0.16375	-0.274641	-0.0776742	0.0188573	0.120877	0.106057	0.222634	-0.0477267	0.036658	0.0441376	0.0555545	-0.112084	0.046032	0.0726153	-0.392642	-0.124648	-0.0275677	0.40687	-1.10983	0.0058988	-0.503033	-0.676884	-0.63411
971	CQQ	25.Sake	NA	dom	2	1	ANEUPL	het	Domesticated	Sake	0	53.3	41.9	NA	NA	NA	NA	NA	NA	0	NA	5	0	0.33318	-0.207048	-0.149536	-0.22152	-0.764147	-0.0570247	0.0151089	NA	0.172092	0.319892	-0.168045	0.0125984	0.0947748	0.140004	-0.0315311	0.0567031	0.0595469	-0.518972	-0.107939	-0.176309	-0.0235096	-0.95295	-0.0560425	-0.544738	-0.655278	-0.364033
972	CQR	25.Sake	NA	dom	2	1	ANEUPL	het	Domesticated	Sake	0	56.5	46.8	NA	NA	NA	NA	NA	NA	0	NA	7	28.5714	0.21121	-0.124134	-0.426428	-0.184798	-0.377529	0.0487747	-0.0512464	0.0881709	0.0386277	0.120228	-0.477645	-0.177997	0.0709964	-0.133319	-0.071491	-0.129552	-0.0117535	-0.371102	-0.370736	0.0788229	0.000737034	-0.0215165	-0.159989	-0.550514	-0.578036	-0.602169
973	AHQ	26.Asian_fermentation	NA	UNK	1	0	EUPLOID	hom	Domesticated	Industrial	0	20.9	9.44	NA	NA	NA	NA	NA	NA	NA	NA	NA	NA	-1.56373	NA	-0.363523	-0.529608	-0.547687	NA	-0.27883	0.153396	-1.15739	0.250432	-0.434063	-0.102388	-0.278	-0.0100183	-1.10148	NA	-0.0180451	-0.943019	-0.728003	NA	NA	0.562737	-0.206901	-0.212772	-0.108012	-0.108417
974	CGL	26.Asian_fermentation	NA	UNK	2	0	EUPLOID	het	UNK	Unknown	0	97.3	95.1	73.63	43.36	23.08	90.04	87.25	77.43	0	NA	32	12.5	0.206705	-0.391711	-0.34023	0.0842527	-0.000800202	0.0758117	0.2216	0.385854	0.294116	0.269445	0.206661	0.114175	0.0304697	0.241353	0.113413	0.189017	0.133887	-0.241345	-0.184524	-0.411291	0.0347793	0.689019	0.369588	0.235236	0.277725	0.233932
975	AFH	26.Asian_fermentation	NA	UNK	1	0	EUPLOID	hom	Domesticated	Distillery	0	75.8	55.9	NA	NA	NA	NA	NA	NA	NA	NA	NA	NA	-0.762271	-0.152613	1.67727	0.647123	0.62168	-0.301307	0.9006	0.194488	0.225895	0.184592	0.904163	0.218592	0.0241795	0.17359	0.163586	0.357507	0.371031	1.03918	0.662102	-0.374099	0.701916	-0.010146	1.49654	0.259451	0.711445	0.410331
976	AGG	26.Asian_fermentation	NA	UNK	2	0	EUPLOID	het	Domesticated	Distillery	0	71.6	60.1	72.07	45.04	28.95	82.92	62.65	42.89	NA	NA	NA	NA	-0.138963	-0.69987	0.390506	-0.348002	-0.326627	-0.767087	-0.222548	-0.0868279	0.183826	0.00600801	-0.157952	-0.149965	0.245245	-0.125377	0.00700738	-0.156086	0.0352162	0.0580617	0.367662	-1.11265	0.236236	-0.744329	0.126771	-0.120041	-0.0128654	-0.17997
977	AEP	26.Asian_fermentation	NA	UNK	2	0	EUPLOID	hom	Domesticated	Distillery	0	45.2	25.8	29.1	17.71	18.64	78.78	64.35	45.62	0	NA	0	NA	0.308087	-0.447869	NA	NA	NA	NA	-1.70628	-1.0759	-2.39793	-0.590853	-1.32331	-0.401111	-0.643689	-0.344379	1.19994	-0.379822	-0.669332	NA	-1.26577	NA	NA	-0.558629	NA	-0.737234	-0.421617	-0.972877
978	CEV	26.Asian_fermentation	NA	UNK	1	0	EUPLOID	hom	Domesticated	Distillery	NA	NA	NA	NA	NA	NA	NA	NA	NA	NA	NA	NA	NA	NA	-0.104344	-0.145829	-0.298563	-0.0831064	0.0788819	-0.0131421	0.251899	0.20637	0.141236	-0.0752193	-0.0437654	-0.218856	-0.113354	-0.0667149	-0.17109	-0.0997363	-0.27459	-0.249404	0.0488248	-0.410783	NA	-0.296181	-0.416468	-0.568764	-0.463431
979	CGI	26.Asian_fermentation	NA	UNK	2	0	EUPLOID	het	UNK	Unknown	0	91.6	82.7	84.05	38.89	13.2	91.59	88.77	73.05	4	0	38	42.1053	0.305442	-0.210436	-0.519929	-0.552719	-0.90939	-0.17963	-0.133422	0.169491	0.238102	0.248531	-0.162039	0.141338	0.147123	0.149509	0.148014	0.00021155	0.157966	-0.610132	-0.722506	-0.513132	0.425168	0.475253	-0.0115533	0.305915	0.187536	0.208316
980	CGN	26.Asian_fermentation	NA	UNK	2	0	EUPLOID	het	Domesticated	Fermentation	0	96.9	89.3	88.81	51.48	24.32	94.47	89.29	73.16	6	0	41	21.9512	-0.174783	-0.0954227	-0.299613	0.0392294	-0.1943	0.108088	-0.0286939	0.220055	0.221415	0.216031	0.0426415	-0.0459295	0.0520129	0.136673	-0.0509275	-0.0538791	0.0481966	-0.264779	-0.199036	-0.650856	0.243156	NA	0.242541	0.0479717	-0.161813	0.0834454
981	CGP	26.Asian_fermentation	NA	UNK	2	0	EUPLOID	het	UNK	Unknown	0	95.3	90.2	86.45	57.32	30.18	93.02	88.2	73.73	4	0	51	31.3725	-0.530008	-0.0425745	-0.593576	-0.143553	-0.466366	-0.0474733	0.125863	NA	0.243177	0.240413	-0.212129	0.11304	0.238018	0.221275	0.11054	0.0388157	0.164292	-0.380203	-0.600015	-0.129246	0.531262	NA	0.173958	NA	0.350893	NA
982	CGG	26.Asian_fermentation	NA	UNK	2	0	EUPLOID	het	UNK	Unknown	0	95.2	85.2	83.35	41.68	19.88	93.7	91.8	79.94	16	0	60	31.6667	-0.0652957	-0.17982	-0.824689	-0.408612	-0.58714	-1.7422	-0.0520548	-0.0214463	-0.0885434	0.0412853	-0.21001	-0.00388552	-0.168855	-0.00514765	-0.0986923	-0.167633	0.00771198	-0.54414	-0.497883	-0.446157	0.152192	-0.242095	-0.0945554	-0.19684	-0.377911	-0.348228
983	CGR	26.Asian_fermentation	NA	UNK	2	0	EUPLOID	het	Domesticated	Fermentation	0	95.1	80.3	77.79	23.38	12.04	90.51	89.95	84.52	0	NA	20	0	-0.13983	-0.063256	-0.559361	-0.299278	-0.3813	-0.0762231	-0.0797003	NA	0.0451034	0.295738	-0.226159	NA	NA	0.0119651	0.10182	-0.0866012	NA	-0.30311	-0.295673	-0.115044	0.242025	-0.33827	-0.0212231	NA	0.179413	NA
984	AQS	26.Asian_fermentation	NA	UNK	2	1	ANEUPL	het	Domesticated	Distillery	0	38.2	7.07	NA	NA	NA	NA	NA	NA	0	NA	0	NA	0.11616	-0.122763	-0.0181732	0.246618	-0.0604309	-0.198385	0.0575132	0.291846	0.307159	0.293847	-0.101154	-0.0246696	-0.0557948	0.0843676	-0.0242176	0.088568	-0.0141218	-0.353978	-0.297268	-0.239173	-0.531698	0.0162035	0.194885	2.60431	0.436534	NA
985	BEH	26.Asian_fermentation	NA	UNK	2	0	EUPLOID	hom	Domesticated	Fermentation	0	95.4	94	87.68	63.65	49.98	93.15	86.46	73.72	28	0	55	10.9091	-0.127587	-0.487382	-1.70599	-0.814931	-1.10298	-0.0484253	-0.360832	-0.0360226	0.392249	0.134342	-0.632595	-0.266894	-0.227473	-0.319187	-0.209845	-0.274937	-0.165861	-1.37894	-0.959902	-0.299118	-0.112948	0.576555	-0.0213407	0.0744985	0.0993786	0.0465023
986	ACM	26.Asian_fermentation	NA	UNK	1	0	EUPLOID	hom	Domesticated	Fermentation	NA	NA	NA	NA	NA	NA	NA	NA	NA	NA	NA	NA	NA	NA	NA	-0.217345	-0.723238	-1.01038	NA	-0.231303	0.175605	0.194719	0.243435	-0.167195	0.0955556	0.0595663	0.188793	-0.0442737	-0.0884188	0.0524853	-0.0709683	0.348497	NA	NA	NA	0.218625	0.204526	0.0917862	0.167836
987	AKL	26.Asian_fermentation	NA	UNK	2	0	EUPLOID	het	Domesticated	Sake	0	82.5	60.4	82.5	38.8	21.89	97.46	59.95	45.83	33	0	37	2.7027	-0.248591	-0.161781	-0.343952	-0.231017	-0.462899	-0.0326725	-0.100828	0.211911	0.167675	0.138886	-0.2709	0.042949	0.0417852	0.0120598	0.0683305	0.00704425	0.102507	-0.29356	-0.381657	-0.119136	0.512651	0.4923	0.0562072	0.214232	0.226211	0.234117
988	ABB	26.Asian_fermentation	NA	UNK	1	0	EUPLOID	hom	Human	Human_clinical	0	85.3	75.5	NA	NA	NA	NA	NA	NA	NA	NA	NA	NA	0.00620151	-0.100192	-0.241295	-0.167717	-0.683381	-0.104541	-0.000548217	0.174218	0.1285	NA	-0.0685003	0.120585	0.416943	0.171598	0.129155	0.242698	0.247095	-0.13176	-0.190264	-0.057122	0.586464	-0.659875	0.329137	NA	0.151838	NA
989	ACK	26.Asian_fermentation	NA	UNK	1	0	EUPLOID	hom	Domesticated	Palm wine	NA	NA	NA	NA	NA	NA	NA	NA	NA	NA	NA	NA	NA	-0.885677	-0.0981384	0.2848	-0.508401	-0.930725	-0.0691261	-0.106168	0.201942	0.29256	0.303496	-0.148924	0.108313	0.0308661	0.0851225	0.0571921	0.196335	0.145586	-0.178016	0.0173715	-0.194253	0.5944	0.229741	0.253426	0.221849	0.323909	0.202484
990	ADH	26.Asian_fermentation	NA	UNK	1	0	EUPLOID	hom	Wild	Tree	0	85.3	74.6	NA	NA	NA	NA	NA	NA	NA	NA	NA	NA	-0.0875151	-0.201327	-0.0315533	-0.563577	-0.877043	-0.0430745	0.0109249	0.170164	0.231249	0.323463	-0.227852	0.124296	0.178987	0.0462901	0.024914	0.15058	0.153251	-0.421401	-0.269462	-0.265324	0.601026	0.178361	0.307617	0.165328	0.216108	0.222728
991	SACE_YDA	26.Asian_fermentation	NA	UNK	2	0	EUPLOID	hom	UNK	Palm wine	NA	NA	NA	NA	NA	NA	NA	NA	NA	NA	NA	NA	NA	NA	NA	NA	NA	NA	NA	NA	NA	NA	NA	NA	NA	NA	NA	NA	NA	NA	NA	NA	NA	NA	NA	NA	NA	NA	NA
992	ALB	26.Asian_fermentation	NA	UNK	2	0	EUPLOID	het	Wild	Insect	0	66.6	38.7	NA	NA	NA	NA	NA	NA	24	0	70	24.2857	-0.0787928	-0.0113588	-0.132902	-0.181427	-0.500097	-0.100672	0.0959631	0.261345	0.344279	0.21102	-0.0659826	0.158549	0.134677	0.109487	0.153501	0.0432366	0.227244	-0.358738	-0.461413	-0.0946256	0.63414	0.475083	0.441255	0.337628	0.262998	0.308302
993	AKR	26.Asian_fermentation	NA	UNK	2	0	EUPLOID	het	Wild	Fruit	0	69.5	40.9	68.94	27.19	22.29	95.48	75.02	59.88	21	0	75	13.3333	-0.226758	-0.170984	-0.0449997	-0.303037	-0.720858	-0.234129	-0.0916419	0.236893	0.231569	0.278446	-0.230773	0.0768888	-0.107598	0.0978422	0.0579982	0.198599	0.0868522	-0.420223	-0.471679	-0.416061	0.484159	0.307253	0.111733	0.296601	0.369983	0.31591
994	ALC	26.Asian_fermentation	NA	UNK	2	0	EUPLOID	het	Wild	Nature	0	64.4	37.4	69.1	27.77	22.13	95.04	67.76	47.84	0	NA	8	0	-0.196641	-0.0866532	-0.202624	-0.157555	-0.451973	-0.055142	0.0580931	0.285484	0.321315	0.274651	-0.0819799	0.111154	0.164837	0.124072	0.132759	0.0766505	0.194717	-0.432679	-0.501746	-0.00449767	0.452759	0.490285	0.366703	0.295211	0.26864	0.345085
995	ALH	26.Asian_fermentation	NA	UNK	2	0	EUPLOID	het	Wild	Nature	0	59.8	36.7	64.14	22.39	13.08	94.44	38.64	32.91	42	0	69	18.8406	-0.181092	-0.165445	-0.290163	-0.147209	-0.356242	-0.246258	-0.0408978	0.304476	0.206776	0.293424	-0.113959	0.103056	-0.00275945	0.117276	0.0735874	0.143255	0.119825	-0.36714	-0.54404	-0.0628233	0.555608	0.348997	0.181578	0.300225	0.253062	0.320119
996	ALA	26.Asian_fermentation	NA	UNK	2	0	EUPLOID	het	Wild	Insect	0	62	37.7	71.54	26.39	18.84	96.21	76.79	50.88	9	0	67	26.8657	-0.0316819	-0.126917	-0.0539643	-0.276606	-0.637473	-0.0383727	0.0505364	0.203813	0.245414	0.261872	-0.104406	0.114004	0.172108	0.124539	0.0653474	0.101625	0.185805	-0.477838	-0.529566	-0.0128308	0.433417	0.573169	0.425187	0.329954	0.328124	0.322308
997	ALK	26.Asian_fermentation	NA	UNK	2	1	ANEUPL	het	Wild	Tree	0	54.4	36.3	NA	NA	NA	NA	NA	NA	0	NA	0	NA	-0.0470135	-0.142493	0.063124	-0.442733	-0.530579	-0.208848	-0.0812013	0.173758	0.308287	0.297561	-0.224631	0.0910188	0.116456	0.133798	0.160142	0.0803561	0.164669	-0.691734	-0.572	-0.170891	0.315329	0.321113	0.23724	0.113729	0.34716	0.320836
998	CGQ	26.Asian_fermentation	NA	UNK	2	0	EUPLOID	het	UNK	Unknown	0	82.4	54	70.61	30.97	19.24	93.99	50.39	38.81	49	14.2857	87	52.8736	-0.219153	0.173576	-0.0599096	0.193448	-0.171515	0.07837	0.0541228	NA	0.0860981	NA	0.134901	NA	NA	NA	0.302875	0.123473	NA	-0.0356193	-0.193787	0.011262	0.339275	0.524342	0.18756	NA	-0.0632844	NA
999	BRG	26.Asian_fermentation	NA	UNK	3	0	EUPLOID	het	Wild	Soil	0	62.7	40.2	NA	NA	NA	NA	NA	NA	64	0	97	9.27835	0.77002	-0.258139	0.0279994	0.128715	-0.454611	-0.304969	-0.160465	NA	0.0630417	0.177464	-0.111964	NA	0.253613	NA	0.108339	-0.019299	-0.0802436	-0.192452	-0.237595	-0.177659	0.287394	0.102084	-0.110322	-0.327854	-0.699862	-0.60807
1000	CGK	26.Asian_fermentation	NA	UNK	2	0	EUPLOID	het	UNK	Unknown	0	88.9	70	75.32	33.44	19.92	93.61	61.29	42.24	36	2.77778	75	26.6667	0.397347	-0.0769431	-0.47204	-0.320566	-0.466468	-0.408548	-0.0961834	0.153943	0.13301	0.206877	-0.138284	0.0763898	-0.0237595	0.111102	0.10449	-0.181247	0.129002	-0.459906	-0.483528	-1.11089	0.391236	0.322119	0.0128453	0.242347	0.0737645	0.193117
1001	CHM	26.Asian_fermentation	NA	UNK	2	0	EUPLOID	het	Domesticated	Bakery	0	90.8	72.9	88.71	24.26	11.66	96.43	83.77	51.82	25	4	57	21.0526	NA	NA	NA	NA	NA	NA	NA	NA	NA	NA	NA	NA	NA	NA	NA	NA	NA	NA	NA	NA	NA	NA	NA	NA	NA	NA
1002	BHP	26.Asian_fermentation	NA	UNK	2	0	EUPLOID	het	Domesticated	Fermentation	0	81.1	62.8	88.68	61.15	42.57	96.77	82.25	47.78	0	NA	0	NA	-0.177465	-0.301859	NA	-0.884789	-0.95473	0.0512192	-0.462876	1.13e-05	0.146498	0.0619527	-0.225785	0.0166803	-0.0471152	0.0349592	-0.0819799	-0.150121	-0.016495	-0.411878	-0.304125	-0.0812472	0.451682	0.282182	0.0628953	-0.0454694	-0.477562	-0.0716326
1003	BHQ	26.Asian_fermentation	NA	UNK	2	0	EUPLOID	het	Domesticated	Fermentation	0	88.2	73.9	88.68	60.25	40.58	96.67	84.23	46.6	0	NA	0	NA	-0.220277	-0.241642	NA	-0.702091	-0.699394	0.0456085	-0.279564	0.0533428	0.23045	0.136244	-0.173229	-0.0109111	0.0179502	0.0678009	0.0716241	-0.159097	0.0592118	-0.248493	-0.307144	-0.0366208	0.54687	0.380399	0.0504357	0.000266667	-0.530376	-0.0753644
1004	BHR	26.Asian_fermentation	NA	UNK	2	0	EUPLOID	het	Domesticated	Fermentation	0	79.1	61.1	88.22	59.67	41.7	96.57	81.61	45.97	0	NA	0	NA	-0.178749	-0.26235	-0.376776	-0.287559	-0.365798	-0.045177	-0.0176401	0.137885	0.324936	0.311109	0.000296094	0.151023	0.0199216	0.138068	0.124869	-0.0265926	0.14448	-0.299258	-0.263768	-0.303363	0.420874	0.559	0.133106	0.04514	-0.063368	0.0102624
1005	BHS	26.Asian_fermentation	NA	UNK	2	0	EUPLOID	het	Domesticated	Fermentation	0	89.6	76.8	88.59	62.37	45.3	96.67	87.16	60.24	7	0	18	0	-0.141659	-0.299818	0.21112	-0.247959	-0.501671	-0.223755	-0.0214793	0.0495656	-0.159927	0.190763	-0.211998	-0.17281	-0.109108	-0.18046	-0.0897595	-0.117948	-0.134425	-0.44239	-0.295456	0.0160951	0.347369	0.646375	0.287757	0.0325725	0.108148	0.0792434
1006	BEF	26.Asian_fermentation	NA	UNK	2	0	EUPLOID	het	Domesticated	Fermentation	0	77	48.3	74.27	10.44	7.14	97.26	40.51	26.42	19	10.5263	38	15.7895	-0.0893709	-0.297172	0.101711	0.111563	0.0972719	-0.137604	0.275981	-0.0140251	0.0435385	0.0461989	-0.152409	-0.204824	-0.133199	-0.121703	-0.0584763	-0.30875	-0.207975	0.119731	0.035117	0.133609	-0.487326	0.610691	-0.042466	-0.407814	-0.569173	-0.491747
1007	CEK	26.Asian_fermentation	NA	UNK	2	0	EUPLOID	hom	Domesticated	Fermentation	0	72.1	50.8	55.51	7.95	5.34	90.84	41.21	31.29	62	1.6129	77	22.0779	NA	-0.179147	NA	-0.325861	-0.68269	-0.0436444	-0.467702	0.0456655	0.16888	0.116354	-0.204731	-0.0193104	-0.0736631	0.0508487	0.141916	-0.0454377	0.029055	-0.477477	-0.328244	-0.359684	0.399809	-0.0206894	-0.649439	0.088909	0.0159531	0.138659
1008	CEL	26.Asian_fermentation	NA	UNK	2	0	EUPLOID	hom	Domesticated	Fermentation	0	80.5	65.2	70.75	24.94	9.02	94.18	74.09	54.36	67	0	84	7.14286	-0.62736	-0.544198	-0.449807	-0.392031	-0.557912	-0.0240889	-0.230079	-0.0573509	-0.356036	0.00748756	-0.479824	0.0542068	-0.0442161	0.0889694	-0.160078	-0.105687	-0.105043	-0.354439	-0.343103	-0.17619	0.213785	0.0175078	-0.216431	-0.328729	-0.634461	-0.422454
1009	SACE_YCJ	26.Asian_fermentation	NA	UNK	2	1	ANEUPL	hom	UNK	Unknown	NA	NA	NA	NA	NA	NA	NA	NA	NA	0	NA	25.1852	88.2353	NA	NA	NA	NA	NA	NA	NA	NA	NA	NA	NA	NA	NA	NA	NA	NA	NA	NA	NA	NA	NA	NA	NA	NA	NA	NA
1010	SACE_YCK	26.Asian_fermentation	NA	UNK	2	0	EUPLOID	hom	Domesticated	Industrial	0	98.2	95.9148	108.49	66.07	18.79	95.15	88.67	77.56	5.76923	0	72.1805	26.0417	NA	NA	NA	NA	NA	NA	NA	NA	NA	NA	NA	NA	NA	NA	NA	NA	NA	NA	NA	NA	NA	NA	NA	NA	NA	NA
1011	SACE_YDK	26.Asian_fermentation	NA	UNK	2	0	EUPLOID	hom	UNK	Industrial	NA	NA	NA	NA	NA	NA	NA	NA	NA	NA	NA	NA	NA	NA	NA	NA	NA	NA	NA	NA	NA	NA	NA	NA	NA	NA	NA	NA	NA	NA	NA	NA	NA	NA	NA	NA	NA	NA	NA
[truncated: 184 more columns]

## Sheet: EV1-Phenotypes annotation
Phenotypes	Trait	Defined clusters (Phenotype class)	Publication link	Publication	Presence in knockout collection
Arabinose_0.5_GT	Growth_rate	Carbon_sources_growth	https://doi.org/10.1038/s41559-022-01671-9	M. De Chiara et al., nature ecology and evolution	No
Arabinose_2_GT	Growth_rate	Carbon_sources_growth	https://doi.org/10.1038/s41559-022-01671-9	M. De Chiara et al., nature ecology and evolution	No
Arabinose_8_GT	Growth_rate	Carbon_sources_growth	https://doi.org/10.1038/s41559-022-01671-9	M. De Chiara et al., nature ecology and evolution	No
Fructose_0.5_GT	Growth_rate	Carbon_sources_growth	https://doi.org/10.1038/s41559-022-01671-9	M. De Chiara et al., nature ecology and evolution	No
Fructose_2_GT	Growth_rate	Carbon_sources_growth	https://doi.org/10.1038/s41559-022-01671-9	M. De Chiara et al., nature ecology and evolution	No
Fructose_32_GT	Growth_rate	Carbon_sources_growth	https://doi.org/10.1038/s41559-022-01671-9	M. De Chiara et al., nature ecology and evolution	No
Fructose_8_GT	Growth_rate	Carbon_sources_growth	https://doi.org/10.1038/s41559-022-01671-9	M. De Chiara et al., nature ecology and evolution	No
Glucose_0.5_GT	Growth_rate	Carbon_sources_growth	https://doi.org/10.1038/s41559-022-01671-9	M. De Chiara et al., nature ecology and evolution	Yes
Glucose_1_GT	Growth_rate	Carbon_sources_growth	https://doi.org/10.1038/s41559-022-01671-9	M. De Chiara et al., nature ecology and evolution	Yes
Glucose_16_GT	Growth_rate	Carbon_sources_growth	https://doi.org/10.1038/s41559-022-01671-9	M. De Chiara et al., nature ecology and evolution	Yes
Glucose_2_GT	Growth_rate	Carbon_sources_growth	https://doi.org/10.1038/s41559-022-01671-9	M. De Chiara et al., nature ecology and evolution	Yes
Glucose_32_GT	Growth_rate	Carbon_sources_growth	https://doi.org/10.1038/s41559-022-01671-9	M. De Chiara et al., nature ecology and evolution	Yes
Glucose_50_GT	Growth_rate	Carbon_sources_growth	https://doi.org/10.1038/s41559-022-01671-9	M. De Chiara et al., nature ecology and evolution	Yes
Glucose_8_GT	Growth_rate	Carbon_sources_growth	https://doi.org/10.1038/s41559-022-01671-9	M. De Chiara et al., nature ecology and evolution	Yes
Glycerol_0.5_GT	Growth_rate	Carbon_sources_growth	https://doi.org/10.1038/s41559-022-01671-9	M. De Chiara et al., nature ecology and evolution	Yes
Glycerol_2_GT	Growth_rate	Carbon_sources_growth	https://doi.org/10.1038/s41559-022-01671-9	M. De Chiara et al., nature ecology and evolution	Yes
Maltose_0.5_GT	Growth_rate	Carbon_sources_growth	https://doi.org/10.1038/s41559-022-01671-9	M. De Chiara et al., nature ecology and evolution	Yes
Maltose_2_GT	Growth_rate	Carbon_sources_growth	https://doi.org/10.1038/s41559-022-01671-9	M. De Chiara et al., nature ecology and evolution	Yes
Maltose_32_GT	Growth_rate	Carbon_sources_growth	https://doi.org/10.1038/s41559-022-01671-9	M. De Chiara et al., nature ecology and evolution	Yes
Maltose_8_GT	Growth_rate	Carbon_sources_growth	https://doi.org/10.1038/s41559-022-01671-9	M. De Chiara et al., nature ecology and evolution	Yes
Mannitol_2_GT	Growth_rate	Carbon_sources_growth	https://doi.org/10.1038/s41559-022-01671-9	M. De Chiara et al., nature ecology and evolution	No
Raffinose_2_GT	Growth_rate	Carbon_sources_growth	https://doi.org/10.1038/s41559-022-01671-9	M. De Chiara et al., nature ecology and evolution	No
Raffinose_8_GT	Growth_rate	Carbon_sources_growth	https://doi.org/10.1038/s41559-022-01671-9	M. De Chiara et al., nature ecology and evolution	No
Sucrose_2_GT	Growth_rate	Carbon_sources_growth	https://doi.org/10.1038/s41559-022-01671-9	M. De Chiara et al., nature ecology and evolution	No
Sucrose_32_GT	Growth_rate	Carbon_sources_growth	https://doi.org/10.1038/s41559-022-01671-9	M. De Chiara et al., nature ecology and evolution	No
Sucrose_8_GT	Growth_rate	Carbon_sources_growth	https://doi.org/10.1038/s41559-022-01671-9	M. De Chiara et al., nature ecology and evolution	No
Xylose_0.5_GT	Growth_rate	Carbon_sources_growth	https://doi.org/10.1038/s41559-022-01671-9	M. De Chiara et al., nature ecology and evolution	No
Xylose_2_GT	Growth_rate	Carbon_sources_growth	https://doi.org/10.1038/s41559-022-01671-9	M. De Chiara et al., nature ecology and evolution	No
Xylose_8_GT	Growth_rate	Carbon_sources_growth	https://doi.org/10.1038/s41559-022-01671-9	M. De Chiara et al., nature ecology and evolution	No
Arabinose_0.5_Yield	Yield	Carbon_sources_growth	https://doi.org/10.1038/s41559-022-01671-9	M. De Chiara et al., nature ecology and evolution	No
Arabinose_2_Yield	Yield	Carbon_sources_growth	https://doi.org/10.1038/s41559-022-01671-9	M. De Chiara et al., nature ecology and evolution	No
Arabinose_8_Yield	Yield	Carbon_sources_growth	https://doi.org/10.1038/s41559-022-01671-9	M. De Chiara et al., nature ecology and evolution	No
Fructose_0.5_Yield	Yield	Carbon_sources_growth	https://doi.org/10.1038/s41559-022-01671-9	M. De Chiara et al., nature ecology and evolution	No
Fructose_2_Yield	Yield	Carbon_sources_growth	https://doi.org/10.1038/s41559-022-01671-9	M. De Chiara et al., nature ecology and evolution	No
Fructose_32_Yield	Yield	Carbon_sources_growth	https://doi.org/10.1038/s41559-022-01671-9	M. De Chiara et al., nature ecology and evolution	No
Fructose_8_Yield	Yield	Carbon_sources_growth	https://doi.org/10.1038/s41559-022-01671-9	M. De Chiara et al., nature ecology and evolution	No
Glucose_0.5_Yield	Yield	Carbon_sources_growth	https://doi.org/10.1038/s41559-022-01671-9	M. De Chiara et al., nature ecology and evolution	Yes
Glucose_1_Yield	Yield	Carbon_sources_growth	https://doi.org/10.1038/s41559-022-01671-9	M. De Chiara et al., nature ecology and evolution	Yes
Glucose_16_Yield	Yield	Carbon_sources_growth	https://doi.org/10.1038/s41559-022-01671-9	M. De Chiara et al., nature ecology and evolution	Yes
Glucose_2_Yield	Yield	Carbon_sources_growth	https://doi.org/10.1038/s41559-022-01671-9	M. De Chiara et al., nature ecology and evolution	Yes
Glucose_32_Yield	Yield	Carbon_sources_growth	https://doi.org/10.1038/s41559-022-01671-9	M. De Chiara et al., nature ecology and evolution	Yes
Glucose_50_Yield	Yield	Carbon_sources_growth	https://doi.org/10.1038/s41559-022-01671-9	M. De Chiara et al., nature ecology and evolution	Yes
Glucose_8_Yield	Yield	Carbon_sources_growth	https://doi.org/10.1038/s41559-022-01671-9	M. De Chiara et al., nature ecology and evolution	Yes
Glycerol_0.5_Yield	Yield	Carbon_sources_growth	https://doi.org/10.1038/s41559-022-01671-9	M. De Chiara et al., nature ecology and evolution	Yes
Glycerol_2_Yield	Yield	Carbon_sources_growth	https://doi.org/10.1038/s41559-022-01671-9	M. De Chiara et al., nature ecology and evolution	Yes
Maltose_0.5_Yield	Yield	Carbon_sources_growth	https://doi.org/10.1038/s41559-022-01671-9	M. De Chiara et al., nature ecology and evolution	Yes
Maltose_2_Yield	Yield	Carbon_sources_growth	https://doi.org/10.1038/s41559-022-01671-9	M. De Chiara et al., nature ecology and evolution	Yes
Maltose_32_Yield	Yield	Carbon_sources_growth	https://doi.org/10.1038/s41559-022-01671-9	M. De Chiara et al., nature ecology and evolution	Yes
Maltose_8_Yield	Yield	Carbon_sources_growth	https://doi.org/10.1038/s41559-022-01671-9	M. De Chiara et al., nature ecology and evolution	Yes
Mannitol_2_Yield	Yield	Carbon_sources_growth	https://doi.org/10.1038/s41559-022-01671-9	M. De Chiara et al., nature ecology and evolution	No
Raffinose_2_Yield	Yield	Carbon_sources_growth	https://doi.org/10.1038/s41559-022-01671-9	M. De Chiara et al., nature ecology and evolution	No
Raffinose_8_Yield	Yield	Carbon_sources_growth	https://doi.org/10.1038/s41559-022-01671-9	M. De Chiara et al., nature ecology and evolution	No
Sucrose_2_Yield	Yield	Carbon_sources_growth	https://doi.org/10.1038/s41559-022-01671-9	M. De Chiara et al., nature ecology and evolution	No
Sucrose_32_Yield	Yield	Carbon_sources_growth	https://doi.org/10.1038/s41559-022-01671-9	M. De Chiara et al., nature ecology and evolution	No
Sucrose_8_Yield	Yield	Carbon_sources_growth	https://doi.org/10.1038/s41559-022-01671-9	M. De Chiara et al., nature ecology and evolution	No
Xylose_0.5_Yield	Yield	Carbon_sources_growth	https://doi.org/10.1038/s41559-022-01671-9	M. De Chiara et al., nature ecology and evolution	No
Xylose_2_Yield	Yield	Carbon_sources_growth	https://doi.org/10.1038/s41559-022-01671-9	M. De Chiara et al., nature ecology and evolution	No
Xylose_8_Yield	Yield	Carbon_sources_growth	https://doi.org/10.1038/s41559-022-01671-9	M. De Chiara et al., nature ecology and evolution	No
YPD_GT	Growth_rate	Carbon_sources_growth	https://doi.org/10.1038/s41559-022-01671-9	M. De Chiara et al., nature ecology and evolution	Yes
YPD_Yield	Yield	Carbon_sources_growth	https://doi.org/10.1038/s41559-022-01671-9	M. De Chiara et al., nature ecology and evolution	Yes
CLS_WATERday8	CLS	CLS	https://doi.org/10.1038/s41559-022-01671-9	M. De Chiara et al., nature ecology and evolution	Yes
CLS_WATERday20	CLS	CLS	https://doi.org/10.1038/s41559-022-01671-9	M. De Chiara et al., nature ecology and evolution	Yes
CLS_SDCday7	CLS	CLS	https://doi.org/10.1038/s41559-022-01671-9	M. De Chiara et al., nature ecology and evolution	Yes
CLS_SDCday21	CLS	CLS	https://doi.org/10.1038/s41559-022-01671-9	M. De Chiara et al., nature ecology and evolution	Yes
CLS_SDCday35	CLS	CLS	https://doi.org/10.1038/s41559-022-01671-9	M. De Chiara et al., nature ecology and evolution	Yes
CLS_CRday7	CLS	CLS	https://doi.org/10.1038/s41559-022-01671-9	M. De Chiara et al., nature ecology and evolution	Yes
CLS_CRday21	CLS	CLS	https://doi.org/10.1038/s41559-022-01671-9	M. De Chiara et al., nature ecology and evolution	Yes
CLS_CRday35	CLS	CLS	https://doi.org/10.1038/s41559-022-01671-9	M. De Chiara et al., nature ecology and evolution	Yes
Adenine_GT	Growth_rate	Nitrogen_sources_growth	https://doi.org/10.1038/s41559-022-01671-9	M. De Chiara et al., nature ecology and evolution	No
Alanine_GT	Growth_rate	Nitrogen_sources_growth	https://doi.org/10.1038/s41559-022-01671-9	M. De Chiara et al., nature ecology and evolution	No
Citrulline_GT	Growth_rate	Nitrogen_sources_growth	https://doi.org/10.1038/s41559-022-01671-9	M. De Chiara et al., nature ecology and evolution	No
Glycine_GT	Growth_rate	Nitrogen_sources_growth	https://doi.org/10.1038/s41559-022-01671-9	M. De Chiara et al., nature ecology and evolution	No
Isoleucine_GT	Growth_rate	Nitrogen_sources_growth	https://doi.org/10.1038/s41559-022-01671-9	M. De Chiara et al., nature ecology and evolution	No
Malic_Acid_GT	Growth_rate	Nitrogen_sources_growth	https://doi.org/10.1038/s41559-022-01671-9	M. De Chiara et al., nature ecology and evolution	No
Methionine_GT	Growth_rate	Nitrogen_sources_growth	https://doi.org/10.1038/s41559-022-01671-9	M. De Chiara et al., nature ecology and evolution	No
NH4_GT	Growth_rate	Nitrogen_sources_growth	https://doi.org/10.1038/s41559-022-01671-9	M. De Chiara et al., nature ecology and evolution	No
Phenylalanine_GT	Growth_rate	Nitrogen_sources_growth	https://doi.org/10.1038/s41559-022-01671-9	M. De Chiara et al., nature ecology and evolution	No
Serine_GT	Growth_rate	Nitrogen_sources_growth	https://doi.org/10.1038/s41559-022-01671-9	M. De Chiara et al., nature ecology and evolution	No
Threonine_GT	Growth_rate	Nitrogen_sources_growth	https://doi.org/10.1038/s41559-022-01671-9	M. De Chiara et al., nature ecology and evolution	No
Tryptophan_GT	Growth_rate	Nitrogen_sources_growth	https://doi.org/10.1038/s41559-022-01671-9	M. De Chiara et al., nature ecology and evolution	No
Valine_GT	Growth_rate	Nitrogen_sources_growth	https://doi.org/10.1038/s41559-022-01671-9	M. De Chiara et al., nature ecology and evolution	No
Adenine_Yield	Yield	Nitrogen_sources_growth	https://doi.org/10.1038/s41559-022-01671-9	M. De Chiara et al., nature ecology and evolution	No
Alanine_Yield	Yield	Nitrogen_sources_growth	https://doi.org/10.1038/s41559-022-01671-9	M. De Chiara et al., nature ecology and evolution	No
Citrulline_Yield	Yield	Nitrogen_sources_growth	https://doi.org/10.1038/s41559-022-01671-9	M. De Chiara et al., nature ecology and evolution	No
Glycine_Yield	Yield	Nitrogen_sources_growth	https://doi.org/10.1038/s41559-022-01671-9	M. De Chiara et al., nature ecology and evolution	No
Isoleucine_Yield	Yield	Nitrogen_sources_growth	https://doi.org/10.1038/s41559-022-01671-9	M. De Chiara et al., nature ecology and evolution	No
Malic_Acid_Yield	Yield	Nitrogen_sources_growth	https://doi.org/10.1038/s41559-022-01671-9	M. De Chiara et al., nature ecology and evolution	No
Methionine_Yield	Yield	Nitrogen_sources_growth	https://doi.org/10.1038/s41559-022-01671-9	M. De Chiara et al., nature ecology and evolution	No
NH4_Yield	Yield	Nitrogen_sources_growth	https://doi.org/10.1038/s41559-022-01671-9	M. De Chiara et al., nature ecology and evolution	No
Phenylalanine_Yield	Yield	Nitrogen_sources_growth	https://doi.org/10.1038/s41559-022-01671-9	M. De Chiara et al., nature ecology and evolution	No
Serine_Yield	Yield	Nitrogen_sources_growth	https://doi.org/10.1038/s41559-022-01671-9	M. De Chiara et al., nature ecology and evolution	No
Threonine_Yield	Yield	Nitrogen_sources_growth	https://doi.org/10.1038/s41559-022-01671-9	M. De Chiara et al., nature ecology and evolution	No
Tryptophan_Yield	Yield	Nitrogen_sources_growth	https://doi.org/10.1038/s41559-022-01671-9	M. De Chiara et al., nature ecology and evolution	No
Valine_Yield	Yield	Nitrogen_sources_growth	https://doi.org/10.1038/s41559-022-01671-9	M. De Chiara et al., nature ecology and evolution	No
Sporulation_in_water	Sporulation	Sporulation	https://doi.org/10.1038/s41559-022-01671-9	M. De Chiara et al., nature ecology and evolution	Yes
Asci_24_hours	Sporulation	Sporulation	https://doi.org/10.1038/s41559-022-01671-9	M. De Chiara et al., nature ecology and evolution	Yes
Dyads_24_hours	Sporulation	Sporulation	https://doi.org/10.1038/s41559-022-01671-9	M. De Chiara et al., nature ecology and evolution	Yes
Asci_72_hours	Sporulation	Sporulation	https://doi.org/10.1038/s41559-022-01671-9	M. De Chiara et al., nature ecology and evolution	Yes
Dyads_72_hours	Sporulation	Sporulation	https://doi.org/10.1038/s41559-022-01671-9	M. De Chiara et al., nature ecology and evolution	Yes
YPACETATE_40h	Colonysize	Colony-size1	https://doi.org/10.1038/s41586-018-0030-5	J. Peter, nature	Yes
YPD14_40h	Colonysize	Colony-size1	https://doi.org/10.1038/s41586-018-0030-5	J. Peter, nature	Yes
YPD40_40h	Colonysize	Colony-size1	https://doi.org/10.1038/s41586-018-0030-5	J. Peter, nature	Yes
YPD42_40h	Colonysize	Colony-size1	https://doi.org/10.1038/s41586-018-0030-5	J. Peter, nature	Yes
YPD6AU_40h	Colonysize	Colony-size1	https://doi.org/10.1038/s41586-018-0030-5	J. Peter, nature	No
YPDANISO10_40h	Colonysize	Colony-size1	https://doi.org/10.1038/s41586-018-0030-5	J. Peter, nature	No
YPDANISO20_40h	Colonysize	Colony-size1	https://doi.org/10.1038/s41586-018-0030-5	J. Peter, nature	No
YPDANISO50_40h	Colonysize	Colony-size1	https://doi.org/10.1038/s41586-018-0030-5	J. Peter, nature	No
YPDBENOMYL200_40h	Colonysize	Colony-size1	https://doi.org/10.1038/s41586-018-0030-5	J. Peter, nature	Yes
YPDBENOMYL500_40h	Colonysize	Colony-size1	https://doi.org/10.1038/s41586-018-0030-5	J. Peter, nature	Yes
YPDCAFEIN40_40h	Colonysize	Colony-size1	https://doi.org/10.1038/s41586-018-0030-5	J. Peter, nature	Yes
YPDCAFEIN50_40h	Colonysize	Colony-size1	https://doi.org/10.1038/s41586-018-0030-5	J. Peter, nature	Yes
YPDCHX05_40h	Colonysize	Colony-size1	https://doi.org/10.1038/s41586-018-0030-5	J. Peter, nature	Yes
YPDCHX1_40h	Colonysize	Colony-size1	https://doi.org/10.1038/s41586-018-0030-5	J. Peter, nature	Yes
YPDCUSO410MM_40h	Colonysize	Colony-size1	https://doi.org/10.1038/s41586-018-0030-5	J. Peter, nature	Yes
YPDDMSO_40h	Colonysize	Colony-size1	https://doi.org/10.1038/s41586-018-0030-5	J. Peter, nature	Yes
YPDETOH_40h	Colonysize	Colony-size1	https://doi.org/10.1038/s41586-018-0030-5	J. Peter, nature	Yes
YPDFLUCONAZOLE_40h	Colonysize	Colony-size1	https://doi.org/10.1038/s41586-018-0030-5	J. Peter, nature	Yes
YPDFORMAMIDE4_40h	Colonysize	Colony-size1	https://doi.org/10.1038/s41586-018-0030-5	J. Peter, nature	Yes
YPDFORMAMIDE5_40h	Colonysize	Colony-size1	https://doi.org/10.1038/s41586-018-0030-5	J. Peter, nature	Yes
YPDHU_40h	Colonysize	Colony-size1	https://doi.org/10.1038/s41586-018-0030-5	J. Peter, nature	Yes
YPDKCL2M_40h	Colonysize	Colony-size1	https://doi.org/10.1038/s41586-018-0030-5	J. Peter, nature	Yes
YPDLICL250MM_40h	Colonysize	Colony-size1	https://doi.org/10.1038/s41586-018-0030-5	J. Peter, nature	Yes
YPDMV_40h	Colonysize	Colony-size1	https://doi.org/10.1038/s41586-018-0030-5	J. Peter, nature	No
YPDNACL15M_40h	Colonysize	Colony-size1	https://doi.org/10.1038/s41586-018-0030-5	J. Peter, nature	Yes
YPDNACL1M_40h	Colonysize	Colony-size1	https://doi.org/10.1038/s41586-018-0030-5	J. Peter, nature	Yes
YPDNYSTATIN_40h	Colonysize	Colony-size1	https://doi.org/10.1038/s41586-018-0030-5	J. Peter, nature	Yes
YPDSDS_40h	Colonysize	Colony-size1	https://doi.org/10.1038/s41586-018-0030-5	J. Peter, nature	Yes
YPDSODIUMMETAARSENITE_40h	Colonysize	Colony-size1	https://doi.org/10.1038/s41586-018-0030-5	J. Peter, nature	No
YPETHANOL_40h	Colonysize	Colony-size1	https://doi.org/10.1038/s41586-018-0030-5	J. Peter, nature	Yes
YPGALACTOSE_40h	Colonysize	Colony-size1	https://doi.org/10.1038/s41586-018-0030-5	J. Peter, nature	Yes
YPGLYCEROL_40h	Colonysize	Colony-size1	https://doi.org/10.1038/s41586-018-0030-5	J. Peter, nature	Yes
YPRIBOSE_40h	Colonysize	Colony-size1	https://doi.org/10.1038/s41586-018-0030-5	J. Peter, nature	No
YPSORBITOL_40h	Colonysize	Colony-size1	https://doi.org/10.1038/s41586-018-0030-5	J. Peter, nature	Yes
YPXYLOSE_40h	Colonysize	Colony-size1	https://doi.org/10.1038/s41586-018-0030-5	J. Peter, nature	No
Freq_Non_flocculating	Cell_features	Cell_features	NP	Not Published	Yes
Freq_1n_cells	Cell_features	Cell_features	NP	Not Published	Yes
Mean_DNAcontent_single_cells	Cell_features	Cell_features	NP	Not Published	Yes
Mean_DNAcontent_1n_cells	Cell_features	Cell_features	NP	Not Published	Yes
Mean_size_single_cells	Cell_features	Cell_features	NP	Not Published	No
Mean_size_1n_cells	Cell_features	Cell_features	NP	Not Published	No
Median_size_single_cells	Cell_features	Cell_features	NP	Not Published	No
Median_size_1n_cells	Cell_features	Cell_features	NP	Not Published	No
CLS_RM7	CLS	CLS	NP	Not Published	No
CLS_RM21	CLS	CLS	NP	Not Published	No
CLS_RM35	CLS	CLS	NP	Not Published	No
Cycloheximide_0.2aug.ml_GT	Growth_rate	Drug_resistance	NP	Not Published	Yes
Cycloheximide_0.2aug.ml_Yield	Yield	Drug_resistance	NP	Not Published	Yes
Clotrimazole_0.3ug.ml_GT	Growth_rate	Drug_resistance	NP	Not Published	Yes
Clotrimazole_0.3ug.ml_Yield	Yield	Drug_resistance	NP	Not Published	Yes
Ketoconazole_0.005mg.mL_GT	Growth_rate	Drug_resistance	NP	Not Published	Yes
Ketoconazole_0.0075mg.mL_GT	Growth_rate	Drug_resistance	NP	Not Published	Yes
Ketoconazole_0.005mg.mL_Yield	Yield	Drug_resistance	NP	Not Published	Yes
Ketoconazole_0.0075mg.mL_Yield	Yield	Drug_resistance	NP	Not Published	Yes
AmphotericinB_0.25ug.ml_GT	Growth_rate	Drug_resistance	NP	Not Published	Yes
AmphotericinB_0.5ug.ml_GT	Growth_rate	Drug_resistance	NP	Not Published	Yes
AmphotericinB_0.25ug.ml_Yield	Yield	Drug_resistance	NP	Not Published	Yes
AmphotericinB_0.5ug.ml_Yield	Yield	Drug_resistance	NP	Not Published	Yes
Flucanazole_8ug.ml_GT	Growth_rate	Drug_resistance	NP	Not Published	Yes
Flucanazole_8ug.ml_Yield	Yield	Drug_resistance	NP	Not Published	Yes
Caspofungin_0.5ug.ml_GT	Growth_rate	Drug_resistance	NP	Not Published	Yes
Caspofungin_0.5ug.ml_Yield	Yield	Drug_resistance	NP	Not Published	Yes
Tebuconazole_0.0075mg.mL_GT	Growth_rate	Drug_resistance	NP	Not Published	Yes
Tebuconazole_0.0125mg.mL_GT	Growth_rate	Drug_resistance	NP	Not Published	Yes
Tebuconazole_0.0075mg.mL_Yield	Yield	Drug_resistance	NP	Not Published	Yes
Tebuconazole_0.0125mg.mL_Yield	Yield	Drug_resistance	NP	Not Published	Yes
Tyrosol_0.6mg.mL_GT	Growth_rate	Drug_resistance	NP	Not Published	No
Tyrosol_0.6mg.mL_Yield	Yield	Drug_resistance	NP	Not Published	No
Mitochondrial.volume.YPEG	Cell_features	Cell_features	https://doi.org/10.1093/genetics/iyac186	M. D'Angiolo, genetics	No
Mitochondrial.volume.YPD	Cell_features	Cell_features	https://doi.org/10.1093/genetics/iyac186	M. D'Angiolo, genetics	No
Mitochondrial.activity.YPEG	Cell_features	Cell_features	https://doi.org/10.1093/genetics/iyac186	M. D'Angiolo, genetics	No
Mitochondrial.activity.YPD	Cell_features	Cell_features	https://doi.org/10.1093/genetics/iyac186	M. D'Angiolo, genetics	No
mtDNA_CN_PLOIDY	Cell_features	Cell_features	https://doi.org/10.1093/genetics/iyac186	M. D'Angiolo, genetics	Yes
mtDNA_ratio	Cell_features	Cell_features	https://doi.org/10.1093/genetics/iyac186	M. D'Angiolo, genetics	Yes
Telomere.length	Cell_features	Cell_features	https://doi.org/10.1093/genetics/iyac186	M. D'Angiolo, genetics	Yes
ITS.content	Cell_features	Cell_features	https://doi.org/10.1093/genetics/iyac186	M. D'Angiolo, genetics	No
Y.copies	Cell_features	Cell_features	https://doi.org/10.1093/genetics/iyac186	M. D'Angiolo, genetics	No
24_DiCl_48H	Colonysize	Colony-size2	https://doi.org/10.15252/msb.20198831	Marco Galardini, molecular systems biology	Yes
20C_48H	Colonysize	Colony-size2	https://doi.org/10.15252/msb.20198831	Marco Galardini, molecular systems biology	Yes
20C_72H	Colonysize	Colony-size2	https://doi.org/10.15252/msb.20198831	Marco Galardini, molecular systems biology	Yes
39C_48H	Colonysize	Colony-size2	https://doi.org/10.15252/msb.20198831	Marco Galardini, molecular systems biology	Yes
39C_72H	Colonysize	Colony-size2	https://doi.org/10.15252/msb.20198831	Marco Galardini, molecular systems biology	Yes
42C_48H	Colonysize	Colony-size2	https://doi.org/10.15252/msb.20198831	Marco Galardini, molecular systems biology	Yes
42C_72H	Colonysize	Colony-size2	https://doi.org/10.15252/msb.20198831	Marco Galardini, molecular systems biology	Yes
5_FU_48H	Colonysize	Colony-size2	https://doi.org/10.15252/msb.20198831	Marco Galardini, molecular systems biology	Yes
6_AU_48H	Colonysize	Colony-size2	https://doi.org/10.15252/msb.20198831	Marco Galardini, molecular systems biology	Yes
6_AU_39C_48H	Colonysize	Colony-size2	https://doi.org/10.15252/msb.20198831	Marco Galardini, molecular systems biology	Yes
6_AU_39C_72H	Colonysize	Colony-size2	https://doi.org/10.15252/msb.20198831	Marco Galardini, molecular systems biology	Yes
Acetic_acid_48H	Colonysize	Colony-size2	https://doi.org/10.15252/msb.20198831	Marco Galardini, molecular systems biology	Yes
Amphotericin_B_48H	Colonysize	Colony-size2	https://doi.org/10.15252/msb.20198831	Marco Galardini, molecular systems biology	Yes
Amphotericin_B_anaerobic_48H	Colonysize	Colony-size2	https://doi.org/10.15252/msb.20198831	Marco Galardini, molecular systems biology	Yes
Anaerobic_growth_48H	Colonysize	Colony-size2	https://doi.org/10.15252/msb.20198831	Marco Galardini, molecular systems biology	Yes
Cadmium_chloride_48H	Colonysize	Colony-size2	https://doi.org/10.15252/msb.20198831	Marco Galardini, molecular systems biology	Yes
Caffeine_15mM_48H	Colonysize	Colony-size2	https://doi.org/10.15252/msb.20198831	Marco Galardini, molecular systems biology	Yes
Caffeine_15mM_72H	Colonysize	Colony-size2	https://doi.org/10.15252/msb.20198831	Marco Galardini, molecular systems biology	Yes
Caffeine_20mM_48H	Colonysize	Colony-size2	https://doi.org/10.15252/msb.20198831	Marco Galardini, molecular systems biology	Yes
Caffeine_20mM_72H	Colonysize	Colony-size2	https://doi.org/10.15252/msb.20198831	Marco Galardini, molecular systems biology	Yes
Caspofungin_48H	Colonysize	Colony-size2	https://doi.org/10.15252/msb.20198831	Marco Galardini, molecular systems biology	Yes
Clioquinol_48H	Colonysize	Colony-size2	https://doi.org/10.15252/msb.20198831	Marco Galardini, molecular systems biology	Yes
Clioquinol_72H	Colonysize	Colony-size2	https://doi.org/10.15252/msb.20198831	Marco Galardini, molecular systems biology	Yes
Clozapine_48H	Colonysize	Colony-size2	https://doi.org/10.15252/msb.20198831	Marco Galardini, molecular systems biology	Yes
Cyclohexamide_48H	Colonysize	Colony-size2	https://doi.org/10.15252/msb.20198831	Marco Galardini, molecular systems biology	Yes
Cyclohexamide_72H	Colonysize	Colony-size2	https://doi.org/10.15252/msb.20198831	Marco Galardini, molecular systems biology	Yes
DMSO_0.01__48H	Colonysize	Colony-size2	https://doi.org/10.15252/msb.20198831	Marco Galardini, molecular systems biology	Yes
Glucose_0.02_48H	Colonysize	Colony-size2	https://doi.org/10.15252/msb.20198831	Marco Galardini, molecular systems biology	Yes
Glycerol_0.02__48H	Colonysize	Colony-size2	https://doi.org/10.15252/msb.20198831	Marco Galardini, molecular systems biology	Yes
Glycerol_0.02__72H	Colonysize	Colony-size2	https://doi.org/10.15252/msb.20198831	Marco Galardini, molecular systems biology	Yes
NaCl_0.4M_48H	Colonysize	Colony-size2	https://doi.org/10.15252/msb.20198831	Marco Galardini, molecular systems biology	Yes
NaCl_0.4M_72H	Colonysize	Colony-size2	https://doi.org/10.15252/msb.20198831	Marco Galardini, molecular systems biology	Yes
NaCl_0.4M_39C_48H	Colonysize	Colony-size2	https://doi.org/10.15252/msb.20198831	Marco Galardini, molecular systems biology	Yes
NaCl_0.4M_39C_72H	Colonysize	Colony-size2	https://doi.org/10.15252/msb.20198831	Marco Galardini, molecular systems biology	Yes
NaCl_0.6M_48H	Colonysize	Colony-size2	https://doi.org/10.15252/msb.20198831	Marco Galardini, molecular systems biology	Yes
NaCl_0.6M_72H	Colonysize	Colony-size2	https://doi.org/10.15252/msb.20198831	Marco Galardini, molecular systems biology	Yes
NaCl_0.6M_39C_48H	Colonysize	Colony-size2	https://doi.org/10.15252/msb.20198831	Marco Galardini, molecular systems biology	Yes
NaCl_0.6M_39C_72H	Colonysize	Colony-size2	https://doi.org/10.15252/msb.20198831	Marco Galardini, molecular systems biology	Yes
NiSO4_48H	Colonysize	Colony-size2	https://doi.org/10.15252/msb.20198831	Marco Galardini, molecular systems biology	Yes
Nitrogen_starvation_48H	Colonysize	Colony-size2	https://doi.org/10.15252/msb.20198831	Marco Galardini, molecular systems biology	Yes
Nystatin_48H	Colonysize	Colony-size2	https://doi.org/10.15252/msb.20198831	Marco Galardini, molecular systems biology	Yes
Paraquat_48H	Colonysize	Colony-size2	https://doi.org/10.15252/msb.20198831	Marco Galardini, molecular systems biology	Yes
SC_48H	Colonysize	Colony-size2	https://doi.org/10.15252/msb.20198831	Marco Galardini, molecular systems biology	Yes
SC_hepes_48H	Colonysize	Colony-size2	https://doi.org/10.15252/msb.20198831	Marco Galardini, molecular systems biology	Yes
Sorbitol_1M_48H	Colonysize	Colony-size2	https://doi.org/10.15252/msb.20198831	Marco Galardini, molecular systems biology	Yes
YPD_24H	Colonysize	Colony-size2	https://doi.org/10.15252/msb.20198831	Marco Galardini, molecular systems biology	Yes
aa_starvation_48H	Colonysize	Colony-size2	https://doi.org/10.15252/msb.20198831	Marco Galardini, molecular systems biology	Yes
