# Supplementary material for: Predicting natural variation in the yeast phenotypic landscape with machine learning
Source: Mol Syst Biol. 2025 Sep 1;21(11):1466–89. doi: 10.1038/s44320-025-00136-y (PMC12583546; doi:10.1038/s44320-025-00136-y)
Supplement: Supplementary file 4 — Dataset EV2 [file 44320_2025_136_MOESM4_ESM.xlsx]

## Sheet: Legend
DATASET EV2. Replicates data was available for 189 phenotypes out of 223 phenotypes. The replicates represent four experimental measurements on four different replicates of the same strain. The variance among the replicates measures the intra-strain biological variance.
Replicates Variance
The values corresponding to each phenotype depicts the standard deviation among the replications for each strain
Correlation vs Variance
Cummulatiove correlation	Sum of the absolute correlation and anticorrelation values
Standard deviation	mean standard deviation per phenotype
Number of links	number of phenotypes with strong correlations (>=0.5) and anticorrelations (<=-0.3)
Absolute standard deviation	Absolute of the mean standard deviation per phenotype

## Sheet: EV2-Replicates variance
Standard_name	Adenine_Yield_sd	Adenine_GT_sd	Alanine_Yield_sd	Alanine_GT_sd	Arabinose_0.5_Yield_sd	Arabinose_0.5_GT_sd	Arabinose_2_Yield_sd	Arabinose_2_GT_sd	Arabinose_8_Yield_sd	Arabinose_8_GT_sd	Citrulline_Yield_sd	Citrulline_GT_sd	Fructose_0.5_Yield_sd	Fructose_0.5_GT_sd	Fructose_2_Yield_sd	Fructose_2_GT_sd	Fructose_32_Yield_sd	Fructose_32_GT_sd	Fructose_8_Yield_sd	Fructose_8_GT_sd	Glucose_0.5_Yield_sd	Glucose_0.5_GT_sd	Glucose_1_Yield_sd	Glucose_1_GT_sd	Glucose_16_Yield_sd	Glucose_16_GT_sd	Glucose_2_Yield_sd	Glucose_2_GT_sd	Glucose_32_Yield_sd	Glucose_32_GT_sd	Glucose_50_Yield_sd	Glucose_50_GT_sd	Glucose_8_Yield_sd	Glucose_8_GT_sd	Glycerol_0.5_Yield_sd	Glycerol_0.5_GT_sd	Glycerol_2_Yield_sd	Glycerol_2_GT_sd	Glycine_Yield_sd	Glycine_GT_sd	Isoleucine_Yield_sd	Isoleucine_GT_sd	Malic_Acid_Yield_sd	Malic_Acid_GT_sd	Maltose_0.5_Yield_sd	Maltose_0.5_GT_sd	Maltose_2_Yield_sd	Maltose_2_GT_sd	Maltose_32_Yield_sd
BFC	0.0525681	0.156099	0.150665	0.175247	0.135422	0.165391	0.0319788	0.0634161	0.0158088	0.100181	0.0814542	0.141888	0.0634227	0.0773765	0.0578886	0.0512042	0.0240357	0.112337	0.0551223	0.0691675	0.0951299	0.120636	0.025865	0.093984	0.0765815	0.104108	0.0451207	0.0377787	0.103886	0.0926157	0.104045	0.209851	0.0371569	0.0912135	0.0269626	0.0566928	0.145059	0.137902	0.119948	0.0485713	0.030138	0.0505721	0.591352	0.213012	0.104164	0.118978	0.0367025	0.0423747	0.0523752
AGL	0.0707565	0.14606	0.140116	0.160859	NA	NA	NA	NA	NA	NA	NA	NA	NA	NA	0.74764	0.289354	NA	NA	1.4996	0.0454847	0.60984	0.638562	NA	NA	NA	NA	0.406584	0.122217	NA	NA	NA	NA	0.880829	0.480256	NA	NA	NA	NA	NA	NA	NA	NA	0.37427	0.161126	NA	NA	NA	NA	NA
ABE	0.173499	0.0601954	0.14631	0.21522	0.78929	0.741072	0.772179	0.803825	0.487624	0.195842	0.431253	0.0411599	0.461854	0.30183	0.214349	0.147779	0.356309	0.18646	0.200213	0.0512919	0.0957521	0.185849	0.038153	0.0640017	0.131918	0.0848784	0.149446	0.129801	0.568095	0.120577	0.116845	0.16113	0.160283	0.0895168	0.486374	0.159678	1.20247	0.227717	0.395176	0.178607	0.139028	0.0855059	0.309952	0.0781151	0.412471	0.333466	0.534192	0.163963	0.108428
SACE_YAM	0.782768	0.136833	0.251136	0.249447	NA	NA	0.305604	0.322599	0.424021	0.259432	0.5681	0.101146	0.10373	0.137675	0.110021	0.120976	0.186742	0.119698	0.16969	0.0720921	0.273564	0.19657	0.151751	0.286355	0.318739	0.123577	0.195413	0.148651	0.400019	0.0642168	0.658828	0.224433	0.209543	0.298274	0.131689	0.0929193	0.281529	0.149708	1.43907	0.248691	0.351114	0.142479	0.614463	0.210167	0.222162	0.148244	0.235671	0.242184	0.197143
BKI	0.16278	0.0542981	0.294677	0.127136	0.113426	0.332994	0.0944166	0.142442	0.0499021	0.0213229	0.0564526	0.0309268	0.080043	0.0649827	0.130088	0.0750831	0.111178	0.104029	0.0430915	0.0458387	0.0248933	0.0894904	0.0771393	0.187851	0.090349	0.0614875	0.0770321	0.0315829	0.0636819	0.141164	0.239541	0.128258	0.0801368	0.0635381	0.0840293	0.210807	0.178998	0.100897	0.0485348	0.070596	0.0430286	0.0601789	0.616261	0.124196	0.246794	0.249792	0.0223873	0.176891	0.171973
ABR	0.171467	0.0328133	0.0851876	0.042299	1.16545	0.639157	0.0432829	0.133445	0.18619	0.187545	0.162648	0.0477727	0.0821555	0.0923943	0.117053	0.0761857	0.0787735	0.110723	0.110806	0.0397112	0.0210807	0.108728	0.122062	0.0746509	0.100001	0.122943	0.0423058	0.183119	0.127736	0.109218	0.378177	0.0808418	0.0708277	0.0485348	0.325759	0.506454	0.0762395	0.0770396	0.394318	0.068249	0.0823611	0.0453674	0.427575	0.105351	0.175436	0.38046	0.0479505	0.186826	0.0687345
ABQ	NA	NA	NA	NA	NA	NA	NA	NA	NA	NA	0.142838	0.114526	0.2423	0.220687	0.0334346	0.0420398	0.29064	0.152144	0.0919082	0.0310778	0.115754	0.14859	0.0777944	0.0928765	0.0740645	0.309468	0.109462	0.12129	0.130411	0.090401	0.155129	0.173711	0.0841598	0.0620753	NA	NA	NA	NA	0.4814	1.16925	0.239441	0.0986684	NA	NA	NA	NA	0.150392	0.156481	0.146977
BNV	1.17919	0.1997	0.40193	0.258875	0.302647	0.15895	0.0385091	0.124112	0.0771895	0.121242	0.0624722	0.0207416	0.106747	0.11842	0.144584	0.0442696	0.0648857	0.0987517	0.0943787	0.150447	0.0718108	0.0241426	0.211397	0.0232857	0.338899	0.1399	0.246262	0.0725559	0.0564243	0.030074	0.112731	0.158008	0.133229	0.0663199	0.102402	0.181135	0.0591439	0.319021	0.173488	0.161079	0.0230422	0.0492678	0.412635	0.291121	0.106866	0.0753648	0.0300259	0.119648	0.0997215
BPB	0.111469	0.0728396	0.163153	0.102472	0.131329	0.36741	0.0595934	0.1583	0.0557134	0.0365181	0.08498	0.0451479	0.174315	0.135172	0.306832	0.039431	0.0301516	0.0660641	0.101915	0.0300849	0.0405775	0.0854969	0.0522781	0.0360582	0.0639782	0.227369	0.109226	0.0493221	0.112951	0.150032	0.104839	0.240102	0.07721	0.102336	0.283822	0.162733	0.0646689	0.0839479	0.216652	0.109166	0.216335	0.172954	0.762828	0.0942508	0.0979295	0.0499241	0.0779485	0.0942963	0.0339403
BPT	NA	NA	NA	NA	0.0611416	0.117206	0.0707143	0.056061	0.140947	0.18096	0.18895	0.0887925	0.287815	0.232866	0.0544593	0.128192	0.171113	0.0773741	0.0694575	0.0379724	0.0981182	0.1026	0.12076	0.0955125	0.144258	0.297455	0.0794144	0.0703357	0.0868491	0.033315	0.127917	0.129109	0.166533	0.073945	0.181153	0.181062	0.148446	0.0710634	0.176251	0.0395793	0.169903	0.120084	NA	NA	0.26373	0.204576	0.118335	0.0935462	0.18092
BQM	NA	NA	NA	NA	0.136047	0.194396	0.0565341	0.0559845	0.106199	0.077263	0.0782329	0.0677824	0.149229	0.128862	0.036665	0.0419761	0.0802908	0.0700689	0.120057	0.0992779	0.0136416	0.042864	0.0432371	0.0752975	0.12176	0.0696153	0.0626973	0.0107683	0.0704829	0.106296	0.252287	0.0686582	0.0551493	0.0107536	0.0942394	0.103871	0.0716907	0.0600924	0.0450183	0.0855349	0.023105	0.0898344	NA	NA	0.301729	0.0676962	0.0172477	0.028327	0.0497391
BFK	0.136616	0.0415808	0.137033	0.215394	0.0602616	0.227899	0.0563483	0.0876313	0.107608	0.136305	0.208802	0.083686	0.229965	0.134155	0.0681311	0.152439	0.111609	0.0867579	0.0997193	0.0733318	0.0449556	0.126949	0.0141694	0.139543	0.0806091	0.182427	0.0389545	0.0300883	0.0410893	0.0722491	0.279294	0.190512	0.0399433	0.0702302	0.132968	0.259069	0.191075	0.111461	0.0649219	0.0466769	0.163126	0.164626	0.415295	0.0795601	0.38599	0.512366	0.0308355	0.112193	0.179862
BQS	0.398453	0.0849846	0.142508	0.0933418	1.23995	0.174767	0.376646	0.619163	0.156617	0.0659346	1.33378	0.513498	0.0589504	0.130789	0.634339	0.231697	0.321211	0.272046	0.229779	0.232737	0.12874	0.197432	0.0906389	0.202336	0.200214	0.294281	0.228824	0.187041	0.209496	0.0838455	0.418747	0.164713	0.115248	0.108376	0.991841	0.246712	0.417654	0.154222	0.326225	0.477496	0.335966	0.292595	0.0991757	0.143437	0.575132	0.368907	0.147619	0.146578	0.430791
BQE	0.0201168	0.0907576	0.0682151	0.05502	0.408988	0.181402	0.0249887	0.0662267	0.129714	0.0997064	0.0503671	0.0609081	0.101713	0.0923241	0.125889	0.0638484	0.107182	0.129453	0.171978	0.0636005	0.0296415	0.0587088	0.106418	0.0452792	0.213531	0.24766	0.126487	0.0187994	0.136361	0.0608348	0.0642436	0.0383752	0.0521207	0.0893475	0.142702	0.0710663	0.0471646	0.305804	0.10823	0.0822292	0.0694056	0.0884144	0.136044	0.150933	0.146457	0.0994032	0.0223542	0.0522591	0.0734742
AIN	0.0464706	0.0196813	0.0400957	0.0667546	0.65893	0.0134259	0.328532	0.325483	NA	NA	0.824712	0.229763	0.100753	0.131552	0.298683	0.302346	1.6962	0.197189	0.563797	0.0246796	0.167552	0.112117	0.183415	0.0786765	0.241521	0.0577656	0.0903555	0.0749661	0.12933	0.236817	0.0510355	0.0990761	0.248152	0.0903157	0.832809	0.534613	2.62166	0.670369	0.106836	0.0644676	0.104602	0.0732825	1.21619	0.137878	0.431736	0.491873	0.130304	0.327444	0.355641
BQR	NA	NA	NA	NA	0.303467	0.377662	0.11008	0.109139	0.0429621	0.0864051	0.158261	0.0591953	0.114357	0.229144	0.186138	0.104172	0.153129	0.0950901	0.280863	0.119885	0.0697115	0.0617054	0.0579992	0.052405	0.23561	0.302685	0.24087	0.0845733	0.0481301	0.0712098	0.0910926	0.0652217	0.0208948	0.0525783	0.348177	0.202341	0.140884	0.272328	0.223708	0.155814	0.0871999	0.0456643	NA	NA	0.39841	0.429286	0.0522963	0.10681	0.148716
BLT	0.182091	0.251004	0.923744	0.188483	0.0254709	0.0382409	0.0508644	0.112191	0.124261	0.13737	0.0437367	0.130485	0.0250711	0.0925585	0.116327	0.0384853	0.0642036	0.178607	0.0841651	0.0160046	0.164121	0.232451	0.0587731	0.0542511	0.113616	0.168905	0.13332	0.0497851	0.0505412	0.041438	0.0777545	0.0741356	0.0760739	0.0468024	0.195718	0.151192	0.0703347	0.147706	0.0751307	0.113242	0.187502	0.180765	0.682314	0.281576	0.0765964	0.102451	0.0640597	0.0702884	0.0415147
AIF	0.113366	0.0697573	0.0582029	0.272862	0.0463193	0.345788	0.0735192	0.0868497	0.03225	0.136175	0.166985	0.0869396	0.0915499	0.0303206	0.213867	0.105006	0.0854171	0.105375	0.0375895	0.111642	0.0495271	0.0657686	0.106903	0.0979179	0.12183	0.166604	0.10915	0.0797761	0.0837216	0.129041	0.432435	0.0601213	0.0795678	0.115078	0.52337	0.212407	0.393509	0.223845	0.139129	0.113696	0.038724	0.210927	0.777025	0.206665	0.236257	0.239694	0.0761751	0.152233	0.0592298
AQR	0.114235	0.075791	0.0327847	0.105406	0.116713	0.159077	0.0779196	0.0335519	0.208405	0.166175	0.834991	0.528829	0.340996	0.122118	0.695126	0.233195	0.2841	0.076323	0.199365	0.174419	0.0845961	0.321852	0.441788	0.540089	0.263175	0.167751	0.39717	0.188074	0.173241	0.371633	1.28255	0.307619	0.0845095	0.199608	0.467661	0.108357	0.279878	0.250264	0.42907	0.148551	0.162153	0.0929101	0.481009	0.181197	0.275424	0.328296	0.0418941	0.190975	0.0893399
BPF	NA	NA	0.252238	0.276753	0.500824	0.273902	0.153601	0.176789	0.925272	0.185796	0.197075	0.0379377	0.215549	0.129716	0.200771	0.186721	0.22589	0.133932	0.315074	0.181524	0.200507	0.11594	0.130368	0.0909785	0.214737	0.0656384	0.0840472	0.0394351	0.543711	0.10796	0.411918	0.0918734	0.390983	0.193474	0.170763	0.38868	0.754992	0.206266	0.231269	0.128756	0.307085	0.181733	NA	NA	0.833382	0.434423	0.228193	0.188246	0.193358
BLR	0.968721	0.562762	0.426223	0.139688	0.116554	0.20303	0.062848	0.0700953	0.142835	0.112508	0.0648476	0.112981	0.123224	0.107167	0.170217	0.0573748	0.0466744	0.0643548	0.0553032	0.0899763	0.0481368	0.100152	0.0538675	0.0367146	0.0967814	0.115329	0.0739201	0.025541	0.044792	0.0972396	0.102536	0.133555	0.0877481	0.0998799	0.151814	0.122842	0.150869	0.11739	0.0714149	0.0319819	0.116056	0.0675401	0.828734	0.237065	0.0809424	0.103065	0.0340666	0.0353041	0.0742768
BNL	NA	NA	NA	NA	NA	NA	0.0980695	0.0643333	0.0902285	0.0554734	0.0726046	0.0591331	0.140473	0.0578104	0.058872	0.0660265	0.0463919	0.0865314	0.0646994	0.0461971	0.0376073	0.0738233	0.0542804	0.0808471	0.0793596	0.0645229	0.074087	0.0534091	0.15576	0.0731109	0.318675	0.108218	0.0721107	0.0456706	0.0805871	0.093504	0.171183	0.17994	0.0683879	0.0318121	0.0853559	0.0346888	NA	NA	0.0819254	0.122087	0.0605118	0.0293078	0.132372
BPK	0.0880068	0.163485	0.278176	0.409248	0.0659169	0.144021	0.0462971	0.0994592	0.0661472	0.133785	0.0712886	0.0729768	0.18852	0.0908129	0.0767335	0.154135	0.0438756	0.0975068	0.0912806	0.100215	0.0289155	0.0188554	0.0245133	0.0553087	0.136344	0.141597	0.088575	0.0702328	0.131981	0.0773235	0.142532	0.0740045	0.0703332	0.046392	0.302024	0.137625	0.117221	0.0853113	0.272297	0.0997169	0.0799787	0.181574	0.845862	0.0599205	0.132762	0.149467	0.0209386	0.0580147	0.0764083
BKQ	0.0710635	0.0288633	0.0487828	0.097994	0.185002	0.288612	0.131222	0.0811541	NA	NA	0.184096	0.049885	0.186998	0.0495317	0.13755	0.0577752	0.118935	0.0476771	0.679616	0.0478152	0.088964	0.0885719	0.0790689	0.162548	0.0641366	0.137318	0.115079	0.0344555	0.0594497	0.268658	0.0610692	0.105129	0.0441535	0.10829	0.211485	0.161264	0.0598274	0.103795	0.205618	0.0730348	0.363343	0.0783833	0.435687	0.0348054	0.294117	0.17152	0.0444859	0.175835	0.0416552
BPG	0.351533	0.0696593	0.261508	0.166914	0.452008	0.149466	0.0640131	0.158343	0.222588	0.0786724	0.187568	0.0231443	0.27826	0.138768	0.234711	0.259316	0.211017	0.108363	0.141957	0.177706	0.174705	0.0682231	0.155472	0.107624	0.23195	0.159274	0.108136	0.103496	0.370015	0.132339	0.590111	0.119266	0.20985	0.0605262	0.297257	0.374191	0.347867	0.243503	0.452409	0.108594	0.659747	0.180845	0.229415	0.103517	0.409759	0.401346	0.122366	0.128762	0.312979
BPH	0.189864	0.0950257	0.0968455	0.108244	0.308213	0.227261	0.137099	0.0952897	0.136496	0.0837428	0.236016	0.0951301	0.123059	0.172301	0.312055	0.214345	0.0985266	0.0888187	0.197127	0.115154	0.158129	0.112655	0.111496	0.0241165	0.171436	0.232582	0.143657	0.0808683	0.124541	0.302708	0.509086	0.0795601	0.178248	0.114572	0.167314	0.30647	0.583301	0.356552	0.570633	0.0657655	0.836114	0.108913	0.308374	0.268107	0.251735	0.227626	0.0778783	0.0494625	0.214286
BQT	1.49851	0.030115	0.331991	0.130932	0.842125	0.0610229	0.0315503	0.0780117	0.099364	0.0381146	0.221033	0.148621	0.03242	0.154564	NA	NA	0.0147431	0.0909104	0.0278542	0.15316	0.0317351	0.157063	NA	NA	NA	NA	NA	NA	0.0340007	0.0564943	0.0660628	0.0601563	0.0255646	0.0859241	0.0715033	0.195325	0.145928	0.0861881	0.10853	0.767643	0.306589	0.139454	0.145887	0.206259	0.572015	0.550582	NA	NA	1.26087
APT	0.6137	0.10805	0.178055	0.200006	0.0876787	0.215268	0.130521	0.172546	0.0647001	0.125785	0.140314	0.119792	0.196364	0.144524	0.0787023	0.0878679	0.105931	0.105585	0.059414	0.133254	0.0808737	0.0502959	0.073124	0.154826	0.184676	0.110789	0.118531	0.0489004	0.133712	0.0630536	0.0556719	0.0727841	0.110143	0.0793166	0.0248967	0.289242	0.0555101	0.0931959	0.103798	0.11765	0.193263	0.214716	0.771815	0.112337	0.288984	0.303961	0.109981	0.118875	0.0631525
BID	0.0658739	0.116296	0.0864532	0.147039	0.187695	0.221368	0.132085	0.304356	0.370718	0.0737513	0.0862475	0.0835854	0.263982	0.203586	0.967702	0.288179	0.300817	0.107475	0.308617	0.0969561	0.248613	0.101058	0.218511	0.0885016	0.117637	0.173376	0.069971	0.0454116	0.333609	0.0514757	0.597386	0.166658	0.284222	0.273293	0.458392	0.225167	0.448942	0.106893	0.353488	0.0676851	0.0762941	0.14775	0.312162	0.0963169	0.181508	0.391982	0.111931	0.0970301	0.27513
AGI	0.198157	0.143192	0.0585485	0.0201612	0.0788632	0.117442	0.0353488	0.0419088	0.174363	0.0537385	0.0750925	0.0364534	0.159112	0.0832192	0.105074	0.0659079	0.0404709	0.117382	0.0644457	0.0775613	0.0994718	0.0972344	0.0423248	0.0721916	0.101654	0.0857731	0.0459667	0.0449583	0.112269	0.181687	0.0654738	0.0933334	0.0479367	0.141345	0.183753	0.0645766	0.177471	0.154358	0.106884	0.137395	0.0504342	0.115168	0.134895	0.0687682	0.113066	0.114133	0.0631299	0.0587812	0.0889929
BHV	0.0897832	0.0702168	0.0444724	0.108195	0.517486	0.217505	0.0651205	0.0422654	0.128457	0.0258467	0.036647	0.0263563	0.133119	0.171344	0.100157	0.155264	0.120753	0.0853014	0.157503	0.0259729	0.0245981	0.141018	0.38903	0.165762	0.0193833	0.272694	0.00846428	0.0420995	NA	NA	0.433018	0.227181	0.0411438	0.0619247	0.427223	0.734344	0.0880119	0.175149	0.0893326	0.0473999	0.0974073	0.0770075	0.488203	0.157593	0.178752	0.116146	NA	NA	0.05909
BNE	0.207966	0.0588763	0.123132	0.198909	0.320308	0.221631	0.139362	0.53169	0.12363	0.126509	0.141372	0.0590856	0.210697	0.269021	0.160871	0.119399	0.331766	0.190981	0.264303	0.136319	0.17347	0.0544021	0.212751	0.0624533	0.264496	0.0948292	0.238088	0.094928	0.257433	0.120096	0.564757	0.295389	0.211275	0.25884	0.619933	0.372122	0.18031	0.107558	0.373736	0.127274	0.257716	0.0431782	NA	NA	0.893033	0.631214	0.079475	0.0727659	0.320034
BLA	0.370403	0.0839998	0.32271	0.327407	0.65533	0.163939	0.113478	0.108073	0.101914	0.0557592	0.104482	0.0518685	0.107087	0.0463935	0.316759	0.0854795	0.0502217	0.0563504	0.0817136	0.085822	0.0574771	0.0387255	0.0905795	0.0721308	0.0204465	0.1035	0.231714	0.0264668	0.505462	0.40122	0.2316	0.0882253	0.0803258	0.0753177	0.0547933	0.115626	0.00528784	0.0651628	0.1073	0.13533	0.083579	0.0341293	0.318896	0.225386	0.163342	0.129384	0.0542639	0.158501	0.05602
BKT	0.760199	0.0794415	NA	NA	0.523727	0.143388	0.070367	0.0647419	0.0894264	0.137163	0.0309572	0.0168993	0.0336796	0.136907	NA	NA	0.0275422	0.0773385	0.0139646	0.00258132	0.093207	0.107465	0.0897149	0.0806678	0.239243	0.109886	3.13776	0.0888176	0.0736969	0.0592032	0.0801289	0.0616896	0.0481426	0.157643	0.0755339	0.135706	0.0237546	0.0644696	0.16683	0.284119	0.0731858	0.0425592	0.283223	0.118191	0.146104	0.14145	0.0179384	0.0503917	0.0659404
BIA	0.0478362	0.121163	0.0538798	0.0777212	0.0715193	0.154634	0.0481062	0.0842881	0.048544	0.178338	0.126245	0.0576796	0.0656768	0.112318	0.0443793	0.055038	0.0181907	0.0260546	0.115782	0.079209	0.0549046	0.167855	0.0344444	0.0940656	0.144809	0.155441	0.0721028	0.0200209	0.0681319	0.0648969	0.25415	0.0977283	0.0338762	0.174232	0.122106	0.0433987	0.0751588	0.105793	0.0727183	0.0749662	0.0960707	0.102453	0.33448	0.0369792	0.140386	0.0888402	0.0455983	0.00970209	0.0395948
BKL	0.623467	0.201886	1.64555	0.328352	0.0294401	0.147051	0.040514	0.158396	0.0948414	0.0594552	0.122366	0.0422904	0.08029	0.127833	0.0871071	0.0281575	0.0551143	0.0348012	0.0589482	0.076509	0.0793136	0.106182	0.0239857	0.127486	0.128057	0.066953	0.0398178	0.0335162	0.063626	0.109193	0.445219	0.133254	0.0207907	0.0545404	0.0656534	0.075243	0.0645057	0.0311473	0.0853259	0.0510364	0.0503756	0.0995475	0.911804	0.141464	0.350003	0.158089	0.0579389	0.167937	0.12172
BIB	0.0495918	0.0740979	0.0981066	0.132063	0.0490193	0.106071	0.0697886	0.261763	0.0536706	0.0542391	0.051658	0.0719821	0.0837337	0.0383066	0.0174051	0.056624	0.0536799	0.182672	0.0425294	0.0562546	0.0232787	0.169044	0.0644761	0.0647109	0.178623	0.184389	0.0909152	0.0329026	0.0612912	0.116756	0.364778	0.139496	0.0279145	0.0880812	0.112077	0.0342679	0.0401953	0.034925	0.108725	0.094454	0.0565801	0.0593172	0.259842	0.163502	0.0835847	0.092381	0.0556094	0.0265802	0.0675785
BKK	0.263095	0.123332	0.10729	0.320004	0.075597	0.0913703	0.0316447	0.0378547	0.0595084	0.155445	0.141238	0.0519904	0.0607405	0.125898	0.105139	0.0240057	0.0566309	0.0460922	0.0634832	0.067524	0.0646161	0.0701915	0.114329	0.0451935	0.172954	0.0778854	0.0542872	0.0274584	0.0727741	0.0477888	0.55984	0.145875	0.0615422	0.107531	0.114099	0.0730052	0.0579729	0.047295	0.117784	0.0242517	0.0964531	0.079483	1.51189	0.129006	0.204142	0.104781	0.0647136	0.118566	0.151597
BLQ	0.539813	0.0401099	0.0984181	0.061383	0.0958208	0.0987831	0.0725409	0.0706379	0.0319845	0.122121	0.0502653	0.0995317	0.127103	0.0555095	0.0952953	0.082905	0.0718932	0.084563	0.0476865	0.0497296	0.0314646	0.209594	0.0156891	0.0298893	0.0719	0.0507879	0.0443496	0.0733721	0.0321234	0.103079	0.104014	0.149181	0.0563437	0.0437869	0.0484748	0.142878	0.120887	0.199874	0.0345301	0.139363	0.0625711	0.0462781	NA	NA	0.0176786	0.0185345	0.0495796	0.0135673	0.0925942
SACE_YBY	0.164434	0.112868	0.374458	0.1371	0.032689	0.101599	0.046428	0.143568	0.0522289	0.0843713	0.138314	0.0566289	0.102286	0.134539	0.077243	0.0523993	0.0505997	0.0554654	0.0302386	0.0876742	0.0528443	0.106812	0.0586162	0.0371068	0.120031	0.131892	0.0613706	0.0167345	0.0857007	0.0875825	0.431976	0.162687	0.0403864	0.0581729	0.05466	0.0665021	0.0585904	0.0610741	0.0692757	0.0318363	0.0509412	0.0346743	0.873947	0.170046	0.262898	0.219371	0.0378576	0.0452485	0.145676
SACE_YDF	NA	NA	NA	NA	NA	NA	NA	NA	NA	NA	NA	NA	NA	NA	NA	NA	NA	NA	NA	NA	NA	NA	NA	NA	NA	NA	NA	NA	NA	NA	NA	NA	NA	NA	NA	NA	NA	NA	NA	NA	NA	NA	NA	NA	NA	NA	NA	NA	NA
SACE_YDO	0.769604	0.0781594	0.730808	0.183107	0.208905	0.0898494	0.0915849	0.10431	0.0860032	0.115103	0.204679	0.0923047	0.0992565	0.0952432	0.0984062	0.078552	0.119359	0.0856051	0.178132	0.0598968	0.0626219	0.0926489	0.0538507	0.0572703	0.073573	0.0920599	0.15606	0.0416094	0.0926211	0.057478	0.0987313	0.151278	0.0738995	0.151378	0.1246	0.217482	0.189378	0.166888	0.0742912	0.0587804	0.157789	0.124236	1.42417	0.432663	0.268273	0.330115	0.0447669	0.0396314	0.26142
AHG	0.0383291	0.0860708	0.178879	0.20743	0.308452	0.147192	NA	NA	NA	NA	0.207328	0.0716674	0.086345	0.157629	0.65413	0.0307729	0.807441	0.170086	0.180116	0.0763102	0.112915	0.0371261	0.107126	0.170466	0.0903222	0.0949705	0.244384	0.0405093	0.0610775	0.143195	0.120541	0.133259	0.188585	0.0542257	2.64292	0.19626	0.468295	0.23724	0.437639	0.0919341	NA	NA	0.616674	0.0742654	0.0352597	0.34115	0.314476	0.281415	NA
AII	0.237066	0.123284	0.103743	0.0533041	0.826146	0.240911	0.102475	0.182343	0.192591	0.0775185	0.0430254	0.111243	0.251894	0.482634	NA	NA	1.35696	0.159046	NA	NA	0.153222	0.064437	NA	NA	NA	NA	NA	NA	NA	NA	0.183017	0.122211	NA	NA	0.540358	0.82128	0.148799	0.200389	0.214802	0.107696	0.111254	0.0965989	0.375505	0.282706	0.177766	0.344122	NA	NA	NA
AHD	NA	0.0883298	0.308296	0.279545	0.250918	0.15626	0.136949	0.109281	0.202349	0.0796477	0.0808548	0.0966041	0.304757	0.155432	0.945143	0.0665863	0.231511	0.0614074	0.318727	0.166685	0.396699	0.192899	0.114366	0.137712	0.244199	0.0974568	0.390781	0.214391	0.102481	0.0527637	0.715526	0.791887	0.108528	0.289312	0.161626	0.250821	0.385004	0.241302	0.453693	0.181865	0.338087	0.119263	0.628994	0.0608434	0.218835	0.550949	0.0538902	0.240507	0.14461
AGF	1.67947	0.295087	0.258192	0.296668	0.194147	0.31232	0.161676	0.149684	0.19282	0.0849711	0.0797812	0.147982	0.117643	0.152093	NA	NA	0.0611096	0.116313	NA	NA	0.0716626	0.125162	NA	NA	NA	NA	NA	NA	NA	NA	0.0650201	0.0927966	NA	NA	0.317407	0.303908	0.0929527	0.239023	0.269028	0.045141	0.039803	0.080346	0.698323	0.270509	0.0458894	0.228323	0.11668	1.54899	0.089307
AHE	0.544748	0.0740214	0.146329	0.394621	NA	NA	NA	NA	NA	NA	0.0656298	0.0498348	0.239272	0.205023	0.0613256	0.0819459	0.12063	0.206361	0.14542	0.0693075	0.404897	0.174425	0.187137	0.0839497	0.0756721	0.230465	0.0793814	0.104286	0.0879911	0.069388	0.692973	0.17393	0.241654	0.0373864	NA	NA	0.0701803	0.0895453	0.0376131	0.107523	0.230049	0.208897	0.0693958	0.0935761	0.562049	0.426187	0.156941	0.0769122	0.0938655
AQQ	0.0831542	0.0375906	0.352691	0.11647	0.103885	0.0563801	0.0601966	0.116686	0.0864323	0.080247	0.0419593	0.0639266	0.0907941	0.149559	0.184622	0.0822378	0.0280538	0.0778032	0.0494873	0.03735	0.0698475	0.0517119	0.0558397	0.26369	0.203406	0.148499	0.108964	0.0495142	0.146325	0.0829714	0.123211	0.0640651	0.151993	0.0847555	0.17117	0.0724286	0.0674101	0.0356253	0.0681683	0.220433	0.16417	0.118369	0.282343	0.0861387	0.0972124	0.0805812	0.018886	0.147221	0.0476967
ASG	1.46235	0.0796285	0.305105	0.174747	NA	NA	NA	NA	NA	NA	0.265306	0.0794599	NA	NA	0.288805	0.120101	0.117224	0.0823619	0.276437	0.105055	0.386749	0.0961883	0.280077	0.13541	0.354859	0.104559	0.14815	0.0875533	0.201671	0.054388	1.736	1.07753	0.131929	0.180938	NA	NA	0.217366	0.0381254	0.213977	0.94015	0.554841	0.0907502	0.327387	0.207979	NA	NA	NA	NA	NA
ASD	0.251029	0.0196864	0.243873	0.257656	NA	NA	NA	NA	NA	NA	NA	NA	NA	NA	NA	NA	NA	NA	NA	NA	1.76195	0.275009	NA	NA	NA	NA	NA	NA	NA	NA	NA	NA	NA	NA	NA	NA	NA	NA	NA	NA	NA	NA	0.357102	0.114279	NA	NA	NA	NA	NA
ASE	0.244847	0.0620275	0.150905	0.175474	0.0648921	0.0716874	0.188256	0.065007	0.148898	0.230883	0.132044	0.0670008	0.0931162	0.0930806	0.0333972	0.0588756	0.0428912	0.0603257	0.0486356	0.0265759	0.0679311	0.0932539	0.0704183	0.0740324	0.217424	0.286985	0.0598575	0.0597556	0.0997589	0.0909916	0.452616	0.120993	0.0908099	0.0582045	0.17173	0.104628	0.0918393	0.0936181	0.0599541	0.0313776	0.118875	0.0880239	0.47857	0.111639	0.450303	0.16214	0.0655064	0.0868926	0.0459674
AIQ	0.740137	0.167634	0.0229768	0.315396	0.373418	0.0997397	0.0997467	0.134943	0.15622	0.105663	0.0757828	0.0363894	0.0480201	0.0958221	NA	NA	0.0632197	0.0775914	NA	NA	0.0399093	0.0993943	NA	NA	0.101219	0.199793	NA	NA	0.157749	0.146067	0.0251294	0.0837838	0.0559312	0.11258	0.157635	0.135915	0.0959122	0.136633	0.119225	0.062402	0.0412111	0.0631532	1.09196	0.324089	0.0537845	0.0503599	0.0447534	0.139357	0.0576243
BLG	0.0878713	0.0921137	0.0563355	0.0747946	0.172698	0.0909473	0.0144878	0.151981	0.0752801	0.148009	0.0492562	0.0353238	0.0736899	0.0593663	0.33563	0.0394033	0.026581	0.0642015	0.134482	0.103114	0.0315715	0.0317512	0.0704522	0.149233	0.0988544	0.0772052	0.21387	0.0733017	0.227046	0.0555186	0.0709062	0.130925	0.0971318	0.0523253	0.0508615	0.140773	0.0205724	0.00729095	0.159986	0.0278997	0.0891705	0.167287	0.455475	0.148189	0.162136	0.0702519	0.0324175	0.127136	0.110677
BLI	0.0557129	0.0739444	0.142653	0.0835777	0.813573	0.0833575	0.108756	0.0283547	0.104575	0.188086	0.0761305	0.0170635	0.054408	0.052205	0.193368	0.207599	0.0562555	0.0697113	0.217465	0.0675835	0.0175375	0.0401851	0.101469	0.142785	0.0639399	0.324781	0.256624	0.0587832	0.598073	0.12705	0.0422159	0.0710077	0.09527	0.0505119	0.0340242	0.118108	0.0344359	0.148655	0.0821837	0.134407	0.0914448	0.113486	0.376671	0.0346217	0.0482922	0.136049	0.192808	0.119013	0.082967
ACP	NA	NA	NA	NA	0.14088	0.17301	0.0422182	0.0957168	0.139695	0.0589756	0.0828609	0.0547078	0.0218405	0.0695797	0.132778	0.0474726	0.0209676	0.0671849	0.044612	0.0349949	0.0294555	0.122802	0.130262	0.13103	0.137652	0.0924761	0.0967544	0.0300125	0.115718	0.0743738	0.541236	0.144648	0.117059	0.0503982	0.13115	0.124594	0.0396891	0.0500096	0.0817641	0.0440091	0.171243	0.0598363	NA	NA	0.126722	0.0898157	0.0159093	0.121908	0.0312626
BQA	0.374398	0.143895	0.160289	0.522249	NA	NA	0.039769	0.0394823	0.0698097	0.160923	0.082463	0.100565	0.074185	0.13736	0.0486216	0.0681983	0.0455992	0.0819506	0.0455984	0.0239751	0.192344	0.0320718	0.0702007	0.0895471	0.172265	0.142093	0.034574	0.048329	0.11086	0.10078	0.429	0.0725293	0.115326	0.0741601	0.213869	0.137897	0.051933	0.0246033	0.0752856	0.0732742	0.0750413	0.104064	0.326912	0.14245	0.120029	0.141296	0.0422855	0.0644195	0.0570021
AMA	0.0459544	0.0679635	0.0198314	0.12753	0.125539	0.1083	0.038851	0.0616314	0.037237	0.110894	0.0492602	0.0614336	0.148433	0.152279	0.0247959	0.225142	0.0561786	0.0239753	0.067026	0.0689734	0.0904681	0.131064	0.0825652	0.0779453	0.161502	0.101341	0.156007	0.0910757	0.0525313	0.128213	0.156183	0.134436	0.0678702	0.0972968	0.0956234	0.142732	0.0194064	0.129728	0.233741	0.0372143	0.0716264	0.143085	0.283469	0.046112	0.0583872	0.0512678	0.0817541	0.139037	0.0534624
ALQ	0.113944	0.0857633	0.0262872	0.118853	0.175068	0.322495	0.165063	0.0817005	0.0476863	0.0595791	0.339177	0.0661236	0.205892	0.171067	0.151341	0.190438	0.0800377	0.0652756	0.106419	0.096825	0.178513	0.102035	0.103664	0.0980898	0.202601	0.184408	0.117736	0.115775	0.047481	0.0605686	0.283712	0.12863	0.228939	0.149813	0.166737	0.240164	0.583653	0.152289	0.146751	0.0625775	0.0848963	0.131604	0.167226	0.126272	0.566475	0.548525	0.116085	0.0796768	0.24181
BBI	0.0275215	0.077374	0.0655939	0.183988	NA	NA	NA	NA	0.317567	0.152556	0.121132	0.0873139	0.0917147	0.141442	0.0631407	0.0532274	0.051635	0.0446161	0.0666663	0.0791765	0.171936	0.185366	0.125366	0.0880295	0.0791076	0.0796089	0.0905895	0.103984	0.416679	0.0766853	0.486401	0.139539	0.167943	0.0662723	0.345393	0.375683	0.104137	0.15076	0.0471563	0.0998565	0.0911218	0.100545	0.787777	0.0778421	0.075091	0.154673	0.0588922	0.119572	0.144665
ALT	0.0411093	0.0281003	0.273499	0.154357	0.247388	0.143404	0.123279	0.0841386	0.121175	0.0412009	0.106998	0.0831147	0.184962	0.136726	0.0807385	0.0610431	0.055804	0.229775	0.0983924	0.0281906	0.0766944	0.0887795	0.0271831	0.00920351	0.207853	0.137776	0.101298	0.0966054	0.196187	0.0466495	0.256697	0.195101	0.118692	0.0315497	0.140726	0.185735	0.13017	0.172779	0.184681	0.040938	0.0488529	0.0723547	0.225574	0.149214	0.0724577	0.0335598	0.0358545	0.0985948	0.0590339
BBK	0.140314	0.0752197	0.293641	0.160252	NA	NA	0.0754245	0.116185	0.143397	0.110612	0.217156	0.067077	0.153285	0.147748	0.150525	0.0588385	0.0762074	0.100251	0.12843	0.134659	0.106686	0.0791008	0.236701	0.0821051	0.174348	0.110553	0.0421242	0.0152534	0.200979	0.0933325	0.79312	0.240214	0.235292	0.0721483	0.346854	0.354802	0.363457	0.299011	0.0882738	0.0702458	0.236068	0.0746921	0.848142	0.278096	0.11707	0.400912	0.0442493	0.0950059	0.185771
BFB	0.173515	0.420666	0.147914	0.249936	0.134267	0.165817	0.0545881	0.0665926	0.746856	0.0613553	0.107978	0.0720386	0.0690811	0.188937	NA	NA	0.0757274	0.209044	NA	NA	0.308375	0.0605242	NA	NA	NA	NA	NA	NA	NA	NA	0.039195	0.0976514	NA	NA	1.19207	0.200479	0.0496916	0.0742574	0.150941	0.0670264	0.0583161	0.0119801	0.513931	0.199696	0.594864	0.0431021	NA	NA	0.0713171
BFD	0.892623	0.139442	0.405235	0.154174	NA	NA	0.086309	0.191836	0.106613	0.0714657	0.0908286	0.106654	0.339956	0.149367	0.098016	0.17602	0.0684039	0.0912451	0.19612	0.10351	0.204885	0.121416	0.0682793	0.0505885	0.0765335	0.0453621	0.0693384	0.0633587	0.0823589	0.249843	0.287382	0.0553079	0.0911186	0.131101	0.222491	0.311342	0.24724	0.152475	0.0886146	0.173482	0.230078	0.0995282	0.673574	0.456754	0.189772	0.606881	0.0408493	0.0315909	0.146821
ALS	0.176779	0.0587033	0.119817	0.127408	0.073716	0.062678	0.0632008	0.0749478	0.0606969	0.0546552	0.0229116	0.0742998	0.138045	0.120267	0.155655	0.0733882	0.0612033	0.100406	0.0564394	0.0711681	0.145568	0.0622256	0.0602737	0.0520685	0.174871	0.13786	0.136871	0.0833301	0.140144	0.054212	0.325015	0.101556	0.0927122	0.0606672	0.113911	0.153846	0.124125	0.076522	0.169239	0.100117	0.0550601	0.203125	0.411171	0.106453	0.0311955	0.0838681	0.0285339	0.119137	0.0439088
BBH	0.196616	0.109225	0.168564	0.152037	0.0753584	0.188673	0.0492307	0.10273	0.100018	0.105329	0.09983	0.0831261	0.042059	0.1831	0.0681038	0.0695465	0.044202	0.116967	0.0457544	0.089421	0.154856	0.141728	0.153364	0.0695744	0.15935	0.153894	0.059065	0.0852647	0.294419	0.175362	0.890978	0.232178	0.158265	0.035095	0.328229	0.0689424	0.201917	0.0939496	0.171295	0.0437299	0.045721	0.0806204	0.407496	0.121462	0.0964235	0.0630568	0.0290158	0.173691	0.107458
BPQ	0.616492	0.0680149	0.12802	0.0665178	0.1182	0.249717	0.0437193	0.0961406	0.277636	0.135105	0.0605087	0.0373403	0.2071	0.0489247	0.0302466	0.091328	0.0318095	0.0815801	0.0614071	0.0436231	0.00624645	0.117696	0.119065	0.0467661	0.217565	0.252404	0.233211	0.0278718	0.137547	0.0908946	0.323197	0.147219	0.102368	0.0683237	0.0848224	0.0797016	0.0204756	0.0841918	0.0469622	0.0781879	0.116997	0.0188772	0.151288	0.00493335	0.085192	0.0819041	0.0582222	0.0569278	0.00934631
BQN	NA	0.0851125	1.56164	0.227844	0.127326	0.199378	0.109722	0.0118379	0.0592834	0.297484	0.212803	0.0566166	0.194042	0.160327	0.139583	0.0825154	0.102137	0.102755	0.0848209	0.0686409	0.120448	0.0204496	0.145201	0.111486	0.145485	0.0716449	0.0674474	0.0162063	0.141487	0.0769449	0.591037	0.14493	0.117531	0.0813307	0.065395	0.255317	0.0831738	0.0122606	0.155754	0.0899509	0.244381	0.203021	0.724243	0.233022	0.226893	0.120213	0.0356493	0.100094	0.0955918
CBI	0.124695	0.0503086	0.179963	0.147391	0.141113	0.163271	0.0656939	0.03757	0.158283	0.1178	0.0878959	0.0979608	0.230109	0.0296842	0.100605	0.0439897	0.154373	0.122024	0.0776299	0.100281	0.127329	0.0471954	0.13165	0.179787	0.144147	0.11465	0.0608572	0.0281027	0.345966	0.262318	0.134546	0.120077	0.0406248	0.115856	0.0348046	0.190214	0.0327586	0.0631966	0.140504	0.08891	0.163078	0.165238	0.700238	0.0992366	0.256505	0.100222	0.0919912	0.132909	0.0832626
CCM	0.427743	0.15037	0.0957749	0.0889559	0.292987	0.0485555	0.0877986	0.0616339	0.200985	0.128363	0.0644599	0.0603938	0.0588621	0.117153	0.072118	0.044648	0.0530999	0.085074	0.0388277	0.0440836	0.0757072	0.0746756	0.0302707	0.0602355	0.0917566	0.0777922	0.0516896	0.059565	0.0449238	0.0975934	0.0326352	0.0853505	0.0568103	0.0584258	0.15522	0.103708	0.0383123	0.0829161	0.0667718	0.054009	0.0768965	0.0987946	1.29106	0.462213	0.0250631	0.0426778	0.0437244	0.0959513	0.0712447
BEP	0.155753	0.0740749	0.257748	0.0525395	0.0941954	0.207924	0.128439	0.193827	0.108721	0.0767082	0.0867069	0.127613	0.0659348	0.162833	0.152124	0.00895853	0.0221336	0.20702	0.0531379	0.0230675	0.27804	0.110182	0.0427624	0.0274127	0.0642365	0.128409	0.0543102	0.136735	0.0950356	0.023461	0.0351025	0.173902	0.126839	0.0992197	0.297489	0.236072	0.0605814	0.0568108	0.0445815	0.098512	0.0611297	0.096587	0.441356	0.100697	0.141602	0.0792031	0.057969	0.0397243	0.0695094
BRC	NA	NA	NA	NA	0.646993	0.0789485	0.0611215	0.0216609	0.117886	0.0396149	0.0299215	0.0199727	0.0540231	0.0585479	NA	NA	0.0426891	0.0818447	0.00541509	0.089649	0.0372259	0.0999758	0.198563	0.0793679	0.164707	0.232838	0.207605	0.0567529	0.15692	0.0495356	0.154155	0.0728461	0.072224	0.0388863	0.226881	0.0459846	0.028761	0.17366	0.0265691	0.176491	0.0161841	0.101252	0.728496	0.243342	0.137452	0.229443	NA	NA	0.056744
CGT	0.0645294	0.149366	0.178135	0.0995551	0.474218	0.110052	0.0425932	0.142762	0.806652	0.427686	0.0686181	0.0465929	0.0229696	0.0592144	NA	NA	0.0964059	0.110608	NA	NA	0.0654665	0.0446131	NA	NA	NA	NA	NA	NA	0.339303	0.0869836	0.0274232	0.03186	NA	NA	0.099086	0.107292	0.0563099	0.158875	0.109924	0.0860997	0.0320117	0.180179	0.43217	0.314924	0.0741567	0.108135	NA	NA	0.0409895
ALL	0.455054	0.067341	0.523065	0.139654	0.0867785	0.265871	0.148727	0.192774	0.301012	0.359996	0.282146	0.04581	0.187245	0.140336	0.137252	0.197828	0.150235	0.101105	0.350203	0.21225	0.212897	0.0911471	0.208678	0.106878	0.35349	0.201767	0.0696061	0.204852	0.0608418	0.077339	0.448729	0.406433	0.196497	0.152461	0.245875	0.222313	0.406662	0.1653	0.219853	0.106711	0.188163	0.0858611	0.787242	0.571193	0.2267	0.382888	0.0704395	0.197012	0.138603
ALM	0.164034	0.1271	0.0483851	0.130991	0.0868376	0.206228	0.206312	0.0785026	0.119924	0.0685625	0.20076	0.0851653	0.270359	0.251876	0.447776	0.104631	0.119237	0.192215	0.539877	0.0278099	0.0857384	0.129914	0.164304	0.192019	0.17794	0.0811088	0.0638413	0.0701865	0.335734	0.0921142	0.40828	0.211806	0.12608	0.121284	0.290167	0.320196	0.464322	0.155508	0.198622	0.0941087	0.21942	0.132518	0.468996	0.190053	0.103104	0.571869	0.0510631	0.120211	0.153541
AVH	0.107239	0.140194	0.037713	0.300666	0.177143	0.100612	0.136175	0.112603	0.0543592	0.19598	0.0713768	0.0866382	0.241239	0.0810213	0.109805	0.196506	0.0964111	0.772152	0.0657999	0.0837674	0.0818406	0.197059	0.0767674	0.147892	0.163844	0.212892	0.249358	0.0653142	0.247404	0.13395	0.17753	0.101996	0.0448176	0.0524802	0.287823	0.131631	0.135005	0.0972347	0.247191	0.155048	0.166663	0.188758	0.509092	0.353331	0.234153	0.124506	0.0615708	0.077107	0.122091
AHR	0.112056	0.0513887	0.166891	0.136487	0.0999166	0.250348	0.145063	0.0609427	0.0984381	0.106749	0.113129	0.0957462	0.329693	0.130681	0.122671	0.164068	0.12923	0.0715492	0.146629	0.0963513	0.0701532	0.124969	0.0563928	0.0996433	0.105372	0.0562642	0.12173	0.0489285	0.237283	0.126673	0.194494	0.133919	0.0882705	0.100446	0.209725	0.239346	0.460035	0.267135	0.109197	0.0804295	0.335444	0.660659	0.298922	0.254072	0.0652614	0.1873	0.0504067	0.119273	0.0473271
SACE_YAD	0.671106	0.148892	0.802411	0.175867	0.0932402	0.119735	0.101897	0.0949057	0.0393293	0.126878	0.0721013	0.0654127	0.0847418	0.0739394	0.287561	0.10841	0.0801799	0.129739	0.0549933	0.0617424	0.0827325	0.11906	0.0908466	0.0471975	0.0731369	0.151937	1.07323	0.0451847	0.106511	0.0711132	0.409422	0.106668	0.0621126	0.0956134	0.111916	0.134345	0.0512686	0.0866973	0.0788521	0.126268	0.264965	0.0939787	0.906629	0.464262	0.190496	0.114251	0.0361261	0.0756594	0.0469933
AGH	0.0972338	0.0538517	0.46746	0.282792	0.282159	0.181251	0.089196	0.112609	0.185267	0.106431	0.0943011	0.116277	0.0193152	0.0815934	0.0784146	0.0534403	0.0389407	0.100244	0.0514729	0.0171409	0.157208	0.0708669	0.0806321	0.176247	0.055328	0.0880984	0.0383001	0.0489822	0.0122596	0.0989855	0.122798	0.161278	0.110609	0.0792636	0.365614	0.244235	0.208803	0.0372044	0.0467226	0.133025	0.36595	0.0759488	0.425778	0.183442	0.175042	0.20338	0.100322	0.163266	0.0775147
BTH	0.0655247	0.0793757	0.292441	0.128844	0.264403	0.0914659	0.0598602	0.0478115	0.16996	0.0795194	0.0531801	0.0730526	0.179018	0.137028	0.0979167	0.0930113	0.0670137	0.125318	0.437241	0.0653629	0.0668428	0.0756179	0.181714	0.102002	0.142841	0.167758	0.26595	0.0742638	0.0273186	0.0467144	0.0508903	0.189036	0.0850773	0.0943334	0.100056	0.109682	0.060254	0.228016	0.10978	0.0743853	0.0452338	0.095744	0.347807	0.117742	0.124056	0.14757	0.0732437	0.149385	0.0687953
ATH	0.247392	0.0836453	0.339774	0.0514253	0.230752	0.158512	0.088794	0.104228	0.0762953	0.0860242	0.124941	0.0344352	0.247475	0.143363	0.150115	0.114028	0.152148	0.101962	0.255185	0.124257	0.0636031	0.153173	0.169811	0.129514	0.108589	0.206379	0.208916	0.0818641	0.562586	0.12826	0.48927	0.212317	0.210338	0.0654765	0.382574	0.243301	0.385524	0.213332	0.103828	0.0789858	0.212155	0.127598	0.292823	0.028598	0.195948	0.337902	0.0425856	0.0918931	0.38516
BFQ	0.288202	0.126638	1.2841	0.210415	NA	NA	NA	NA	NA	NA	NA	NA	NA	NA	1.07108	0.382697	NA	NA	1.03448	0.252889	0.604857	0.78887	NA	NA	NA	NA	0.241155	0.169604	0.0289708	0.476608	NA	NA	0.00488241	0.506712	NA	NA	0.549687	0.451308	NA	NA	NA	NA	0.604843	0.203443	NA	NA	NA	NA	NA
CIA	0.195453	0.161528	0.19555	0.33808	NA	NA	NA	NA	NA	NA	NA	NA	1.11802	0.110499	NA	NA	NA	NA	NA	NA	NA	NA	NA	NA	0.740183	0.192173	0.545658	0.41362	NA	NA	NA	NA	0.343824	0.115172	NA	NA	NA	NA	NA	NA	NA	NA	NA	NA	NA	NA	2.38226	2.34124	NA
BFR	0.199939	0.140544	0.163274	0.151566	NA	NA	NA	NA	NA	NA	NA	NA	NA	NA	0.574472	0.496761	NA	NA	NA	NA	NA	NA	NA	NA	0.12541	0.049214	0.831729	0.24081	0.297646	0.346903	NA	NA	1.42165	0.267032	NA	NA	NA	NA	NA	NA	NA	NA	0.435168	0.087352	NA	NA	NA	NA	NA
CIB	0.0921416	0.262779	0.0586396	0.288546	NA	NA	NA	NA	NA	NA	NA	NA	0.511492	0.086207	1.12265	0.0600105	NA	NA	1.0901	0.15815	0.0476933	0.272831	NA	NA	NA	NA	1.32668	0.202608	0.903696	0.201596	NA	NA	0.595569	0.125612	NA	NA	NA	NA	NA	NA	NA	NA	0.181888	0.272943	NA	NA	1.42996	0.646099	NA
CBG	NA	0.0786501	0.0378847	0.243537	0.0971781	0.135726	0.0779727	0.0459918	0.0366149	0.0539145	0.0470448	0.0773394	0.115771	0.150912	0.0778101	0.0477714	0.0284357	0.100812	0.086698	0.0354308	0.0196901	0.062609	0.0807858	0.0632914	0.113416	0.166007	0.0155985	0.0112155	0.148918	0.0535855	0.431453	0.152214	0.074899	0.0894527	0.112443	0.136147	0.0575972	0.0750272	0.100249	0.0250685	0.101896	0.0810787	0.877448	0.174817	0.25155	0.0539733	0.0411714	0.154204	0.0325962
ACF	0.343369	0.161218	0.670358	0.15235	NA	NA	NA	NA	NA	NA	NA	NA	0.372283	0.0969971	NA	NA	NA	NA	2.4658	0.112755	NA	NA	NA	NA	NA	NA	NA	NA	NA	NA	NA	NA	3.85408	0.184149	NA	NA	0.532106	0.138584	NA	NA	NA	NA	0.224553	0.185718	0.543569	0.226501	NA	NA	NA
SACE_YCD	3.43814	0.488268	2.29166	0.323816	0.145316	0.222241	0.0895334	0.136745	0.0898521	0.053521	0.0821729	0.102319	0.243628	0.140361	0.092942	0.0725915	0.0635934	0.0627644	0.107438	0.072039	0.135318	0.0613402	0.145684	0.0910865	0.580208	0.278195	0.0526328	0.0533228	0.180619	0.0951694	0.818121	0.107451	0.166714	0.059814	0.303598	0.238119	0.103017	0.118375	0.197217	0.131259	0.120339	0.0925908	NA	NA	0.232061	0.237462	0.0933516	0.042039	0.113568
APS	0.17874	0.216312	0.122583	0.294874	0.14574	0.124931	0.413278	0.435323	NA	NA	NA	NA	0.206053	0.322251	0.094031	0.0913501	0.288151	0.275883	0.190191	0.11681	0.117009	0.18077	0.135151	0.263972	0.0552675	0.182579	0.154148	0.143506	0.490885	0.177087	0.45308	0.137806	0.133986	0.169261	0.0783755	0.0852154	0.193043	0.193559	NA	NA	NA	NA	NA	NA	0.098531	0.166407	0.254874	0.20169	0.372836
ARC	0.162829	0.0666776	0.119425	0.127772	0.0351155	0.122577	0.0706006	0.2017	0.336506	0.0980513	0.15623	0.102174	0.083703	0.0594782	0.0127997	0.0584287	0.0859873	0.0562202	0.173569	0.0155876	0.0706061	0.117181	0.0848571	0.08958	0.0976856	0.134579	0.114842	0.0403075	0.0888569	0.0550314	0.705788	0.261399	0.0824752	0.0604169	0.246703	0.103975	0.0882175	0.0877926	0.0947879	0.0713518	0.136049	0.0671234	0.741545	0.35945	0.152636	0.0812238	0.0724174	0.121799	0.0295586
BER	0.611914	0.102485	0.15315	0.225679	0.122903	0.263132	0.192182	0.134099	0.317847	0.234539	0.152173	0.0349279	0.21696	0.30637	0.487659	0.519766	0.213663	0.236461	0.229992	0.0952672	0.107187	0.103585	0.066916	0.0866474	0.211094	0.226483	0.0748284	0.0728862	0.173558	0.0301716	0.20492	0.1003	0.0978542	0.117515	0.391218	0.195472	0.134726	0.0662525	0.396871	0.122394	0.123406	0.073226	1.01671	0.205178	0.470088	0.422214	0.127357	0.0688647	0.212077
BES	0.119518	0.160274	0.0581436	0.0937462	0.0854365	0.345079	0.142733	0.10159	0.0577176	0.0431544	0.219025	0.102738	0.18776	0.136057	0.101215	0.110395	0.0559152	0.0843614	0.107294	0.177439	0.0423231	0.0739828	0.0431525	0.0555788	0.0472586	0.0529279	0.0232132	0.0459611	0.086813	0.0689059	0.5634	0.10197	0.0720828	0.132314	0.201568	0.164539	0.136491	0.173873	0.159708	0.0544784	0.33722	0.148482	0.35921	0.0973244	0.201534	0.458309	0.106741	0.0518884	0.0868527
ARK	NA	NA	NA	NA	0.282182	0.100141	0.0360014	0.118825	0.200027	0.072374	0.0739503	0.0757229	0.129887	0.0392037	NA	NA	0.0506877	0.0928402	0.186617	0.0322246	0.0572189	0.0664714	0.0329242	0.0987022	0.136232	0.212787	0.00412723	0.0585875	0.0712333	0.0614226	0.0692575	0.103074	0.122736	0.0470705	0.076516	0.258825	0.0313908	0.0312268	0.0234005	0.116335	0.0954661	0.0778325	NA	NA	0.194598	0.234779	0.0565722	0.0604982	0.165405
ATA	0.304384	0.336197	0.0300917	0.236696	0.498955	0.0596041	0.150788	0.0900813	0.222226	0.138816	0.112181	0.0517275	0.285598	0.121386	0.135292	0.162597	0.0323866	0.139229	NA	NA	0.103354	0.144779	0.0234169	0.0605175	0.154797	0.0329996	0.165196	0.0792013	0.0404386	0.0587776	0.0705079	0.0802992	0.0744131	0.112322	0.0618847	0.174573	0.0449194	0.124156	0.252446	0.0653847	0.0211019	0.103083	0.50476	0.132608	0.128314	0.194562	0.0239991	0.0743895	0.0421354
ARQ	0.227202	0.148205	0.151138	0.128914	0.208489	0.127146	0.202638	0.195946	NA	NA	0.138017	0.0539094	0.101789	0.110592	0.302811	0.110649	0.147966	0.203041	0.223197	0.0503812	0.171967	0.0845548	0.144625	0.13084	0.139293	0.12225	0.436234	0.131209	0.033495	0.0889013	0.877299	0.324876	0.225185	0.160102	0.0509895	0.449022	0.827387	0.426235	0.272671	0.571505	0.0845002	0.0741599	0.392034	0.0694697	0.208366	0.196002	0.058468	0.132676	0.743344
SACE_YBN	NA	NA	NA	NA	NA	NA	NA	NA	NA	NA	NA	NA	NA	NA	NA	NA	NA	NA	NA	NA	NA	NA	NA	NA	NA	NA	NA	NA	NA	NA	NA	NA	NA	NA	NA	NA	NA	NA	NA	NA	NA	NA	NA	NA	NA	NA	NA	NA	NA
APV	0.0751368	0.324249	0.674459	0.355984	0.436119	0.0363547	0.0843315	0.204688	0.186691	0.196199	0.109009	0.0670722	0.12911	0.0634716	NA	NA	0.0671239	0.209882	NA	NA	0.0711673	0.0988766	NA	NA	0.19239	0.0521206	0.0874987	0.0806412	0.119667	0.130996	0.0821743	0.0824509	0.0324132	0.111251	0.199377	0.183072	0.0400445	0.220034	0.0681876	0.064703	0.0888668	0.0487849	0.388139	0.252257	0.0995452	0.16581	NA	NA	0.0303891
CFV	0.122084	0.147094	0.0540302	0.149458	0.355558	0.325584	0.0966124	0.0791678	0.139093	0.0625766	0.0868378	0.0936671	0.0685622	0.0955377	0.188391	0.20407	0.129156	0.0749383	0.094457	0.100115	0.139958	0.0732006	0.13179	0.0439732	0.17486	0.0801383	0.154368	0.1861	0.0855019	0.0831137	0.589811	0.112118	0.112926	0.0969451	0.550107	0.365036	0.680314	0.326752	0.351162	0.488259	0.0830385	0.0373987	0.494488	0.254686	0.16251	0.343128	0.0852937	0.164576	0.234774
SACE_YDC	NA	NA	NA	NA	NA	NA	NA	NA	NA	NA	NA	NA	NA	NA	NA	NA	NA	NA	NA	NA	NA	NA	NA	NA	NA	NA	NA	NA	NA	NA	NA	NA	NA	NA	NA	NA	NA	NA	NA	NA	NA	NA	NA	NA	NA	NA	NA	NA	NA
SACE_GAP	NA	NA	NA	NA	0.925468	0.360612	NA	NA	NA	NA	NA	NA	NA	NA	NA	NA	NA	NA	NA	NA	0.425084	0.390187	0.486301	0.467566	0.797488	0.525839	0.843363	0.259972	0.883719	0.203612	1.51844	0.393272	0.232192	0.0225458	1.49438	0.239116	0.837887	0.132834	NA	NA	NA	NA	NA	NA	NA	NA	NA	NA	NA
AAI	0.132934	0.0763517	0.032482	0.0904236	0.519057	0.468949	0.145869	0.122028	0.346004	0.0702732	0.154743	0.108565	0.656647	0.145184	0.390645	0.0913317	0.903971	0.189972	0.09239	0.0775083	0.225549	0.0939107	0.0506151	0.0612442	0.285866	0.186288	0.0869493	0.0945794	0.118112	0.0953693	0.226417	0.0796516	0.136512	0.0917136	1.02041	0.615195	0.240607	0.432572	0.234781	0.0394495	0.231263	0.0991941	0.371519	0.157617	0.258658	0.10005	0.349462	0.201198	0.223775
ARV	0.155063	0.110776	0.0404991	0.0655056	0.759429	0.256952	0.491739	0.201523	0.488104	0.307751	0.140857	0.162385	0.407777	0.265576	0.145823	0.14697	0.296746	0.0258198	0.478093	0.542632	0.165018	0.132969	0.156123	0.162422	0.331003	0.180797	0.0501063	0.0984814	0.154417	0.178046	0.170582	0.106819	0.126223	0.130606	0.560728	0.387006	0.215515	0.97969	1.43597	0.641418	0.127108	0.173521	1.04378	0.180562	0.290559	0.358548	0.152327	0.155175	0.349191
BHC	0.135135	0.0517012	0.513605	0.141316	NA	NA	NA	NA	NA	NA	NA	NA	0.485425	0.200666	0.048879	0.106433	0.609322	0.221296	0.14473	0.0811159	0.0704905	0.173455	0.342513	0.162046	0.126462	0.155036	0.170609	0.102546	1.15001	0.205908	0.482058	0.146423	0.184534	0.108067	NA	NA	0.673571	0.322674	NA	NA	NA	NA	0.201769	0.220908	0.324259	0.549913	0.245972	0.0712824	0.47806
BHF	0.0905435	0.0492718	0.357203	0.140175	0.0939384	0.133401	0.10092	0.118207	0.0645187	0.0548577	0.113327	0.0600551	0.0537419	0.11488	0.208857	0.0517216	0.0774373	0.0855402	0.033784	0.0205762	0.114337	0.120491	0.00996371	0.0989921	0.0894908	0.184414	0.195118	0.035425	0.19609	0.0399589	0.0616679	0.113635	0.103412	0.0443712	0.124431	0.0574721	0.0563352	0.300347	0.0879459	0.0310481	0.165003	0.189066	0.057604	0.138351	0.044509	0.0923275	0.113923	0.212898	0.0947384
BLB	0.175565	0.049473	0.677284	0.265284	0.292673	0.0776981	0.0192826	0.0790532	0.0859441	0.0319421	0.0546495	0.0297175	0.062634	0.13475	0.223124	0.0628577	0.0640407	0.0867208	0.0669024	0.085693	0.0377402	0.0813162	0.131564	0.0697833	0.102543	0.058072	0.209314	0.0384134	0.153922	0.248711	0.0860841	0.0692346	0.0790321	0.0418861	0.163717	0.107536	0.0278194	0.149062	0.119097	0.122372	0.0265315	0.128883	0.416981	0.103663	0.189653	0.176726	0.043593	0.207544	0.0888739
BPP	0.149487	0.0874879	0.0588836	0.0662319	0.113872	0.232626	0.0236113	0.100255	0.187101	0.164469	0.19772	0.0510613	0.144499	0.16502	0.41107	0.0976645	0.0909206	0.0994991	0.0414316	0.0453658	0.0330831	0.0441964	0.0523701	0.0239323	0.0525478	0.105035	0.0766703	0.0605175	0.0482948	0.105354	0.0728766	0.0460066	0.0884565	0.0715984	0.136289	0.15156	0.0840468	0.0817395	0.11095	0.0304687	0.101876	0.091563	0.527471	0.113043	0.253777	0.0672403	0.0552809	0.0691274	0.0601733
BTN	0.224396	0.104815	0.0833293	0.117955	NA	NA	0.10678	0.117851	0.206988	0.0964219	0.120378	0.124881	0.181886	0.113208	0.060398	0.0532032	0.0357549	0.0314898	0.0525818	0.0957963	0.0702082	0.172638	0.0319375	0.0799556	0.0260526	0.101614	0.0527139	0.0728772	0.112127	0.0186439	0.35893	0.0969395	0.0531855	0.063786	0.192111	0.261908	0.156362	0.12134	0.11662	0.0903666	0.0586954	0.0283567	0.250782	0.150289	0.148101	0.170622	0.0322514	0.0558486	0.095446
BTL	0.0848562	0.139874	0.121981	0.0714712	0.0760987	0.38903	0.0898482	0.0894198	0.258494	0.077932	0.118887	0.064235	0.0405152	0.118294	0.100796	0.0721805	0.0793407	0.09997	0.072619	0.059577	0.0590124	0.0496235	0.0741014	0.0276663	0.0651246	0.0957466	0.161512	0.0539342	0.14235	0.0672835	0.278283	0.0863912	0.0828254	0.0889397	0.315911	0.210147	0.23271	0.186553	0.169546	0.0908757	0.146565	0.0301213	0.141556	0.0953282	0.124399	0.138811	0.052053	0.159533	0.040105
CRH	0.1337	0.0687465	0.377491	0.149189	0.274639	0.104352	0.100752	0.146695	0.0597797	0.0730125	0.0995457	0.112089	0.162113	0.120281	0.0799589	0.0832651	0.0367889	0.0402006	0.0422351	0.112387	0.118464	0.0584838	0.10126	0.0622642	0.0758876	0.155101	0.145687	0.0875495	0.114251	0.0719804	0.575728	0.156305	0.127242	0.0737721	0.325258	0.34452	0.32163	0.148623	0.406996	0.0973597	0.112583	0.175464	0.550349	0.210315	0.128605	0.150008	0.0631504	0.201783	0.118969
SACE_YAA	NA	NA	NA	NA	0.0818763	0.160126	0.0713053	0.10673	0.135433	0.061096	0.0768524	0.0868598	0.0699405	0.0479505	0.076218	0.0601729	0.0761673	0.0539792	0.0958206	0.0309604	0.0707384	0.0359249	0.0543941	0.0449602	0.121155	0.195245	0.10126	0.0220959	0.103078	0.118152	0.180914	0.195636	0.0973339	0.0650037	0.106942	0.0704035	0.0486763	0.0807532	0.19827	0.0701654	0.0462139	0.0842621	NA	NA	0.0690975	0.0956127	0.02962	0.0893532	0.0687628
BSP	0.104214	0.0879649	0.694126	0.138261	0.0318348	0.126	0.151291	0.100461	0.0813765	0.190049	0.0354702	0.0830336	0.116897	0.115573	0.0761772	0.0242037	0.063422	0.193402	0.116644	0.0203405	0.102923	0.0677757	0.0331161	0.0325364	0.0651795	0.107929	0.197053	0.095797	0.052661	0.0857599	0.0440663	0.0168455	0.0565664	0.043724	0.234883	0.247239	0.0920589	0.114838	0.241024	0.158008	0.10309	0.0710517	0.52978	0.173657	0.166005	0.091093	0.103774	0.100202	0.0416031
AHT	0.231851	0.17426	0.096337	0.242604	0.094858	0.214278	0.280133	0.0840662	0.106619	0.13221	0.137291	0.107779	0.0983701	0.112078	0.122238	0.0826981	0.167415	0.0536757	0.171754	0.0621373	0.187308	0.0697448	0.0321781	0.0253813	0.354191	0.0958462	0.103815	0.0559819	0.101283	0.0532085	0.0987428	0.167434	0.0883556	0.15542	0.174609	0.121506	0.0798796	0.287079	0.164973	0.0241055	0.0772646	0.0826032	0.535337	0.200647	0.14294	0.0397075	0.0285203	0.058067	0.0517721
ATN	1.15327	0.105967	0.263823	0.238519	0.200746	0.356898	0.25057	0.405417	0.645776	0.0491735	0.0720788	0.0503675	0.486595	0.24723	0.414161	0.212591	0.415128	0.147542	0.818744	0.389475	0.0397675	0.168638	0.1173	0.0800903	0.143465	0.0795718	0.206451	0.0623843	0.108328	0.0550973	0.494148	0.295198	0.14303	0.0910023	0.00193366	0.297609	0.440543	0.212383	0.585386	0.341896	0.0716502	0.0743495	0.682871	0.255965	0.475725	0.213928	0.114591	0.092096	0.419058
SACE_YBO	NA	NA	NA	NA	NA	NA	NA	NA	NA	NA	NA	NA	NA	NA	NA	NA	NA	NA	NA	NA	NA	NA	NA	NA	NA	NA	NA	NA	NA	NA	NA	NA	NA	NA	NA	NA	NA	NA	NA	NA	NA	NA	NA	NA	NA	NA	NA	NA	NA
BNK	0.18125	0.0738338	0.602398	0.159128	0.0466075	0.160819	0.0913281	0.0655293	0.0776001	0.0761473	0.0774535	0.0783904	0.0922161	0.0875429	0.0338177	0.115674	0.0477664	0.045466	0.0839775	0.13418	0.0801949	0.0854154	0.0844906	0.0196224	0.0964844	0.0421436	0.0887823	0.0622603	0.0684891	0.081558	0.496511	0.274659	0.170368	0.0798303	0.135403	0.0886808	0.231195	0.194749	0.277019	0.0724166	0.17919	0.0908316	NA	NA	0.140198	0.115523	0.0589633	0.0776468	0.156973
BNR	0.305872	0.0954787	0.0857704	0.0668273	NA	NA	0.0612824	0.0570984	0.0340391	0.0329549	0.0809943	0.0650587	0.153566	0.103802	0.073766	0.170787	0.0450817	0.0977242	0.119272	0.0717853	0.045259	0.0921675	0.0532614	0.0393252	0.127365	0.0545908	0.0658888	0.0314668	0.186816	0.163123	0.529392	0.135472	0.0477192	0.0995743	0.0574017	0.0602073	0.0927415	0.123012	0.0750036	0.134311	0.0917049	0.103988	0.22591	0.455864	0.174873	0.330266	0.0361807	0.063564	0.0845469
BQH	0.306594	0.0697536	0.11193	0.204204	0.0588766	0.203445	0.271439	0.169984	0.47635	0.112549	0.232612	0.037797	0.200705	0.159121	0.40777	0.102889	0.0761926	0.0318364	0.083386	0.113835	0.0544558	0.0828499	0.0675528	0.11056	0.205494	0.237711	0.185578	0.0693466	0.22584	0.192284	0.545668	0.381332	0.222178	0.0722398	0.28076	0.196097	0.0651049	0.0678362	0.0696526	0.107253	0.124893	0.021606	0.445327	0.0995176	0.220964	0.0787338	0.077016	0.246314	0.192862
BEQ	0.0860349	0.109088	0.32475	0.097143	0.0981563	0.202973	0.122298	0.167113	0.0651921	0.24971	0.272122	0.0982514	0.242553	0.145654	0.22566	0.0729966	0.0472657	0.0855271	0.223378	0.0851355	0.119995	0.0702605	0.0612453	0.0839683	0.0761577	0.00973595	0.0854003	0.0756032	0.0309139	0.179902	0.0571416	0.152631	0.120744	0.115449	0.32726	0.125201	0.351238	0.244927	0.0736849	0.0822534	0.136948	0.117958	1.70616	0.10408	0.376501	0.202282	0.0374129	0.0436369	0.130795
AIK	0.0583859	0.156148	0.100197	0.107353	0.684161	0.0554057	0.0509133	0.0643671	0.0931917	0.147555	0.135905	0.0363179	0.0396007	0.191642	0.289073	0.166038	0.118595	0.125971	NA	NA	0.102905	0.184853	NA	NA	0.0989548	0.163981	NA	NA	0.077707	0.0689593	0.0685396	0.214788	0.0539665	0.126615	0.177348	0.13786	0.0656238	0.138298	0.129266	0.0405761	0.0423175	0.0528284	0.315647	0.396453	0.0525052	0.112939	0.0841611	0.0494539	0.10249
CAH	0.083251	0.0390525	0.125401	0.043931	0.123811	0.0630057	0.0448251	0.0633399	0.278606	0.0565956	0.039972	0.0579226	0.072176	0.0623644	0.626985	0.0654121	0.0616636	0.0927412	0.0396791	0.0748775	0.0482322	0.0672409	0.101939	0.222681	0.0204475	0.166045	0.408172	0.0413012	0.165357	0.0744917	0.149941	0.057441	0.0802053	0.0556037	0.110444	0.100103	0.0565299	0.0693333	0.112728	0.0936176	0.0629227	0.0394492	0.231179	0.177576	0.198696	0.022081	0.0442348	0.111909	0.0491907
CBA	0.123587	0.0186363	0.212607	0.108016	0.082337	0.118943	0.0308483	0.0392398	0.186272	0.0795342	0.0885906	0.0416431	0.0627408	0.119098	NA	NA	0.0321104	0.106124	0.060276	0.0350228	0.0789933	0.0618701	0.0502777	0.0902781	0.0217618	0.017324	0.0123302	0.0237199	0.0410526	0.148282	0.462022	0.0951355	0.0553817	0.0245912	0.0870246	0.0899959	0.057965	0.0655533	0.139605	0.273418	0.0976542	0.0490435	0.232061	0.0397068	0.0938149	0.031815	0.0293384	0.167908	0.0361765
CAI	0.54219	0.083738	0.0732861	0.0771574	0.0911281	0.0895902	0.0545137	0.0661945	0.317285	0.150422	0.126293	0.0819982	0.133771	0.0844061	0.113608	0.0690539	0.0476912	0.0358905	0.0365998	0.0543483	0.0676503	0.0588116	0.0867337	0.165708	0.0898167	0.227786	0.223767	0.0445699	0.136856	0.0440561	0.191992	0.23311	0.143323	0.0415806	0.0720109	0.148623	0.0273753	0.0739962	0.0822684	0.07781	0.156927	0.045359	0.364905	0.138955	0.166174	0.0641344	0.0651788	0.156523	0.0848108
CAK	0.130009	0.0690425	0.297755	0.137448	0.0506261	0.0738985	0.0779043	0.0486473	0.215285	0.0437578	0.0973096	0.0707486	0.0723172	0.032478	0.0914409	0.0533404	0.0107814	0.0912997	0.0798868	0.0402752	0.071798	0.0142531	0.0879369	0.078143	0.141527	0.14648	0.0737218	0.0261939	0.0803819	0.141285	0.254249	0.0429212	0.132452	0.048401	0.208205	0.0495789	0.116135	0.0245403	0.0427088	0.0493754	0.0171894	0.0508299	0.141414	0.194917	0.103456	0.0813572	0.0477372	0.0680772	0.0525649
CAL	0.102687	0.0418402	0.0732641	0.061512	0.113402	0.163167	0.0553473	0.0403317	0.153201	0.125935	0.119467	0.024352	0.181638	0.0840647	0.060939	0.0178403	0.0407893	0.03725	0.0387024	0.0700829	0.078295	0.083295	0.11716	0.128801	0.20429	0.147518	0.0478291	0.0381247	0.0805679	0.162983	0.279011	0.0372846	0.162234	0.0935674	0.105104	0.154849	0.0955639	0.0807416	0.0938132	0.0285132	0.0709875	0.0493574	0.659909	0.185602	0.0735511	0.127481	0.0431143	0.117937	0.0768443
BSL	0.0955981	0.0493763	0.0168371	0.214923	0.0781194	0.148409	0.0705067	0.0999852	0.0832937	0.119351	0.01065	0.0748788	0.119739	0.0699705	0.130124	0.0817121	0.0546927	0.10826	0.0490082	0.071193	0.0788602	0.0627263	0.0399703	0.0284289	0.0832344	0.110136	0.0661754	0.0332882	0.0485114	0.0426106	0.0181872	0.0482223	0.0661	0.0218934	0.0290323	0.0985833	0.0897939	0.105816	0.126596	0.0510461	0.0402385	0.0736871	0.956422	0.135202	0.112896	0.119939	0.044145	0.0502166	0.0674557
SACE_YBX	0.267955	0.0485026	0.0248969	0.0906205	NA	NA	0.0688002	0.0187322	0.041601	0.118648	0.0947799	0.140879	0.1314	0.122453	0.128584	0.0624421	0.0918708	0.0949843	0.0723989	0.0756706	0.171874	0.16443	0.0328944	0.100337	0.0880895	0.159508	0.107776	0.0512243	0.0714368	0.0564991	0.255475	0.0955959	0.20994	0.0512268	0.111389	0.263461	0.136561	0.0706093	0.124547	0.106616	0.0768736	0.0548161	0.324238	0.0838594	0.33595	0.170509	0.0362098	0.0523023	0.0606792
BSE	0.104772	0.0421153	0.0420287	0.176323	0.0873616	0.0542845	0.075635	0.195801	0.377828	0.0616245	0.0560875	0.0605468	0.130663	0.179522	0.0845065	0.0784248	0.126585	0.0967378	1.87994	0.162849	0.053716	0.0651351	0.0359011	0.023333	0.0947025	0.03724	0.119085	0.0961033	0.132515	0.155035	0.167628	0.146889	0.113862	0.0373486	0.0895458	0.257232	0.191729	0.189306	0.195662	0.0370249	0.187194	0.193435	0.979888	0.215743	0.405474	0.109702	0.0530335	0.138352	0.253006
AAA	1.81296	0.469979	0.779207	0.15619	0.394483	0.136263	0.0814647	0.16302	0.0813847	0.151518	0.0686478	0.0961939	0.0977342	0.129387	NA	NA	0.065215	0.127905	NA	NA	0.108503	0.212972	0.229036	0.0470339	0.207862	0.140989	0.0751311	0.0379135	0.0908704	0.0842123	0.130166	0.30592	0.149943	0.11607	0.145501	0.0390573	0.124871	0.137997	0.0629781	0.0226781	0.0799216	0.0579839	0.185117	0.397719	0.0224286	0.196455	NA	NA	NA
CFS	5.09162	0.144951	2.68854	0.236633	0.57029	0.201385	0.233502	0.0700871	0.12239	0.17346	0.259776	0.078729	0.166131	0.131094	0.0993341	0.0633426	0.193734	0.157435	0.0835028	0.063246	0.403366	0.128047	0.244273	0.0701815	0.149648	0.146319	0.0579313	0.115897	0.294584	0.143505	0.65388	0.153821	0.210659	0.0512133	0.192949	0.227124	0.156587	0.189876	0.192788	0.0627766	0.0790696	0.0705773	0.50964	0.218625	0.204259	0.0332609	0.133487	0.121646	0.0891171
BEV	0.187315	0.202837	0.164645	0.199481	0.352182	0.286948	0.134668	0.0500485	0.277566	0.108924	0.0734098	0.0330926	0.364513	0.22269	0.471883	0.0911311	0.0561814	0.0597762	0.585217	0.177271	0.403331	0.0268852	0.223933	0.0853942	0.256602	0.149384	0.0548042	0.129641	0.110827	0.0552721	0.568263	0.332974	0.161746	0.0857167	0.138113	0.347393	0.640644	0.31352	0.164829	0.0529762	0.163031	0.0875073	0.657812	0.250278	0.438357	0.361225	0.0514801	0.323218	0.458191
BET	0.159355	0.112099	0.114596	0.0556001	0.25554	0.260015	0.255648	0.190972	0.509364	0.0934098	0.0299913	0.0809827	0.680507	0.287674	0.130018	0.130984	0.162631	0.115776	0.533917	0.149222	0.430131	0.0794852	0.209615	0.034776	0.319999	0.140011	0.141109	0.158808	0.26881	0.0574932	0.398905	0.241763	0.122921	0.149968	0.428106	0.378141	0.348407	0.17791	0.211824	0.0988521	0.203938	0.125403	0.627701	0.0568621	0.252884	0.467085	0.169089	0.2029	0.262097
BST	0.0309946	0.113697	0.0877148	0.11984	0.0698447	0.233259	0.161651	0.0855788	0.431943	0.0782655	0.0766427	0.0393469	0.137541	0.279603	0.315773	0.409251	0.224958	0.116402	0.293796	0.13155	0.139373	0.131723	0.165503	0.16358	0.0973177	0.0800071	0.139956	0.0887086	0.0247505	0.0945857	0.273586	0.0653597	0.0600752	0.0714862	0.508773	0.321848	0.576022	0.600135	0.194334	0.132551	0.146791	0.135089	0.240375	0.174659	0.220631	0.344545	0.0644613	0.150609	0.176383
ASS	NA	NA	NA	NA	NA	NA	0.0510129	0.0523982	0.656484	1.44791	0.350205	0.103052	0.199731	0.193048	0.144123	0.0425815	0.0510837	0.0776263	0.073491	0.162303	0.114167	0.15976	0.0919549	0.079712	0.0917181	0.218745	0.0664585	0.0511022	0.23306	0.0594346	0.222108	0.0531504	0.145425	0.0927822	0.339847	0.294605	0.118933	0.0574681	0.212209	0.0686074	0.19521	0.0986568	0.209427	0.0844056	0.190947	0.122037	0.0580678	0.0866174	0.217662
BSD	0.241434	0.0603804	0.184476	0.0952374	0.221838	0.167147	0.0640927	0.155951	0.144636	0.178281	0.246683	0.0853379	0.0454522	0.086977	0.0338923	0.0421401	0.0551617	0.00833905	NA	NA	0.0319983	0.0615608	0.0775583	0.0661422	0.106059	0.093171	0.0513703	0.0304921	0.0233477	0.0484441	0.0847248	0.0828366	0.0574183	0.0889517	0.275444	0.24101	0.0572058	0.0560864	0.0943046	0.105661	0.0366616	0.0498412	0.580921	0.0960362	0.206117	0.195901	0.0556116	0.0821952	0.0731281
ATM	0.212081	0.0655389	0.0856731	0.13149	NA	NA	0.0929104	0.0657279	0.0887105	0.0855215	0.131077	0.12918	0.0928624	0.132717	0.0497766	0.0502583	0.102154	0.0930565	0.0378933	0.0418386	0.0669026	0.0778144	0.0667722	0.167225	0.131217	0.163937	0.0579158	0.0585373	0.169972	0.14525	0.302764	0.0478236	0.137275	0.0447356	0.127315	0.23319	0.0813772	0.119292	0.128177	0.111159	0.0525383	0.0914848	NA	NA	0.139632	0.16742	0.0904714	0.17349	0.100525
CQT	0.129943	0.0612319	0.32194	0.134768	NA	NA	0.0607464	0.0781704	0.251189	0.16532	0.103492	0.0965064	0.200494	0.144236	0.0601642	0.0429569	0.0191566	0.0234263	0.098584	0.064606	0.104549	0.0598586	0.0572563	0.0716416	0.124483	0.0825114	0.0435139	0.0339726	0.0906806	0.111988	0.132223	0.381119	0.0605319	0.115398	0.367794	0.212226	0.0778705	0.0393234	0.133949	0.04146	0.145021	0.123315	0.849049	0.116912	0.199832	0.0320638	0.0608619	0.0627062	0.0579979
BSA	1.18701	0.318394	0.432163	0.288484	0.354785	0.0929125	0.0659262	0.0866724	0.107892	0.124443	0.090894	0.0903638	0.150564	0.124147	NA	NA	0.124883	0.150921	NA	NA	0.127631	0.0161062	NA	NA	NA	NA	NA	NA	NA	NA	0.104454	0.0800845	NA	NA	0.115573	0.0557785	0.162011	0.13349	0.0594913	0.0279486	0.10547	0.0543334	0.396558	0.24308	0.0383697	0.14117	NA	NA	NA
ADR	0.147691	0.0703756	0.0169386	0.0956345	NA	NA	NA	NA	0.400057	0.253135	0.176477	0.0920295	0.271533	0.210262	0.037137	0.0934297	0.0307992	0.109595	0.100441	0.0822813	0.102032	0.0274891	0.168576	0.0569278	0.239663	0.168896	0.0515938	0.0506581	0.346001	0.13771	0.524944	0.129741	0.0717854	0.0963836	0.577655	0.147845	0.214647	0.258125	0.211419	0.157991	0.330819	0.0869208	0.335424	0.0404424	0.217462	0.377173	0.0344863	0.130923	0.163839
BSC	0.143971	0.0183774	0.897253	0.0975195	1.25082	0.750649	0.294594	0.198722	0.157734	0.139089	0.0512455	0.107197	0.11012	0.0826348	NA	NA	0.120091	0.196673	NA	NA	0.194797	0.117117	NA	NA	0.426402	0.0712342	NA	NA	0.0120033	0.150961	0.0352482	0.102996	0.116066	0.0198424	0.0938488	0.423941	0.333862	0.219787	0.0716309	0.12837	0.168105	0.179084	1.15552	0.131296	0.0827472	0.239708	0.0681059	0.113863	0.108905
CFQ	1.55922	0.121583	1.12898	0.35089	0.788143	0.425741	0.538312	0.649855	0.11615	0.150149	0.410572	0.0864353	0.274439	0.38073	NA	NA	NA	NA	1.24699	0.261332	0.345527	0.144422	0.217052	0.136187	0.205985	0.34911	0.325804	0.0822055	0.148054	0.169432	0.334499	0.208293	0.324108	0.144162	0.57088	0.289659	0.900122	0.175531	0.369982	0.594781	0.323104	0.0888728	0.14088	0.18949	1.0312	0.400179	0.401089	0.322814	NA
CFR	0.209878	0.218988	0.741268	0.213738	1.14988	0.179949	0.272532	0.170978	0.221993	0.226795	0.202184	0.14473	0.154206	0.0759591	NA	NA	0.208472	0.0811352	0.373919	0.0693616	0.196978	0.132076	0.0280192	0.0637282	0.373281	0.296336	3.40086	0.353897	0.258259	0.0989637	0.137102	0.0884644	0.344707	0.175445	0.361022	0.120423	0.214307	0.235901	0.310409	0.300943	0.431364	0.074271	0.391129	0.176872	0.167148	0.233189	0.185517	0.124452	0.501852
BSB	0.0432708	0.339976	0.640567	0.274394	0.720844	0.354748	0.0470655	0.234138	0.257427	0.209404	0.0672453	0.0148171	0.0909155	0.161738	0.473054	0.26598	0.640576	0.31445	NA	NA	0.104696	0.109042	0.112714	0.270452	0.147359	0.0428573	0.371297	0.261068	NA	NA	0.101162	0.0643312	0.0586286	0.251899	0.341987	0.290331	0.558402	0.495872	0.12149	0.103634	0.193492	0.202933	0.558977	0.179667	0.23102	0.545834	0.080721	0.20792	0.610869
ADC	NA	NA	NA	NA	0.987521	0.365075	0.554709	0.345552	0.0757416	0.0546682	0.264549	0.197294	0.419263	0.295261	NA	NA	0.26991	0.248975	0.163027	0.0965129	0.0333653	0.144844	0.0357729	0.0540679	0.0449173	0.110129	0.119871	0.0111289	0.0803854	0.128416	0.0481716	0.072762	0.0755724	0.150607	0.226473	0.238205	0.165409	0.152757	0.336285	1.06335	0.235305	0.176007	NA	NA	0.165769	0.226514	0.430274	0.201754	1.65193
SACE_YCP	0.715351	0.251044	2.8769	0.260502	0.195014	0.193873	0.491763	0.403647	0.701713	0.302568	0.383018	0.173518	0.272791	0.25879	0.265201	0.0887749	0.395278	0.14793	0.237552	0.0728935	0.322768	0.119715	0.222921	0.193636	0.195658	0.128099	0.294411	0.159212	0.0529595	0.0559681	0.413199	0.296319	0.0913367	0.14144	0.776442	0.171871	0.234645	0.246804	0.547472	0.366977	0.172279	0.162778	1.38096	0.918535	0.558955	0.297586	0.219633	0.108534	0.101293
SACE_YCQ	1.53812	0.0967081	0.224408	0.0350051	0.512799	0.128128	0.0603662	0.0910782	0.0863817	0.0938377	0.0912478	0.0478884	0.271323	0.276253	0.316891	0.0761372	0.0435605	0.163237	0.168842	0.287687	0.0418427	0.0379309	0.0583129	0.0558711	0.0851695	0.133695	0.232711	0.0673267	0.0683478	0.0463765	0.11904	0.105539	0.0764921	0.0734295	0.151431	0.0484612	0.0269299	0.0892402	0.175123	0.302706	0.0638081	0.0770473	0.438454	0.119734	0.258337	0.124311	0.0513645	0.0769793	0.0643341
BII	0.470742	0.0502577	0.382245	0.133902	NA	NA	0.0596701	0.113236	0.0919071	0.106006	0.0316872	0.110196	0.119283	0.0552453	0.146964	0.0668253	0.0246712	0.0827696	0.0120445	0.0484865	0.0533317	0.046304	0.0604657	0.0824573	0.0778745	0.241775	0.0220849	0.0361481	0.0510662	0.0370286	0.397742	0.131529	0.0609826	0.0562188	0.212981	0.125796	0.0732882	0.10971	0.0708897	0.136745	0.186836	0.0402428	0.20164	0.204779	0.227448	0.17973	0.0188153	0.0488413	0.0596594
BIS	0.171458	0.0479861	0.0253002	0.160408	NA	NA	0.0531367	0.109492	0.0917626	0.0529176	0.182442	0.0672389	0.104909	0.109531	0.082905	0.0438371	0.0523006	0.0924992	0.048929	0.0964265	0.0777343	0.0764672	0.0775977	0.0795861	0.117242	0.154241	0.0461604	0.0262644	0.270585	0.106578	0.322744	0.0978153	0.16284	0.0615543	0.131167	0.18246	0.164505	0.0762276	0.0898488	0.0408392	0.159023	0.175623	0.120606	0.0558696	0.255004	0.14254	0.066022	0.187337	0.0892182
BIG	0.122928	0.0664304	0.266467	0.133224	0.202042	0.324786	0.218137	0.248599	0.0503138	0.0756931	0.112843	0.0805014	0.17824	0.182137	0.266582	0.197799	0.0753415	0.0777689	0.0798077	0.140213	0.0899239	0.103534	0.0825287	0.162415	0.137012	0.0772859	0.0825534	0.0292236	0.159447	0.377402	0.372985	0.108888	0.0640323	0.133241	0.689369	0.189805	0.183624	0.123003	0.102542	0.0872324	0.329263	0.127427	0.315361	0.15744	0.228564	0.464799	0.0512738	0.146667	0.186678
AIR	0.191131	0.188029	0.500545	0.310538	0.312079	0.154147	0.907525	0.0449085	NA	NA	0.303641	0.120833	1.44144	0.407288	0.863304	0.354881	0.416797	0.0965966	0.550418	0.257733	0.0920208	0.261382	0.71986	0.205138	2.82019	0.949421	0.503627	0.0494415	0.329703	0.568408	1.98046	0.228799	0.85014	0.136597	2.80502	0.434786	0.520152	0.0805982	0.311793	0.332679	NA	NA	0.166655	0.108488	1.25206	0.468398	2.10224	0.0269529	0.437975
AIT	0.221434	0.317489	0.0899612	0.110231	0.81768	0.24366	NA	NA	NA	NA	NA	NA	NA	NA	NA	NA	NA	NA	1.18992	0.113984	0.501891	0.224392	0.418895	0.151498	0.523055	0.288314	1.18616	0.020597	0.687883	0.200347	2.38613	0.524861	1.40891	0.0496072	0.70346	0.614268	0.643961	0.165543	NA	NA	NA	NA	0.314449	0.334675	NA	NA	0.0336131	0.156338	NA
BNF	NA	NA	NA	NA	NA	NA	0.169656	0.156533	0.0887226	0.0870666	0.0930372	0.0864861	0.102181	0.106026	0.0893929	0.0413973	0.0114251	0.0641469	0.00451408	0.0974695	0.0774794	0.162388	0.084851	0.0414772	0.0859047	0.121287	0.0423147	0.025683	0.495657	0.0219387	0.334226	0.121281	0.0261349	0.0549238	0.339839	0.0847125	0.0635367	0.0770208	0.155319	0.0988624	0.0681039	0.0545666	NA	NA	0.116524	0.170539	0.0578083	0.0331945	0.07063
BAR	0.0360403	0.0448423	0.859818	0.0835433	NA	NA	0.179612	0.18059	0.169757	0.141274	0.0596614	0.059453	0.153669	0.209718	0.0996899	0.088958	0.257569	0.113289	0.1233	0.11018	0.151316	0.262895	0.134374	0.0587375	0.292615	0.186628	0.060957	0.106921	0.107349	0.10179	0.254514	0.0784535	0.112232	0.0797752	0.207639	0.359837	0.0323378	0.206289	0.464566	0.0402613	0.294735	0.154117	0.651799	0.144108	0.153857	0.485625	0.0477897	0.0870931	0.161788
BAS	0.0717237	0.0916813	0.014577	0.0304223	NA	NA	0.15992	0.253713	0.07689	0.105378	0.0796648	0.0753416	0.176515	0.166778	0.0887899	0.187302	0.16597	0.0536526	0.133219	0.112309	0.161366	0.216089	0.0756643	0.0421496	0.181771	0.199398	0.112586	0.054572	0.122529	0.144523	0.375239	0.0796194	0.0999162	0.110956	0.315569	0.348744	0.162453	0.301374	0.23942	0.0849554	0.286681	0.121347	0.468478	0.120284	0.28838	0.638504	0.0644084	0.131742	0.206365
BAT	0.253203	0.0335501	0.677123	0.0732397	NA	NA	0.13608	0.214359	0.169705	0.0935688	0.204715	0.106194	0.267754	0.292805	0.117207	0.126147	0.149553	0.0208192	0.192384	0.0969674	0.187304	0.209054	0.135018	0.0888609	0.180305	0.242647	0.121283	0.11247	0.0293327	0.0480027	0.591374	0.129189	0.172448	0.0949761	0.284619	0.351331	0.0819575	0.24958	0.0900348	0.0705259	0.252799	0.254404	1.38498	0.147636	0.304207	0.517772	0.07651	0.112967	0.194084
BRD	0.166118	0.093201	0.371653	0.811554	0.630971	0.136034	0.0246657	0.0368136	0.0546105	0.127618	0.0689938	0.0258277	0.0582254	0.105755	NA	NA	0.113398	0.181136	NA	NA	0.100476	0.151791	NA	NA	NA	NA	NA	NA	0.0518367	0.112992	0.156223	0.0682583	NA	NA	0.0904908	0.174283	0.064472	0.20456	0.115244	0.0318136	0.26858	0.104806	0.797083	0.0746539	0.26665	0.315694	NA	NA	NA
AGV	0.111719	0.0988037	0.153408	0.268174	0.256818	0.2296	0.0114082	0.0211602	0.0359474	0.0450607	0.085764	0.0723339	0.357213	0.0857302	0.0855927	0.116713	0.0555289	0.0967922	0.058144	0.0685578	0.184827	0.105324	0.0755708	0.1952	0.0338645	0.0756638	0.0680189	0.046629	0.209672	0.0938515	0.6348	0.17078	0.115366	0.0966713	0.0933298	0.200981	1.42355	0.414523	0.0659434	0.171387	0.0619141	0.180823	0.713704	0.140474	0.206543	0.14863	0.0245288	0.155063	0.103323
BQI	0.0681433	0.0333402	0.00903091	0.0915753	0.080077	0.219048	0.0977177	0.0495359	0.213845	0.161435	0.0932941	0.0992094	0.0127741	0.0796918	0.0960693	0.0241745	0.0413528	0.0597654	0.122101	0.0866398	0.0735162	0.0582759	0.0468568	0.0273989	0.21131	0.0780081	0.0445946	0.035522	0.0570425	0.0816412	0.537196	0.117956	0.0504805	0.139235	0.0786191	0.0887211	0.0569093	0.0447781	0.0567016	0.398632	0.13548	0.142737	0.0729835	0.238347	0.0743048	0.174853	0.0756015	0.104716	0.11225
AGA	0.170113	0.195089	0.449232	0.287599	0.0959088	0.141452	0.0864035	0.0915618	0.124199	0.107941	0.0487204	0.0295523	0.101731	0.161975	0.0772746	0.024487	0.16314	0.042304	0.166496	0.135363	0.14527	0.0459192	0.202405	0.0710302	0.234623	0.233752	0.0769403	0.0498349	0.126654	0.0295391	0.597069	0.161244	0.203189	0.0864357	0.120547	0.171756	0.277406	0.111365	0.507443	0.237289	0.47884	0.112943	0.650693	0.0577813	0.347279	0.226673	0.0981638	0.21726	0.362179
AGS	0.150324	0.0901222	0.0925755	0.139845	0.0792803	0.114747	0.131793	0.0413916	0.107882	0.0581846	0.0949752	0.106887	0.265307	0.0527767	0.175828	0.0747618	0.140343	0.0773688	0.208719	0.108982	0.141207	0.0389321	0.0962581	0.0816846	0.206849	0.0551934	0.0357009	0.0825797	0.0465404	0.0952139	0.455601	0.208775	0.161758	0.0226554	0.0304659	0.103402	0.283628	0.0363906	0.109616	0.0240633	0.297601	0.122962	NA	NA	0.253194	0.339195	0.0680494	0.207002	0.138416
BPC	NA	NA	NA	NA	NA	NA	0.0996772	0.156622	0.217671	0.254088	0.135399	0.0610945	0.349546	0.108169	0.101738	0.0535367	0.0128862	0.0625318	0.0826752	0.120102	0.10365	0.222233	0.0122759	0.0892736	0.059329	0.179789	0.142415	0.0985991	0.138868	0.0511216	0.430127	0.0333867	0.105183	0.0499617	0.106893	0.173413	0.182322	0.140196	0.0663248	0.0234444	0.0796559	0.0531977	NA	NA	0.210588	0.147661	0.0539027	0.00773328	0.0874718
BKE	0.192769	0.0805222	0.188672	0.126015	0.548106	0.30554	0.0738052	0.129394	0.241766	0.437212	0.13531	0.081526	0.109753	0.194487	NA	NA	0.0861756	0.161462	0.176242	0.0694115	0.0283888	0.0494788	NA	NA	0.176915	0.230566	NA	NA	0.100058	0.157918	0.114505	0.127328	0.0721593	0.152466	0.056988	0.0815132	0.0495756	0.0535388	0.149867	0.0930632	0.234045	0.0805927	0.261324	0.285933	0.211263	0.124683	0.010772	0.000765314	0.0673447
BLH	0.218386	0.0482599	0.54627	0.0294885	0.264625	0.166283	0.17505	0.248065	0.429535	0.216045	0.107121	0.0730743	0.141756	0.166406	0.0731261	0.0554085	0.165064	0.143654	0.106159	0.113564	0.0620446	0.0808619	0.0706671	0.0979408	0.0208564	0.105646	0.160867	0.0756041	0.449761	0.286884	0.146637	0.315977	0.126781	0.0538394	0.141875	0.0601718	0.139387	0.120646	0.0689571	0.0944449	0.0822871	0.115738	0.410314	0.129101	0.138225	0.205254	0.036666	0.331789	0.0549463
CRG	0.052146	0.101821	0.094436	0.0980088	0.692151	0.19687	0.0496094	0.182292	0.223637	0.463156	0.0393849	0.0530699	0.208467	0.380173	0.149952	0.117162	0.185389	0.188691	0.870603	0.28389	0.0348523	0.0551172	0.0608165	0.0577041	0.101994	0.0793011	0.141646	0.0205217	0.207431	0.227689	0.117469	0.182637	0.0536367	0.11921	0.129246	0.217671	0.0831646	0.317239	0.149267	0.0222558	0.0246714	0.082269	0.758578	0.110001	0.20548	0.401405	0.067699	0.0381389	0.342806
AIL	0.0972566	0.0532893	0.113107	0.0876792	0.607272	0.200709	0.0270533	0.152688	0.100767	0.0651199	0.0538681	0.094766	0.0885454	0.427996	0.22558	0.187708	0.0937844	0.125298	0.210098	0.0835674	0.074952	0.0337012	NA	NA	0.0794432	0.158622	0.191953	0.154871	0.0593374	0.0772077	0.0837661	0.106625	0.0979088	0.0981718	0.129913	0.37503	0.204883	0.211094	0.144087	0.0285008	0.0752905	0.0729241	0.670834	0.233261	0.0500272	0.10747	NA	NA	0.0345211
AMS	NA	NA	NA	NA	NA	NA	NA	NA	NA	NA	NA	NA	NA	NA	NA	NA	NA	NA	NA	NA	NA	NA	NA	NA	NA	NA	NA	NA	NA	NA	NA	NA	NA	NA	NA	NA	NA	NA	NA	NA	NA	NA	NA	NA	NA	NA	NA	NA	NA
BLE	0.19552	0.0659991	1.35143	0.27006	0.295402	0.227881	0.0778256	0.06793	0.0744098	0.0920873	0.072247	0.0305734	0.120744	0.133994	0.283502	0.134592	0.0834284	0.121838	0.101982	0.0603323	0.0397968	0.0378681	0.0455295	0.120744	0.0585443	0.0553539	0.140611	0.0631706	0.365469	0.0993161	0.124978	0.0365546	0.036474	0.0790505	0.0936906	0.0657234	0.025946	0.0741193	0.0831021	0.397603	0.0920532	0.136782	0.420985	0.130846	0.203047	0.0390175	0.0178341	0.203905	0.0620214
ADB	0.0164916	0.00859782	0.238318	0.156948	NA	NA	NA	NA	0.200888	0.408126	0.381442	0.203106	0.253262	0.19572	0.102274	0.071082	0.0906215	0.0240495	0.0999709	0.0537245	0.163725	0.103626	0.117911	0.0688981	0.101047	0.166312	0.084411	0.0109438	0.238282	0.0703594	0.530931	0.0617433	0.0877964	0.0242341	0.777546	0.891859	0.053787	0.109363	0.306765	0.658417	0.0747217	0.0410148	0.320162	0.205191	0.203066	0.221786	0.0920295	0.0980244	0.0961204
BQB	0.253859	0.0876455	0.219586	0.227584	NA	NA	0.0454708	0.0867533	0.120077	0.166974	0.0576671	0.0972863	0.145964	0.0774088	0.038667	0.0413716	0.0495647	0.0635567	0.063127	0.0305579	0.0547428	0.06488	0.0951702	0.0521683	0.0892379	0.158229	0.0661771	0.0155154	0.0730605	0.0856105	0.602785	0.281976	0.020125	0.0194604	0.12292	0.0794414	0.0909085	0.0698278	0.0667426	0.0946765	0.0560985	0.0513331	0.340451	0.10392	0.320708	0.099722	0.0640501	0.0939226	0.118465
AMR	0.0774685	0.0717819	0.391796	0.0895091	0.276123	0.808841	2.3564	1.18697	0.757744	0.282931	0.219456	0.159473	0.278341	0.196039	0.0469882	0.0335483	0.0305274	0.190051	0.0885561	0.0621751	0.14786	0.0706847	0.198001	0.0859619	0.338818	0.172703	0.139075	0.0568893	0.222352	0.064376	0.746105	0.0967029	0.173876	0.216331	1.26862	0.213953	0.153234	0.107143	0.473168	0.110249	0.602913	0.10122	0.297369	0.0303035	0.26437	0.118325	0.0304319	0.155919	0.236527
ABT	0.0676781	0.0521261	0.0535936	0.207177	NA	NA	NA	NA	NA	NA	NA	NA	NA	NA	NA	NA	NA	NA	NA	NA	0.155675	0.261017	0.171264	0.166046	NA	NA	0.327927	0.0731479	NA	NA	1.88541	0.473075	NA	NA	NA	NA	NA	NA	NA	NA	NA	NA	1.9907	0.310921	NA	NA	NA	NA	NA
BRA	0.0387482	0.0827144	0.042585	0.290585	1.02408	0.171729	0.0890785	0.0903156	0.125099	0.0250836	0.1982	0.0517333	0.169822	0.137693	0.980801	0.289412	0.123825	0.113905	1.02692	0.577836	0.0561306	0.149493	0.259167	0.136726	0.171764	0.166128	0.250018	0.183501	0.0255719	0.106639	0.142157	0.051776	0.149331	0.0741666	1.25346	0.286655	0.493413	0.153692	0.558647	1.17204	0.103272	0.122909	0.412889	0.0820423	0.747664	0.324921	0.0331771	0.139043	0.6901
BIC	0.186024	0.0584902	0.427724	0.242037	0.120045	0.151646	0.0778718	0.0448919	0.0489906	0.0931281	0.0389228	0.107892	0.155585	0.109024	0.0785205	0.0390657	0.0362492	0.0699399	0.0433429	0.0629199	0.0319487	0.127118	0.0651656	0.0307699	0.15794	0.150133	0.0698313	0.0349061	0.0385431	0.0524481	0.36592	0.0874548	0.100328	0.0361675	0.345636	0.225843	0.138762	0.109184	0.0621034	0.0434606	0.0612693	0.0819832	1.41531	0.109494	0.0985774	0.145085	0.0478621	0.0794638	0.0475164
BLK	NA	NA	NA	NA	0.475194	0.22285	0.0818731	0.191643	0.0937172	0.0690157	0.108589	0.0843788	0.0741899	0.0276595	0.0554818	0.0450403	0.0537573	0.041507	0.0407566	0.0295152	0.100468	0.0473235	0.0320952	0.0563118	0.165738	0.0584882	0.154442	0.0532984	0.0394939	0.0344041	0.0956607	0.120124	0.0676616	0.0752506	0.231211	0.147236	0.0768859	0.10818	0.0341583	0.0557353	0.0384681	0.157236	NA	NA	0.15855	0.0975178	0.0776837	0.033921	0.0295299
BBV	0.124963	0.0227109	0.0568858	0.327984	0.0722647	0.0734002	0.0188675	0.0766576	0.212003	0.0748715	0.0610407	0.100855	0.0915736	0.0964682	0.0421142	0.0248578	0.0265369	0.137706	0.0703073	0.0670882	0.0435064	0.136467	0.0205954	0.0939912	0.0645645	0.114347	0.0810631	0.0295275	0.0433871	0.123246	0.331116	0.0867053	0.0860643	0.0269541	0.102571	0.0770743	0.0987335	0.123203	0.0946721	0.0481899	0.11764	0.11177	0.146402	0.131757	0.150557	0.172489	0.0352827	0.0744443	0.0569556
BVK	0.238864	0.0309448	0.36556	0.130957	NA	NA	0.106438	0.0202853	0.104753	0.150328	0.030994	0.133405	0.0757819	0.0930252	0.173365	0.022479	0.0473884	0.0978325	0.031807	0.0616235	0.0922036	0.062532	0.019926	0.0334783	0.126667	0.275077	0.0657126	0.014739	0.479462	0.740341	0.313134	0.176481	0.0459403	0.127282	0.17308	0.0305714	0.139579	0.136596	0.172128	0.0546276	0.201718	0.0726458	0.204849	0.157021	0.227919	0.144004	0.0415881	0.0685243	0.0702324
CFE	0.272682	0.195062	0.0656987	0.14425	0.165093	0.225244	0.100199	0.109622	0.0476631	0.10404	0.040674	0.0438258	0.116723	0.0918412	0.0269258	0.0777667	0.0512269	0.119682	0.0301052	0.0472064	0.0778523	0.0534855	0.016339	0.0749659	0.115414	0.0812977	0.0280451	0.0376594	0.0814852	0.079996	0.0917976	0.109361	0.0637738	0.0501713	0.0740422	0.108722	0.140601	0.144347	0.0242182	0.0529449	0.0932298	0.0564854	0.28802	0.623733	0.0965433	0.0606076	0.0539249	0.0390957	0.0790117
BRF	0.321085	0.145664	0.0625037	0.220424	0.567252	0.0536694	0.0478396	0.0390202	0.0851173	0.163883	0.0123853	0.038685	0.0768683	0.0674073	NA	NA	0.0919413	0.171483	NA	NA	0.0150653	0.0176413	NA	NA	NA	NA	NA	NA	0.0165428	0.0392892	0.0208714	0.16654	NA	NA	0.0592456	0.0471055	0.0540406	0.0553556	0.19889	0.543972	0.0484663	0.100001	0.421628	0.132248	0.177055	0.166743	NA	NA	0.0677064
BSM	0.134735	0.134966	1.30937	0.0510733	0.10179	0.188226	0.0819702	0.100542	0.12836	0.0715709	0.187134	0.0962368	0.0960677	0.105251	0.0631305	0.022998	0.0250202	0.100491	0.0194487	0.0259312	0.0708438	0.0572113	0.0239889	0.0626524	0.0565888	0.0783804	0.050779	0.0716652	0.0295799	0.0526388	0.116533	0.0737261	0.0481354	0.0788568	0.208644	0.286057	0.0499261	0.11513	0.097931	0.101356	0.0744546	0.0746055	0.500327	0.377986	0.0653611	0.0888565	0.00980659	0.114121	0.0367205
BSN	0.0676209	0.131017	1.20653	0.0841838	0.142011	0.173322	0.0339747	0.125687	0.0865049	0.107847	0.16755	0.143202	0.0917351	0.123697	0.0524612	0.0433296	0.0299743	0.0316984	0.0650788	0.0510523	0.0997441	0.0716932	0.0198663	0.04292	0.0712674	0.126435	0.104569	0.051279	0.0859958	0.0245118	0.123067	0.208587	0.11364	0.086798	0.0967645	0.243168	0.0908451	0.0815995	0.0488866	0.09054	0.112038	0.0887041	0.113562	0.299253	0.0292644	0.118909	0.0503453	0.0715694	0.0650187
CPE	0.086904	0.0695967	0.0539746	0.0677523	NA	NA	0.00629799	0.226195	0.141143	0.0989589	0.0975874	0.0543223	0.0724721	0.0161483	0.0900279	0.0180934	0.0550237	0.0850753	0.038022	0.0498553	0.0282939	0.0491324	0.0841638	0.0405968	0.0927926	0.0692073	0.0554259	0.0398683	0.263334	0.0984902	0.479911	0.0992975	0.0441048	0.0975586	0.229509	0.217266	0.144657	0.0727472	0.118866	0.096473	0.0601489	0.0817892	0.304056	0.218719	0.0631156	0.129649	0.0615001	0.0572658	0.0217659
BLM	0.0627776	0.0843077	0.0210668	0.0175755	0.448253	0.932636	0.034053	0.116194	0.196989	0.1486	0.250641	0.0839123	0.150744	0.0438522	0.129063	0.0596981	0.0923471	0.099794	0.119733	0.0577568	0.11063	0.0748679	0.01204	0.0180277	0.0923553	0.103791	0.111386	0.0405989	0.0766119	0.0805921	0.0498002	0.162296	0.106303	0.0664819	0.321817	0.330327	0.259671	0.146796	0.0808874	0.0429098	0.181099	0.00920101	0.860381	0.119277	0.101709	0.0723218	0.0376775	0.0925593	0.15564
BQC	0.126783	0.124013	0.0583004	0.134595	0.0948725	0.0971067	0.0405875	0.0774992	0.109468	0.0409673	0.261996	0.0327599	0.198155	0.125782	0.0623063	0.085492	0.0907421	0.10679	0.117376	0.057647	0.0662834	0.0387169	0.0317087	0.137471	0.106294	0.198648	0.0492371	0.0303104	0.207065	0.111527	0.535537	0.167985	0.142841	0.0531299	0.117511	0.0853325	0.0255677	0.0452881	0.198659	0.117972	0.08182	0.157463	0.39317	0.0752292	0.208895	0.0843985	0.0510769	0.0759438	0.113772
BRE	0.329086	0.150935	0.0829931	0.170384	0.576771	0.098398	0.0400204	0.0588828	0.0644643	0.0889659	0.0832458	0.078563	0.0435912	0.0881284	NA	NA	0.110071	0.269602	0.0483885	0.178377	0.0721135	0.0514838	NA	NA	NA	NA	NA	NA	0.0831024	0.0663865	0.159501	0.0652396	0.0535154	0.0545656	0.118565	0.093029	0.044538	0.111154	0.0596754	0.152873	0.0931865	0.0275573	1.03902	0.263214	0.217164	0.15285	NA	NA	0.0207989
BPV	1.47817	0.0859425	0.286546	0.184984	NA	NA	0.114617	0.0865176	0.081301	0.0904634	0.21462	0.150934	0.134984	0.0338841	0.0575971	0.0286478	0.0887995	0.0871029	0.0619231	0.0213286	0.0611549	0.0722008	0.0615962	0.0752967	0.246483	0.112611	0.0740856	0.0233225	0.143007	0.0791143	0.167839	0.123216	0.0843429	0.0319918	0.0782585	0.0841781	0.0995485	0.0849318	0.0833972	0.0484018	0.0768215	0.0360254	0.74099	0.146031	0.398729	0.106715	0.0505531	0.0277202	0.030339
CRC	0.0297	0.0456265	0.106884	0.164806	0.0903293	0.184573	0.171188	0.0724293	0.0805292	0.938188	0.114999	0.112659	0.20062	0.238404	0.0245592	0.0846988	0.0133822	0.107745	0.185043	0.0665563	0.0337053	0.048069	0.0732063	0.126245	0.223639	0.259213	0.0745936	0.0733039	0.105772	0.0213806	0.417481	0.210953	0.0447494	0.141347	0.31225	0.160276	0.26274	0.199029	0.211239	0.0269214	0.0907426	0.128857	0.170473	0.0626876	0.230844	0.10485	0.0391645	0.0575125	0.0468517
BHN	0.086368	0.105703	0.0482068	0.111119	NA	NA	0.393252	0.0490132	0.277727	0.141231	0.226006	0.0686224	0.250498	0.171525	0.350938	0.108826	0.673547	0.24349	0.83407	0.0930326	0.235864	0.103082	0.128723	0.10716	0.0427184	0.129968	0.103285	0.0930617	0.0404073	0.039864	0.407498	0.263736	0.187355	0.0839644	0.838012	0.524471	0.487515	0.375389	0.501569	0.150284	0.224958	0.101361	1.52894	0.228351	0.752079	0.504821	0.184671	0.0632731	0.475437
BBB	0.342982	0.0770751	0.142876	0.101787	0.0788933	0.144139	1.61979	0.362002	0.15649	0.105211	0.0578093	0.13094	0.0907423	0.0615597	0.0365611	0.0925377	0.0240671	0.0356182	0.0418525	0.053968	0.0963601	0.0765204	0.0525082	0.0926782	0.0520538	0.161413	0.0702158	0.0269477	0.0635013	0.0591897	0.0668276	0.0995505	0.0475587	0.0493481	0.265975	0.0918703	0.0736493	0.0240435	0.183861	0.0986997	0.0573363	0.192385	0.111072	0.081283	0.147083	0.0461537	0.0167598	0.167518	0.0424048
BAV	0.0893272	0.0762825	1.06746	0.107692	NA	NA	0.0677013	0.0818663	0.13736	0.165729	0.0722347	0.0753092	0.181142	0.0391514	0.042816	0.0816169	0.0266113	0.0844086	0.0790104	0.0650131	0.0290428	0.100826	0.0445412	0.0456799	0.102016	0.077708	0.03925	0.0179825	0.0347326	0.0318225	0.360541	0.148291	0.107319	0.0856484	0.260911	0.161257	0.11082	0.118489	0.264978	0.121383	0.0531719	0.107315	0.406752	0.0830985	0.121012	0.0949999	0.0327673	0.0779767	0.112763
CAE	0.142542	0.151922	0.70168	0.121621	0.111822	0.0796344	0.0348769	0.101038	0.0789477	0.174858	0.0566095	0.0908436	0.305598	0.106035	0.0619838	0.096139	0.0247848	0.149485	0.0310452	0.0897546	0.0828149	0.0570488	0.0332751	0.165214	0.0554586	0.0772807	0.05048	0.0299819	0.1549	0.0799388	0.0810748	0.0655932	0.0377394	0.0674312	0.167283	0.142171	0.017674	0.058957	0.148531	0.12161	0.0574812	0.160583	0.290131	0.150588	0.112124	0.0437025	0.0321154	0.0776401	0.0656756
CAF	0.0624675	0.0965843	0.0633266	0.0998536	0.265661	0.0967756	0.0434045	0.0446059	0.194749	0.0652743	0.0690312	0.0440647	0.125661	0.154679	0.119209	0.0714485	0.044659	0.058618	0.122522	0.0113224	0.020064	0.0601154	0.156516	0.135151	0.209032	0.107801	0.163813	0.0225179	0.180111	0.133909	0.1148	0.101102	0.0471685	0.0740203	0.0390595	0.052686	0.0289198	0.118301	0.0718296	0.0929594	0.0226206	0.0802722	0.238787	0.190501	0.0504053	0.0652271	0.0282611	0.153357	0.0565815
CRL	0.0965784	0.0994034	0.345721	0.0750942	0.209612	0.153684	0.066167	0.0613568	0.237245	0.0875111	0.152536	0.0720706	0.154917	0.0543847	NA	NA	0.0471324	0.101455	0.0922918	0.0667594	0.0633401	0.0495146	0.0426673	0.0894967	0.0428253	0.193008	0.03694	0.00443142	0.0858876	0.0766492	0.233173	0.0586027	0.0290969	0.0967748	0.105747	0.156779	0.0191734	0.014658	0.051555	0.0553846	0.047361	0.0259852	0.260111	0.107393	0.191758	0.139338	0.0382948	0.162403	0.0597777
BBA	0.106548	0.0527198	0.0856555	0.10032	0.12582	0.140918	0.0341064	0.146487	0.160104	0.0820374	0.164159	0.0798419	0.155909	0.061291	0.119913	0.125976	0.0215581	0.0682667	0.0808009	0.100186	0.142819	0.0328677	0.091402	0.102234	0.241739	0.119778	0.106947	0.0286606	0.110816	0.347913	0.216558	0.0892168	0.122813	0.163003	0.334677	0.219903	0.530747	0.12348	0.0566445	0.0796595	0.283666	0.274304	0.222759	0.150129	0.405256	0.447111	0.0857073	0.2101	0.164924
SACE_YAY	1.14945	0.133525	0.830758	0.0724474	NA	NA	NA	NA	NA	NA	0.297252	0.126319	0.10497	0.0557987	0.0985417	0.14303	0.243091	0.0586644	0.13853	0.112549	NA	NA	0.0830571	0.0592032	0.169546	0.0847674	0.10422	0.119006	0.0821156	0.145622	0.373053	0.226756	0.129529	0.0892699	NA	NA	NA	NA	0.298702	0.0981422	0.140897	0.14671	0.651922	0.359907	NA	NA	0.200406	0.131697	0.239301
ADI	0.0864189	0.0306707	0.110937	0.029328	0.42708	0.316883	0.0616782	0.086073	0.679906	0.108243	0.115008	0.156623	0.126648	0.223829	0.174579	0.151987	0.219588	0.133348	0.100874	0.139161	0.192812	0.118497	0.283074	0.163728	0.273636	0.27877	0.0736331	0.219098	0.142552	0.115231	0.470324	0.133237	0.183956	0.261344	0.15576	0.391293	0.651237	0.303693	0.149256	0.0651003	0.0498107	0.0871978	0.666437	0.103156	0.233534	0.457306	0.151882	0.208822	0.0942124
SACE_YBA	0.161811	0.141364	0.0662661	0.0816795	NA	NA	NA	NA	NA	NA	NA	NA	NA	NA	NA	NA	NA	NA	NA	NA	0.139122	0.0532037	0.0943533	0.0719045	0.109111	0.168629	0.0868323	0.0531457	0.116048	0.105065	0.614215	0.272913	0.10549	0.077172	0.146487	0.235445	0.166177	0.140577	NA	NA	NA	NA	0.486376	0.137198	NA	NA	NA	NA	NA
SACE_YAZ	0.827121	0.385085	0.683744	0.165809	NA	NA	0.104596	0.0762962	0.122354	0.160408	0.24787	0.0213638	0.321233	0.0924764	0.0771815	0.103277	0.0524261	0.039408	0.165721	0.0857735	0.0927281	0.115579	0.112222	0.039418	0.140912	0.219174	0.0651866	0.0357826	0.330348	0.0432008	0.257615	0.0901156	0.161275	0.0447956	0.257921	0.150605	0.0852472	0.0929298	0.293341	0.120042	0.112774	0.12322	1.23395	0.327355	0.17289	0.239893	0.0482778	0.050184	0.076704
BMI	NA	0.11142	3.30964	0.417374	NA	NA	0.0814596	0.124329	0.0455976	0.143567	0.0601684	0.062228	0.222739	0.0852889	0.0622518	0.0534988	0.0532624	0.0941434	0.090856	0.0200085	0.0495548	0.135061	0.103799	0.0823897	0.135639	0.186152	0.0513877	0.0450744	0.0901395	0.0650492	0.31921	0.119856	0.0597962	0.0629459	0.114432	0.205688	0.0708197	0.109003	0.129554	0.223242	0.0797915	0.0479194	NA	NA	0.173838	0.256625	0.114455	0.0920597	0.182712
SACE_YBE	0.620773	0.155318	0.597635	0.144553	0.170171	0.262462	0.109	0.0713077	0.105838	0.176556	0.148948	0.0679628	0.3293	0.0329956	0.104458	0.0600795	0.0659659	0.122336	0.166639	0.0660379	0.0944362	0.101791	0.0850571	0.0811965	0.0966601	0.0676422	0.0667347	0.0334427	0.123859	0.112199	0.267522	0.071556	0.146995	0.0505306	0.139005	0.0969382	0.0661422	0.0703718	0.159162	0.0875224	0.100584	0.103044	0.259974	0.233821	0.216789	0.163196	0.103791	0.0632906	0.119283
BMK	0.0550434	0.057672	0.133172	0.0803516	NA	NA	0.0929058	0.207416	0.111423	0.0942825	0.0378642	0.0132834	0.220633	0.0713099	0.0383259	0.0597682	0.0133917	0.143202	0.0494252	0.0429127	0.128241	0.0530498	0.0163388	0.0466137	0.0391508	0.138169	0.0448161	0.0369592	0.0671855	0.0409638	0.320279	0.0771668	0.0180031	0.0838831	0.0663143	0.134603	0.113827	0.133755	0.198872	0.075269	0.00885359	0.0586717	0.789211	0.101514	0.198927	0.079052	0.0562874	0.0622595	0.154893
SACE_YBF	1.07981	0.280815	NA	NA	0.269582	0.276458	0.0816982	0.0778759	0.209771	0.107557	0.0852772	0.0408982	0.183407	0.131827	0.136909	0.0444141	0.0629348	0.113408	0.0859336	0.0961546	0.0424936	0.115518	0.0656465	0.106999	0.133832	0.111279	0.0654377	0.0227452	0.102134	0.0822507	0.360723	0.0783913	0.103598	0.0801016	0.0703792	0.121135	0.0910117	0.100088	0.134044	0.137426	0.0373087	0.0352435	NA	NA	0.30964	0.130082	0.065965	0.099562	0.0702204
BMH	NA	NA	NA	NA	NA	NA	0.0372079	0.135852	0.134096	0.133939	0.116878	0.0982232	0.0537503	0.0251722	0.0605749	0.093758	0.0344646	0.0823638	0.0785924	0.0427063	0.062252	0.102528	0.0421863	0.0610713	0.146382	0.100513	0.0902315	0.0670761	0.0888805	0.036554	0.46274	0.175156	0.0570202	0.0315683	0.128762	0.101633	0.0955558	0.0894516	0.234997	0.168119	0.0956916	0.095263	NA	NA	0.0787369	0.0914804	0.0730652	0.0468256	0.171469
ADD	0.0362261	0.0152821	0.0733118	0.0991593	0.219852	0.23724	0.07858	0.102283	0.182374	0.121405	0.179898	0.103168	0.113868	0.0406594	0.0797497	0.0426186	0.0575873	0.0585807	0.13936	0.0793459	0.193122	0.0890076	0.209031	0.105366	0.240294	0.104586	0.137242	0.0267057	0.0788075	0.0894116	0.593194	0.258242	0.198462	0.0532626	0.274306	0.326545	0.305517	0.0456217	0.474765	0.0975971	0.272138	0.0991345	0.163463	0.154664	0.119484	0.171138	0.0536322	0.0931727	0.0480318
SACE_YBB	0.185896	0.0672988	0.573528	0.174903	0.886318	0.236862	NA	NA	NA	NA	NA	NA	NA	NA	NA	NA	NA	NA	NA	NA	0.0561126	0.0694643	0.136236	0.0948841	0.0855805	0.0929693	0.289068	0.0352404	0.208036	0.17331	0.375803	0.184976	0.0817383	0.0703881	0.499148	0.198772	0.750825	0.0551471	NA	NA	NA	NA	0.412237	0.269713	NA	NA	NA	NA	NA
SACE_YBG	0.118078	0.0478956	0.395595	0.294409	0.52967	0.178327	0.106938	0.144164	0.116893	0.0992201	0.235219	0.0502993	0.0943919	0.117349	0.225839	0.09777	0.0896209	0.184885	0.196478	0.11341	0.112843	0.100769	0.215872	0.0741286	0.102975	0.10896	0.132875	0.038626	0.050164	0.070437	0.173188	0.0943987	0.114398	0.0607305	0.203191	0.147371	0.0833709	0.103232	0.341912	0.354897	0.167411	0.0611538	0.470807	0.17026	0.236516	0.197	0.0560264	0.069404	0.0325529
SACE_YBH	0.2624	0.125265	0.557027	0.282005	0.380467	0.078528	0.0728524	0.14889	0.140076	0.102453	0.133626	0.0978251	0.10703	0.0760448	0.130868	0.0504894	0.0745093	0.105717	0.114443	0.0468959	0.030812	0.130366	0.100318	0.0708075	0.172466	0.0520345	0.123159	0.0425474	0.0926135	0.0357092	0.0657506	0.0573363	0.111229	0.0765662	0.094385	0.215973	0.118469	0.184585	0.0984919	0.0857587	0.0880353	0.0827302	0.754249	0.217027	0.0960696	0.159469	0.139822	0.0560981	0.215431
CDS	0.118325	0.1048	0.0215809	0.0318164	0.641102	0.176853	0.340444	0.115285	0.187369	0.135726	0.309912	0.103617	0.268201	0.119486	0.226975	0.065053	0.172321	0.118026	0.0761369	0.040736	0.421948	0.0636321	0.268661	0.100728	0.163309	0.217112	0.2897	0.0715867	0.35651	0.118501	0.494928	0.0960379	0.259848	0.123353	0.304499	0.0777602	0.101034	0.0835544	0.103077	0.0548566	0.222363	0.102579	1.3215	0.147028	0.282167	0.10031	0.193508	0.0575466	0.206755
BIM	0.354094	0.119131	0.0997475	0.150658	0.490074	0.0922099	0.0803573	0.102632	0.328587	0.22417	0.159476	0.133497	0.122344	0.0700499	0.126015	0.0324818	0.0919587	0.167178	0.108937	0.0643473	0.028131	0.110922	0.0809129	0.142473	NA	NA	0.0473301	0.00679665	NA	NA	0.411651	0.143635	0.0262825	0.085611	0.0354252	0.0842185	0.0409252	0.114698	0.0659267	0.0413576	0.0487135	0.0914781	0.525727	0.0865152	0.13528	0.082663	0.0696439	0.106784	0.0506763
BIN	0.0469977	0.151185	0.102664	0.168169	0.238932	0.139171	0.0839364	0.0841504	0.354569	0.358586	0.0317036	0.0894934	0.094019	0.118372	0.610636	0.100502	0.0927086	0.156243	0.0629368	0.0413123	0.0673987	0.146452	0.0641201	0.0613508	0.0546867	0.220384	0.448197	0.0640273	0.0652138	0.0462177	0.355858	0.181647	0.0591464	0.0653474	0.0976701	0.15855	0.0100874	0.0561789	0.109989	0.148374	0.0844763	0.0892354	0.304362	0.173191	0.135695	0.0760203	0.0590704	0.0928338	0.0408158
BKA	0.0713681	0.044581	0.897003	0.0692361	NA	NA	0.0586612	0.0559849	0.0861806	0.12746	0.0880374	0.0521614	0.133166	0.0563795	0.0869057	0.0621691	0.0546522	0.062109	0.0668746	0.0575546	0.0134164	0.097966	0.0708144	0.138192	0.0796043	0.0547965	0.0972429	0.0417862	0.103518	0.0717364	0.207476	0.0373233	0.0265281	0.0545093	0.140489	0.117333	0.104079	0.114557	0.155342	0.0312153	0.0790023	0.0960596	0.137902	0.0823946	0.227685	0.144183	0.0381435	0.142165	0.0633435
BQQ	0.317587	0.120133	0.546825	0.144662	0.0885745	0.132767	0.0430496	0.0719204	0.0474415	0.102255	0.133243	0.100206	0.140532	0.0452294	0.0348009	0.0787094	0.0620075	0.0249492	0.128942	0.0284489	0.0226164	0.0686265	0.0239138	0.0943454	0.146821	0.134935	0.0725567	0.0167798	0.0469147	0.0751499	0.104225	0.0528021	0.0580854	0.0551152	0.0785731	0.0244876	0.00773395	0.0851732	0.164888	0.148519	0.0361532	0.0670423	0.554734	0.0867022	0.136877	0.088675	0.0397547	0.0900777	0.17445
ADS	0.238828	0.0774578	2.89681	0.661337	0.602161	0.162666	0.201116	0.0919756	0.188865	0.121739	0.196933	0.0618195	0.143895	0.0939096	0.317607	0.107686	0.0654078	0.133163	0.109136	0.088825	0.327355	0.10152	0.148809	0.0693024	0.158276	0.168231	0.161849	0.0487668	0.256006	0.112927	0.267809	0.0944854	0.13489	0.0692066	0.243525	0.0683826	0.0934503	0.113763	0.179334	0.0434349	0.0845352	0.092357	0.557025	0.318085	0.185304	0.0529389	0.18877	0.0651125	0.17337
BNM	NA	NA	NA	NA	NA	NA	0.0694659	0.0517188	0.603345	0.294196	0.134818	0.0536175	0.354106	0.151827	0.720886	0.139211	1.27008	0.0550725	0.893937	0.133575	0.254352	0.105833	0.234546	0.0637382	0.428376	0.18954	0.0493389	0.0125364	0.597084	0.0456685	0.61567	0.336042	0.130029	0.055899	0.23031	0.0799086	0.232111	0.202079	0.109503	0.0419665	0.194059	0.247708	NA	NA	1.12707	0.115835	0.181164	0.233907	0.370236
ACR	0.0950679	0.124002	4.71912	0.107185	1.53227	0.63007	NA	NA	NA	NA	0.38246	0.163167	0.361352	0.122178	0.738258	0.181983	0.128329	0.129552	1.20681	0.142983	0.275449	0.0488859	0.294699	0.10137	0.75938	0.290628	0.162559	0.106989	1.63987	0.38189	0.0753279	0.044845	0.0472303	0.226238	1.35717	0.33663	0.853824	0.410707	0.103016	0.102971	0.320585	0.0392414	1.48696	0.17744	0.610784	0.153831	0.106485	0.0904015	0.869814
BIH	0.175404	0.0640614	0.552049	0.139756	NA	NA	0.193003	0.176598	0.3472	0.0311328	0.0480433	0.0661825	0.406177	0.372683	0.0923786	0.20135	0.116022	0.0687363	0.711166	0.775136	0.232563	0.0845608	0.131538	0.194735	0.187971	0.136956	0.0388772	0.11677	0.323012	0.121948	0.772868	0.202747	0.108582	0.0357023	0.251667	0.287493	0.0373466	0.0572953	0.0397704	0.123513	0.455183	0.643602	0.371828	0.262642	0.218539	0.408054	0.269167	0.117548	0.819239
BKC	0.198002	0.0636421	0.493601	0.104921	0.222451	0.264013	0.154033	0.114427	0.198762	0.172129	0.117686	0.0669198	0.0220518	0.0698501	1.34579	0.170057	0.174033	0.10907	0.890757	0.135993	0.233159	0.118834	0.148671	0.185247	0.13819	0.12157	0.0342753	0.103709	0.15552	0.041408	0.387586	0.0984071	0.140398	0.0339144	0.194963	0.10752	0.0717999	0.174217	0.19447	0.0974388	0.225708	0.154562	0.232693	0.0627432	0.890513	0.33852	0.0747371	0.111068	0.0464424
BLS	0.754807	0.142184	0.579648	0.597655	0.148237	0.463499	0.759219	0.294616	NA	NA	0.357094	0.103907	0.273131	0.196243	0.893696	0.110717	1.12874	0.0963784	0.608644	0.0848645	0.113093	0.109198	0.109202	0.092716	0.0690283	0.0582729	0.128258	0.0467739	0.878958	0.162154	0.12951	0.062669	0.0899648	0.0353284	0.354425	0.327172	0.0696269	0.113299	0.179158	0.053036	0.135226	0.757216	NA	NA	0.685543	0.531782	0.118357	0.16552	1.1084
BKD	0.0936902	0.0463798	0.191081	0.0768104	0.0979364	0.139122	0.130791	0.0948182	0.0840908	0.0449821	0.0514569	0.0605311	0.16868	0.0972494	0.147713	0.141414	0.0965557	0.128041	0.0513221	0.0384021	0.0844097	0.0554651	0.0355729	0.163988	0.0903035	0.126253	0.170976	0.052063	0.172779	0.0414328	0.0315838	0.063555	0.145522	0.0778688	0.0605842	0.0633013	0.0505681	0.0529025	0.0748512	0.0653246	0.113943	0.139622	0.409512	0.175522	0.232939	0.101815	0.0429091	0.092704	0.0229413
BNP	NA	NA	NA	NA	NA	NA	NA	NA	0.11577	0.13379	0.0778697	0.0294102	0.407058	0.129519	0.0482233	0.0508226	0.023575	0.18008	0.0303815	0.0469827	0.0939889	0.130166	0.157408	0.0861375	0.143257	0.126278	0.062569	0.0739602	0.110593	0.0568558	0.4487	0.117295	0.113849	0.129529	0.170391	0.300217	0.128976	0.167795	0.150859	0.0895108	0.179101	0.153556	NA	NA	0.38122	0.200487	0.131118	0.014406	0.110652
BKN	0.135643	0.0783752	0.916766	0.190987	0.276122	0.262378	0.0898236	0.0513875	0.328939	0.107506	0.0508312	0.0766645	0.0753762	0.0832546	0.0377134	0.148808	0.247523	0.0426423	0.109847	0.0649964	0.0939037	0.0672564	0.0811969	0.118851	0.324072	0.232031	0.0359896	0.0508461	0.183443	0.0520253	0.737562	0.220387	0.106155	0.103237	1.20165	0.170717	0.323461	0.127132	0.0790256	0.0503511	0.0642139	0.0660301	1.20361	0.17588	0.218606	0.13472	0.0941145	0.125888	0.212873
BNQ	0.0653017	0.053568	0.0441567	0.0868921	0.266441	0.291301	0.0346276	0.0786558	0.0962318	0.0934659	0.0864289	0.0683681	0.136548	0.12917	0.103366	0.0939861	0.133975	0.15309	0.133416	0.0837497	0.0390891	0.0877059	0.102913	0.0729952	0.365865	0.121973	0.0414853	0.0863782	0.0723563	0.0566979	0.609142	0.297738	0.221046	0.116918	0.41471	0.249413	0.401743	0.0686257	0.131839	0.0689848	0.0526412	0.0702727	0.737073	0.189021	0.142212	0.243627	0.0410113	0.0293867	0.149981
CBH	0.0616509	0.0674121	0.164221	0.283981	0.173991	0.291608	0.00939533	0.0537532	1.34004	0.105756	0.0398809	0.0782892	0.101276	0.11764	0.0764895	0.0517806	0.0478065	0.0324016	0.0967785	0.0325666	0.0917614	0.0703843	0.0755871	0.0954982	0.0700408	0.183727	0.0778758	0.0714809	0.0996842	0.0985534	0.421826	0.230692	0.0992856	0.0864421	0.0880401	0.107718	0.0315547	0.0318377	0.0597683	0.0839636	0.0498266	0.157629	0.896643	0.141019	0.043015	0.141038	0.0321186	0.161333	0.0763037
BKH	0.0914213	0.0595783	0.0385292	0.147587	0.156447	0.317171	0.0455371	0.0703472	0.0645867	0.196761	0.0681848	0.0371031	0.0771126	0.0693303	0.0856866	0.0277987	0.0918598	0.0716675	0.0265583	0.0914655	0.0648675	0.109143	0.0318757	0.155372	0.14581	0.080246	0.0249924	0.0138564	0.0759604	0.0170307	0.469903	0.144554	0.087403	0.131258	0.0591273	0.0979392	0.0428814	0.153974	0.0535156	0.109083	0.0358365	0.0698452	0.193522	0.174862	0.126729	0.119987	0.0579021	0.191451	0.0149577
BPM	0.253024	0.0734398	0.0776416	0.110855	0.256658	0.118319	0.0392483	0.0543241	0.068042	0.0980625	0.0601302	0.0299357	0.0825162	0.0851872	0.0930974	0.0766321	0.0853814	0.051587	0.0874983	0.0508544	0.0307988	0.140142	0.152546	0.0821896	0.203678	0.106789	0.070992	0.0315605	0.0752806	0.179807	0.0191171	0.0218575	0.0586198	0.0479843	0.0721818	0.0314602	0.0507748	0.0755856	0.150225	0.0155327	0.0263584	0.0488077	0.279902	0.18394	0.0525231	0.0874824	0.0142746	0.038525	0.0284837
BKP	0.64243	0.116745	0.69687	0.262777	0.11513	0.298974	0.0362525	0.0884534	0.0691625	0.133673	0.0939752	0.115475	0.120491	0.124594	0.0556407	0.0525132	0.0710891	0.153472	0.101669	0.0767762	0.0552095	0.0350311	0.0870308	0.171758	0.106593	0.215719	0.048571	0.0312736	0.157989	0.0572327	0.232644	0.362232	0.0612412	0.0638741	0.118705	0.115538	0.0575432	0.031427	0.216653	0.0571995	0.0849428	0.179762	0.463082	0.0624859	0.133042	0.0470438	0.0533046	0.119889	0.106209
CRA	0.669562	0.090682	0.19982	0.0960176	0.220028	0.18746	0.0954387	0.0768046	0.346111	0.23491	0.0874992	0.0407203	0.065285	0.0876351	0.0671034	0.0693637	0.0157247	0.139014	0.0606273	0.0842264	0.0393862	0.020754	0.0345693	0.116993	0.127668	0.341539	1.0672	0.339752	0.152957	0.0335925	0.120937	0.127044	0.0491137	0.117834	0.277577	0.0970327	0.0394121	0.0608671	0.142082	0.0778923	0.0715283	0.0981823	0.443474	0.0903623	0.0577375	0.079321	0.040479	0.0370354	0.0770931
CRB	0.0577956	0.0701256	0.192554	0.164862	0.242942	0.337702	NA	NA	NA	NA	0.10535	0.0869247	0.473141	0.150106	0.374122	0.107386	0.114804	0.133919	0.117766	0.0954169	0.0417917	0.11796	0.0755296	0.109888	0.196736	0.401458	0.114026	0.0619225	0.1224	0.117536	0.33018	0.0804733	0.176535	0.0680373	2.31234	0.230097	0.0901747	0.157563	0.138041	0.110045	0.197398	0.0739532	0.349534	0.16723	0.214798	0.18934	0.0673862	0.0684687	0.162818
CHC	0.0825991	0.151755	0.0863669	0.110741	0.829103	0.0362417	0.0470319	0.123534	0.0889658	0.0843065	0.0670444	0.0857533	0.0969284	0.0450787	0.158986	0.0205229	0.104277	0.0627285	0.34837	0.053712	0.0613853	0.106934	0.304577	0.193961	0.0671838	0.308287	0.0991246	0.0108601	0.154146	0.058956	0.0699617	0.0447776	NA	NA	0.0443805	0.0765698	0.0487307	0.23842	0.221296	0.220222	0.0300119	0.0915944	0.125189	0.185839	0.253949	0.21209	0.0366159	0.126291	0.0834635
CGS	0.0451597	0.139035	0.0424692	0.132312	0.36881	0.112623	0.0545756	0.145826	0.0296247	0.030681	0.106038	0.0368393	0.031443	0.208257	NA	NA	0.135308	0.179073	NA	NA	0.0400696	0.118722	NA	NA	NA	NA	NA	NA	0.0206189	0.0505474	0.140796	0.100204	NA	NA	0.136558	0.120082	0.0752466	0.194771	0.103638	0.023692	0.0571296	0.103039	1.33203	0.222193	0.026489	0.0956161	NA	NA	0.037554
CHB	0.119726	0.0885813	NA	NA	0.462916	0.146267	0.0401779	0.0759855	0.0864964	0.0948722	0.0258111	0.0529202	0.0383876	0.092031	NA	NA	0.0634899	0.149326	NA	NA	0.0122903	0.0373409	NA	NA	NA	NA	NA	NA	NA	NA	0.0752128	0.0519705	NA	NA	0.0458961	0.10161	0.0559582	0.111322	0.126322	0.0618208	0.138277	0.0840155	0.198175	0.336599	0.0596964	0.142089	NA	NA	NA
CHD	0.199628	0.164195	NA	NA	1.10895	0.0895532	0.0989951	0.0936696	0.189514	0.249832	0.132849	0.0236934	0.0822324	0.0860621	NA	NA	0.090591	0.0690518	NA	NA	0.158435	0.136457	NA	NA	NA	NA	NA	NA	NA	NA	0.109324	0.0905739	NA	NA	0.0930897	0.0428946	0.0346777	0.117591	0.140547	0.0540514	0.0639127	0.0790565	0.39538	0.178811	0.0601175	0.251049	NA	NA	NA
CGV	0.0905746	0.235937	0.0363305	0.0598388	0.5555	0.0361212	0.0543099	0.126704	0.0990887	0.117023	0.0848902	0.0751791	0.0206641	0.084371	0.131156	0.039071	0.0792184	0.0998356	NA	NA	0.0384165	0.0560287	NA	NA	NA	NA	NA	NA	0.199497	0.0878063	0.0530115	0.0731978	NA	NA	0.189065	0.149494	0.0562868	0.0924807	0.22599	0.102313	0.0424386	0.127499	0.519184	0.18886	0.0907285	0.126638	NA	NA	0.0671779
CHA	0.0773252	0.0649479	0.0351376	0.0394543	0.510283	0.0853522	0.0489982	0.12808	0.112832	0.0574472	0.034683	0.0517046	0.0356134	0.115001	0.166332	0.0205563	0.0659644	0.0956504	NA	NA	0.0277532	0.0709184	NA	NA	NA	NA	0.0778234	0.0592011	0.230088	0.0860994	0.0659641	0.0885245	0.0374377	0.0555121	0.0909588	0.0613237	0.0248974	0.126838	0.0620589	0.0546209	0.0746072	0.0749281	0.271676	0.259126	0.0636053	0.14451	0.0474115	0.0671295	0.0306386
CHE	0.163208	0.0786209	2.52519	0.0823332	0.676387	0.137618	0.146145	0.124706	0.111425	0.138217	0.254294	0.0715624	0.168429	0.0330001	0.212416	0.107724	0.1188	0.169194	NA	NA	0.392282	0.0793101	0.0667058	0.0974473	0.139949	0.204224	0.175086	0.0645289	0.143551	0.0198104	0.423346	0.057187	0.18809	0.105501	0.273307	0.203029	0.0417887	0.137958	0.321702	0.0659879	0.135064	0.0716741	0.779478	0.24711	0.207508	0.0787967	0.0524486	0.0266147	0.122975
AHI	0.0966626	0.133679	0.198776	0.170328	0.156483	0.0876901	0.107607	0.113146	0.24951	0.183232	0.0275904	0.0725558	0.0509543	0.0487966	0.036153	0.0556763	0.168847	0.0975754	0.0839922	0.0870602	0.23671	0.109782	0.0435432	0.101894	0.172801	0.0954896	0.118143	0.13021	0.0793765	0.0642765	0.209342	0.135186	0.012758	0.0872712	0.0644237	0.280667	0.0850492	0.0288064	0.0808725	0.0770958	0.104604	0.230631	0.231089	0.384636	0.0783367	0.02793	0.0877162	0.14983	0.0542176
BKM	0.634916	0.0803622	1.37003	0.254861	0.144562	0.265372	0.0812579	0.0970135	0.0608806	0.0847934	0.0556688	0.0578052	0.0453258	0.115947	0.0741374	0.0524783	0.0442125	0.144056	0.0427985	0.0607137	0.0294066	0.0471595	0.0210771	0.0804198	0.0883673	0.104509	0.0453912	0.0266406	0.0233435	0.0959026	0.218836	0.156936	0.0536706	0.0781916	0.166171	0.112681	0.104321	0.118163	0.0514153	0.0471419	0.110269	0.117004	0.318783	0.203703	0.216484	0.213792	0.0275533	0.104203	0.111389
BIF	0.313921	0.0771658	0.100746	0.134274	0.0474088	0.0855723	0.224159	0.0906662	0.045993	0.133501	0.205719	0.0931428	0.0825129	0.116369	0.0727176	0.0789206	0.122368	0.0780605	0.117819	0.0184279	0.10056	0.0710346	0.0739569	0.108123	0.0859044	0.114817	0.159435	0.0493064	0.0949084	0.283061	0.520055	0.120934	0.00795411	0.0663351	0.292188	0.110279	0.173837	0.0980733	0.200343	0.0824235	0.385975	0.157124	0.0948198	0.142901	0.167811	0.215096	0.0502063	0.105749	0.102143
BKG	0.184328	0.0532186	0.112944	0.127452	0.156483	0.165495	NA	NA	NA	NA	0.913627	0.242567	0.187797	0.199705	0.319502	0.0602841	1.00223	0.5489	0.175667	0.0666697	0.154856	0.130334	0.0518051	0.100963	0.0761474	0.121558	0.183374	0.0587262	0.861956	0.343269	0.758543	0.33898	0.570259	0.142115	0.479453	0.221774	0.0981146	0.0361425	0.110358	0.320351	0.237515	0.0654552	0.170041	0.118926	0.198235	0.0531149	0.0823011	0.0951996	0.304964
BKF	0.0770655	0.0623694	0.0752924	0.104156	0.230956	0.107328	0.0596089	0.0643687	0.0510134	0.11175	0.0581472	0.0254881	0.184663	0.127809	6.62119	1.41549	0.0474428	0.0761911	0.085392	0.0417147	0.0783409	0.0413083	0.0363578	0.153102	0.13995	0.123167	0.0188099	0.0172392	0.102318	0.131575	0.364871	0.152809	0.0587706	0.073671	0.126069	0.137935	0.0437516	0.085778	0.0543091	0.0872701	0.0672581	0.0864422	0.197906	0.141806	0.15487	0.0724049	0.0459474	0.145016	0.0505547
BLL	0.42128	0.247071	0.109815	0.209764	0.19081	0.0531431	0.0329797	0.04665	0.0999139	0.0585152	0.116629	0.0432695	0.0370348	0.0575981	0.0737134	0.118588	0.0345913	0.107048	0.0303631	0.0217076	0.0157893	0.0262771	0.0522094	0.0548144	0.127433	0.0997628	0.0731064	0.025978	0.127204	0.0654967	0.105331	0.100753	0.0633824	0.0592667	0.0463809	0.0110663	0.0276468	0.0686406	0.0968319	0.0606827	0.0853187	0.080334	1.38158	0.163863	0.1021	0.062473	0.0581941	0.0770028	0.198278
ARL	0.407719	0.0999887	0.51689	0.673417	0.495572	0.220143	0.0993732	0.0837835	0.191024	0.164632	0.125731	0.0377077	0.137748	0.145569	0.143435	0.0416825	0.0648758	0.195861	0.0629729	0.0828035	0.160566	0.0943054	0.285889	0.0877963	0.0985325	0.272771	0.276811	0.0674086	0.0658241	0.124832	0.110163	0.0697831	0.0904223	0.0395516	0.443461	0.318814	0.0874749	0.0801991	0.276093	0.0751175	0.111349	0.0382889	0.802202	0.234132	0.121437	0.265237	0.0889011	0.0392097	0.131029
CKI	NA	NA	NA	NA	0.0865957	0.0872108	0.0907366	0.150206	0.291919	0.191113	0.0914157	0.0319869	0.0535629	0.0745662	0.0450335	0.0496753	0.0213353	0.164659	0.113995	0.0804344	0.116975	0.0916118	0.0234612	0.0422978	0.166323	0.0683474	0.0836248	0.042988	0.0717846	0.12218	0.523388	0.389611	0.0632471	0.0495367	0.100375	0.0780976	0.0332945	0.0336192	0.220899	0.0743925	0.0406713	0.099448	NA	NA	0.103938	0.0473478	0.0562117	0.0910756	0.0876539
CKL	NA	NA	NA	NA	0.126555	0.0300347	0.086203	0.0720229	0.245131	0.227728	0.0680819	0.0203735	0.133028	0.131894	0.721801	0.0886515	0.0102518	0.0521116	0.0544881	0.0537452	0.0404148	0.0651616	0.035546	0.0766714	0.113885	0.121353	0.0496038	0.0734397	0.0631792	0.129095	0.560954	0.170117	0.0512038	0.127192	0.143898	0.0289934	0.032903	0.126555	0.111587	0.0608211	0.145183	0.0678606	NA	NA	0.128344	0.0806608	0.0462276	0.0690254	0.0676884
CKH	0.258439	0.0422609	0.229553	0.238093	0.196619	0.0867348	0.0955542	0.101144	0.145829	0.15459	0.21294	0.0449286	0.045667	0.110423	0.0294275	0.0494519	0.0759992	0.13963	0.0871511	0.0809181	0.116447	0.114397	0.0425322	0.0938058	0.227992	0.36683	0.116205	0.109348	0.0571308	0.121918	0.120296	0.289975	0.0306968	0.117326	0.0598645	0.0906149	0.0554179	0.0499143	0.10592	0.0460664	0.0628423	0.102273	0.804313	0.0514541	0.107253	0.0635824	0.0584553	0.0831853	0.0589779
CKD	0.0526733	0.121436	0.0374346	0.0768501	0.469176	0.218581	0.037436	0.0405337	0.0523961	0.193201	0.103232	0.0143242	0.0458109	0.0915901	0.280224	0.119275	0.0418191	0.11425	0.308396	0.0836848	0.0367021	0.702129	0.297409	0.127473	0.255615	0.122308	0.360758	0.0925636	0.228741	0.204326	0.186304	0.148992	0.0433352	0.159129	0.0423955	0.0583442	0.0270561	0.119767	0.0929103	0.0721452	0.0935468	0.0989278	0.130186	0.329822	0.0484875	0.103864	0.0534191	0.0715444	0.0741084
CKE	0.105547	0.204278	0.0797721	0.0867795	0.503799	0.216379	0.0269128	0.0981658	0.0531006	0.0839455	0.071224	0.0476274	0.0679896	0.0324379	0.348571	0.0610428	0.036372	0.222569	0.304643	0.0673822	0.0392208	0.0811479	0.237977	0.103448	0.248729	0.0515534	0.329427	0.0658829	0.191569	0.063976	0.109904	0.146265	0.0174	0.0308408	0.0589125	0.101756	0.0415249	0.17767	0.145568	0.0861074	0.0872737	0.0614374	0.398043	0.289868	0.142297	0.141463	0.0819678	0.0943372	0.184478
CIS	0.386356	0.0506685	0.207981	0.096784	0.237425	0.140169	0.102432	0.084315	0.0769387	0.226735	0.0677571	0.0448948	0.109117	0.0992659	0.137098	0.079887	0.0797393	0.152251	0.180521	0.121791	0.0482899	0.0666419	0.0190526	0.164451	0.0310263	0.0577557	0.0530097	0.0396689	0.083342	0.044251	0.115237	0.161838	0.0238299	0.0881039	0.131384	0.104178	0.0680379	0.0910242	0.345569	0.305138	0.0671467	0.0935024	0.456915	0.08339	0.0573483	0.0868714	0.0428603	0.0917766	0.190741
BMN	0.16107	0.0605382	0.124501	0.0300661	NA	NA	1.60729	0.39275	0.141243	0.100728	0.122168	0.0365305	0.0668208	0.0685202	0.0924741	0.0486274	0.0512073	0.0379135	0.0681314	0.0476199	0.799336	0.0217774	0.0335313	0.0735356	0.0768109	0.0817674	0.0666482	0.0509976	0.16108	0.111583	0.108914	0.0718107	0.0758124	0.0847655	0.121379	0.132636	0.0664589	0.0476979	0.102681	0.0948638	0.119572	0.235196	0.122737	0.0742967	0.188617	0.118378	0.0372852	0.0953372	0.070216
CIT	0.157784	0.0691485	1.0611	0.164185	0.643875	0.03362	0.268609	0.0658009	0.0377318	0.162201	0.0474146	0.0645087	0.138528	0.0692997	NA	NA	0.203696	0.0933491	NA	NA	0.515061	0.247716	NA	NA	0.357556	0.0863373	NA	NA	0.328378	0.107974	0.073571	0.0808078	0.297481	0.0121135	0.141672	0.23755	0.117204	0.315039	0.0619912	0.0799228	0.136202	0.177095	1.16997	0.350765	0.101504	0.133434	0.0522157	0.0676317	0.0373549
CKP	1.69085	0.0704696	NA	NA	0.549163	0.169319	0.0543604	0.0787856	0.112374	0.0453949	0.376987	0.219942	0.0192768	0.0394743	NA	NA	0.048359	0.048789	0.122666	0.0744175	0.0198799	0.0455227	0.104747	0.121187	0.218157	0.229928	0.0670885	0.0707686	0.0481728	0.0882353	0.0258295	0.0806314	0.0879017	0.0886668	0.142003	0.162959	0.0544619	0.117496	0.0586028	0.497214	0.105818	0.0879837	NA	NA	0.228232	0.2285	0.0717336	0.0686572	0.0993806
CKQ	NA	NA	NA	NA	0.343855	0.091747	0.083945	0.0339604	0.270452	0.113755	0.162379	0.0447644	0.0774665	0.0201792	0.0962138	0.0742122	0.0602618	0.106565	0.0650877	0.0824445	0.103741	0.074518	0.054986	0.0361909	0.172556	0.054112	0.0688287	0.0784189	0.0923217	0.0760157	0.0585859	0.0700223	0.104834	0.0996468	0.0651752	0.124428	0.0358271	0.0516707	0.145687	0.0508634	0.0681294	0.0404652	0.281997	0.0225115	0.0844406	0.0877766	0.0518906	0.0744084	0.0500809
CKB	0.243071	0.235693	0.149457	0.0591602	0.442669	0.123554	0.0741572	0.165247	1.26099	0.477232	0.0760253	0.0998015	0.0553552	0.0906012	0.394974	0.0622215	0.0581302	0.0116697	0.296345	0.0529474	0.0236491	0.0538192	0.26623	0.0538057	0.159976	0.118034	0.451369	0.145218	0.239965	0.100621	0.0618791	0.16121	0.0514097	0.0974342	0.0681786	0.176676	0.0414771	0.114586	0.0487226	0.123338	0.0772521	0.0998665	0.411258	0.381285	0.0606328	0.0956869	0.10334	0.107828	0.0963244
CKC	0.0979073	0.150551	0.0476062	0.0788507	0.466366	0.191493	0.0915919	0.115567	0.077093	0.115671	0.0632119	0.0244465	0.0661482	0.106642	0.308756	0.162568	0.0491395	0.116899	0.202959	0.029182	0.0320395	0.0744569	0.333378	0.050568	0.271296	0.24029	0.345988	0.142123	0.0247545	0.103868	0.166767	0.0887102	0.0440437	0.0895228	0.0848348	0.0647198	0.0336903	0.185478	0.0265566	0.103334	0.0564559	0.0436962	0.583332	0.300673	0.0403081	0.182975	0.0759347	0.0444531	0.0671684
CIQ	0.160936	0.0715152	0.131679	0.25126	NA	NA	NA	NA	NA	NA	NA	NA	NA	NA	NA	NA	NA	NA	NA	NA	NA	NA	NA	NA	NA	NA	NA	NA	NA	NA	NA	NA	NA	NA	NA	NA	NA	NA	NA	NA	NA	NA	0.288856	0.192415	NA	NA	NA	NA	NA
CIM	0.247027	0.122952	0.190835	0.101647	0.291592	0.238383	0.0518363	0.0620979	0.207927	0.313618	0.0422609	0.0764869	0.193447	0.212864	0.136072	0.0571881	0.114547	0.0866438	0.0579898	0.0290818	0.0420124	0.120427	0.0132875	0.0326072	0.204309	0.15618	0.0528378	0.11103	0.147299	0.101766	0.096731	0.0951177	0.0861418	0.102869	0.230393	0.0330325	0.119357	0.380251	0.142717	0.131291	0.134822	0.075118	0.496001	0.174429	0.0828406	0.0638807	0.0533156	0.0572805	0.0515764
CIN	0.0781076	0.0405341	0.107166	0.136363	0.18362	0.116777	0.0914626	0.0751012	0.145732	0.185082	0.105163	0.0543561	0.0944177	0.0467391	0.0528025	0.0343019	0.0396722	0.0828466	0.0292322	0.0680624	0.0687964	0.196019	0.0669476	0.0149773	0.0836026	0.0578256	0.0726566	0.0640544	0.14451	0.0977236	0.0861206	0.133525	0.0152697	0.0791932	0.0904679	0.0660312	0.0562812	0.128181	0.191755	0.0448662	0.123169	0.0967442	0.163334	0.253277	0.112894	0.0364157	0.0395467	0.0853224	0.0726066
CIR	0.342091	0.116262	0.0573316	0.154194	0.205749	0.107582	0.0530206	0.0968951	0.10109	0.0684153	0.0595806	0.0764775	0.126014	0.15056	0.0474947	0.1015	0.0806819	0.163545	0.144884	0.131535	0.0325712	0.306549	0.0670493	0.141167	0.165508	0.127074	0.0113696	0.0356232	0.163809	0.119634	0.101008	0.14974	0.0357962	0.0616833	0.114629	0.201218	0.0999731	0.13893	0.0324642	0.0774609	0.0560983	0.22859	0.312471	0.0776821	0.107379	0.0660028	0.0416502	0.175064	0.157699
CKF	0.167315	0.204104	0.0818269	0.125311	0.943486	0.172338	0.067919	0.072105	0.0339975	0.217724	0.129913	0.0133117	0.0656917	0.126791	0.0678981	0.176519	0.0405483	0.0696152	0.0372101	0.00581799	0.0557166	0.127699	0.0651838	0.252058	0.123628	0.121987	0.33264	0.0482229	0.0703076	0.0831851	0.130501	0.131759	0.0530087	0.026144	0.0809068	0.190586	0.0319701	0.145569	0.124157	0.0631914	0.0978299	0.0682642	0.192066	0.0947354	0.166229	0.0577383	0.0401406	0.132018	0.182054
CKG	NA	NA	NA	NA	0.474952	0.0994576	0.0727606	0.0612772	0.195307	0.0661777	0.110656	0.0601493	0.0229796	0.0814385	0.101052	0.122765	0.0573702	0.102373	0.0265071	0.0496041	0.0670185	0.113244	0.0148032	0.0313178	0.0529499	1.28532	0.126343	0.0363461	0.068085	0.019287	0.113569	0.0536452	0.0650765	0.0463634	0.0832181	0.117566	0.0469669	0.0686169	0.184661	0.0385949	0.0742666	0.0406897	NA	NA	0.11056	0.0962417	0.0347391	0.0353054	0.0825797
CKM	0.0560727	0.212561	NA	NA	0.276796	0.120963	0.0454671	0.0452773	0.214654	0.177198	0.0773979	0.0387987	0.152028	0.0867689	0.0585585	0.0549679	0.0313663	0.136835	0.0424218	0.0572627	0.0438497	0.0684134	0.0505822	0.1005	0.0664613	0.293878	1.43538	0.412237	0.0705252	0.0731485	0.753445	0.310627	0.0490199	0.111527	0.0713729	0.0669491	0.026129	0.0526417	0.101998	0.0382341	0.134915	0.14476	0.585288	0.0238852	0.209789	0.148237	0.0353667	0.136537	0.0321446
CIP	0.213667	0.181905	0.0241542	0.0891823	0.138953	0.236979	0.0801262	0.0903367	0.0863071	0.180644	0.0512035	0.0317016	0.108935	0.0781958	0.285855	0.07265	0.230943	0.113425	0.123436	0.0571068	0.0778899	0.0707127	0.126483	0.0617787	0.113305	0.0755343	0.243457	0.0972411	0.863255	0.251118	0.191142	0.0638792	0.0792347	0.105342	0.122167	0.201902	0.232502	0.217883	0.0307611	0.163178	0.324608	0.254086	0.579316	0.233002	0.371839	0.577338	0.0399813	0.0730303	0.109011
BCA	0.127924	0.118543	0.474301	0.133307	NA	NA	0.124334	0.165138	0.2818	0.195231	0.0673113	0.017431	0.215891	0.0758031	0.051317	0.00633798	0.0965549	0.0368362	0.118715	0.081721	0.157108	0.0612499	0.0484456	0.0394568	0.115616	0.02912	0.0164882	0.0561123	0.112326	0.114177	0.355199	0.128528	0.128243	0.147973	1.83125	0.20194	0.128809	0.128273	0.210143	0.128146	0.165492	0.133509	0.331607	0.0769602	0.0757811	0.0199322	0.051315	0.036854	0.0379914
AMT	NA	NA	NA	NA	NA	NA	NA	NA	NA	NA	NA	NA	NA	NA	NA	NA	NA	NA	NA	NA	NA	NA	NA	NA	NA	NA	NA	NA	NA	NA	NA	NA	NA	NA	NA	NA	NA	NA	NA	NA	NA	NA	NA	NA	NA	NA	NA	NA	NA
CIV	0.100939	0.0734478	0.060274	0.101627	0.37808	0.115865	0.0652396	0.130192	0.153622	0.0929655	0.0835374	0.0514978	0.0481554	0.0989933	0.282571	0.0531274	0.149914	0.163703	0.325811	0.0607396	0.0405932	0.135068	0.0709167	0.0778438	0.245093	0.126448	0.362957	0.0757285	0.0339401	0.100448	0.115858	0.0438332	0.0672907	0.101379	0.0443482	0.0362466	0.0751885	0.0882943	0.346486	0.11902	0.0610093	0.0816907	0.668836	0.23992	0.0333589	0.0418348	0.0745552	0.114449	0.0884008
CKT	0.113568	0.110023	0.0313572	0.162208	0.152221	0.331965	0.0809799	0.04854	0.321311	0.129709	0.0343355	0.00434449	0.191399	0.170556	0.0194211	0.0808579	0.030071	0.096304	0.0261581	0.0061115	0.0267438	0.0494193	0.0521594	0.075439	0.0466514	0.14145	0.0833848	0.063572	0.0624847	0.0813963	0.379808	0.147963	0.0222963	0.100973	0.102113	0.212884	0.0840591	0.0840342	0.122954	0.0281839	0.134722	0.119888	0.506821	0.238412	0.161343	0.0601022	0.0718544	0.107826	0.0420572
BIL	0.0924747	0.0341807	0.0648993	0.0917201	0.141315	0.09958	0.106405	0.177926	0.117116	0.136036	0.131728	0.0229466	0.1326	0.106209	0.094403	0.0816909	0.0757932	0.125336	0.16035	0.0278813	0.102988	0.106611	0.0322319	0.107374	0.0859458	0.0564492	0.0661138	0.0109319	0.107934	0.0653169	0.0135106	0.0856176	0.0800817	0.0209265	0.0863751	0.025569	0.0459539	0.175924	0.0948902	0.0993081	0.257351	0.223513	0.210573	0.139178	0.170175	0.193471	0.0255404	0.0466139	0.0824201
ABS	0.0335229	0.0578836	0.0820841	0.0459901	3.16033	0.670788	2.70347	0.478423	NA	NA	0.470793	0.0575383	0.421869	0.103898	0.0601165	0.109414	0.468838	0.0255264	0.516015	0.083917	0.244413	0.104637	0.222662	0.0421147	0.0238512	0.0936781	NA	NA	0.0195525	0.156332	0.209591	0.187813	0.129809	0.0158637	0.481965	0.0797975	NA	NA	0.0845961	0.0715126	0.380952	0.121943	0.455529	0.338898	0.348299	0.206353	0.138465	0.0826701	0.88817
BIP	0.106659	0.0169413	0.150144	0.165846	0.0250387	0.14542	0.0248387	0.0356907	0.156955	0.0591385	0.15258	0.138034	0.0497313	0.0472962	0.169155	0.0561826	0.0797946	0.119204	0.0200954	0.0250466	0.0339571	0.093152	0.0565393	0.0784961	0.137118	0.0369627	0.0588426	0.0931628	0.207301	0.145232	0.269766	0.15011	0.0409044	0.0250809	0.391347	0.064871	0.0583973	0.0359113	0.125389	0.134915	0.067919	0.0325198	0.189772	0.0808416	0.140198	0.0790162	0.036921	0.100959	0.0573431
BIQ	0.171612	0.0376506	0.302386	0.195793	0.0452038	0.126816	0.0627568	0.0861076	0.178451	0.0794937	0.0621125	0.0616608	0.0863855	0.0555277	0.0747353	0.0698825	0.0230818	0.0590672	0.0578633	0.0614548	0.071507	0.0560044	0.11916	0.064452	0.107047	0.190213	0.0908124	0.0464727	0.0871528	0.155455	0.297244	0.218823	0.0375669	0.0482417	0.429911	0.0491334	0.0384777	0.142477	0.0934047	0.0519032	0.108905	0.0450941	0.175012	0.0788786	0.190554	0.178724	0.0432017	0.125676	0.127111
BNI	0.131883	0.174857	0.126116	0.0414932	0.0286603	0.169759	0.119347	0.123021	0.0166573	0.0826158	0.0663551	0.0936556	0.0752204	0.0834323	0.0942338	0.0723865	0.0255292	0.0459834	0.122039	0.0245671	0.0784454	0.0854628	0.0853884	0.0676314	0.230446	0.127764	0.113892	0.0455715	0.0659716	0.0420455	0.410454	0.212355	0.0535318	0.0539393	0.270155	0.165204	0.0709031	0.122729	0.155598	0.0989918	0.0802263	0.108247	0.412911	0.123576	0.150084	0.184616	0.0256081	0.0442986	0.0664835
BLV	0.398723	0.296005	NA	NA	0.0835611	0.0906362	0.115286	0.167821	0.0485654	0.0930837	0.0917639	0.0614107	0.0784064	0.119104	0.0293493	0.0483871	0.0847621	0.0796341	0.0390828	0.0440462	0.0491233	0.0678234	0.0950133	0.039117	0.165217	0.100032	0.0375593	0.111229	0.0696585	0.0488456	0.123502	0.133914	0.131408	0.0552712	0.0376634	0.065143	0.128207	0.173344	0.167291	0.0319617	0.112687	0.0670435	NA	NA	0.142668	0.100951	0.0562188	0.106148	0.0743714
BQG	0.306033	0.0418459	0.173385	0.239497	0.18674	0.0915909	0.0251443	0.0373634	0.0388493	0.195828	0.0733353	0.0491558	0.165716	0.105526	NA	NA	0.0684481	0.0546141	0.0959786	0.0734459	0.0518034	0.0923104	0.0912664	0.0398511	0.0344622	0.0493615	1.52972	0.0616918	0.0312184	0.0836769	0.6876	0.190225	0.082946	0.0364444	0.0946704	0.139401	0.0712664	0.0961439	0.203911	0.0456043	0.104869	0.0495276	0.327964	0.0611652	0.206744	0.0540679	0.0500042	0.117634	0.101166
CRD	0.164393	0.0834819	0.0892439	0.156284	1.09211	0.30129	0.0206697	0.133469	0.398101	0.182779	0.1854	0.0811599	0.23168	0.255375	0.057853	0.131695	0.0897495	0.10096	0.0757689	0.0881033	0.0367022	0.0498357	0.177076	0.0935799	0.0520271	0.148008	0.17549	0.0813995	0.0929981	0.04735	0.349263	0.096112	0.136087	0.0601467	2.48485	0.220502	0.212141	0.0514067	0.282309	0.0367401	0.27637	0.189125	0.185016	0.0965117	0.268551	0.304521	0.0390238	0.0436892	0.242599
CRI	0.048749	0.062277	0.390995	0.105473	0.653551	0.347489	0.090188	0.130266	0.146529	0.0741957	0.128067	0.0631604	0.117374	0.0711697	0.317043	0.281944	0.041754	0.127023	0.245054	0.0865533	0.152491	0.0876163	0.126454	0.0760262	0.383314	0.189526	0.0461161	0.0344932	0.0572803	0.0508969	0.435645	0.174709	0.116622	0.126103	0.327298	0.395468	0.471749	0.109693	0.272898	0.0792308	0.272005	0.0864659	0.310943	0.137948	0.264338	0.316028	0.0453343	0.0866479	0.231877
BVM	0.0695461	0.0200117	0.0916171	0.072156	0.062823	0.112484	0.107024	0.110925	0.0169108	0.137438	0.124884	0.0683307	0.134958	0.0751497	0.0621599	0.130622	0.076732	0.0139292	0.0571043	0.0743568	0.051848	0.126248	0.0393209	0.0470319	0.088449	0.0668001	0.0958286	0.0370271	0.0695559	0.0540873	0.043272	0.0933772	0.0747536	0.0670408	0.0714934	0.0332227	0.0744226	0.194424	0.113417	0.157789	0.0860387	0.0826112	0.249583	0.0513772	0.150573	0.0951794	0.0516069	0.0636874	0.0775228
CQV	0.116099	0.0247016	0.0710711	0.117265	0.218683	0.105139	0.0732522	0.116171	0.145211	0.196539	0.075789	0.0317192	0.0725408	0.118798	0.109043	0.0956373	0.064567	0.0324034	0.0278436	0.0325655	0.0567704	0.0200385	0.183714	0.0836565	0.100841	0.14264	0.224302	0.0331845	0.0581814	0.0638459	0.0882453	0.148289	0.0901092	0.0575869	0.0468636	0.0931589	0.0535477	0.270875	0.101804	0.149754	0.0508251	0.0804638	0.484696	0.193535	0.100293	0.093358	0.0292099	0.0276469	0.115897
CRK	0.230863	0.0459017	0.0648635	0.147469	NA	NA	0.0739759	0.0874346	0.0877772	0.100604	0.0583206	0.0830632	0.119655	0.113783	0.0932478	0.0446593	0.0385624	0.125564	0.060487	0.0326524	0.0471961	0.122076	0.0347871	0.0681442	0.0835147	0.126201	0.0280646	0.0525237	0.0295267	0.0337762	0.127822	0.0908484	0.0660721	0.0662553	0.28336	0.0991293	0.115845	0.121779	0.148769	0.229166	0.0812398	0.158204	0.704219	0.166948	0.17433	0.128113	0.0220091	0.0738014	0.0957195
BLF	0.0729547	0.146498	0.593926	0.261573	0.234708	0.24563	0.0364895	0.053196	0.123189	0.173729	0.0428018	0.0509081	0.101367	0.0727947	0.341061	0.0790962	0.123208	0.149686	0.150072	0.073722	0.0596923	0.0302394	0.0283168	0.171364	0.096911	0.390428	0.319457	0.0636739	0.11329	0.0511034	0.17281	0.125835	0.0589286	0.0474078	0.13127	0.026606	0.0331413	0.178282	0.0317514	0.119036	0.0214865	0.0888666	0.403549	0.064472	0.25111	0.100656	0.0338413	0.305448	0.0909887
CEA	0.205015	0.0880268	0.139144	0.10435	NA	NA	0.12286	0.150938	0.233721	0.180313	0.0513521	0.0704654	0.202169	0.112808	0.118688	0.0796527	0.0867965	0.0615105	0.024245	0.0672631	0.124512	0.0307361	0.215113	0.0937298	0.195737	0.10089	0.0950474	0.0754692	0.538829	0.0493189	0.338457	0.0509873	0.257234	0.0853981	0.671486	0.53429	0.107115	0.0442731	0.158789	0.121343	0.0848116	0.0578594	0.957823	0.0327212	0.102912	0.218633	0.105602	0.0804449	0.144475
CEB	0.0638059	0.107905	0.198479	0.109615	NA	NA	0.0480199	0.0496514	0.148616	0.113353	0.144561	0.0616506	0.273699	0.0687956	0.101693	0.103463	0.0333379	0.0655501	0.151765	0.0717099	0.23322	0.0858242	0.166853	0.109059	0.292045	0.0512022	0.130815	0.0492052	0.0683484	0.0780979	0.70711	0.202514	0.184886	0.0864271	0.28615	0.300719	0.093654	0.0878662	0.440062	0.113594	0.217918	0.131204	0.455508	0.16513	0.301449	0.260088	0.151208	0.103924	0.113478
BNT	NA	NA	NA	NA	0.0348112	0.0997657	0.0594549	0.0464087	0.036873	0.112343	0.0495358	0.0812515	0.146144	0.040506	0.0644826	0.0268402	0.0200812	0.0325724	0.0405455	0.00763021	0.0271613	0.0831494	0.0120047	0.0400713	0.113402	0.142892	0.0742344	0.0526102	0.101672	0.0769937	0.0529156	0.0864383	0.0744821	0.0802395	0.163701	0.156139	0.0648602	0.120913	0.171285	0.0726098	0.15812	0.266791	NA	NA	0.0187401	0.0671091	0.0291992	0.0147262	0.0426731
BLD	0.454892	0.0995665	0.0780831	0.103183	0.316068	0.121167	0.0232458	0.117003	0.125326	0.0258835	0.141537	0.050507	0.064352	0.0765686	0.409883	0.0607668	0.0522303	0.121839	0.089841	0.0960873	0.0478048	0.042976	0.066958	0.138336	0.168567	0.112539	0.0757515	0.0376015	0.0527767	0.0215053	0.069304	0.128271	0.0287046	0.045834	0.090311	0.091706	0.0437829	0.104846	0.242316	0.105371	0.0975149	0.200131	0.514913	0.0730816	0.246946	0.176044	0.0341426	0.10784	0.0436046
BKR	0.131935	0.0407385	0.502868	0.0830755	0.194012	0.0491599	0.0489125	0.0572561	0.0470942	0.0719802	0.08821	0.0480047	0.0261123	0.129781	0.102591	0.10212	0.0548907	0.0717379	0.0566869	0.0772026	0.0321954	0.036618	0.0387199	0.168069	0.102422	0.180862	0.0714095	0.0334605	0.0984287	0.334765	0.181386	0.16419	0.0443119	0.0823698	0.057441	0.130461	0.0222165	0.130846	0.146752	0.0599778	0.0684089	0.132502	0.0874651	0.0689047	0.103896	0.138657	0.0526906	0.134228	0.0645193
CEC	0.8355	0.176926	NA	NA	NA	NA	0.00257332	0.225636	0.118915	0.120846	0.0662544	0.0596764	0.0709946	0.0820994	0.0246414	0.070709	0.0429117	0.106037	0.0309061	0.0382116	0.0444185	0.0871615	0.0156112	0.0418409	0.0515841	0.102715	0.069587	0.0174267	0.313203	0.061756	0.458781	0.115963	0.0473145	0.0601548	0.301515	0.345772	0.114928	0.16259	0.0921484	0.0553925	0.0797289	0.0552349	0.32012	0.367673	0.047493	0.203962	0.0137729	0.0751593	0.048857
BNH	0.163307	0.0763368	0.11092	0.0465487	0.278039	0.107171	0.0108341	0.0261923	0.0567458	0.0558607	0.139525	0.0555242	0.06995	0.144519	0.0676494	0.0288092	0.0458001	0.130987	0.0689039	0.0698586	0.046193	0.143703	0.0614574	0.103202	0.0525037	0.065166	0.109119	0.0145777	0.0157989	0.152371	0.274153	0.154709	0.0453873	0.0906603	0.025041	0.153535	0.0223475	0.15644	0.113316	0.0385583	0.165851	0.129671	0.663239	0.0663417	0.114951	0.110669	0.0234161	0.0499138	0.0099229
BLC	0.685554	0.055175	0.419398	0.690446	0.324956	0.145182	0.0641319	0.0799016	0.17893	0.366329	0.0615978	0.0255806	0.0432045	0.173036	0.386407	0.0367633	0.0674071	0.195272	0.208926	0.0809954	0.034854	0.123713	0.111301	0.0680017	0.133075	0.242382	0.0921485	0.0542986	0.0842981	0.0432752	0.284506	0.05373	0.0943545	0.0738485	0.231744	0.0182762	0.0387009	0.0713867	0.27692	0.313726	0.0772412	0.110053	0.528416	0.200879	0.332834	0.143039	0.0381762	0.252109	0.0296811
CEE	0.578156	0.124771	NA	0.289473	0.0911874	0.0619578	NA	NA	NA	NA	0.270024	0.161601	0.383246	0.0715861	0.345683	0.149783	0.588694	0.228522	0.211533	0.109877	1.1758	0.0946142	0.856376	0.42241	0.206971	0.196886	0.233009	0.114094	0.125072	0.166297	0.535455	0.193615	0.104991	0.083394	NA	NA	0.513676	0.0947755	0.225718	0.33281	0.785519	0.0271487	0.581638	0.182454	0.704673	0.56737	0.182591	0.246283	0.048671
BNN	NA	NA	NA	NA	NA	NA	0.010147	0.0968151	0.157763	0.0678348	0.217955	0.0459264	0.184624	0.110865	0.0734277	0.101229	0.0532211	0.0868113	0.0808125	0.138834	0.138603	0.154182	0.0636227	0.0498175	0.0782899	0.0645627	0.11971	0.04782	0.0666447	0.0760975	0.470451	0.294276	0.0518118	0.060955	0.219528	0.375728	0.418982	0.339372	0.105957	0.0366951	0.235315	0.226958	NA	NA	0.151076	0.259697	0.0269681	0.0469883	0.0949691
CED	0.18902	0.0623167	0.0206336	0.0914515	NA	NA	0.0972883	0.126048	0.0564203	0.0414941	0.230617	0.0239451	0.53218	0.132252	0.137947	0.0615386	0.0907593	0.0936087	0.0656275	0.0683035	0.0955478	0.0417673	0.0577845	0.100154	0.104603	0.101352	0.0983892	0.050551	0.199922	0.0448147	0.377285	0.132805	0.126192	0.0454956	0.360999	0.308511	0.0568002	0.0594043	0.104118	0.0793361	0.0914212	0.175217	0.429118	0.166741	0.106498	0.199126	0.0267742	0.104937	0.0791532
BKS	0.508474	0.235156	NA	NA	0.626437	0.0956569	0.239502	0.131595	0.19603	0.108642	0.08382	0.0573267	0.0698639	0.0379777	NA	NA	0.0629323	0.102291	NA	NA	0.109464	0.133636	NA	NA	NA	NA	NA	NA	0.181128	0.117169	0.0545077	0.10738	NA	NA	0.344224	0.0969223	0.055423	0.150268	0.0957706	0.0481093	0.026015	0.0892951	0.0762827	0.171029	0.234272	0.144542	NA	NA	NA
BLP	0.186097	0.0748594	0.160201	0.141117	0.0449117	0.0589864	0.0627639	0.0947656	0.154475	0.122159	0.0676018	0.119731	0.0764971	0.034438	0.0847698	0.050688	0.0654243	0.0469501	0.0618521	0.0507303	0.0965086	0.0590429	0.0281856	0.0654451	0.0835079	0.0521471	0.0416615	0.0789557	0.0622208	0.0140465	0.114193	0.149652	0.0787219	0.102593	0.0906318	0.189606	0.0113344	0.0578867	0.0582565	0.0512653	0.0713978	0.0714168	0.493777	0.114291	0.0625881	0.104252	0.0681049	0.0257706	0.137127
BLN	0.0629293	0.0461284	0.105971	0.0708234	0.0512465	0.0910337	0.078854	0.0834997	0.243679	0.0224697	0.153187	0.181135	0.0885275	0.0729625	0.0925388	0.021042	0.0661318	0.0299644	0.0499349	0.0470831	0.0510814	0.0544923	0.0360977	0.0225193	0.0546996	0.0752858	0.0457558	0.0463493	0.0516825	0.0365203	0.197014	0.0833865	0.104678	0.0576479	0.202857	0.157117	0.038987	0.0815011	0.0769974	0.0483237	0.0341689	0.134047	0.527563	0.117808	0.0198591	0.0798314	0.058444	0.0374328	0.095204
CDV	1.62544	0.167975	0.762934	0.0235208	0.0383436	0.0704256	0.124005	0.162993	0.24075	0.199388	0.0651716	0.112767	0.1318	0.054607	0.0601132	0.0884224	0.0408315	0.0745776	0.0185321	0.0209772	0.117473	0.0920671	0.0342883	0.0647796	0.0373344	0.0931758	0.0557036	0.0577164	0.0995847	0.0848176	0.142101	0.139258	0.0374874	0.0848194	0.390394	0.332995	0.0187918	0.101779	0.126066	0.127632	0.04687	0.0630076	1.02455	0.100863	0.0900545	0.17868	0.0787241	0.0444473	0.125056
CEF	0.185372	0.188545	0.134069	0.227589	0.229678	0.104483	0.116545	0.104943	0.0590723	0.0625434	0.0868503	0.0605823	0.196788	0.131897	0.287379	0.0529121	0.0872942	0.0809291	0.0812282	0.0963258	0.0671478	0.0206784	0.0368064	0.11772	0.0711161	0.134092	0.140307	0.042848	0.215512	0.258082	0.0636787	0.0697418	0.10405	0.0154533	0.133752	0.0754749	0.0265898	0.146709	0.085815	0.0659401	0.105938	0.0377326	0.572042	0.205692	0.109691	0.150282	0.0350049	0.182114	0.073673
ANQ	0.254802	0.0479622	0.803097	0.202099	NA	NA	0.0571958	0.0935063	0.197882	0.0877354	0.0509939	0.0853202	0.392666	0.197613	0.0960867	0.0854945	0.0989936	0.0630492	0.130768	0.0674277	0.308983	0.083861	0.122869	0.195725	0.0859675	0.170218	0.105343	0.0835321	0.0668024	0.0378455	0.494083	0.138083	0.0765932	0.0767106	0.0642612	0.238154	0.0665478	0.0239076	0.0666188	0.0577285	0.102506	0.0568318	0.449082	0.160701	0.126139	0.100883	0.0356994	0.0536307	0.139454
AVK	0.00801507	0.0451564	0.64784	0.0792375	0.206231	0.101892	0.0747887	0.11141	0.164328	0.079688	0.115829	0.10772	0.152524	0.117117	0.125433	0.104368	0.0500346	0.0692849	0.0779162	0.0559786	0.036551	0.0406959	0.0100434	0.101046	0.12489	0.0422007	0.0643843	0.0424041	0.0253644	0.126004	0.105788	0.055418	0.0490238	0.017837	0.436955	0.239309	0.00962964	0.110866	0.139118	0.127347	0.0608225	0.113039	0.754255	0.0664403	0.306507	0.0454692	0.0397158	0.0623784	0.0818132
BIK	0.137552	0.079762	0.271917	0.157681	0.103948	0.145588	0.0527011	0.0620333	0.0658752	0.10091	0.0477643	0.0899799	0.124604	0.0824951	0.0666317	0.0582643	0.0296948	0.10132	0.0208993	0.0307483	0.0617112	0.0367437	0.0475964	0.0432963	0.0805837	0.0577782	0.0378855	0.0678744	0.0600634	0.0494365	0.106199	0.0746817	0.0536657	0.0678775	0.322296	0.130505	0.0958343	0.0758153	0.110988	0.0558651	0.0814938	0.254474	0.702686	0.114999	0.113999	0.12473	0.0438139	0.0360117	0.116977
CLH	0.193303	0.196514	0.108478	0.0795659	NA	NA	NA	NA	NA	NA	0.195408	0.0615367	0.513176	0.13808	0.188332	0.141104	0.0638516	0.18149	0.0580482	0.055707	NA	NA	0.0873055	0.0293973	0.138144	0.0349875	0.195521	0.0783891	0.0842114	0.0976089	0.306178	0.0846187	0.0207715	0.0461859	NA	NA	NA	NA	0.194412	0.127514	0.141093	0.0717948	NA	NA	NA	NA	0.313182	0.158094	0.221717
AHN	0.185124	0.140616	0.160354	0.0641262	0.5674	0.170035	0.136559	0.226285	0.518233	0.254312	0.747721	0.282426	0.318357	0.777314	0.343463	0.181464	NA	NA	0.136878	0.0525627	0.100153	0.244791	2.4422	0.228496	0.347148	0.155791	0.17632	0.126729	2.89381	0.0704995	0.198586	0.188544	0.320192	0.149361	0.103095	0.231375	1.01302	0.895279	0.181734	0.0569513	0.516476	0.188656	0.558678	0.104624	1.06586	0.226102	0.622323	0.463103	0.128459
BSG	0.0464111	0.0594025	0.350397	0.0969189	0.156137	0.134106	0.181137	0.0451789	0.080626	0.100546	0.184027	0.137604	0.234321	0.0881319	0.0864651	0.145757	0.05757	0.049979	0.0768835	0.085916	0.0680025	0.0676483	0.0804862	0.109548	0.0258456	0.0921683	0.0302375	0.0888015	0.0361164	0.0500481	0.125582	0.132598	0.138827	0.0478274	0.391308	0.282914	0.21355	0.199449	0.121092	0.0807673	0.139476	0.135336	0.504454	0.174254	0.229486	0.364538	0.039085	0.14219	0.149362
SACE_YCA	0.270445	0.139419	2.25943	0.29337	0.0443245	0.142827	0.168304	0.115541	0.182474	0.121193	0.167105	0.105144	0.0980561	0.110706	0.101768	0.0647646	0.0892113	0.119312	0.0929477	0.0937598	0.093813	0.129512	0.047995	0.13539	0.0891247	0.121835	0.0898135	0.035009	0.0281992	0.159928	0.122791	0.205442	0.0855481	0.148393	0.330916	0.116508	0.121439	0.118202	0.0877159	0.0461336	0.131503	0.0757386	0.748451	0.218701	0.061675	0.0898938	0.0934495	0.0955189	0.193441
ACT	0.0229206	0.096154	0.0239586	0.133754	0.319894	0.0776941	0.0507786	0.154466	0.283692	0.432475	0.140109	0.152642	0.0869143	0.0760114	0.0916199	0.057404	0.0403911	0.0804609	0.195781	0.0614158	0.142261	0.0861561	0.143604	0.0800139	0.131171	0.140025	0.0691376	0.102927	0.113194	0.0462182	0.643027	0.211599	0.129707	0.0233773	1.05634	0.726999	0.275036	0.23983	0.412613	0.839453	0.0205832	0.0703776	0.614575	0.153722	0.164772	0.364239	0.108226	0.0938697	0.0831814
ACV	0.284719	0.14498	0.641836	0.213913	NA	NA	0.084926	0.1037	0.195122	0.331754	0.139288	0.144068	0.0842911	0.0764797	0.0771663	0.0538761	0.0213172	0.0641577	0.0646428	0.124688	0.159617	0.0445812	0.0857987	0.0798187	0.0889294	0.0418883	0.0617079	0.0460167	0.245003	0.0990532	0.490837	0.636263	0.0910569	0.0452669	0.686228	0.338853	0.200331	0.0488441	0.171532	0.145176	0.224368	0.0657856	0.443407	0.0679618	0.0950942	0.162032	0.0765916	0.185223	0.0965764
AKP	0.216798	0.154222	0.0558729	0.176957	0.56824	0.126639	0.091824	0.0828909	0.134185	0.0315083	0.104398	0.0913557	0.11997	0.0892552	NA	NA	0.0612928	0.117929	NA	NA	0.0116963	0.119794	NA	NA	NA	NA	NA	NA	0.0746214	0.0289373	0.304879	0.109339	0.0426814	0.0597344	0.154634	0.104292	0.066208	0.144634	0.0542931	0.036636	0.0523909	0.0936435	1.2474	0.172276	0.1094	0.0639944	NA	NA	0.0511955
AKV	0.0393093	0.170522	0.525096	0.0924276	0.0317136	0.33779	0.0527965	0.112737	0.0942238	0.0879025	0.0586659	0.0351277	0.20402	0.109747	0.0694636	0.0806743	0.046506	0.0611075	0.0704051	0.100534	0.107202	0.132672	0.0453667	0.0765353	0.0671176	0.072877	0.110239	0.0286421	0.0449692	0.145106	0.291017	0.102576	0.081717	0.0417002	0.382329	0.205281	0.14678	0.15486	0.0291518	0.0404537	0.181137	0.103276	0.643447	0.0703502	0.192559	0.108644	0.0367021	0.0677625	0.0753744
ALE	0.181372	0.106915	1.54441	0.0727775	0.133543	0.131629	0.0517105	0.0838662	0.0462758	0.0837785	0.0987478	0.0968601	0.113701	0.139601	0.0942649	0.0483798	0.056205	0.0571746	0.0639378	0.092947	0.03682	0.0447938	0.0466299	0.0728739	0.0342698	0.273676	0.00852043	0.0691817	0.104361	0.198683	0.0603526	0.0146074	0.068439	0.0417068	0.317073	0.129953	0.167215	0.168165	0.0450201	0.0783869	0.0877242	0.0346296	0.209201	0.193311	0.0688185	0.0506409	0.0711549	0.0598126	0.0238732
BQP	0.190757	0.152444	0.527268	0.272223	0.0709304	0.259776	0.0461654	0.0792242	0.0773758	0.0639799	0.149049	0.0780386	0.0633834	0.0542068	0.0945482	0.0938421	0.0370949	0.0768426	0.0736682	0.0973737	0.047485	0.0757898	0.0673385	0.0340994	0.102317	0.0825419	0.120345	0.0854297	0.234233	0.102131	0.538472	0.216398	0.0961966	0.0663557	0.120813	0.100181	0.0182074	0.0600092	0.117847	0.177994	0.0804102	0.255143	0.83618	0.0681801	0.0940017	0.0782461	0.0112389	0.0567064	0.0473799
BRB	NA	0.0927232	NA	0.232239	0.618164	0.160733	0.0881981	0.144853	0.147716	0.0501931	0.0948444	0.0216258	0.110144	0.112925	NA	NA	0.0653295	0.0915813	NA	NA	0.0378561	0.0324442	NA	NA	NA	NA	NA	NA	0.0356883	0.0951326	0.139132	0.0998516	NA	NA	0.0502218	0.0508674	0.0235318	0.165738	0.0386994	0.449347	0.117178	0.0602361	0.587996	0.11482	0.0808202	0.103648	0.0634456	0.0157948	0.123298
BIT	0.528398	0.0983673	0.229253	0.135265	NA	NA	0.0513649	0.0563433	0.0625734	0.0789279	0.127546	0.0604192	0.0308666	0.128322	0.0612892	0.065957	0.0579255	0.110006	0.0759804	0.0796752	0.0683089	0.109525	0.0916503	0.0950133	0.0625436	0.11752	0.0179363	0.0292187	0.389253	0.160404	0.27968	0.0740525	0.0896529	0.106902	0.0643295	0.291955	0.187163	0.103245	0.0843146	0.0529679	0.217043	0.0760383	0.128283	0.0698351	0.247892	0.176746	0.0577361	0.0475041	0.0504716
AQB	0.445361	0.107806	0.411983	0.0990328	0.228291	0.0557109	0.101079	0.0821938	0.087939	0.234364	0.0929217	0.0236232	0.0181889	0.227354	0.107018	0.0362568	0.0799267	0.0808033	0.120682	0.0915505	0.113472	0.15333	0.0830533	0.0611891	0.0974575	0.0781763	0.101337	0.0258452	0.104933	0.0755857	0.147546	0.107937	0.109749	0.0626768	0.100703	0.169586	0.0319383	0.0682413	0.424264	0.186622	0.193476	0.199037	0.288406	0.159486	0.0474746	0.02009	0.0453808	0.140518	0.17661
BRH	0.901636	0.26123	0.623074	0.142171	0.551012	0.226804	0.102888	0.0268487	0.0618021	0.0813162	0.0339298	0.100935	0.11416	0.150996	NA	NA	0.149068	0.127128	NA	NA	0.0480775	0.0866087	NA	NA	NA	NA	NA	NA	0.131999	0.0469985	0.245892	0.304798	0.0543819	0.0637218	0.214556	0.0763362	0.046963	0.105631	0.12137	0.193693	0.165224	0.15095	0.645689	0.178797	0.165167	0.14104	0.0450027	0.0778634	0.102865
ABP	0.725617	0.144168	0.948772	0.216834	0.673805	0.212325	0.175314	0.221209	0.0729484	0.167788	0.0435892	0.0819776	0.0832136	0.0824997	NA	NA	0.0895448	0.0376475	0.0593805	0.0389746	0.0894442	0.120281	0.0848173	0.127088	0.122547	0.208918	NA	NA	0.176161	0.1277	0.155785	0.131161	0.0664483	0.102914	1.84951	0.75585	0.0948756	0.0537222	0.137255	0.738317	0.159524	0.0748422	0.208112	0.235378	0.0447743	0.0537855	NA	NA	0.0974678
BIR	0.155425	0.0132006	0.391844	0.107388	0.623122	0.90912	2.21909	1.1169	1.71442	0.368721	0.106902	0.026174	0.0570165	0.0301609	0.0493813	0.0413854	0.0527131	0.0719749	0.046387	0.119816	0.0365555	0.116645	0.154326	0.0523952	0.269695	0.126195	0.0843392	0.0297101	0.0379006	0.0674806	0.397283	0.0900489	0.111429	0.0932768	2.37966	0.14994	0.294559	0.241189	0.128299	0.0688793	0.0750669	0.12214	0.439976	0.0805767	0.298695	0.274983	0.0393518	0.116591	0.042158
CPF	0.141264	0.0530977	0.570782	0.106649	NA	NA	0.131499	0.0742216	0.116175	0.0561819	0.0770365	0.0442575	0.152717	0.154028	0.0891826	0.0860489	0.0617916	0.086406	0.049459	0.0609283	0.114696	0.042315	0.0781783	0.045497	0.222015	0.0860058	0.0540795	0.0162314	0.546605	0.0787627	0.232007	0.0579481	0.0223561	0.106904	0.545363	0.380002	0.0620331	0.0719737	0.163593	0.0980836	0.0973418	0.124406	0.161615	0.104953	0.152041	0.15304	0.0725977	0.119475	0.12117
BNG	0.287057	0.243876	0.324583	0.715471	NA	NA	0.0812984	0.129063	0.116413	0.114607	0.0973785	0.0478553	0.0802455	0.0588695	0.0520013	0.0535995	0.104926	0.0730501	0.0262779	0.04258	0.0452539	0.0507477	0.0541129	0.022288	0.148419	0.0672708	0.0762664	0.0617665	0.0901567	0.137109	0.386832	0.173381	0.118552	0.153999	0.467333	0.173427	0.119905	0.0792949	0.0676861	0.0231818	0.0650153	0.225188	1.03679	0.198191	0.0591755	0.100802	0.0480937	0.0165397	0.126004
AIM	0.0230274	0.0742317	0.0427801	0.0745035	0.518892	0.1127	0.0887299	0.11981	0.105974	0.0226954	0.107862	0.159499	0.376	0.0883413	0.188967	0.290169	0.0782088	0.123773	NA	NA	0.11731	0.0462754	0.206962	0.0744284	0.31879	0.155	0.0819989	0.141697	0.100609	0.101373	0.073236	0.244683	0.0353611	0.0976407	0.27997	0.0957056	0.0447569	0.0369465	0.0705451	0.0558361	0.0557192	0.10008	1.68683	0.357115	0.040698	0.0533874	0.0721596	0.00542211	0.066452
CFB	0.192461	0.0282806	0.0984792	0.081545	0.149389	0.0472846	0.0276283	0.0936916	0.175855	0.102066	0.0409099	0.106862	0.285149	0.237722	0.0651043	0.201102	0.137541	0.0542122	0.084431	0.0843923	0.129362	0.0959259	0.100168	0.185365	0.217873	0.06882	0.0361883	0.0544321	0.148572	0.0489402	0.219199	0.869194	0.0449515	0.0953551	0.569026	0.15061	0.0665485	0.0625084	0.172703	0.0486821	0.0737301	0.0946171	0.610041	0.484663	0.228293	0.218656	0.0773239	0.03649	0.162898
CHF	0.20305	0.166942	0.0486133	0.116105	0.655971	0.226313	0.320003	0.144155	0.324743	0.181223	0.293974	0.130731	0.311625	0.0951736	0.363748	0.124933	0.208155	0.241731	0.287664	0.111909	0.428061	0.0788311	0.245937	0.0597003	0.181421	0.131978	0.375327	0.0500045	0.285004	0.0516823	0.385817	0.141978	0.271155	0.0685504	0.467428	0.303322	0.0684602	0.0693045	0.196427	0.0796262	0.191151	0.0871127	0.944327	0.114972	0.298639	0.13172	0.222433	0.0682672	0.175907
BHB	0.0663981	0.0514172	0.736717	0.0946082	NA	NA	NA	NA	0.121694	0.165134	0.145277	0.0604141	0.192401	0.0677484	0.0892177	0.112722	0.155084	0.0956424	0.0467524	0.0472443	0.128702	0.123647	0.034031	0.0842666	0.137107	0.107851	0.0650504	0.0280095	0.152121	0.0440897	0.439546	0.128202	0.169523	0.0404723	0.55595	0.378198	0.137167	0.0847414	0.0977531	0.0437095	0.19155	0.0400073	0.899793	0.353231	0.130201	0.157702	0.0755221	0.113695	0.16018
AAK	0.0847834	0.102287	0.408271	0.103517	0.512552	0.198057	0.527738	0.544747	NA	NA	NA	NA	1.06315	0.386217	0.3908	0.141982	1.61467	0.19504	NA	NA	NA	NA	1.53931	0.414117	0.429603	0.155436	0.672313	0.440442	0.458812	0.05479	5.27078	0.989693	0.936842	0.113239	0.563906	0.0980982	0.198615	0.438332	NA	NA	NA	NA	0.308418	0.204461	0.641515	0.334725	0.135751	0.145598	0.367056
AHP	0.270409	0.0444075	0.706424	0.21377	0.264018	0.599839	0.556447	0.221893	NA	NA	0.733979	0.101207	0.0923782	0.0324866	0.325785	0.080104	0.129063	0.0563194	0.146829	0.147624	0.359037	0.312249	0.236033	0.131743	0.508234	0.111827	0.195251	0.147511	0.657619	0.0757749	0.370198	0.200092	0.192593	0.214468	0.846812	0.170499	0.619896	0.482497	0.20356	0.103768	0.182788	0.198525	0.525592	0.334717	0.12513	0.19149	0.204957	0.36753	0.0904346
AET	0.176475	0.108286	0.134699	0.193148	0.138448	0.231246	0.0582508	0.0954535	0.0638651	0.140332	0.13822	0.0373798	0.122259	0.123812	0.0766514	0.035147	0.0395397	0.0702736	0.102233	0.0394086	0.0699552	0.101594	0.0639318	0.100683	0.345461	0.14898	0.164287	0.0913668	0.0987458	0.0828561	0.578329	0.267649	0.129069	0.050094	0.316182	0.291277	0.0519617	0.0629763	0.0704364	0.0677408	0.0867328	0.18924	NA	NA	0.121031	0.0709368	0.0382619	0.087104	0.0904715
AEK	0.241911	0.0873846	0.228924	0.0307018	NA	NA	NA	NA	NA	NA	NA	NA	NA	NA	NA	NA	NA	NA	NA	NA	NA	NA	NA	NA	NA	NA	NA	NA	NA	NA	NA	NA	NA	NA	NA	NA	NA	NA	NA	NA	NA	NA	0.940767	0.178082	NA	NA	NA	NA	NA
AQE	0.876863	0.118757	0.468017	0.781997	NA	NA	0.377714	0.184108	NA	NA	0.393493	0.114281	0.260803	0.120887	0.291318	0.11013	0.567007	0.0648911	0.353493	0.0366977	0.21443	0.144265	0.162305	0.266166	0.391094	0.152715	0.712523	0.247918	0.2733	0.0381526	2.45957	1.59224	0.981894	0.311758	0.945948	0.185771	0.53844	0.245145	0.314884	0.021623	NA	NA	NA	NA	0.652926	0.457201	0.286507	0.173735	0.206192
AQP	0.473034	0.180662	0.430045	0.374345	NA	NA	NA	NA	NA	NA	NA	NA	NA	NA	NA	NA	NA	NA	NA	NA	NA	NA	NA	NA	1.77463	2.01759	NA	NA	NA	NA	NA	NA	NA	NA	NA	NA	NA	NA	NA	NA	NA	NA	0.169015	0.153072	NA	NA	NA	NA	NA
ASA	0.158309	0.121552	0.0467345	0.143921	0.266667	0.0689439	0.31517	0.218845	0.361255	0.451569	0.488743	0.128454	0.402933	0.255629	0.0894243	0.198054	2.01922	0.196373	0.197023	0.105861	0.0842486	0.0896171	0.0652729	0.0963479	0.120538	0.150489	0.102426	0.0289537	0.0761679	0.0718379	0.271055	0.390746	0.117357	0.324086	0.886448	0.48395	0.792288	0.303321	0.513901	0.62578	0.0678909	0.0692767	1.0007	0.285743	0.191022	0.379709	0.205087	0.0713352	0.340302
BPL	0.416809	0.0949818	0.640632	0.13677	NA	NA	0.0783679	0.136234	0.137632	0.182284	0.192019	0.0599029	0.252549	0.0836089	0.115473	0.0415856	0.152823	0.0670029	0.112431	0.0747558	0.065728	0.0924429	0.0278711	0.0822442	0.243931	0.156163	0.118459	0.0341337	0.0878228	0.159378	0.279258	0.186226	0.0914732	0.0389123	0.179402	0.128265	0.0412091	0.0840953	0.231361	0.0820704	0.175853	0.274872	NA	NA	0.203399	0.0874916	0.0454111	0.0543978	0.0597383
AIP	0.122125	0.150705	0.58451	0.193698	0.565768	0.151049	0.127024	0.223589	0.383479	0.384188	0.0714015	0.0918084	0.230468	0.221915	0.0994502	0.236459	0.157997	0.116432	0.103435	0.0861626	0.0896895	0.117546	0.0939173	0.0817758	0.470002	0.145995	0.156969	0.0877928	0.230579	0.111475	0.238265	0.16688	0.127927	0.0950414	0.410548	0.420373	0.275464	0.100375	0.0690803	0.0381215	0.145461	0.117305	0.603183	0.134925	0.15301	0.24244	0.0911599	0.142725	0.371742
CAN	0.643023	0.0961643	0.207037	0.195286	NA	NA	NA	NA	NA	NA	0.447346	0.169546	0.297626	0.192066	0.124077	0.046705	0.305214	0.13379	0.0977686	0.109023	0.129291	0.172289	0.281942	0.0890418	0.371216	0.134344	0.0856563	0.0541336	0.348874	0.16277	0.402401	0.174166	0.31461	0.0610458	NA	NA	0.268496	0.187759	0.251904	0.079718	0.133296	0.0971419	0.642142	0.229949	0.668454	0.24523	0.20304	0.099375	0.249461
CAB	0.477479	0.0828866	1.17455	0.134552	NA	NA	NA	NA	NA	NA	0.312642	0.130894	0.351874	0.352674	0.194858	0.0529047	0.0865837	0.108746	0.241353	0.0773428	0.157099	0.101115	0.160928	0.125554	0.139885	0.0993268	0.155739	0.045157	0.129409	0.292182	0.2507	0.200143	0.0983095	0.136813	NA	NA	0.178143	0.105174	0.497072	0.112856	0.0746933	0.103562	0.301951	0.0989232	0.207485	0.2115	0.10827	0.0444656	0.166375
CAP	0.0646571	0.073614	0.845001	0.179822	NA	NA	NA	NA	0.104556	0.0300234	0.183708	0.0724234	0.168765	0.194908	0.0727967	0.0402274	0.0525879	0.0921207	0.157264	0.0753785	0.0435206	0.0846022	0.0595925	0.0911762	0.116443	0.133495	0.0783291	0.0484034	0.108992	0.0595543	0.0706204	0.180496	0.212913	0.0600959	0.324977	0.359544	0.168402	0.0475534	0.442004	0.0985021	0.126744	0.11919	0.335742	0.241064	0.306504	0.184244	0.0769943	0.0657675	0.0564836
AQC	0.183852	0.128202	0.0609432	0.207868	0.0962607	0.072705	0.0434293	0.0404818	0.094889	0.254092	0.202189	0.237859	0.143971	0.142668	0.0593058	0.0622789	0.229504	0.110141	0.132269	0.167389	0.0608199	0.107641	0.0191433	0.178845	0.272507	0.211472	0.138627	0.150904	0.469281	0.0939611	0.332469	0.164297	0.11593	0.137068	0.174379	0.249117	0.0984314	0.141486	0.136277	0.0973584	0.159693	0.105288	0.554495	0.212674	0.251801	0.0622254	0.185747	0.0935406	0.104817
AHK	0.285528	0.246244	0.128779	0.140293	NA	NA	0.121471	0.141195	0.215372	0.340827	0.198512	0.137512	0.587826	0.343144	0.053967	0.149498	0.71494	0.135979	0.374507	0.119018	0.233957	0.0932113	0.203917	0.0782254	0.506863	0.304574	0.29598	0.113674	0.111068	0.103886	0.84932	0.201024	0.155015	0.0808676	0.249794	0.146269	0.346285	0.0843988	0.0854304	0.06481	0.343446	0.211488	0.882737	0.305804	0.390279	0.128013	0.0931359	0.0732883	0.165258
AES	0.087453	0.0488212	0.0424182	0.0952846	NA	NA	NA	NA	NA	NA	NA	NA	NA	NA	0.0157555	0.575421	NA	NA	NA	NA	1.02237	0.913909	0.606863	0.237286	NA	NA	1.78327	0.583675	NA	NA	NA	NA	NA	NA	NA	NA	NA	NA	NA	NA	NA	NA	0.250229	0.145168	NA	NA	0.302014	0.127748	0.878347
AFI	1.64338	0.114311	0.749521	0.0418389	NA	NA	NA	NA	NA	NA	0.0177908	0.432609	NA	NA	1.18255	0.165844	0.267208	0.223582	NA	NA	0.164602	0.183758	0.924095	0.350137	NA	NA	1.18158	0.50145	NA	NA	NA	NA	NA	NA	0.362024	0.239385	0.251562	0.142765	0.488273	0.139493	0.423393	0.216113	1.83269	0.0865066	NA	NA	0.2148	0.122827	0.351564
BPR	NA	NA	NA	NA	NA	NA	0.0752478	0.0432197	0.152233	0.0240766	0.360785	0.0429217	0.174993	0.225921	0.083675	0.0782556	0.12759	0.0668235	0.111279	0.0760695	0.0837684	0.157485	0.162104	0.069078	0.390226	0.118833	0.303534	0.191985	0.193319	0.131647	0.363926	0.293864	0.296653	0.126732	0.285636	0.34349	0.441741	0.176271	0.192814	0.0620535	0.109633	0.149682	NA	NA	0.303408	0.248842	0.0689865	0.0712189	0.487935
AIA	0.1717	0.100362	0.0968794	0.154473	NA	NA	NA	NA	NA	NA	0.395639	0.204043	0.859613	0.222401	0.0453251	0.0930614	0.295273	0.203714	1.25276	0.102786	0.168635	0.0931308	1.01201	0.088991	0.737389	0.250923	0.407552	0.670355	0.699093	0.171287	0.713651	0.0968142	0.521002	0.142766	NA	NA	0.219648	0.0814831	0.249976	0.443175	0.360347	0.25071	0.202051	0.184981	0.526837	0.606838	0.389409	0.170789	0.415434
BVT	0.23334	0.0556767	0.195724	0.0658947	NA	NA	NA	NA	NA	NA	0.349827	0.205825	0.751319	0.589042	0.151164	0.149389	0.0351637	0.172069	0.287821	0.165963	0.192801	0.209835	0.252372	0.1987	0.529962	0.165312	0.289263	0.105348	0.693574	0.246286	0.239784	0.233504	0.322125	0.0665634	NA	NA	0.179856	0.168839	0.213627	0.0859832	0.141155	0.173163	0.206892	0.0388956	0.245776	0.18498	0.159558	0.167014	0.213626
CAA	0.117194	0.0515104	0.342656	0.140173	NA	NA	NA	NA	NA	NA	0.155145	0.0428877	0.919857	0.581546	0.210529	0.102353	0.206946	0.11523	0.471869	0.202806	0.0505544	0.157135	0.354094	0.180191	0.891277	0.201968	0.255404	0.101049	0.318513	0.102713	0.638467	0.24312	0.246147	0.0796321	0.712646	0.420476	0.439582	0.0980545	0.213233	0.0970144	0.473659	0.205332	0.232994	0.119114	0.151401	0.28755	0.249378	0.23974	0.213327
CAC	0.0814199	0.0125421	0.373904	0.0981893	NA	NA	NA	NA	NA	NA	0.194536	0.0620361	0.863336	0.441113	0.141016	0.142647	0.111661	0.09887	0.280697	0.237104	0.0843753	0.363324	0.210288	0.237251	0.779396	0.10399	0.295113	0.0781899	0.21561	0.0939786	0.568633	0.132588	0.229947	0.0985655	NA	NA	0.265606	0.0559592	0.0713215	0.0241875	0.0977807	0.262574	0.318546	0.064519	0.2543	0.268113	0.155404	0.116141	0.153046
BVV	0.48188	0.0486031	0.137092	0.185293	NA	NA	NA	NA	NA	NA	0.409482	0.163369	1.18404	0.521776	0.0959449	0.134923	0.196074	0.0860817	0.593831	0.214953	0.398716	0.222933	0.450464	0.26849	0.823835	0.098043	0.290283	0.0519425	1.30226	0.216818	0.729576	0.345309	0.229164	0.0474182	NA	NA	0.271365	0.134243	0.322428	0.103462	0.31258	0.343289	0.109155	0.164808	0.00034097	0.482367	0.244839	0.148572	0.264047
CAD	0.753569	0.0305412	0.102268	0.0780399	NA	NA	NA	NA	0.292725	0.284452	0.190013	0.0947674	0.52018	0.350603	0.114718	0.184994	0.0891201	0.0893339	0.243483	0.225564	0.0511446	0.30618	0.233045	0.271193	0.621828	0.0835516	0.26809	0.0786268	0.576427	0.0817166	0.571968	0.29404	0.0613844	0.0929048	0.0476279	0.461319	0.145764	0.148279	0.217523	0.0494492	0.0365302	0.373937	0.731585	0.170882	0.171654	0.243621	0.128087	0.0957148	0.0630419
CAM	0.150636	0.126507	0.744706	0.233204	NA	NA	NA	NA	NA	NA	0.448943	0.253987	0.141181	0.240502	0.0531343	0.05613	0.0940371	0.045695	0.109146	0.0242349	0.0783949	0.0613958	0.061844	0.0698509	0.189886	0.184368	0.0653663	0.0718542	0.099222	0.12693	0.493944	0.25293	0.201998	0.113137	0.028605	0.354317	0.327121	0.0475004	0.754804	0.195692	0.20216	0.17501	0.764147	0.130243	0.345658	0.0325579	0.0921829	0.0597372	0.127615
CAQ	0.569226	0.0950848	0.971664	0.207412	NA	NA	NA	NA	NA	NA	0.391231	0.317844	0.183863	0.0808738	0.0534425	0.0410637	0.16399	0.204542	0.204824	0.0404176	0.059773	0.0454523	0.0411267	0.202998	0.19507	0.23083	0.0579748	0.0885147	0.305743	0.138135	0.292981	0.181071	0.208683	0.0725003	0.467385	0.37202	0.126179	0.0838823	0.440706	0.240426	0.0913782	0.207083	0.512205	0.236728	0.119357	0.0824315	0.0503886	0.0933802	0.210857
CBB	0.28187	0.120608	0.302396	0.19035	NA	NA	0.156154	0.17869	NA	NA	0.294421	0.0632984	0.365829	0.18551	0.141333	0.067751	0.0461946	0.131582	0.198606	0.0737774	0.188861	0.130393	0.175417	0.10899	0.0677638	0.0692636	0.201626	0.0362365	0.138152	0.101154	0.39934	0.165384	0.151697	0.185381	NA	NA	0.296909	1.16714	0.314866	0.338644	0.235883	0.029976	0.18282	0.064427	0.103876	0.15092	0.213494	0.267052	0.157847
CBE	0.443294	0.136625	0.167538	0.264169	NA	NA	NA	NA	0.044227	0.187905	0.207425	0.0795463	0.51093	0.250555	0.0781447	0.102378	0.0607537	0.0222963	0.227219	0.0616556	0.0638433	0.172548	0.278626	0.134299	0.321008	0.287584	0.205743	0.0924509	0.140274	0.126197	0.106731	0.0416897	0.144294	0.189663	NA	NA	0.286925	0.903387	0.156517	0.1809	0.144758	0.269381	0.394651	0.105969	0.208057	0.0150672	0.140413	0.330778	0.137583
AAE	0.37605	0.0579032	0.465845	0.243383	0.197233	0.0856875	0.202612	0.200618	0.448048	0.0826575	0.212187	0.215394	0.269293	0.150924	0.273488	0.18969	0.625774	0.0894488	0.601193	0.191399	0.55456	0.196339	0.354708	0.0540911	0.34043	0.170416	0.187787	0.167188	0.600089	0.153361	0.528622	0.569919	0.448573	0.201794	0.272829	0.391925	0.515586	0.203341	0.560306	0.122816	0.139675	0.196129	0.493252	0.132172	0.292342	0.366754	0.151926	0.228343	0.34982
AIB	1.09839	0.206418	0.462792	0.248904	NA	NA	NA	NA	0.342242	0.169672	0.310704	0.160708	0.553827	0.157586	0.178444	0.113694	0.443557	0.0990359	0.509763	0.187516	0.166374	0.0672118	0.168941	0.0521323	0.881742	0.204193	0.128468	0.0828798	0.560709	0.160406	0.731282	0.150742	0.347164	0.0628951	1.08575	0.347172	0.567595	1.22794	0.172711	0.33424	0.0310874	0.210652	0.993104	0.211226	0.140759	0.142692	0.181088	0.0575272	0.43721
CAS	0.12809	0.0282598	0.272417	0.0506833	0.172116	0.0959062	0.148406	0.215779	0.111328	0.121805	0.355706	0.066141	0.358495	0.0453452	0.146337	0.109817	0.102733	0.149814	0.119705	0.107023	0.0226286	0.175114	0.0787332	0.23738	0.196228	0.149956	0.216153	0.025197	0.0360283	0.151289	0.072275	0.179418	0.0565461	0.117557	0.351628	0.284293	0.0593285	0.0617417	0.0712994	0.0810929	0.0732917	0.21143	0.293205	0.128587	0.280179	0.0773937	0.0876618	0.113921	0.0442475
CAR	0.205765	0.0908848	0.0482238	0.134912	NA	NA	0.0558345	0.0302293	0.0973397	0.242595	0.359931	0.0279583	0.213208	0.176944	0.0396587	0.0348321	0.0354534	0.0753603	0.142601	0.0660822	0.0576015	0.114273	0.0557872	0.20593	0.194335	0.10185	0.236232	0.0359052	0.0796928	0.080863	0.145225	0.101365	0.0805586	0.0870115	0.522786	0.175683	0.0755221	0.0783262	0.379355	0.151856	0.120488	0.278759	0.483693	0.0731435	0.250563	0.0819682	0.0866903	0.0883933	0.0942327
CAT	0.222217	0.0931159	0.139016	0.0654859	0.577016	0.0971084	0.233631	0.133292	0.0946978	0.110218	0.380533	0.0598137	0.108742	0.138483	0.098774	0.101447	0.102868	0.143836	0.19043	0.0740537	0.105859	0.099241	0.145303	0.260143	0.158014	0.125909	0.0224277	0.0219705	0.066847	0.0522999	0.102957	0.277148	0.0227412	0.103304	0.30034	0.186389	0.0728872	0.116159	0.0588374	0.0430352	0.0550028	0.0614277	0.0346438	0.117719	0.0571546	0.138883	0.0332217	0.0634384	0.151903
CBC	0.0739102	0.0288438	0.454983	0.101923	0.15954	0.165417	0.0701945	0.0342408	0.149531	0.121073	0.182439	0.044553	0.230027	0.120488	0.0879386	0.0637835	0.0991209	0.0918935	0.195485	0.0474965	0.0855287	0.127749	0.133984	0.0912937	0.185294	0.0524653	0.0906163	0.0492303	0.131188	0.0749424	0.101502	0.0943184	0.119495	0.0801371	0.315875	0.385495	0.105656	0.0562673	0.148058	0.201433	0.0728524	0.0293647	0.040819	0.0545951	0.163014	0.0629426	0.0735157	0.1196	0.102713
CAV	0.0723259	0.105477	0.11485	0.0741858	0.412451	0.0770913	0.0981826	0.188689	0.209203	0.397158	0.388898	0.0642898	0.169806	0.127905	NA	NA	0.216903	0.148968	0.161328	0.0537525	0.097252	0.0880263	0.0518436	0.0753154	0.0767083	0.10012	0.359216	0.317368	0.102674	0.0718394	0.0978024	0.0723412	0.0543858	0.0459131	0.356153	0.161536	0.0600708	0.859814	0.077038	0.473803	0.0826041	0.0468842	0.125167	0.152257	0.142717	0.167628	0.0674337	0.0729999	0.0446405
CBD	0.525562	0.0704362	0.833538	0.137323	0.123247	0.250344	0.053468	0.0964091	0.0370416	0.513183	0.264298	0.0411452	0.276439	0.0832406	0.148485	0.0724909	0.0613788	0.0420307	0.139288	0.037681	0.0407828	0.0876431	0.0397231	0.0946429	0.175235	0.106138	0.172879	0.0348618	0.0781351	0.0697339	0.32364	0.147636	0.0844193	0.0943594	0.263854	0.352581	0.101718	0.0324324	0.162006	0.225055	0.0658807	0.172208	0.597191	0.0996892	0.196794	0.0418904	0.0434751	0.102186	0.0891397
AFV	1.2028	0.0960069	0.718308	0.472292	NA	NA	NA	NA	NA	NA	0.363028	0.279329	NA	NA	0.0795404	0.125698	0.0593536	0.1401	0.0672596	0.101305	NA	NA	0.30945	0.0850627	0.978286	0.40842	0.328059	0.345802	0.409243	0.186934	0.930773	0.390806	0.29043	0.157443	NA	NA	NA	NA	NA	NA	0.234965	0.160408	1.18442	0.303123	NA	NA	0.214727	0.338902	0.0991036
ART	NA	NA	NA	NA	NA	NA	0.0955828	0.0505229	0.0453158	0.383027	0.624971	0.110682	0.189239	0.111238	NA	NA	0.057275	0.187958	0.167669	0.10202	0.152548	0.1481	0.0891272	0.0456245	0.116747	0.114719	0.767314	0.217473	0.0902886	0.0675183	0.405026	0.168471	0.097252	0.074344	0.671303	0.167598	0.141594	0.202722	0.223593	0.633527	0.230275	0.0957176	NA	NA	0.204669	0.177686	0.0755215	0.055671	0.149619
AIC	0.0727333	0.0354757	0.174656	0.115782	NA	NA	NA	NA	NA	NA	0.186724	0.216611	0.586766	0.251311	0.219158	0.145741	0.198308	0.130027	0.402951	0.110903	0.179731	0.152326	0.205783	0.234967	0.613771	0.149909	0.22978	0.0965705	0.328114	0.120301	0.883257	0.342715	0.0586194	0.0533252	NA	NA	0.189854	0.0846616	0.119328	0.0615565	0.327468	0.117287	0.267583	0.130962	NA	NA	0.116251	0.203113	0.104542
SACE_YAF	0.190414	0.0919236	NA	NA	0.540047	0.151868	0.168576	0.1367	0.172646	0.272409	0.582639	0.142057	0.126775	0.170091	0.16136	0.0900688	0.0787465	0.127878	0.0526561	0.0541459	0.189185	0.194398	0.11125	0.0445011	0.0505765	0.214009	0.160887	0.111629	0.111994	0.0583352	0.236075	0.130606	0.0652483	0.118498	0.363528	0.533673	0.262385	0.514769	0.400675	0.0441774	0.116874	0.0890895	NA	NA	0.235294	0.116347	0.0456183	0.0750719	0.12124
BSR	0.325197	0.0818301	0.117114	0.16053	0.226689	0.106267	0.0302298	0.137732	0.252237	0.14263	0.127965	0.137096	0.111671	0.11193	0.0740972	0.0696839	0.159471	0.120564	0.0818148	0.0187333	0.085287	0.0917454	0.0928487	0.0836452	0.0764102	0.103016	0.132815	0.0706175	0.0423932	0.118087	0.149632	0.166465	0.0555515	0.122983	0.20497	0.0939708	0.0605992	0.10011	0.0418915	0.0815117	0.201001	0.0529222	1.13205	0.0145964	0.277297	0.114904	0.0760191	0.0870583	0.0781052
BSS	0.28374	0.0699924	0.0669519	0.195857	0.0722522	0.188885	0.108143	0.0960528	0.172039	0.148757	0.152059	0.130783	0.196171	0.0567486	0.0781678	0.0534868	0.0617676	0.0729465	0.0764676	0.0730393	0.121722	0.0492625	0.0683845	0.084343	0.109767	0.271649	0.132592	0.248216	0.0766291	0.0745185	0.211941	0.137413	0.0833995	0.0377114	0.0816967	0.208744	0.104004	0.152342	0.0723065	0.0150613	0.128101	0.0722161	0.497264	0.0971518	0.142754	0.0511509	0.0692624	0.0575642	0.0130814
BTR	0.280504	0.0664526	0.210986	0.140325	NA	NA	0.109183	0.0897871	0.204868	0.146755	0.0629693	0.0640305	0.274905	0.152128	0.148336	0.0719606	0.0616147	0.0650698	0.0750948	0.049906	0.196855	0.132574	0.0693641	0.0735669	0.122351	0.0342463	0.0477556	0.0385853	0.258069	0.0754641	0.311732	0.106282	0.051229	0.134227	0.299656	0.52781	0.146094	0.169542	0.126331	0.0203104	0.2668	0.105466	0.904629	0.170133	0.163333	0.169446	0.0607104	0.0737686	0.0609668
BTP	0.140431	0.0565666	0.121244	0.171093	NA	NA	NA	NA	0.13158	0.172828	0.154527	0.0696708	0.136199	0.186574	0.14407	0.0278013	0.123748	0.0693987	0.0482196	0.0606246	0.183544	0.146953	0.120946	0.0790979	0.104581	0.0306314	0.161998	0.0599279	0.0339845	0.0923532	0.301869	0.103145	0.0464132	0.163749	0.469261	0.579813	0.23625	0.28536	0.215877	0.0687463	0.337714	0.0975132	1.45308	0.224897	0.271756	0.145969	0.085221	0.0974428	0.0308064
ASR	NA	NA	NA	NA	NA	NA	0.205742	0.0276588	0.167771	0.150914	0.12881	0.0160979	0.12552	0.175654	0.0541555	0.0159517	0.0831391	0.0334414	0.0709628	0.0692902	0.0668316	0.061412	0.111786	0.0952744	0.154023	0.134923	0.114177	0.0670577	0.0474929	0.064536	0.43706	0.0517969	0.0979024	0.121281	0.221478	0.190383	0.364545	0.26551	0.350425	0.0949545	0.340387	0.0400867	0.416437	0.0995725	0.162103	0.114954	0.0811541	0.0897958	0.114263
SACE_YDJ	NA	NA	NA	NA	NA	NA	NA	NA	NA	NA	NA	NA	NA	NA	NA	NA	NA	NA	NA	NA	NA	NA	NA	NA	NA	NA	NA	NA	NA	NA	NA	NA	NA	NA	NA	NA	NA	NA	NA	NA	NA	NA	NA	NA	NA	NA	NA	NA	NA
AVB	NA	0.0719706	0.330112	0.193219	NA	NA	0.067656	0.480826	0.0740946	0.139202	0.156873	0.0757783	0.0817676	0.248331	0.0166806	0.0659353	0.315651	0.083725	0.117559	0.064143	0.0659488	0.0896447	0.127302	0.135329	0.184026	0.0547525	0.0933528	0.0328769	0.268374	0.0359021	0.275439	0.145067	0.244774	0.0410395	0.664762	0.350089	0.0638983	0.0972926	0.286878	0.10178	0.170398	0.0793334	0.164725	0.113287	0.22484	0.412148	0.249602	0.0919353	0.298942
CDT	0.403334	0.199656	0.173096	0.115386	0.101882	0.182803	0.0642783	0.0826615	0.0608924	0.0662462	0.0430196	0.0721764	0.0253891	0.150941	0.103835	0.128076	0.0304318	0.161196	0.0733744	0.0391815	0.0541585	0.0507584	0.0350431	0.0382365	0.218674	0.0316043	0.114028	0.035612	0.116744	0.0932763	0.11183	0.14026	0.0605162	0.0762829	0.313321	0.0862584	0.0368494	0.082613	0.0593199	0.0421142	0.0393096	0.08464	0.411499	0.135553	0.205922	0.0441311	0.0357342	0.0583552	0.034803
CPG	0.898762	0.0261646	0.224707	0.0836172	NA	NA	0.0634831	0.108001	0.191365	0.23918	0.0349685	0.108688	0.250751	0.0569305	0.0979682	0.110534	0.0433365	0.0539696	0.0976195	0.0924186	0.132998	0.136654	0.0525391	0.0667343	0.0438266	0.174196	0.045272	0.0475998	0.0407059	0.044461	0.282651	0.110745	0.123006	0.0602409	0.575118	0.318662	0.0768267	0.0307718	0.391818	0.0516294	0.0743666	0.206892	0.1652	0.185561	0.220185	0.0748997	0.0754647	0.0541353	0.177893
ABM	0.156038	0.0877442	0.102057	0.157033	NA	NA	NA	NA	NA	NA	0.808457	0.188303	NA	NA	NA	NA	NA	NA	NA	NA	0.392004	0.232072	0.280196	0.133132	NA	NA	0.194687	0.0624696	NA	NA	NA	NA	1.17382	0.281468	NA	NA	0.0679649	0.309589	NA	NA	0.827772	0.268218	0.857223	0.254726	NA	NA	NA	NA	NA
AHM	0.177602	0.140817	0.118033	0.36657	0.270078	0.129362	0.303629	0.105045	0.549352	0.168526	0.459302	0.0682416	0.499565	0.142962	0.78553	0.155436	0.441233	0.158787	1.06816	0.0511186	0.365623	0.183606	1.80696	0.0572463	0.541895	0.192443	0.206182	0.166413	0.33717	0.0819005	0.67132	0.185113	1.16912	0.0238026	0.838093	0.152236	0.0537553	0.028383	NA	NA	0.293438	0.0606506	0.287258	0.0229412	0.180864	0.159827	0.272117	0.0714997	0.2961
AQA	0.215934	0.0986698	0.113426	0.166226	0.169983	0.231686	0.0505354	0.157029	0.0517417	0.139589	0.0327685	0.0642419	0.0817606	0.173626	0.0571773	0.0508025	0.149105	0.113452	0.0533795	0.0377964	0.121161	0.06265	0.0362329	0.0456145	0.0541547	0.0720252	0.0534234	0.0900637	0.156634	0.080415	0.209616	0.211561	0.0603559	0.0833159	0.166109	0.0398929	0.117611	0.129253	0.979095	0.83134	0.232193	0.109939	0.457496	0.229903	0.0767436	0.111614	0.0346069	0.0944243	0.038099
AQD	0.314967	0.0534242	0.0994585	0.0931135	0.113682	0.136278	0.031897	0.040586	0.123575	0.146998	0.672336	0.44558	0.221181	0.0270889	0.120663	0.129007	0.128982	0.0884191	0.0816716	0.0665874	0.0650586	0.0648912	0.0401959	0.0561211	0.434076	0.197464	0.0120362	0.0444361	0.106062	0.0422075	0.186561	0.133974	0.0841254	0.0232796	0.42111	0.13615	0.0479382	0.0503637	NA	NA	0.160539	0.226216	0.546666	0.113202	0.0669932	0.0860037	0.00899608	0.103033	0.12775
ATQ	0.446445	0.25188	0.149468	0.436552	NA	NA	0.258468	0.350994	0.293331	0.25171	0.184584	0.048291	0.137567	0.0414673	0.143714	0.106419	0.130247	0.0500686	0.0913034	0.0645347	0.0227065	0.028706	0.0459418	0.0623847	0.236136	0.108264	0.179529	0.0395596	0.208871	0.120434	0.28027	0.270194	0.166851	0.0382369	1.02871	0.826966	0.0392558	0.0932928	NA	NA	0.220494	0.150701	0.680589	0.255482	0.203343	0.340376	0.0715765	0.138293	0.123466
CGD	0.201382	0.0455381	0.36596	0.150036	0.0660993	0.236955	0.0523217	0.0825118	0.0975576	0.0598774	0.0352958	0.0474863	0.220163	0.192063	0.0170638	0.075137	0.0281854	0.081681	0.0704	0.0360974	0.0155942	0.0984139	0.0606525	0.0814229	0.0927215	0.197928	0.110525	0.0640653	0.0413204	0.0938423	0.323782	0.171319	0.0527645	0.106831	0.136378	0.0932811	0.0690117	0.0873094	0.114583	0.0412767	0.110628	0.098782	0.317368	0.0525289	0.211321	0.166187	0.0492058	0.190895	0.0462738
CGE	0.270613	0.101672	0.0548963	0.235498	0.104867	0.187627	0.0243257	0.0617242	0.0808269	0.0755029	0.0520342	0.0673168	0.078417	0.0451605	0.0977309	0.0288041	0.0484662	0.176015	0.0456584	0.0407684	0.0466183	0.0375466	0.0449511	0.117628	0.161145	0.27022	0.0534631	0.0451729	0.0692135	0.0333068	0.473199	0.248476	0.0495636	0.0977819	0.0509753	0.0876295	0.0354186	0.109457	0.0796102	0.0346243	0.0839146	0.0675951	0.369839	0.0904896	0.173828	0.105459	0.0427493	0.112008	0.0244906
AHL	0.0711943	0.135963	0.039199	0.204496	0.120551	0.164982	0.0365249	0.0380122	0.287506	0.0723601	0.12286	0.0532715	0.315925	0.0640786	0.0541116	0.0720037	0.299223	0.177601	0.180533	0.1744	0.105278	0.0790498	0.0892888	0.151789	0.139203	0.0589821	0.0760917	0.0374279	0.399013	0.0624905	0.216733	0.169943	0.114381	0.023688	0.569743	0.124202	0.0362277	0.0776436	0.126736	0.0396265	0.0249092	0.120395	0.248455	0.0543625	0.111124	0.182347	0.0791559	0.0387414	0.112831
BRK	0.142415	0.0767204	0.131544	0.0307395	1.13908	0.166161	0.139646	0.313751	0.265072	0.0715318	0.032118	0.0589929	0.0746676	0.0713358	0.262167	0.151558	0.0497947	0.149103	0.264343	0.123732	0.363007	0.0667816	0.0614714	0.0473599	0.361103	0.311543	0.447118	0.0676139	0.3097	0.110921	0.300366	0.260469	0.256835	0.0739679	0.156361	0.103207	0.0622054	0.158962	0.327017	0.216992	0.0704737	0.0662761	0.944777	0.454051	0.0725367	0.22118	0.175973	0.232211	0.173445
SACE_YBR	5.13842	0.160981	0.404927	0.314619	0.508869	0.203902	0.195218	0.127979	0.0989859	0.0777045	0.0349912	0.12716	0.269069	0.130378	0.316652	0.0667799	0.11867	0.143385	0.11199	0.0601679	0.199949	0.10455	0.231851	0.0899172	0.203439	0.0977618	0.311597	0.0688969	0.330468	0.47911	0.209071	0.157001	0.0688088	0.0587921	0.119399	0.0991388	0.0755793	0.129968	0.168362	0.0956245	0.105007	0.211922	0.707763	0.0947748	0.276001	0.175679	0.0615465	0.107838	0.123225
AID	0.796995	0.247758	0.26212	0.231947	NA	NA	0.0178593	0.101471	0.186561	0.154103	0.095267	0.0410704	0.197494	0.0948008	0.0462084	0.04926	0.0964264	0.0825705	0.0536212	0.0470045	0.0244237	0.0387671	0.063393	0.116761	0.244755	0.0300174	0.0385022	0.0422047	0.100904	0.0437618	0.498955	0.128867	0.0782588	0.0633267	0.128849	0.113912	0.0688987	0.0513172	0.426545	0.371931	0.177329	0.102624	NA	NA	0.255947	0.388701	0.0258567	0.0416019	0.0701546
AIE	0.0618257	0.107661	0.0644029	0.245226	0.530388	0.468277	0.170065	0.113814	0.119011	0.072493	0.177038	0.0371534	0.23804	0.0747122	0.176484	0.0630579	0.354553	0.0435143	0.173062	0.0668825	0.221688	0.200716	0.136796	0.222973	0.148245	0.0917981	0.0905525	0.163854	0.61352	0.213651	0.499341	0.264289	0.106488	0.0956408	0.406168	0.25635	0.211738	0.241066	0.439425	0.254928	0.160916	0.160994	0.335234	0.146677	0.350902	0.311483	0.0675301	0.0344843	0.120214
SACE_YAE	0.108531	0.0692786	0.307051	0.184611	0.178435	0.186454	0.0735458	0.141405	0.0819378	0.0554371	0.071046	0.0615495	0.147888	0.0766897	0.558736	0.0725138	0.259064	0.0995302	0.0987671	0.076109	0.0399781	0.0978442	0.0472717	0.0327986	0.183829	0.0651995	0.122205	0.05945	0.118727	0.102207	0.253639	0.161394	0.0765277	0.0919339	0.342148	0.149622	0.0906932	0.122626	0.188646	0.574662	0.151256	0.0864437	1.09307	0.506305	0.349738	0.0992148	0.0339345	0.0553844	0.0567189
SACE_YDM	1.33406	0.668674	1.03218	0.402903	0.0808397	0.127032	0.0617001	0.134325	0.121414	0.104161	0.0758774	0.140051	0.0738722	0.0910278	0.0876274	0.0293448	0.0387776	0.0623945	0.0610205	0.0517385	0.0975506	0.0785726	0.034828	0.110724	0.107775	0.0616292	0.0528381	0.0448989	0.0586844	0.0405846	0.152814	0.159414	0.096236	0.0582038	0.252559	0.0766261	0.0230699	0.0832067	0.124365	0.0554713	0.134529	0.0680646	0.504992	0.104299	0.159314	0.0672242	0.0231008	0.0801571	0.142706
AGN	0.304422	0.0561774	0.142519	0.15572	0.236235	0.327825	NA	NA	NA	NA	NA	NA	0.575979	0.0923195	1.78423	0.214813	0.358523	0.29489	0.594397	0.0854291	0.921768	0.0665545	1.16815	0.177164	0.372452	0.295542	0.503437	0.00621182	NA	NA	0.731854	0.46612	0.380009	0.0922193	0.0727301	0.277461	1.89591	0.278292	NA	NA	NA	NA	0.0886658	0.170652	0.135538	0.259054	0.118452	0.208618	0.122001
AST	NA	NA	NA	NA	NA	NA	0.147874	0.404079	0.275616	0.211545	0.231701	0.0610719	0.119589	0.0483802	0.087946	0.062036	0.0272153	0.0353865	0.0579264	0.0378927	0.0766733	0.104022	0.0403725	0.17258	0.018898	0.204887	0.0629746	0.0559053	0.119987	0.0483094	0.188677	0.0963558	0.162115	0.0565523	0.287218	0.336986	0.127312	0.042006	0.117141	0.0629753	0.12431	0.109977	0.495379	0.228773	0.133006	0.11036	0.0460974	0.0914179	0.17243
BHE	0.319981	0.0824604	0.242066	0.0790243	0.217325	0.305548	0.0412503	0.0955173	0.0777229	0.126095	0.0699386	0.0977264	0.0557516	0.0606148	0.0952041	0.0281006	0.0497059	0.0507681	0.0347386	0.073749	0.0538908	0.0766747	0.0691115	0.0883339	0.186664	0.0756529	0.042469	0.0368342	0.0522921	0.110187	0.0669996	0.100723	0.0211592	0.0387196	0.134354	0.111372	0.0836988	0.118782	0.215275	0.105339	0.126119	0.140692	0.15136	0.163883	0.089399	0.0625543	0.0987399	0.0754311	0.0774541
BHD	0.0437149	0.090677	0.432297	0.0361145	NA	NA	NA	NA	NA	NA	NA	NA	NA	NA	NA	NA	NA	NA	NA	NA	NA	NA	NA	NA	1.11085	0.214706	0.847214	0.598168	NA	NA	NA	NA	0.241837	0.162164	NA	NA	0.799774	0.188939	NA	NA	NA	NA	0.258561	0.0743746	NA	NA	NA	NA	NA
BHM	0.120805	0.0641261	0.210185	0.105402	0.234151	0.167791	0.0691145	0.103942	0.0416374	0.133752	0.088891	0.0561619	0.24845	0.172947	0.11154	0.124443	0.0902945	0.0661147	0.217377	0.106566	0.102021	0.183596	0.144948	0.0808179	0.256101	0.122317	0.0589046	0.0579608	0.229841	0.0960516	0.578348	0.253244	0.114079	0.0867759	0.0594033	0.116346	0.105882	0.0981836	0.131097	0.0472841	0.168656	0.235331	1.25093	0.129057	0.17262	0.406052	0.0754854	0.0564817	0.250361
BHT	0.0522055	0.0388464	0.0343645	0.0874153	0.112615	0.216739	0.0797502	0.0327834	0.0800136	0.131018	0.0764621	0.034974	0.137623	0.128109	0.201137	0.0510169	0.0964092	0.0946644	0.0947901	0.113571	0.0530453	0.075164	0.0155192	0.0848178	0.0731455	0.107739	0.0998072	0.0817994	0.148895	0.0878882	0.0665356	0.108795	0.0996124	0.043741	0.0523092	0.237889	0.31611	0.348915	0.326481	0.181436	0.203217	0.10939	0.23643	0.12434	0.217044	0.266635	0.0626008	0.108473	0.0779897
ASV	NA	NA	NA	NA	0.184809	0.16345	0.0938676	0.0710091	0.114178	0.156352	0.0361211	0.0525638	0.0805137	0.180961	0.130296	0.0797666	0.0398582	0.123684	0.0795208	0.128448	0.0652299	0.0961492	0.12707	0.113103	0.0715806	0.0550343	0.0540981	0.0298201	0.100929	0.113186	0.380847	0.12946	0.182398	0.0695436	0.0976599	0.366844	0.0475035	0.148142	0.0596938	0.0806218	0.133649	0.0549816	NA	NA	0.333255	0.210004	0.0261647	0.186492	0.0728563
AHF	0.617485	0.0164299	1.52436	0.0666549	0.0948676	0.169338	0.0424203	0.0612198	0.0753339	0.232351	0.0332519	0.086682	0.13921	0.140041	0.145288	0.1015	0.0345204	0.0439427	0.0728385	0.0405699	0.0482913	0.0397206	0.0892121	0.263869	0.155993	0.128285	0.0938139	0.0309486	0.138601	0.105077	0.147806	0.110834	0.104863	0.0719933	0.10096	0.0631498	0.0839588	0.0564976	0.23374	0.0455421	0.224405	0.326006	NA	NA	0.231282	0.199118	0.0181399	0.142682	NA
AMP	0.0436178	0.0258841	0.0590689	0.184295	0.215734	0.335696	0.481701	0.178422	NA	NA	0.436468	0.0619728	0.337572	0.259114	0.0311131	0.0623402	0.120571	0.0529572	0.0629749	0.106404	0.147864	0.220143	0.0792051	0.327931	0.282002	0.455469	0.0235605	0.105496	NA	NA	0.6863	0.16497	0.18488	0.164143	2.19086	0.305196	0.193126	0.0467896	0.218203	0.0594166	0.0804967	0.0401297	0.300535	0.149293	0.482358	0.127392	0.559062	0.123076	0.0859534
CPB	0.157306	0.0947723	0.0620019	0.140577	0.455389	0.152552	0.0821997	0.240654	0.782507	0.168388	0.127014	0.0548816	0.588376	0.537939	0.0496757	0.197597	0.0803888	0.0400574	0.0351746	0.0879277	0.439396	0.349555	0.276379	0.32875	0.197258	0.193972	0.476245	0.218297	0.396443	0.303199	0.764815	0.0870992	0.187734	0.0931542	0.424664	0.155286	0.232963	0.169912	0.259707	0.034863	0.076801	0.10042	0.532052	0.113989	0.348758	0.175671	0.19526	0.20561	0.151525
ACS	0.280913	0.050603	0.176575	0.0771703	0.100778	0.0617743	0.0728197	0.110677	0.080631	0.143968	0.0768463	0.0945577	0.0952278	0.0668907	0.123985	0.0969942	0.0308241	0.0740606	0.0986409	0.0351932	0.0567845	0.0344284	0.0536031	0.102542	0.16471	0.191727	0.0630704	0.0598869	0.064907	0.0387932	0.378281	0.13379	0.175969	0.0418604	0.076197	0.22238	0.0625849	0.0516938	0.12915	0.0537687	0.151715	0.089309	0.513746	0.0384686	0.0356583	0.120702	0.0392316	0.0388977	0.0729055
SACE_YCI	3.31682	0.727105	1.62438	0.287471	0.149242	0.261547	0.256976	0.183945	0.106565	0.481234	0.506308	0.106717	0.356611	0.189257	0.129435	0.111776	0.238062	0.163444	0.115257	0.0255396	0.416178	0.138542	0.186419	0.123452	0.206593	0.232124	0.311198	0.167707	0.163579	0.0918571	0.163992	0.306458	0.12323	0.0678583	0.789958	0.242087	0.096636	0.123866	0.39789	0.0632824	0.486663	0.117941	0.857191	0.408471	0.248631	0.176025	0.0580749	0.0859456	0.259986
BHL	1.40062	0.0641165	0.224767	0.200522	NA	NA	NA	NA	NA	NA	NA	NA	0.166036	0.265445	NA	NA	NA	NA	1.13881	0.471445	0.00239893	0.0556649	NA	NA	NA	NA	1.21499	0.109981	NA	NA	0.549428	0.374389	0.522144	0.159298	NA	NA	1.09905	0.209575	NA	NA	NA	NA	0.519435	0.108248	NA	NA	0.815115	0.732301	NA
BHK	0.058809	0.0686052	0.0608532	0.0999497	NA	NA	0.0842524	0.164515	0.0737726	0.0859699	0.077286	0.0472036	0.135394	0.0500919	0.0456889	0.101068	0.0371535	0.0278888	0.063584	0.115196	0.0304142	0.045323	0.0422836	0.109496	0.020223	0.197309	0.0335424	0.0566187	0.186712	0.115073	0.487705	0.234857	0.0485272	0.0180254	0.110968	0.131758	0.188765	0.260426	0.0693573	0.0275396	0.175623	0.175227	0.191859	0.034376	0.129381	0.219363	0.0858637	0.191829	0.0918941
ACG	0.191788	0.106371	0.197737	0.284131	0.820482	0.133224	0.174843	0.164036	NA	NA	0.427008	0.0292078	0.404513	0.159037	0.0811996	0.281055	0.0177865	0.12077	0.114378	0.0108695	0.189073	0.0457519	0.291606	0.148454	0.700981	0.17098	0.177852	0.122987	1.50642	0.109486	2.18537	0.346772	0.109008	0.143054	1.59812	0.605563	0.916157	0.0579019	0.134713	0.0353872	1.40373	0.454706	1.05425	0.142843	0.398338	0.418262	0.347266	0.20499	0.812228
ACH	0.384194	0.100134	0.233615	0.312284	0.762325	0.264194	NA	NA	NA	NA	NA	NA	0.170628	0.258698	0.298748	0.027348	1.65084	0.160783	0.206865	0.0889813	0.097701	0.121626	0.0732868	0.140807	0.135635	0.127052	0.107677	0.0993068	0.171716	0.0734511	0.399139	0.0610657	0.169849	0.0838655	2.305	0.16903	0.485116	0.231206	NA	NA	NA	NA	NA	NA	0.126578	0.108938	0.402094	0.168923	0.223988
CHV	0.131529	0.0780636	0.229079	0.172186	NA	NA	NA	NA	NA	NA	0.461009	0.139846	1.39854	0.492128	0.383104	0.221487	NA	NA	1.12515	0.204137	NA	NA	NA	NA	NA	NA	1.38944	0.209712	NA	NA	0.162018	0.0527332	1.28218	0.0636301	NA	NA	0.405127	0.151243	0.838881	0.380677	NA	NA	0.446195	0.125961	1.68991	0.123268	0.467833	0.317839	NA
AFR	0.526556	0.0835157	0.151734	0.121234	0.198748	0.120275	0.162578	0.064451	0.0967828	0.0920289	0.19166	0.126988	0.0499569	0.120798	0.410007	0.0963641	0.158355	0.225092	0.0217585	0.135135	0.063655	0.132899	0.053056	0.201602	0.274596	0.202064	0.114636	0.0885451	0.373159	0.0920877	0.319016	0.172374	0.0262638	0.104644	0.197559	0.277678	0.612173	0.295558	0.29616	0.801961	0.0337781	0.0835255	0.462183	0.105565	0.142267	0.114024	0.0437694	0.116595	0.174978
BVC	0.0368916	0.131464	0.120964	0.140474	0.109217	0.0545198	0.0726783	0.0595234	0.455694	0.178167	0.410882	0.222039	0.242826	0.0634965	0.27395	0.0932502	0.558365	0.0352303	0.458507	0.494838	0.0713315	0.16505	0.145394	0.173916	0.397416	0.147596	0.27044	0.078671	0.529444	0.326387	0.622148	0.242181	0.14467	0.20125	0.718824	0.404925	0.126436	0.213389	NA	NA	0.476233	0.0622297	0.26812	0.11896	0.243237	0.111676	0.139651	0.343249	0.0787818
AEG	NA	NA	NA	NA	0.174928	0.188705	0.0736873	0.113592	0.514802	0.50205	0.0879074	0.0715602	0.0436597	0.0869147	0.142075	0.0699478	0.0807437	0.0938096	0.0507733	0.0927846	0.0658786	0.108333	0.106012	0.0951003	0.0937676	0.0409909	0.111543	0.0523369	0.116485	0.0433424	0.470448	0.181223	0.0990901	0.105966	0.078726	0.0185065	0.0689738	0.062446	0.122189	0.0271516	0.0396681	0.0590564	0.429327	0.083534	0.172241	0.141728	0.0219663	0.142865	0.0642291
AGM	0.235052	0.0429677	0.156582	0.246561	0.335605	0.137372	0.0366366	0.0934482	0.311154	0.135695	0.130675	0.0388066	0.0895753	0.114324	0.267585	0.0878077	0.848808	0.397809	0.178656	0.126805	0.0687079	0.105984	0.143566	0.0713376	0.157087	0.190059	0.166742	0.0350944	0.55167	0.231317	0.18415	0.0851443	0.150871	0.0582855	0.306037	0.197692	0.122364	0.125823	0.158044	0.761243	0.0845635	0.0409419	0.678572	0.104558	0.10043	0.294225	0.0829693	0.0808766	0.305974
CNQ	0.640038	0.10309	0.265067	0.24552	0.113649	0.280787	0.0497211	0.0536075	0.200097	0.0945644	0.0253417	0.0575705	0.14155	0.186226	0.119403	0.0511733	0.105459	0.0631807	0.0674813	0.104981	0.372046	0.149286	0.0946099	0.0332408	0.116929	0.179683	0.0692933	0.113378	0.101364	0.054352	0.361909	0.0571201	0.01874	0.0305349	0.217105	0.217468	0.0901154	0.0714443	0.390344	0.336372	0.0236795	0.253768	NA	NA	0.135586	0.18857	0.100868	0.0674831	0.149789
AEH	NA	NA	NA	NA	0.616799	0.0541842	NA	NA	0.130808	0.13349	0.0536182	0.0619662	NA	NA	NA	NA	NA	NA	1.61924	0.193414	0.796013	0.183546	0.041439	0.250738	0.97776	0.262052	1.0622	0.089165	NA	NA	0.46374	0.115072	0.196358	0.138137	1.77239	0.238258	0.655816	0.297989	0.508198	0.537426	0.186412	0.119851	NA	NA	2.34872	0.182014	0.763559	0.260273	NA
AFD	0.13738	0.118233	0.0452192	0.0424639	NA	NA	NA	NA	NA	NA	0.193833	0.0146061	0.286591	0.147495	0.238651	0.141405	0.225674	0.10509	0.129054	0.0941056	0.29096	0.140822	0.132311	0.0507245	0.466238	0.214038	0.118493	0.0903111	0.542506	0.172757	0.662784	0.26679	0.252541	0.125729	0.707022	0.443734	0.176701	0.13816	0.388245	0.398743	0.191045	0.123844	0.109319	0.0751357	0.293455	0.217578	0.252727	0.18879	0.235034
AHC	0.317667	0.187864	0.0917591	0.352252	NA	NA	2.48557	0.939002	0.125421	0.195686	0.50664	0.146217	0.265604	0.0837777	0.125178	0.100395	0.0849911	0.168374	0.177817	0.102735	0.36759	0.11763	0.107423	0.1203	0.221464	0.120971	0.0879067	0.0974028	0.130504	0.0858374	0.221213	0.0789132	0.0591654	0.129572	0.950283	0.706564	0.126568	0.0857602	0.521692	0.082732	0.099574	0.152503	NA	NA	0.118431	0.375119	0.0789435	0.210561	0.180842
BTT	0.10707	0.0367173	0.0795175	0.0994926	0.116402	0.29406	2.21806	0.591032	0.152013	0.0368233	0.101718	0.0279983	0.166291	0.120465	0.0990416	0.0698422	0.0607334	0.0876251	0.0662884	0.0846363	0.931762	0.213256	0.0908205	0.256117	0.147822	0.175026	0.0581344	0.0743469	0.0647565	0.0316253	0.394645	0.0566059	0.0378727	0.0319838	0.0272559	0.182824	0.0989752	0.0848407	0.0556572	0.106575	0.0192123	0.220916	0.119211	0.076747	0.0534077	0.228488	0.1427	0.0174082	0.0699329
APH	0.106818	0.0493877	1.03966	0.291038	0.100064	0.191984	0.0602857	0.0362477	0.149436	0.0180602	0.0482083	0.0211044	0.136827	0.0440704	0.0135235	0.125173	0.0858192	0.120538	0.13746	0.0605235	0.077413	0.169601	0.0723301	0.102133	0.143457	0.228199	0.0846839	0.129796	0.0596115	0.06005	0.333167	0.116318	0.109246	0.0456529	0.184595	0.102882	0.0469861	0.0639234	0.204529	0.224837	0.0625245	0.0661436	0.722843	0.0846928	0.189343	0.105394	0.0500971	0.074342	0.0523073
BTV	0.119457	0.0514785	0.293444	0.10285	0.0513555	0.0911606	0.0498823	0.0222287	0.142084	0.1834	0.0458726	0.0364491	0.152944	0.0442906	0.0676266	0.0340655	0.0330002	0.23834	0.0385274	0.0705725	0.13864	0.108844	0.0194879	0.0894443	0.0279335	0.119439	0.136988	0.116166	0.114681	0.10424	0.0523952	0.0945053	0.0618659	0.0499524	0.308254	0.244325	0.123142	0.149473	0.161188	0.208213	0.0933341	0.081393	0.627877	0.0960279	0.0586319	0.0635727	0.0529075	0.0806588	0.0134275
BVA	0.0612456	0.12951	0.0501299	0.126503	0.605433	0.205668	NA	NA	NA	NA	0.823498	0.348794	0.103378	0.00827491	1.1514	0.322344	2.36937	0.455459	1.27431	0.211834	0.49289	0.0264411	0.156818	0.083742	0.500225	0.246963	0.819565	0.0363233	2.4657	0.521178	0.671983	0.181147	0.483011	0.06283	0.75372	0.0715372	0.20796	0.194758	NA	NA	0.19169	0.037093	0.331708	0.100482	0.252742	0.347473	0.116928	0.125299	0.111261
CMT	0.643352	0.0408756	0.485135	0.067113	0.324333	0.0956426	0.0784895	0.181107	0.162453	0.0977186	0.131958	0.0903763	0.244352	0.248088	0.346324	0.162178	0.275013	0.253242	0.177221	0.0692815	0.322071	0.12967	0.212115	0.112878	0.526635	0.517596	0.182732	0.0729064	0.220487	0.297799	0.629714	0.259249	0.11813	0.205951	0.767746	0.37528	0.242743	0.190894	0.397389	0.112199	0.646282	0.218332	0.897428	0.0843083	0.262959	0.400037	0.311946	0.110167	0.34843
CNG	NA	NA	NA	NA	0.376292	0.209394	0.220138	0.133615	NA	NA	0.697772	0.0184595	0.48889	0.113145	0.33112	0.221318	0.401517	0.180015	0.309144	0.163776	0.255651	0.0808797	0.149256	0.144935	0.342774	0.21341	0.411888	0.0800852	0.346702	0.0331797	0.648472	0.203383	0.312945	0.271826	1.08614	0.331662	0.288617	0.179155	NA	NA	1.06456	0.126238	NA	NA	0.08891	0.398784	0.140184	0.138564	0.152057
CNK	0.0707005	0.116901	0.0640622	0.151905	NA	NA	0.333739	0.0636242	0.102033	0.0178848	0.255595	0.127599	0.257259	0.177112	0.272014	0.188673	0.218336	0.0999525	0.130515	0.0746963	0.349764	0.196696	0.257201	0.0814418	0.772878	0.458875	0.207492	0.0929303	0.400093	0.0480055	0.69608	0.313038	0.370255	0.112101	0.670071	0.667528	0.187162	0.178126	0.692938	0.0943039	0.302384	0.117374	0.812464	0.175002	0.147125	0.400165	0.256201	0.0591796	0.319796
APG	1.41908	0.0487072	0.943104	0.189581	0.40011	0.158759	0.139336	0.248458	0.415145	0.290935	0.241994	0.0899152	0.264598	0.19838	0.376623	0.0223518	0.271557	0.11638	0.197963	0.0969188	0.373044	0.0887225	0.219496	0.120396	0.325418	0.332352	0.179066	0.125776	0.265495	0.155347	0.446572	0.292342	0.0699234	0.109871	1.11445	0.391178	0.415951	0.24702	0.166219	0.0892971	0.168754	0.0405549	0.423021	0.205271	0.248729	0.195653	0.106533	0.156676	0.0552909
CNM	0.211725	0.106487	0.462735	0.0933169	0.0920536	0.0520626	0.799167	0.441873	0.484462	0.18864	0.456571	0.109693	0.850624	0.307394	0.721726	0.176767	0.333697	0.177687	1.26783	0.117856	1.39062	0.177244	0.223686	0.0952689	0.702852	0.406833	0.368203	0.133875	0.123226	0.0514273	0.567294	0.0660375	0.750447	0.137992	1.02219	0.07539	NA	NA	1.05566	0.51365	1.52729	0.498887	0.922311	0.0461001	0.758916	0.125383	0.517937	0.0976579	0.377146
CNP	0.682057	0.206279	0.293261	0.113225	0.266454	0.447009	0.281721	0.181784	0.0961239	0.125613	0.533855	0.14513	0.373668	0.132592	0.107439	0.203266	0.167858	0.159586	0.433416	0.0843222	0.222718	0.125379	0.253409	0.226864	0.402564	0.223222	0.220098	0.109451	0.481005	0.0248284	0.596177	0.149227	0.519041	0.122766	0.532038	0.106132	0.20265	0.138747	0.117601	0.60024	0.791526	0.0723004	0.357275	0.0711972	0.169842	0.431044	0.202822	0.227396	0.29856
CNR	0.143762	0.127464	0.0467541	0.0909853	NA	NA	0.741936	0.400581	NA	NA	NA	NA	0.959103	0.121042	0.478914	0.189931	0.2858	0.193959	0.230455	0.495993	0.327602	0.269504	0.187557	0.280249	0.231172	0.185282	1.85855	0.0844852	0.75232	0.181694	0.260922	0.513271	0.331473	0.107268	0.242946	0.142981	0.180526	0.116675	NA	NA	NA	NA	0.224852	0.107894	0.900025	0.187353	0.855195	0.187173	0.471905
BVB	0.0938055	0.0389111	0.0312686	0.146974	NA	NA	NA	NA	NA	NA	NA	NA	NA	NA	NA	NA	NA	NA	NA	NA	NA	NA	0.242752	0.0338466	NA	NA	0.937754	0.271891	NA	NA	NA	NA	NA	NA	NA	NA	NA	NA	NA	NA	NA	NA	0.276402	0.0967836	NA	NA	NA	NA	NA
CNI	NA	0.0447251	0.179714	0.0659459	0.0147504	0.40685	0.142341	0.242795	0.828439	0.107856	1.06296	0.134009	0.362365	0.230061	0.123441	0.174313	0.320223	0.162596	0.218807	0.136219	0.127415	0.240194	0.207872	0.0428094	0.470478	0.361252	0.495217	0.085932	0.556143	0.197395	0.788356	0.358604	0.402171	0.136466	1.47226	0.137803	0.606149	0.311547	0.840495	0.933465	1.21752	0.142894	0.804814	0.239022	0.0779662	0.273407	0.129795	0.329855	0.231127
CNH	0.0878092	0.0924297	0.510022	0.0519743	0.344992	0.394779	NA	NA	NA	NA	NA	NA	0.256097	0.165577	0.224563	0.158886	0.0689164	0.056265	0.192558	0.0552911	0.130527	0.159696	0.0788272	0.0864168	0.421977	0.356903	0.24048	0.115773	0.331113	0.24565	0.588587	0.270107	0.142144	0.107998	NA	NA	NA	NA	NA	NA	NA	NA	0.115746	0.0935479	0.384149	0.315987	0.0661518	0.191478	0.446787
BVH	0.0287322	0.10543	0.0623691	0.180246	0.273004	0.167875	0.267941	0.347708	0.443745	0.215843	0.516992	0.0597796	0.471352	0.212979	0.085785	0.224667	0.340012	0.138622	0.508566	0.243993	0.588912	0.134743	0.330234	0.102405	0.659764	0.137343	0.18286	0.147288	0.301678	0.0543247	0.487997	0.412026	0.239485	0.202294	0.654887	0.346659	0.5028	0.700309	1.40699	0.238138	0.393765	0.08399	0.145996	0.153626	0.294682	0.442271	0.215878	0.245878	0.368454
CNN	0.252852	0.0598278	0.0595057	0.05116	0.0371864	0.242753	0.131659	0.137112	0.0615679	0.0733909	0.270596	0.0326338	0.187313	0.151714	0.0553666	0.0306257	0.0571395	0.0362285	0.0584574	0.0385835	0.180278	0.133922	0.1302	0.0186324	0.277685	0.0776984	0.0339085	0.0408784	0.165073	0.101654	0.595491	0.0511961	0.0572258	0.0728406	0.193695	0.128881	0.143361	0.0740176	0.304733	0.236645	0.0700539	0.0328059	0.355491	0.224753	0.0718781	0.184343	0.0547747	0.0721026	0.0601588
CNF	0.114572	0.0525794	0.0426792	0.140802	0.0338488	0.0838715	0.0788078	0.0839719	0.103202	0.0892285	0.082389	0.0549738	0.0738609	0.107568	0.147671	0.0454802	0.0344833	0.147697	0.031095	0.0538611	0.0952352	0.075687	0.0670466	0.146173	0.0640081	0.232774	0.0793302	0.077618	0.110112	0.0651557	0.413916	0.105984	0.0784651	0.0814547	0.0177932	0.0649851	0.0491315	0.0343619	0.131799	0.5308	0.0621939	0.0687834	0.64481	0.170367	0.227028	0.0854798	0.0575255	0.0501856	0.0688197
CNB	0.208419	0.123383	0.224718	0.0375366	0.0602783	0.0417285	0.0751101	0.0346089	0.0612652	0.0962209	0.0669186	0.073295	0.126911	0.0584704	0.0406646	0.0588699	0.0559108	0.11904	0.051822	0.0339087	0.194453	0.0852482	0.0917784	0.0400648	0.194664	0.136517	0.0675283	0.100265	0.166088	0.095359	0.0749714	0.104212	0.0394663	0.0347433	0.118322	0.113625	0.175179	0.119753	0.481213	0.267707	0.0418694	0.0638972	0.176804	0.128487	0.108123	0.134641	0.0531312	0.136255	0.118194
BVG	0.166899	0.149562	0.144903	0.0475773	0.177086	0.0818162	0.0668897	0.147197	0.152691	0.058341	0.134442	0.0439973	0.0807131	0.0434286	0.0685005	0.123847	0.026419	0.0851921	0.0369456	0.0808571	0.185091	0.0646602	0.192629	0.0551534	0.221939	0.0742653	0.06411	0.082311	0.168362	0.168415	0.491776	0.164397	0.0211809	0.0624882	0.199538	0.130605	0.132877	0.119222	0.194706	0.0560021	0.0816122	0.0621518	0.860537	0.239002	0.0480689	0.102857	0.0403559	0.0171356	0.0833122
CNE	0.288262	0.0552173	0.446155	0.136941	0.643235	0.120866	0.0251789	0.0658932	0.0939642	0.0612705	0.0562969	0.102606	0.126721	0.0168464	0.0923811	0.0787638	0.0862862	0.121122	NA	NA	0.0888148	0.0939454	0.0765366	0.107548	0.201851	0.121131	0.0418386	0.102778	0.0620155	0.0938652	0.117612	0.108365	0.0671979	0.0857499	0.15952	0.0699549	0.0484216	0.0869712	0.141377	0.0737456	0.103968	0.0901966	0.150398	0.119736	0.212922	0.0486577	0.0392599	0.0299734	0.0300411
CNL	0.186127	0.208702	0.117998	0.269264	0.0722408	0.111473	0.110759	0.177468	0.0697475	0.0950409	0.0353606	0.0453592	0.091784	0.117298	0.110375	0.0292037	0.0332894	0.0345906	0.12091	0.0595328	0.216219	0.0760469	0.170826	0.0871787	0.185754	0.2748	0.108941	0.0694022	0.140313	0.0943576	0.586448	0.218154	0.0638191	0.0784829	0.132665	0.229556	0.115537	0.0998519	0.0448251	0.134701	0.0576649	0.0445622	2.07727	0.266263	0.0515784	0.152437	0.032736	0.031883	0.0798651
BVD	0.0327919	0.00572266	0.0176902	0.184185	0.240011	0.102746	0.192744	0.216834	0.209832	0.487731	0.0877773	0.0399802	0.123002	0.157365	0.323113	0.203365	0.0973317	0.044673	0.314102	0.0373179	0.0707284	0.132807	0.0675724	0.0448609	0.240354	0.157926	0.040955	0.0937342	0.0850199	0.0482952	0.613158	0.201009	0.062992	0.03501	0.217074	0.278409	0.301942	0.127145	0.159597	0.31032	0.274744	0.141484	0.1555	0.141654	0.149944	0.1759	0.0556802	0.127693	0.0296073
BVF	0.0444613	0.0287766	0.020572	0.123479	0.0958304	0.167036	0.031073	0.0578122	0.143219	0.0735937	0.113202	0.0875957	0.106342	0.0962986	0.0364332	0.0573021	0.0196778	0.0405702	0.0543535	0.0268734	0.219831	0.0625351	0.127256	0.0717858	0.220095	0.166093	0.0649712	0.0836045	0.133669	0.0700859	0.552659	0.135224	0.0821097	0.0585521	0.287829	0.123666	0.137741	0.10324	0.20287	0.0506432	0.0864932	0.0942039	1.20894	0.0513058	0.283089	0.122514	0.0763252	0.188942	0.127925
CNS	0.0633789	0.0369979	0.03564	0.0320165	0.609158	0.0959553	0.0594955	0.129616	0.0998531	0.0787006	0.0331457	0.016407	0.141014	0.0392421	0.11671	0.085232	0.0688426	0.106571	NA	NA	0.032972	0.093468	0.100718	0.0970937	0.092219	0.124657	0.0158033	0.0488861	0.0874294	0.0497238	0.132852	0.178163	0.123816	0.0802632	0.294031	0.0524818	0.0162475	0.146226	0.110265	0.0572608	0.0758854	0.0112396	0.229084	0.109554	0.138329	0.0706978	0.0856022	0.112427	0.084921
CNT	0.126494	0.212146	0.0698772	0.075898	0.0254776	0.106238	0.0349464	0.0700858	0.143615	0.082864	0.0219779	0.0626128	0.0337064	0.0396742	0.347874	0.280988	0.0465854	0.0521583	0.0319318	0.0804155	0.109945	0.144632	0.0642639	0.0755395	0.0893865	0.207506	0.0728577	0.0409566	0.0962981	0.0481834	0.920227	0.156481	0.103254	0.112373	0.229172	0.164726	0.0283835	0.120514	0.137466	0.160631	0.120063	0.132295	NA	NA	0.0516045	0.0342276	0.0283258	0.114556	0.0699867
BVE	0.101987	0.110112	0.603249	0.136574	NA	NA	0.1767	0.393242	NA	NA	0.163051	0.130312	0.187721	0.0974085	0.162964	0.124969	0.242591	0.0839885	0.519837	0.166593	0.215411	0.148435	0.300048	0.0956742	0.420385	0.205073	0.166323	0.155022	0.416035	0.0949228	0.349165	0.124246	0.211717	0.122868	0.836695	0.49497	0.143876	0.210023	0.14328	0.0644116	0.232152	0.0869242	0.120518	0.0444469	0.0603675	0.350712	0.0750987	0.190998	0.151719
CNV	0.0614358	0.125255	0.102371	0.0362522	0.0768433	0.193558	0.0340382	0.0531622	0.301961	0.268933	0.0310508	0.0583673	0.0220966	0.159731	0.0322193	0.0410708	0.0340063	0.0335674	0.0253091	0.0872084	0.0893892	0.1352	0.1236	0.0675567	0.114106	0.0688092	0.090726	0.0723371	0.110494	0.07894	0.342268	0.16093	0.11164	0.039228	0.236619	0.24821	0.137793	0.0500469	0.0889767	0.0845372	0.120591	0.0501195	0.524087	0.191475	0.374412	0.12068	0.0188049	0.0789143	0.0867201
AHB	0.1408	0.178268	0.027044	0.0572647	0.775555	0.0922321	NA	NA	NA	NA	0.418548	0.0360567	0.23947	0.0508121	0.183997	0.0354599	0.687626	0.0526393	0.238338	0.027482	0.159753	0.281953	0.581357	0.658835	1.00043	0.2626	0.10755	0.128227	0.361736	0.250148	0.194468	0.121983	0.27907	0.109503	0.918768	0.745487	0.310051	0.146981	0.165935	0.0963704	NA	NA	0.376881	0.136356	0.373502	0.223249	0.738663	0.136597	0.489762
SACE_YBQ	0.0334348	0.0622285	0.0451744	0.0394768	0.126951	0.198855	0.121249	0.0991743	0.0774333	0.0992268	0.0874232	0.0354817	0.161278	0.101867	0.0870015	0.0449498	0.045938	0.0657891	0.0739163	0.0648527	0.0388733	0.0662518	0.0509993	0.0541504	0.221105	0.123475	0.0577295	0.0397959	0.0975165	0.0896912	0.221501	0.124155	0.132021	0.0823181	0.279088	0.369189	0.0631305	0.0982449	0.0948018	0.212453	0.0754475	0.209728	0.660246	0.127402	0.145015	0.0571988	0.0442862	0.0601894	0.091557
CCL	0.185025	0.0498805	0.147436	0.36862	0.763975	0.157738	0.157537	0.0437024	0.109696	0.0343004	0.157838	0.0633441	0.0672727	0.0769294	0.297528	0.0771392	0.0335382	0.0397375	0.0891547	0.108047	0.0372011	0.0675592	0.146092	0.068659	0.0366289	0.10526	0.307411	0.0937993	0.495879	0.319341	0.259512	0.214484	0.17087	0.123524	0.488605	0.242243	0.149097	0.11716	0.0341504	0.0868286	0.0663341	0.0674823	0.24106	0.103826	0.184014	0.029891	0.0729421	0.200381	0.107243
BBQ	0.0521383	0.0413961	0.759729	0.0959687	0.145995	0.199933	0.056548	0.121918	0.0367046	0.0920243	0.115252	0.100991	0.0528694	0.0354395	0.0365303	0.0534571	0.0782023	0.0437625	0.0951604	0.0360625	0.0572724	0.0916261	0.0231093	0.0444807	0.104617	0.191235	0.14344	0.0573511	0.0917592	0.0455294	0.264911	0.129331	0.113775	0.0262534	0.0931183	0.0887772	0.071752	0.0720011	0.193892	0.0872925	0.109444	0.175791	0.172602	0.0623778	0.188296	0.0717967	0.0271166	0.19818	0.0686859
BBS	0.224024	0.0772281	0.174386	0.0638293	0.22659	0.0700587	0.0303809	0.103338	0.0463034	0.122502	0.0773003	0.0721817	0.0985003	0.102651	0.0476001	0.0311117	0.0680747	0.0817807	0.0439667	0.0500889	0.0923476	0.0548717	0.0993645	0.110474	0.197123	0.111547	0.072396	0.153775	0.0322175	0.122376	0.361868	0.0635336	0.138697	0.0791595	0.148214	0.0540664	0.0749804	0.094103	0.0482557	0.0313365	0.103167	0.0659569	0.483468	0.136292	0.134522	0.10047	0.0321846	0.0932001	0.0354218
BFP	0.182694	0.154998	0.0433307	0.0440574	0.0962378	0.113228	0.0227274	0.054916	0.0626729	0.05099	0.0777264	0.1057	0.0283307	0.0180166	0.0687288	0.0260848	0.0557967	0.0960785	0.0392953	0.0764348	0.115346	0.0593855	0.0868161	0.0746964	0.115532	0.110058	0.0157021	0.0222946	0.0504434	0.158231	0.574855	0.209977	0.118752	0.0432249	0.0761151	0.165073	0.104304	0.11265	0.129092	0.101789	0.0583713	0.0187483	0.118439	0.137267	0.129169	0.0785568	0.0891807	0.191366	0.164507
BTG	0.151101	0.0337088	0.30693	0.0295804	0.118242	0.0957752	0.173901	0.0337097	0.183308	0.109018	0.0891796	0.0556622	0.0694285	0.141291	0.115883	0.125136	0.123918	0.138704	0.1217	0.0749774	0.0280447	0.193236	0.0622	0.164359	0.237859	0.256076	0.132969	0.197358	0.118458	0.0564325	0.122054	0.235797	0.126264	0.0680969	0.118465	0.19793	0.266908	0.348153	0.150548	0.0641515	0.0770644	0.014282	0.342967	0.204537	0.0616299	0.16764	0.0699052	0.0633592	0.112074
CLC	0.121909	0.0536564	0.149383	0.195822	0.526527	0.0995796	0.0772033	0.0482522	0.0554	0.0797388	0.137662	0.063664	0.087929	0.0674281	NA	NA	0.0733607	0.0934425	0.0657623	0.0553512	0.101846	0.0605679	0.124879	0.108924	0.136034	0.0965849	0.145112	0.0249333	0.197572	0.211995	0.285163	0.226119	0.245958	0.105023	0.27725	0.113424	0.162063	0.107808	0.0322327	0.128546	0.0689726	0.0423564	0.0412648	0.178887	0.15143	0.0379271	0.0363484	0.154846	0.117425
CLB	0.881831	0.0659945	0.202188	0.16426	0.209257	0.130023	0.0328298	0.0652274	0.0707191	0.0299376	0.115265	0.0511931	0.075822	0.110501	0.459969	0.0858455	0.0487435	0.0292598	0.0157524	0.00643446	0.0733864	0.0740374	0.0466929	0.100964	0.085759	0.0730884	0.259319	0.0269268	0.0815874	0.0665532	0.173946	0.165153	0.137987	0.128878	0.157348	0.0696203	0.0775922	0.137326	0.103071	0.0233444	0.10255	0.0474735	0.303873	0.118298	0.436358	0.0553918	0.0431097	0.100828	0.0233508
CLD	1.1479	0.954053	0.620481	0.00318154	0.288821	0.167045	0.0289668	0.0317142	0.146666	0.112177	0.122229	0.121585	0.105517	0.108776	0.0857897	0.12789	0.0818788	0.0252185	0.0821796	0.0457727	0.0524594	0.0385619	0.0765594	0.0629936	0.0586111	0.10483	0.20756	0.0617326	0.0905078	0.0896788	0.297228	0.234937	0.204757	0.0776568	0.109661	0.28001	0.175374	0.0822405	0.0800014	0.0435873	0.0440652	0.0752823	NA	NA	0.185439	0.081052	0.0352192	0.157832	0.17028
AQM	0.41203	0.35656	0.398543	0.0875719	0.21833	0.19787	0.186717	0.0656062	NA	NA	0.0984663	0.09879	0.0806149	0.080921	0.162895	0.0517529	0.145139	0.163454	0.0850496	0.0866663	0.0352194	0.151297	0.0415713	0.0507927	0.114053	0.123271	0.0682687	0.0466622	0.22745	0.229177	0.330989	0.0479487	0.140371	0.228231	0.26724	0.228084	0.367593	0.0404432	0.0893207	0.0763063	0.093465	0.145616	0.449257	0.427379	0.166008	0.185318	0.0656726	0.186688	0.144983
BFN	0.140615	0.129682	0.0490101	0.10829	0.212163	0.0695821	0.307724	0.163723	NA	NA	0.245333	0.129945	0.171479	0.121302	0.15602	0.0977634	0.143283	0.0517658	0.135274	0.115719	0.169634	0.386365	0.0884777	0.117697	0.0761047	0.0882276	0.175507	0.298655	0.0608625	0.0692954	0.287178	0.2111	0.118439	0.113735	0.53327	0.450235	0.15808	0.138127	0.2293	0.289899	0.0955254	0.222534	0.382121	0.272068	0.132342	0.437768	0.0166717	0.105398	0.175658
BME	NA	NA	0.0250376	0.0572332	0.0675506	0.15072	0.415556	0.0841367	NA	NA	0.117057	0.0454188	0.0591183	0.083718	0.109267	0.0663669	0.070799	0.119519	0.0450903	0.117381	0.0842572	0.0491236	0.0717939	0.093398	0.0233203	0.100378	0.114983	0.0904152	0.0563711	0.0633082	0.220008	0.0489661	0.0299503	0.12166	0.600872	0.41185	0.0417244	0.132257	0.118539	0.0791538	0.0628893	0.0549157	NA	NA	0.117201	0.209643	0.0105531	0.0821468	0.0766832
ARS	NA	NA	NA	NA	0.0969323	0.0711416	0.584413	0.681476	NA	NA	NA	NA	0.692474	0.386356	0.204206	0.194447	1.35539	0.127297	0.783028	0.206483	0.240052	0.137401	0.394993	0.207762	0.224886	0.312984	0.302247	0.16529	0.246729	0.123011	0.458354	0.178144	0.361469	0.173506	1.73521	0.0292516	1.03687	0.163823	NA	NA	0.270201	0.0645791	NA	NA	0.972023	0.209529	0.177487	0.169486	0.456398
ARN	0.217674	0.121268	0.0829949	0.197227	NA	NA	NA	NA	NA	NA	0.511574	0.112815	NA	NA	0.20888	0.172912	0.566535	0.127461	NA	NA	0.198715	0.116625	0.143865	0.172675	0.258907	0.242602	0.281771	0.187202	1.01852	0.0899597	1.17795	0.0352493	0.413518	0.146588	NA	NA	NA	NA	0.545487	1.06436	NA	NA	0.491963	0.093683	NA	NA	0.128677	0.11001	0.208006
BGM	0.130818	0.0906286	1.25152	0.0728546	0.121125	0.138509	NA	NA	NA	NA	NA	NA	0.370431	0.199051	0.218458	0.152832	NA	NA	0.341411	0.198863	0.487531	0.161633	1.59386	0.372132	0.874679	0.17062	1.99626	0.690255	0.679115	0.242649	1.01194	0.165408	0.348256	0.331063	0.622727	0.35667	0.411985	0.832966	NA	NA	NA	NA	0.278638	0.242187	0.674676	0.443675	0.666553	0.549777	0.173597
BGP	0.656689	0.132835	0.0545636	0.140397	0.645374	0.233711	NA	NA	NA	NA	NA	NA	0.660235	0.0887756	1.52691	0.170997	NA	NA	0.781711	0.135345	0.267721	0.279944	0.913168	0.0840199	1.01494	0.276509	0.793119	0.139091	0.25752	0.537641	2.05954	0.341637	0.52402	0.260751	0.917257	0.233496	0.995546	0.613088	NA	NA	NA	NA	1.32974	0.153552	0.287281	0.288336	0.530382	0.167118	1.12089
BFH	0.317669	0.0571468	0.517503	0.0734216	0.322283	0.169575	0.0609201	0.114932	NA	NA	0.116752	0.11718	0.507986	0.123833	0.229033	0.1908	0.668419	0.0782529	0.190086	0.229336	0.418092	0.0687994	0.26126	0.155446	0.393468	0.304685	0.284438	0.113205	0.273419	0.183927	0.465802	0.226868	0.179403	0.170518	0.174377	0.199948	0.330016	0.12017	0.578221	0.146636	0.266632	0.149196	0.145137	0.233412	0.606259	0.282812	0.134384	0.316176	0.287877
BGR	0.122139	0.0816296	0.0419226	0.10936	0.122076	0.38819	NA	NA	NA	NA	0.251498	0.0886462	0.137321	0.156509	0.292186	0.1387	0.441852	0.137408	0.557893	0.0872001	0.0325038	0.171429	0.20949	0.138824	0.125296	0.14263	0.434304	0.0680581	0.106886	0.0484783	0.937916	0.27498	0.184486	0.198677	0.558522	0.478101	0.098763	0.179408	0.275873	0.367159	0.417824	0.156161	0.257567	0.115168	0.404684	0.117393	0.0717836	0.129998	0.236411
ASN	0.288894	0.0491637	0.130367	0.103634	0.151044	0.403293	0.153432	0.101727	NA	NA	0.309236	0.107689	0.114833	0.171393	0.143947	0.0290454	0.152024	0.0393657	0.176522	0.104452	0.125491	0.0916004	0.0498072	0.144548	0.0603673	0.0466031	0.26303	0.103569	0.0483714	0.13091	0.182719	0.13572	0.112046	0.0625431	0.14222	0.254585	0.508732	0.225098	0.203374	0.0659039	0.538169	0.213286	1.11583	0.0875367	0.693894	0.520608	0.0681444	0.0744205	0.521966
BGK	0.0386713	0.0764137	0.312153	0.206392	0.0523998	0.389177	0.0779218	0.0641873	NA	NA	0.0714118	0.112872	0.139024	0.0704448	0.110221	0.0395683	0.0913944	0.143399	0.024408	0.0812882	0.20218	0.1245	0.0826878	0.121806	0.0633921	0.0906664	0.0819125	0.0881354	0.106516	0.0662299	0.200326	0.200205	0.0296657	0.190944	0.118767	0.220705	0.374698	0.177088	0.310944	0.178899	0.411058	0.0896821	0.495243	0.28513	0.17676	0.0822198	0.0745481	0.0215825	0.0977613
BGS	0.0456502	0.145608	0.0539539	0.0874042	0.133883	0.265398	0.41794	0.132512	NA	NA	0.10666	0.116961	0.0306652	0.106431	0.136913	0.303315	0.205726	0.0877389	0.199012	0.124561	0.141595	0.158892	0.105939	0.0755911	0.0669121	0.109929	0.1431	0.0416062	0.0388382	0.107691	0.219687	0.152624	0.0316974	0.131671	0.556557	0.557395	0.447894	0.266951	0.18982	0.121104	0.116601	0.0838691	0.132513	0.0889541	0.472819	0.479225	0.109472	0.212556	0.551971
BGD	0.303325	0.058315	0.271788	0.195409	0.13199	0.125291	0.40591	0.155135	NA	NA	0.132442	0.0714878	1.00095	0.394599	0.412712	0.0774544	0.317261	0.162974	0.562049	0.128937	0.0976745	0.14329	0.113478	0.0325379	0.0337751	0.126962	0.132352	0.114642	0.055685	0.117824	0.303217	0.0887797	0.272902	0.186115	0.414752	0.106461	0.251044	0.0784464	0.299674	0.470312	0.188528	0.0410575	0.325028	0.0513955	0.245889	0.358662	0.0276943	0.212394	0.338158
BGI	0.353493	0.0490015	0.496984	0.0732611	0.188391	0.460067	0.49979	0.0409221	NA	NA	0.921472	0.0716025	0.465822	0.190815	0.515741	0.119951	0.540707	0.152574	0.777509	0.240318	0.290293	0.298626	0.223138	0.175788	0.265904	0.324991	0.374975	0.34993	0.22211	0.00660051	0.399763	0.13229	0.299115	0.321527	0.443211	0.296011	0.428993	0.395934	NA	NA	0.058732	0.0774659	1.29901	0.14914	0.425618	0.63356	0.175049	0.1057	0.566048
ALD	0.0752514	0.129136	0.037939	0.0511554	0.325105	0.17478	0.460577	0.156678	NA	NA	0.186555	0.139117	0.233547	0.256908	0.563659	0.122433	0.271091	0.0976589	0.459497	0.181703	0.370174	0.111954	0.400578	0.148373	0.43262	0.214275	0.464039	0.30599	0.439526	0.179968	0.425508	0.0657513	0.289834	0.234785	0.326156	0.405058	0.34914	0.352029	0.306002	0.367534	0.138201	0.194621	0.231656	0.14097	0.749259	0.443399	0.359635	0.304076	0.325636
BFS	0.601643	0.226785	0.241085	0.245141	0.155546	0.409805	0.523966	0.116003	NA	NA	0.374563	0.139816	0.604197	0.304657	0.215691	0.129012	1.30713	0.278298	0.734109	0.176825	0.366562	0.21984	0.0720238	0.192163	0.191467	0.0538816	0.270366	0.159037	0.125865	0.0406167	0.407511	0.13756	0.330903	0.253087	0.584588	0.307838	0.245896	0.302582	1.03698	0.504271	0.140908	0.185714	0.804731	0.255056	0.583069	0.167624	0.0875737	0.0805377	0.399632
BGB	0.193344	0.115725	0.0316874	0.190192	0.722221	0.203659	NA	NA	NA	NA	NA	NA	0.565459	1.30191	0.811756	0.348921	NA	NA	NA	NA	0.281247	0.340245	0.282985	0.122751	0.303193	0.272882	0.759217	0.242243	0.810896	0.281847	1.79868	1.14829	0.731597	0.27868	NA	NA	NA	NA	NA	NA	NA	NA	1.05939	0.176326	0.280429	0.300732	0.0257993	0.360809	0.549009
BGF	0.161414	0.0400119	0.121725	0.178198	0.120388	0.186292	0.0704641	0.209235	NA	NA	0.145923	0.134343	0.19008	0.154217	0.248262	0.0897716	0.091665	0.0634335	0.0870649	0.0409391	0.110914	0.104174	0.151887	0.0923441	0.100647	0.127677	0.193027	0.156244	0.0609641	0.0318508	0.436546	0.138087	0.130248	0.0212448	0.333132	0.541187	0.0659955	0.0835261	0.652889	0.737268	0.197314	0.219151	0.502135	0.192438	0.117312	0.164264	0.0705305	0.203388	0.0675338
BGG	0.0967837	0.0862836	0.367189	0.102778	0.0586308	0.206278	0.155915	0.154994	NA	NA	0.71597	0.068971	0.185424	0.0638568	0.13097	0.0747403	0.104252	0.130506	0.106321	0.0486825	0.0729993	0.0674542	0.110321	0.0224332	0.139203	0.0564321	0.142958	0.0618353	0.0205728	0.0408337	0.46017	0.116095	0.104044	0.0781513	0.204711	0.413549	0.0324297	0.106593	NA	NA	0.296713	0.205891	0.500083	0.158547	0.105246	0.162268	0.0896776	0.032195	0.17358
ARR	NA	NA	NA	NA	0.136191	0.194359	NA	NA	NA	NA	NA	NA	0.373787	0.3217	0.0458914	0.0868207	0.335177	0.226813	0.284204	0.123127	0.100101	0.0289171	0.140673	0.0852393	0.233165	0.37105	0.44714	0.119201	0.289922	0.263797	0.753424	0.131524	0.289944	0.134677	0.556994	0.253064	0.111277	0.233089	NA	NA	NA	NA	NA	NA	0.28426	0.0810688	0.093613	0.214715	0.170704
BFT	0.645266	0.285719	2.08747	0.191942	0.0672064	0.210283	NA	NA	NA	NA	0.0980587	0.179414	0.218853	0.16622	0.265499	0.172096	1.06115	0.177388	0.119144	0.0779619	0.482934	0.17227	0.24984	0.173067	0.350177	0.153374	0.590677	0.425179	0.0396783	0.0551177	0.319444	0.17338	0.282349	0.136021	0.663057	0.209887	0.529948	0.346485	0.106535	0.235288	0.179808	0.0834965	0.413455	0.329471	0.197475	0.12755	0.0930736	0.129893	0.0675597
BGE	0.149858	0.109696	0.248386	0.206956	0.113595	0.290359	1.02781	0.0410982	NA	NA	0.140294	0.0239117	0.289123	0.0990992	0.254864	0.704248	0.460193	0.108282	0.364709	0.221301	0.205551	0.15133	0.392624	0.195375	0.464004	0.333436	0.412574	0.152013	0.179525	0.0666045	0.481931	0.0677742	0.122652	0.29456	0.428217	0.147431	0.393351	0.241873	0.303571	0.0731071	0.175186	0.166063	0.860015	0.179537	0.609726	0.291384	0.101514	0.111882	0.723578
BGL	0.0486867	0.150179	0.67428	0.049093	0.0555737	0.436269	0.350768	0.235984	NA	NA	NA	NA	0.320252	0.11551	0.763255	0.273309	NA	NA	0.204413	0.147135	0.282494	0.25707	0.80424	0.358331	0.576011	0.280736	0.30377	0.433914	0.434569	0.220608	1.17203	0.142383	0.463028	0.21386	0.434188	0.399752	0.152838	0.246972	0.692847	0.141898	0.621918	0.132347	0.217536	0.184246	0.0835299	0.0793123	1.06342	0.322544	0.140903
BFV	0.0736772	0.229648	0.247042	0.229673	0.480305	0.185951	0.143023	0.123797	NA	NA	0.219317	0.0925108	0.108375	0.0361001	0.158791	0.105565	0.359216	0.162385	0.190924	0.043229	0.165125	0.164845	0.0853129	0.1439	0.196349	0.09951	0.0788396	0.35512	0.0869096	0.103019	0.163527	0.128545	0.0911562	0.0892784	0.23444	0.344381	0.49245	0.699647	0.22549	0.197112	0.150538	0.107368	0.121152	0.166527	0.122151	0.102907	0.118009	0.131429	0.0991814
BGA	0.116825	0.213172	0.503716	0.225577	0.978999	1.71547	NA	NA	NA	NA	2.1351	0.683872	0.134711	0.303845	0.147648	0.0617953	2.19718	0.196755	0.549134	0.132775	0.185828	0.239221	0.0958294	0.172444	0.438796	0.11692	0.252514	0.410181	0.264494	0.0854452	0.107748	0.184636	0.353086	0.0791523	0.247806	0.165915	1.64237	0.734436	NA	NA	0.23691	0.0325175	0.748575	0.102651	0.291644	0.206241	0.0513273	0.0933609	0.0383398
BGT	0.0184462	0.0238948	0.0677494	0.100143	0.212009	0.341511	0.0926272	0.163729	NA	NA	0.448367	0.078992	0.129945	0.119682	0.0458723	0.0956086	0.166372	0.0762133	0.173848	0.156353	0.384691	0.34517	0.365565	0.165241	0.212326	0.168515	0.249616	0.105058	0.213517	0.14004	0.811377	0.193522	0.0942764	0.145623	0.534402	0.47822	0.446947	0.3079	0.110088	0.0320414	0.0783536	0.133008	0.927366	0.116952	0.348009	0.271902	0.181864	0.164743	0.135156
BGV	0.0484624	0.157107	0.0276395	0.106133	NA	NA	NA	NA	NA	NA	0.331104	0.0277869	0.20352	0.148313	0.052922	0.115565	0.11292	0.0356768	0.126284	0.0652715	0.110555	0.267179	0.420562	0.177697	0.562857	0.224001	0.152126	0.161715	0.376817	0.0975525	0.838038	0.231169	0.256804	0.171905	0.472014	0.490723	0.0483314	0.0347596	0.323836	0.101176	0.102092	0.18286	0.229698	0.21087	0.229092	0.28724	0.0403828	0.132967	0.124622
BGH	0.560212	0.0813308	0.806645	0.112127	0.27108	0.743394	0.210921	0.166519	NA	NA	0.142671	0.167725	0.261505	0.167242	0.361704	0.464642	0.203604	0.103536	0.256189	0.0905197	0.345248	0.126119	0.231018	0.124216	0.0963601	0.111333	0.172707	0.0718783	0.0242288	0.0353245	0.464341	0.127288	0.215958	0.0827571	0.385957	0.46372	0.35037	0.279751	0.109085	0.0580484	0.0571479	0.0938352	0.764598	0.135329	0.276098	0.515679	0.046533	0.132164	0.307579
BGN	0.0351411	0.0597693	0.0933873	0.0561216	0.39617	0.237089	NA	NA	NA	NA	0.294866	0.152566	0.807237	0.42198	0.383112	0.0175294	NA	NA	0.840386	0.784959	0.232334	0.306387	0.39407	0.499903	0.419746	0.344186	0.355555	0.211543	0.84288	0.162333	0.463083	0.110796	0.27715	0.166181	0.282227	0.312352	0.120822	0.189955	NA	NA	NA	NA	0.69406	0.110797	1.42628	0.749984	0.631716	0.332208	NA
BGC	0.0982029	0.027565	0.058235	0.23045	0.122208	0.0641654	0.581786	0.120773	NA	NA	0.491537	0.0793018	0.044791	0.211894	0.172756	0.0717501	0.1701	0.0575143	0.196283	0.0550184	0.111455	0.0832202	0.0735541	0.0596488	0.0698983	0.0769241	0.233147	0.101127	0.0878041	0.0593533	0.12335	0.175708	0.098378	0.0688273	0.202079	0.202369	0.222072	0.0732503	0.143435	0.124761	0.193237	0.0456683	0.530218	0.131723	0.21049	0.0974833	0.0823047	0.0500959	0.205911
BGQ	0.111735	0.107053	0.0623916	0.1366	0.0832706	0.149417	0.304431	0.163486	NA	NA	0.584312	0.191821	0.100247	0.134364	0.0428355	0.13258	0.115504	0.0851946	0.168018	0.0850694	0.0871426	0.0579185	0.0379081	0.037998	0.0722644	0.0841167	0.0216979	0.0922257	0.0907376	0.0776967	0.143976	0.193069	0.105654	0.119833	0.366744	0.28291	0.116679	0.0409126	0.175538	0.0615779	0.90205	0.24922	0.914826	0.105982	0.0750784	0.198072	0.0557949	0.0857674	0.017098
CKV	0.185489	0.0419483	0.116226	0.135559	0.275912	0.239542	NA	NA	NA	NA	0.622491	0.101582	0.179236	0.197567	0.129115	0.106916	0.180282	0.0589526	0.397992	0.148487	0.164288	0.116053	0.197849	0.141292	0.132546	0.279073	0.383323	0.0521049	0.110342	0.0885301	0.764157	0.146183	0.0611374	0.231492	0.541993	0.313028	0.462256	0.125932	0.31611	0.63501	0.167169	0.0457408	0.177818	0.0455594	1.16531	0.109036	0.0709895	0.135988	0.354337
AFL	0.205181	0.188064	0.153607	0.0679654	NA	NA	NA	NA	NA	NA	0.0723534	0.0241036	0.123518	0.308511	0.0473578	0.0493306	0.02151	0.0683292	0.0865603	0.0518899	0.0754434	0.0525436	0.174944	0.0923294	0.296471	0.163433	0.104624	0.0516029	0.0978417	0.093501	0.841734	0.166006	0.271747	0.0788741	NA	NA	0.28417	0.159434	0.25552	0.0506575	0.364283	0.191502	0.466904	0.0446775	0.231868	0.350591	0.0708011	0.0961294	0.0909954
AEN	0.199209	0.12314	0.175436	0.279044	0.363392	0.207079	0.0671662	0.0614777	0.244596	0.346902	0.494693	0.244138	0.478031	0.293423	0.140346	0.0238725	0.293503	0.101321	0.20021	0.0915365	0.277868	0.194978	0.210832	0.172798	0.527363	0.382285	0.122598	0.127976	0.154322	0.180916	0.752367	0.39212	0.227551	0.123078	0.676715	0.396831	0.431458	0.529437	NA	NA	0.122622	0.0548912	0.876896	0.129811	0.143202	0.239844	0.150323	0.12747	0.102042
ASC	0.700651	0.128745	0.265472	0.108778	NA	NA	0.101237	0.169086	0.235524	0.34755	0.160549	0.0552051	0.211036	0.0486653	0.0669876	0.0614613	0.0695257	0.062478	0.138524	0.0985625	0.0856339	0.0337325	0.0887662	0.0878108	0.0307804	0.20506	0.0645972	0.0261738	0.112917	0.0434651	0.507269	0.0924751	0.0253844	0.0224065	0.603723	0.632583	0.0784955	0.127651	0.283356	1.03016	0.0301971	0.0396491	NA	NA	0.0526783	0.134785	0.068801	0.220765	0.0444345
ANL	0.258223	0.0493387	0.355237	0.103164	0.358357	0.361894	0.105763	0.132882	0.146724	0.0719725	0.192261	0.0914558	0.201927	0.269285	0.137967	0.0608735	0.240257	0.0828941	0.267075	0.19807	0.23085	0.172661	0.331197	0.186622	0.294925	0.489163	0.347048	0.0972244	0.0522238	0.0437951	0.641266	0.412817	0.103521	0.079451	0.28715	0.23958	0.298855	0.0594651	1.07665	0.0807646	0.200103	0.092289	0.38689	0.173186	0.287066	0.464125	0.100938	0.078892	0.442686
ANM	0.190717	0.0858157	0.0569149	0.249658	0.397298	0.117936	0.120456	0.125796	0.190944	0.143652	NA	NA	0.423257	0.327073	0.0719857	0.0988821	0.133482	0.074349	0.151842	0.0810308	0.147661	0.0534965	0.146687	0.117493	0.130775	0.365794	0.146425	0.05879	0.303609	0.0935785	0.718091	0.113994	0.122091	0.0251512	1.0451	0.0825202	0.389857	0.15344	0.529313	0.286896	0.505256	0.180446	0.863567	0.103386	0.153355	0.0269949	0.0620249	0.067699	0.23293
AVN	0.25728	0.142433	0.0350471	0.166646	0.183122	0.196203	0.131192	0.109674	NA	NA	0.149029	0.0839397	0.0883565	0.192597	0.181713	0.342778	0.177148	0.15028	0.773478	0.171313	0.0926044	0.218112	0.102082	0.111429	0.254663	0.121916	0.336823	0.224267	0.210887	0.152377	0.403854	0.130679	0.342238	0.130895	0.115872	0.446813	0.210295	0.157839	0.526311	0.0689685	0.454727	0.0749057	0.555768	0.295402	0.108026	0.104863	0.178388	0.135235	0.0801809
AVP	0.208977	0.0686884	0.0904081	0.198537	0.15145	0.206913	0.360258	0.1788	NA	NA	0.491786	0.0987398	0.112443	0.237619	0.628354	0.176949	0.227197	0.160761	0.548717	0.0601075	0.207643	0.338267	0.163413	0.174936	0.418202	0.196178	0.0610977	0.219885	0.660917	0.145158	0.375419	0.157634	0.259308	0.11945	0.475912	0.505692	0.240641	0.224408	0.595964	0.557737	1.23372	0.219279	0.625854	0.12687	0.132184	0.563245	0.0931766	0.171748	1.09806
AVQ	0.583183	0.306399	0.837136	0.179668	0.176106	0.111848	0.101485	0.184878	NA	NA	0.997666	0.186147	0.124109	0.0750319	0.387064	0.0560977	0.118448	0.115719	0.169904	0.119853	0.164752	0.238989	0.193406	0.0725757	0.151231	0.137765	0.141366	0.22628	0.122621	0.0599494	0.603356	0.350809	0.337624	0.1003	0.301014	0.315059	0.254231	0.183155	0.828921	0.145002	0.0683788	0.0855941	0.760294	0.31992	1.26049	0.127237	0.0229673	0.0752158	NA
AVR	0.155772	0.225868	0.155788	0.156874	0.159039	0.293283	0.177954	0.289214	NA	NA	NA	NA	0.111023	0.0504776	0.924022	0.358386	0.236895	0.353755	0.682658	0.102402	0.386527	0.517158	0.0882561	0.0940638	0.250829	0.0859103	0.327739	0.324522	0.143772	0.0776534	0.606048	0.174312	0.307898	0.114858	0.245559	0.381569	0.320131	0.174228	NA	NA	0.898666	0.0108708	0.287274	0.322987	0.117674	1.06653	0.167788	0.15867	NA
AVS	0.19773	0.300744	0.810437	0.313979	0.364852	0.337236	1.62678	0.219374	NA	NA	0.718878	0.125967	0.0571536	0.167034	0.395122	0.141513	0.139911	0.204235	1.69222	0.121783	0.281164	0.240051	0.110036	0.071846	0.0833964	0.170608	0.236496	0.429626	0.171955	0.0814556	1.0955	0.116221	0.300049	0.137083	0.168231	0.292487	0.478075	0.263426	NA	NA	0.556361	0.160879	0.510884	0.12322	0.121961	0.0534193	0.0580611	0.157087	0.465955
AVT	0.102765	0.0759591	0.095989	0.169525	0.652337	0.259251	NA	NA	NA	NA	0.770634	0.176529	0.192261	0.140831	0.0833622	0.125163	0.763243	0.231862	NA	NA	0.47214	0.184727	0.575754	0.140644	1.52383	0.545858	0.723952	0.133099	1.29202	0.0736249	2.13099	0.500742	0.548046	0.247667	0.0669426	0.105829	0.204334	0.188172	NA	NA	NA	NA	0.808646	0.118696	1.14515	0.340438	0.012011	0.230948	NA
BEK	0.0357206	0.0681565	0.0951015	0.151128	0.287836	0.173786	0.24313	0.234002	0.0971733	0.185201	0.327117	0.0442896	0.0775381	0.157732	0.127205	0.120537	0.0733766	0.0812709	0.165407	0.139779	0.118166	0.0923618	0.0830544	0.110318	0.143284	0.103638	0.0661843	0.0564353	0.06428	0.046834	0.102948	0.0963702	0.169808	0.171606	0.118298	0.31658	0.131236	0.0793176	0.268615	0.0490745	0.130158	0.0722297	0.540178	0.228784	0.100233	0.0782544	0.0426498	0.0809649	0.0909264
BEM	0.0133903	0.0500417	0.319952	0.039857	0.241002	0.0544706	0.148287	0.0470384	0.0590208	0.0953676	0.320289	0.0599137	0.164166	0.0467237	0.127482	0.123346	0.100477	0.116317	0.0473041	0.0966734	0.0276412	0.14155	0.00667163	0.138154	0.257646	0.11239	0.0404496	0.10783	0.0531785	0.0649388	0.168187	0.0894455	0.0708639	0.171448	0.228664	0.463121	0.221354	0.104937	0.534465	0.0791818	0.037541	0.0391634	0.878601	0.113712	0.159223	0.240632	0.0508613	0.018624	0.133006
BEI	0.0534883	0.0745893	0.0998487	0.118754	0.521286	0.119221	0.0758262	0.130718	0.0948032	0.197507	0.121399	0.0101283	0.0551453	0.0900108	0.10958	0.0886353	0.0293004	0.160522	0.0367047	0.0324792	0.162763	0.0645635	0.0284419	0.035839	0.0560912	0.121479	0.0828341	0.0984712	0.039392	0.0891556	0.14785	0.130561	0.100933	0.0370225	0.369833	0.582078	0.192894	0.843886	0.0636638	0.0348458	0.0719746	0.0132024	0.092713	0.336	0.0319799	0.16803	0.0453342	0.0631512	0.0735393
BEN	0.114111	0.0107908	0.333477	0.0623221	NA	NA	0.0604591	0.208928	0.107876	0.183689	0.0600362	0.0889013	0.0831626	0.106992	0.138917	0.0936461	0.0271702	0.0952774	0.0558475	0.08596	0.184175	0.0496435	0.0482665	0.0678248	0.0929006	0.128084	0.0619874	0.0630346	0.041093	0.0315961	0.124751	0.0969945	0.0399308	0.116938	0.00893361	0.0269546	0.0862864	0.0331538	0.228401	0.0347486	0.150289	0.0484292	0.791156	0.240546	0.048058	0.049184	0.0792262	0.0603811	0.0647304
BHA	0.104191	0.0665626	0.27622	0.051174	NA	NA	NA	NA	0.0961135	0.171791	0.0761127	0.0548806	0.202389	0.122512	0.0837312	0.108864	0.0597972	0.120167	0.0799204	0.0554457	0.0254955	0.111892	0.117998	0.142873	0.206503	0.182385	0.0489317	0.107116	0.051986	0.111902	0.451721	0.1014	0.0719066	0.161905	NA	NA	0.163624	0.1374	0.132709	0.0643676	0.149698	0.0505813	0.994456	0.150814	0.184135	0.176227	0.228534	0.0576401	0.0928644
BDN	0.19513	0.0752229	0.192653	0.0560461	0.202232	0.148609	0.0499006	0.0397877	0.105428	0.154032	0.0939008	0.0429298	0.294742	0.0733308	0.106363	0.0355332	0.108956	0.0728919	0.235474	0.0949073	0.0346611	0.076791	0.0413729	0.116116	0.137995	0.0602766	0.0786786	0.0435422	0.0658411	0.132128	0.151689	0.214287	0.0557964	0.0620904	0.259708	0.307112	0.0440497	0.0711637	0.0969564	0.403573	0.0354471	0.109581	0.180418	0.0705854	0.0923784	0.111338	0.0386877	0.18204	0.140931
CES	0.0701799	0.0970095	0.140049	0.0561305	0.459141	0.129659	0.0629093	0.34532	0.444641	0.18465	0.902827	0.081701	0.169644	0.0965272	0.112004	0.0574004	0.112618	0.0595918	0.182935	0.0316925	0.113127	0.185796	0.132885	0.0620381	0.362212	0.0601065	0.23797	0.247992	0.380913	0.0868607	0.204972	0.192425	0.22719	0.0874409	0.29558	0.414094	0.10589	0.146452	0.0707244	0.364873	0.375621	0.0582945	0.290703	0.187787	0.0896093	0.146607	0.519313	0.108116	0.232596
CER	0.246354	0.389291	1.49261	0.140937	0.0737338	0.0466092	0.0594451	0.130072	0.0948152	0.133765	0.495251	0.109655	0.0393436	0.0785669	0.144899	0.0835963	0.104666	0.110754	0.0935827	0.0583948	0.25799	0.184264	0.0984052	0.10133	0.223652	0.369912	0.0884095	0.171759	0.559857	0.195933	0.324872	0.138448	0.144707	0.0637967	0.139654	0.454985	0.297183	0.252603	0.172243	0.0718643	0.110918	0.0792081	0.321064	0.529304	0.183818	0.229173	0.0379047	0.0978695	0.0450851
CET	0.116911	0.0869836	0.0631055	0.116109	NA	NA	0.152539	0.231146	0.126101	0.0719653	0.260921	0.0293479	0.210342	0.0882738	0.0747264	0.02203	0.0891765	0.0261262	0.0685019	0.0352471	0.136154	0.141138	0.0435358	0.0656372	0.112913	0.0412558	0.0824601	0.0760049	0.0932599	0.142911	0.0485958	0.0468494	0.114582	0.0430167	0.577371	0.561769	0.189782	0.106632	NA	NA	0.00435578	0.0869824	0.211961	0.0639356	0.146524	0.227097	0.0290007	0.146306	0.0762721
BPI	0.109718	0.0459373	0.0393278	0.113345	NA	NA	0.0466383	0.0593223	0.156195	0.0517464	0.0989491	0.095589	0.0893605	0.0914212	0.106861	0.0707254	0.0422907	0.0591368	0.0672422	0.0875934	0.0661766	0.0877274	0.0438118	0.051058	0.0783578	0.20229	0.0909571	0.0607295	0.151308	0.0238121	0.601952	0.151731	0.0524284	0.0499412	0.265239	0.171088	0.102034	0.103168	0.440179	0.360424	0.0744762	0.181808	0.797638	0.0784597	0.0941061	0.306721	0.0841622	0.0556174	0.101304
BPN	0.207219	0.401611	0.118085	0.127391	0.207781	0.0756705	0.038285	0.0535975	0.18048	0.249943	0.454669	0.117377	0.189454	0.115142	0.111533	0.000900487	0.130135	0.162914	0.0617725	0.0766909	0.0127998	0.0505814	0.0182662	0.0526272	0.128563	0.225229	0.0638993	0.130785	0.11339	0.0591279	0.264542	0.0982659	0.0669935	0.0543801	0.180986	0.0417014	0.183162	0.0918229	0.176271	0.183473	0.168884	0.0509314	0.443966	0.0491264	0.225608	0.108638	0.0290338	0.0822911	0.107932
SACE_YDB	NA	NA	NA	NA	NA	NA	NA	NA	NA	NA	NA	NA	NA	NA	NA	NA	NA	NA	NA	NA	NA	NA	NA	NA	NA	NA	NA	NA	NA	NA	NA	NA	NA	NA	NA	NA	NA	NA	NA	NA	NA	NA	NA	NA	NA	NA	NA	NA	NA
AAB	0.608838	0.129072	0.973712	0.660524	0.348043	0.754263	0.171567	0.143561	NA	NA	0.10357	0.133529	0.376047	0.275818	0.744178	0.181711	0.329086	0.20627	0.708658	0.276596	0.568818	0.114615	0.419784	0.0967708	0.602078	0.195112	0.176865	0.237736	0.357636	0.125981	0.921144	0.132227	0.973326	0.230603	0.730459	0.518941	0.964132	0.323	NA	NA	0.151825	0.125855	1.30189	0.126987	0.677258	0.284195	0.140292	0.0889803	0.163939
CBN	0.393052	0.0673639	NA	NA	0.467977	0.100579	0.0272449	0.0655256	0.134545	0.108719	0.205455	0.112801	0.168156	0.171423	0.0907979	0.0148183	0.150256	0.217273	0.157907	0.120097	0.119319	0.0656064	0.0680867	0.0496625	0.144173	0.901261	0.0606791	0.0425766	0.0497981	0.0842631	0.0801358	0.0799834	0.0938442	0.118108	0.294769	0.293741	0.225989	0.207449	0.0813865	0.0415022	0.0366027	0.0854014	NA	NA	0.270782	0.0875854	0.0576142	0.119483	0.0453673
AQG	0.0879557	0.0701944	0.0896624	0.150466	0.107451	0.16197	0.0682398	0.10346	0.118176	0.0380201	0.181073	0.0533664	0.273955	0.0911815	0.171323	0.0467364	0.0744572	0.168935	0.198098	0.0272803	0.113539	0.129783	0.169006	0.135607	0.0700966	0.175527	0.173072	0.0634659	0.0605313	0.0318907	0.216745	0.240035	0.229466	0.0405859	0.252307	0.274759	0.115929	0.144775	0.0963434	0.176403	0.251897	0.0764957	0.157769	0.141259	0.13982	0.0626766	0.0239539	0.0839086	0.0345322
CFF	0.140676	0.140616	0.100265	0.0586945	0.195063	0.256797	0.106546	0.0649793	0.105438	0.11641	0.0445565	0.0365034	0.0371629	0.143929	0.167875	0.0278886	0.0391781	0.0666129	0.0737645	0.0769392	0.0603303	0.0791184	0.0276185	0.0500113	0.114245	0.0541944	0.087768	0.0636209	0.339097	0.119054	0.165517	0.104267	0.0379442	0.0400314	0.264727	0.0405433	0.10258	0.124605	0.0546613	0.12039	0.124233	0.152909	0.179479	0.176506	0.0751657	0.069952	0.128257	0.0577191	0.074066
AFB	NA	NA	NA	NA	NA	NA	NA	NA	NA	NA	NA	NA	0.401391	0.468268	0.444686	0.0828486	0.678774	0.469926	1.99647	0.113172	0.17139	0.119934	0.42937	0.203672	0.244635	0.211222	0.153039	0.0781003	0.441259	0.507443	0.27411	0.304631	0.260161	0.128631	NA	NA	NA	NA	NA	NA	NA	NA	NA	NA	NA	NA	0.024963	0.081202	NA
AFA	0.0707545	0.114071	0.0718915	0.0851254	NA	NA	NA	NA	NA	NA	NA	NA	0.717621	0.302183	NA	NA	NA	NA	NA	NA	1.87497	0.307876	NA	NA	NA	NA	NA	NA	NA	NA	NA	NA	NA	NA	NA	NA	NA	NA	NA	NA	NA	NA	0.523863	0.179108	NA	NA	NA	NA	NA
AFP	0.111653	0.0772947	0.287781	0.109523	0.168608	0.232499	0.147159	0.0477195	0.3066	0.197016	0.218326	0.020829	0.469486	0.0227623	0.448161	0.131918	1.33461	0.113623	NA	NA	1.09836	0.20836	0.168813	0.28753	0.51899	0.135629	0.270043	0.155029	0.539596	0.153479	0.972859	0.265527	0.201984	0.175436	NA	NA	NA	NA	0.24976	0.00309716	0.465858	0.192109	0.530533	0.23314	0.352499	0.392828	0.581309	0.198879	0.477654
AQH	0.170062	0.0781562	0.0728532	0.090229	0.191554	0.163109	0.0643134	0.113464	0.0996426	0.106986	0.0282247	0.0216052	0.0938734	0.0977475	0.0956295	0.0553471	0.0896596	0.0928282	0.118728	0.133374	0.0410559	0.0498942	0.0669856	0.124985	0.0319241	0.0449567	0.113843	0.111327	0.0405817	0.103324	0.0841846	0.0401483	0.0979419	0.045066	0.089748	0.0808914	0.0455442	0.0825663	0.0553351	0.0686949	0.175874	0.0739576	0.42478	0.104455	0.149904	0.0996824	0.0357204	0.133095	0.0749251
SACE_YAB	0.301481	0.251686	0.182239	0.233745	0.0934805	0.168431	0.0493987	0.0863014	0.15806	0.0725151	0.142969	0.068415	0.111602	0.124203	0.14714	0.0785651	0.0567888	0.0748859	0.114413	0.0407636	0.125551	0.0736687	0.103689	0.122474	0.172363	0.143271	0.218324	0.0438133	0.0687553	0.118903	0.162796	0.122742	0.157168	0.0596059	0.384556	0.276059	0.0869968	0.132522	0.114306	0.0719282	0.0724615	0.100096	0.528871	0.14153	0.125684	0.0615481	0.065813	0.0901584	0.0885506
AAR	0.758169	0.0302975	1.40186	0.205336	0.699953	0.208846	NA	NA	NA	NA	NA	NA	0.361792	0.0879886	NA	NA	2.34786	0.322532	0.60157	0.198497	1.05752	0.279137	0.114992	0.208907	0.604047	0.228002	0.157134	0.15354	1.74113	0.18362	0.56537	0.0859586	0.340221	0.0661467	0.626973	0.276443	0.0998263	0.0948405	NA	NA	NA	NA	0.245954	0.188786	0.28351	0.157441	0.78708	0.147359	1.82043
AEA	0.874925	0.245416	0.560266	0.226459	0.502776	0.337994	NA	NA	NA	NA	0.486124	0.400651	0.694993	0.223627	0.328862	0.216265	NA	NA	1.16248	0.180943	0.132369	0.286353	0.420788	0.0945423	0.40561	0.232985	0.412079	0.0939325	0.917819	0.190413	0.117577	0.173976	0.0966674	0.151695	0.127934	0.182089	0.168508	0.0999914	0.208026	0.0500031	1.20108	0.297015	0.48736	0.229571	0.394935	0.756889	0.798134	0.221515	1.53608
BRM	0.0521126	0.0568382	0.112723	0.0500937	NA	NA	NA	NA	NA	NA	NA	NA	NA	NA	0.683531	0.118528	NA	NA	NA	NA	0.197803	0.135549	0.0948044	0.158456	NA	NA	0.34819	0.0818593	NA	NA	NA	NA	1.12227	0.0783788	NA	NA	NA	NA	NA	NA	NA	NA	0.723474	0.244624	0.43857	0.193738	NA	NA	NA
AEQ	0.58572	0.0865201	0.425137	0.248682	0.265304	0.119381	0.194771	0.0794831	0.264074	0.144183	0.0568333	0.121153	0.134679	0.26099	0.242404	0.107054	0.204402	0.17774	0.0437537	0.0884931	0.100559	0.161773	0.181606	0.119983	0.609943	0.340125	0.435328	0.097509	0.100144	0.0917381	1.06682	0.302566	0.364226	0.0957974	0.0913346	0.11823	0.210885	0.110371	0.147172	0.0237948	0.0845064	0.143859	0.557449	0.169782	0.199014	0.0772681	0.0508524	0.193761	0.0761893
SACE_YAG	1.36224	0.0516497	0.532313	0.227441	0.580951	0.140693	0.0561625	0.188985	0.286263	0.0763263	0.165257	0.0193017	0.106348	0.236748	NA	NA	0.0750639	0.140048	1.92828	0.215124	0.0657498	0.195466	0.314347	0.177361	0.337875	0.160832	0.88048	0.421418	0.0880561	0.128037	0.477917	0.145433	0.349031	0.133995	2.42508	0.459798	0.130128	0.0120153	0.123674	0.0573723	0.12999	0.0882339	0.444113	0.405808	3.14107	0.302779	0.116614	0.0184577	0.0152814
AAQ	0.168288	0.0348378	0.331636	0.220779	0.408253	0.0924805	0.0407926	0.085123	0.166909	0.10712	0.131492	0.0829237	0.237319	0.164047	0.483057	0.0182361	0.0750263	0.106356	0.0275664	0.0616749	0.146929	0.101532	0.0805321	0.103011	0.137923	0.102855	0.166837	0.0352037	0.0851189	0.0826676	0.546321	0.19357	0.0695766	0.0480606	1.51172	0.127228	0.113494	0.128971	0.0866474	0.107039	0.20791	0.100082	0.108048	0.0685647	0.172761	0.114	0.0498471	0.0563608	0.0597568
ASB	1.0389	0.478838	NA	NA	NA	NA	NA	NA	NA	NA	NA	NA	NA	NA	NA	NA	NA	NA	NA	NA	NA	NA	NA	NA	NA	NA	NA	NA	NA	NA	NA	NA	NA	NA	NA	NA	NA	NA	NA	NA	NA	NA	NA	NA	NA	NA	NA	NA	NA
APP	0.183592	0.142104	0.104435	0.0312002	NA	NA	NA	NA	NA	NA	NA	NA	NA	NA	0.312521	0.24498	NA	NA	0.817886	0.412279	NA	NA	NA	NA	NA	NA	3.44223	0.122638	NA	NA	NA	NA	1.16294	0.151664	NA	NA	NA	NA	NA	NA	NA	NA	0.123071	0.11297	NA	NA	NA	NA	NA
CPD	0.152072	0.290695	0.118842	0.129295	0.154387	0.113183	0.122605	0.10391	0.124372	0.204039	0.255609	0.0320905	0.338324	0.450849	0.727274	0.140673	0.0880257	0.227633	0.264077	0.0657092	0.193093	0.192516	0.357986	0.104234	0.292506	0.155652	0.45991	0.197935	0.267526	0.108961	0.539881	0.471624	0.375526	0.252841	0.164782	0.225732	1.02449	0.298811	0.523423	0.152212	0.31706	0.133348	0.25197	0.132483	0.448781	0.383183	0.111572	0.1772	0.409775
AIG	1.92651	0.143573	0.882108	0.311953	NA	NA	NA	NA	NA	NA	0.513862	0.290216	NA	NA	NA	NA	NA	NA	NA	NA	1.00426	0.521406	0.239131	0.80877	1.77688	0.430574	1.01774	0.574727	NA	NA	NA	NA	NA	NA	NA	NA	NA	NA	0.162875	0.334245	0.155267	0.191704	0.170497	0.141395	NA	NA	NA	NA	0.200599
ARE	0.716938	0.0352311	0.474273	0.348203	0.0252159	0.222683	0.0444978	0.0838486	0.143197	0.201665	0.159229	0.0686488	0.114263	0.265669	0.241601	0.201854	0.372855	0.0943855	0.0986256	0.10579	0.0751574	0.103947	0.0776928	0.0617703	0.14314	0.293486	0.0330999	0.00948861	0.279593	0.0633636	0.591266	0.155205	0.348814	0.0874371	0.203184	0.134855	0.0499246	0.125283	0.178116	0.0860326	0.288881	0.0817018	NA	NA	0.137865	0.0990983	0.0559546	0.214946	0.123694
SACE_YDD	NA	NA	NA	NA	NA	NA	NA	NA	NA	NA	NA	NA	NA	NA	NA	NA	NA	NA	NA	NA	NA	NA	NA	NA	NA	NA	NA	NA	NA	NA	NA	NA	NA	NA	NA	NA	NA	NA	NA	NA	NA	NA	NA	NA	NA	NA	NA	NA	NA
AFQ	0.045286	0.261724	0.105145	0.304973	0.24834	0.341455	0.145624	0.174464	0.238124	0.0155767	0.396082	0.0236934	0.317414	0.253012	0.115147	0.0943403	0.392449	0.318	0.134854	0.111348	0.0980212	0.121271	0.151721	0.091874	0.0841252	0.186988	0.111302	0.0314578	0.104399	0.0529954	0.682481	0.263323	0.115046	0.0636838	1.66657	0.480666	0.736496	0.399209	0.242037	0.167904	0.203202	0.103825	0.750219	0.194094	0.047877	0.29873	0.0827048	0.180349	0.101318
CDM	1.88971	0.175307	0.962468	0.0836778	NA	NA	0.00854504	0.228439	0.169913	0.102741	0.247673	0.0319824	0.103551	0.0638452	0.124663	0.0372848	0.0586818	0.0875144	0.0831512	0.04093	0.104864	0.0285688	0.0897956	0.0865158	0.080922	0.124962	0.0744441	0.0530879	0.541031	0.0934382	0.286802	0.161396	0.0344329	0.0369836	0.485962	0.292019	0.082251	0.117413	0.237314	0.230433	0.0429056	0.0666182	NA	NA	0.22876	0.367445	0.122091	0.0997637	0.131525
SACE_YCF	0.13963	0.119622	0.609001	0.170896	0.186382	0.272516	0.20035	0.124449	0.205192	0.0882247	0.197591	0.0822584	0.108568	0.173955	0.100458	0.0584431	0.110427	0.0528742	0.0838556	0.0557014	0.100364	0.0552209	0.0852981	0.0612071	0.260593	0.129518	0.121977	0.0242801	0.14292	0.0694941	0.341057	0.152809	0.118823	0.0343456	0.357382	0.186693	0.0572181	0.0889458	0.248247	0.14981	0.24639	0.172128	NA	NA	0.264209	0.114577	0.0892229	0.146383	0.0411925
CFT	0.0520786	0.168009	0.135477	0.159785	0.0923925	0.182536	0.202355	0.10654	0.271755	0.300384	0.212669	0.0664206	0.103499	0.1611	0.151332	0.0528282	0.299139	0.0897918	0.0731786	0.158687	0.234969	0.161509	0.245217	0.101032	0.0948082	0.26238	0.104623	0.0704123	0.474193	0.0766934	0.462716	0.222151	0.320189	0.162277	0.582455	0.296034	0.540519	0.3882	0.354067	0.0534963	0.13518	0.119135	0.565303	0.114165	0.150732	0.211256	0.0666911	0.120455	0.146517
AER	0.15466	0.0963625	0.532625	0.100624	0.123477	0.202944	NA	NA	NA	NA	NA	NA	NA	NA	NA	NA	NA	NA	NA	NA	0.390486	0.226723	0.333222	0.0767548	0.666987	0.24336	0.308706	0.179929	0.109899	0.0783105	0.627824	0.163623	0.549176	0.171276	0.0689196	0.372569	0.240212	0.290069	NA	NA	NA	NA	0.602588	0.168543	NA	NA	NA	NA	NA
BCV	0.397797	0.0534058	0.705568	0.0281081	0.0983794	0.145132	0.0431235	0.0769601	0.16341	0.0667494	0.0491973	0.0882213	0.0616311	0.0744581	0.0241359	0.050154	0.0722475	0.1447	0.0498059	0.0335744	0.0577108	0.0238451	0.0265369	0.139013	0.133695	0.166531	0.0690097	0.0831142	0.0797269	0.159991	0.467955	0.176812	0.0521358	0.0546972	0.0875458	0.199468	0.0868848	0.120952	0.225016	0.144167	0.106088	0.197874	0.357122	0.0820423	0.059032	0.0961462	0.0521	0.127184	0.0793608
BDB	0.0497532	0.0375378	0.075588	0.0719786	0.295353	0.123334	0.035041	0.0719347	0.120624	0.121174	0.0575026	0.0492034	0.0811221	0.0888303	0.171037	0.134502	0.02239	0.17276	0.156633	0.0526232	0.141749	0.101802	0.1024	0.281639	0.238791	0.353604	0.136108	0.0371852	0.15753	0.0480566	0.306588	0.244586	0.0841269	0.0431212	0.234075	0.0690541	0.0923592	0.12933	0.244862	0.190536	0.0794649	0.0756434	0.238067	0.138037	0.0591131	0.0806426	0.122701	0.141188	0.0451752
BDD	0.277134	0.0212709	0.0682042	0.107803	0.0777784	0.094524	0.0666245	0.0942618	0.0714843	0.0820482	0.407521	0.616013	0.122147	0.107749	NA	NA	0.0721007	0.163361	0.0959263	0.056607	0.0346371	0.0446363	0.0491773	0.168346	0.25864	0.0656492	0.375329	0.182537	0.104406	0.0320348	0.434166	0.14399	0.0623077	0.0701968	0.139038	0.213359	0.0369661	0.122817	0.167595	0.752188	0.214844	0.0787973	0.0916132	0.0705273	0.486486	0.0515726	0.0199233	0.118647	0.030407
BDA	0.117914	0.0768329	0.363874	0.122702	0.0853511	0.140278	0.0380711	0.0420039	0.0437368	0.0361368	0.0411195	0.0488048	0.218227	0.0629845	0.0921711	0.0932213	0.0411983	0.10733	0.070754	0.0901949	0.0698444	0.0260299	0.0582341	0.173207	0.0508669	0.098972	0.0402513	0.0627493	0.190919	0.0284981	0.0845654	0.21701	0.0539607	0.0799105	0.088356	0.0965509	0.0584256	0.15854	0.0905842	0.16364	0.0961254	0.0825076	0.429344	0.217981	0.120059	0.0397504	0.0277532	0.0756517	0.0448744
BDE	0.160156	0.0694482	0.0820768	0.113115	0.105114	0.103216	0.068338	0.0165616	0.138176	0.194483	0.112524	0.0896392	0.0841151	0.119111	0.125118	0.0784266	0.0519508	0.078866	0.0889251	0.0668273	0.0482757	0.0634304	0.0376616	0.150295	0.171129	0.142647	0.066974	0.0682423	0.124008	0.0819216	0.40565	0.308073	0.199341	0.0899204	0.158304	0.162402	0.0699389	0.155515	0.149821	0.640372	0.176911	0.0756046	0.22147	0.172932	0.0342745	0.0773576	0.0251594	0.156507	0.0743482
BDH	0.19498	0.145913	0.582453	0.33812	0.0614304	0.187663	0.0629344	0.114414	0.119755	0.0543862	0.0359434	0.0708897	0.0708292	0.148621	0.0388917	0.0262508	0.0599923	0.0440692	0.0902965	0.0426069	0.0340965	0.0624506	0.0863864	0.0727918	0.336079	0.0746059	0.0389058	0.0204221	0.0496857	0.0377093	0.664698	0.183263	0.184258	0.0441896	0.0954843	0.122537	0.0510375	0.0383839	0.155301	0.117145	0.180785	0.196287	1.20818	0.127242	0.18947	0.147111	0.0214303	0.171974	0.039762
BDI	1.43405	0.120077	1.23121	0.306579	0.0985841	0.234274	0.0905061	0.144571	0.156166	0.110045	0.0590805	0.0485266	0.112054	0.128678	0.0445494	0.0491513	0.114991	0.113038	0.0484137	0.0566449	0.0183693	0.0287811	0.0622922	0.108161	0.225509	0.151391	0.0566846	0.0486486	0.0623405	0.124937	0.308379	0.192469	0.125655	0.0717827	0.114956	0.160013	0.0431982	0.126528	0.156281	0.0976819	0.0549782	0.118063	0.418728	0.277184	0.162799	0.225122	0.013337	0.156213	0.038411
BDK	1.5248	0.10607	1.69031	0.20511	0.0895386	0.17216	0.0825436	0.0777098	0.0597991	0.0343681	0.312628	0.0426236	0.108088	0.0569505	0.0708506	0.0348959	0.0647812	0.134725	0.110353	0.0499816	0.058034	0.0494082	0.128873	0.12487	0.114982	0.218177	0.0891026	0.106583	0.0909291	0.0946615	0.425486	0.300429	0.051857	0.057312	0.222213	0.194297	0.0552247	0.0862659	0.0683223	0.506752	0.0934235	0.0998412	0.749112	0.262579	0.136569	0.0774865	0.0694975	0.0117748	0.123306
SACE_YCT	NA	NA	NA	NA	NA	NA	NA	NA	NA	NA	NA	NA	NA	NA	NA	NA	NA	NA	NA	NA	NA	NA	NA	NA	NA	NA	NA	NA	NA	NA	NA	NA	NA	NA	NA	NA	NA	NA	NA	NA	NA	NA	NA	NA	NA	NA	NA	NA	NA
SACE_YCC	0.745831	0.388775	0.47855	0.504844	0.132907	0.352607	0.170792	0.131714	0.125145	0.11462	0.263073	0.0674369	0.04883	0.159314	0.11772	0.0961511	0.172906	0.131654	0.0512408	0.076076	0.160023	0.111632	0.221089	0.0650475	0.193308	0.146634	0.0959469	0.131782	0.055475	0.098314	0.694322	0.127832	0.139456	0.12494	0.221639	0.279062	0.0578371	0.151472	0.528808	0.107383	0.193234	0.170199	2.15754	0.426989	0.154805	0.284864	0.0438254	0.0539445	0.103898
BHG	0.360266	0.0664092	0.419623	0.134	0.592754	0.0481208	0.0912676	0.0845888	0.0841792	0.0953133	0.0630646	0.0271932	0.138968	0.0619054	0.157551	0.0467371	0.0286583	0.0709606	NA	NA	0.0661893	0.166209	0.130865	0.113832	0.0355323	0.153676	NA	NA	0.0891532	0.0943567	0.246679	0.029648	0.118386	0.0811627	0.140297	0.0831533	0.0824688	0.161768	0.05763	0.0138705	0.13727	0.0652553	0.215696	0.232679	0.239043	0.0802191	0.0317671	0.159617	0.0685679
BHH	0.190966	0.0895014	0.0158458	0.100137	0.0882196	0.0975372	0.0554678	0.121557	0.0996487	0.0556781	0.0507434	0.0893182	0.0418084	0.15743	0.128971	0.101033	0.0476135	0.0957659	0.0295972	0.118392	0.0756942	0.0989237	0.0288169	0.108601	0.0708944	0.366461	0.0196122	0.0256228	0.0784842	0.0308614	0.35962	0.165167	0.0930464	0.0467958	0.289287	0.0646398	0.0326238	0.103706	0.17898	0.145581	0.0771615	0.0472839	0.433085	0.094594	0.0892989	0.109838	0.0366887	0.161014	0.0170654
BHI	0.0571298	0.0315607	0.0572542	0.0650001	0.0637855	0.131337	0.0748883	0.138801	0.0733426	0.0904813	0.0907171	0.0391507	0.071165	0.10334	0.0759386	0.0410356	0.0244601	0.0333941	0.0364839	0.0663558	0.033784	0.0427859	0.0180706	0.0824027	0.253025	0.266457	0.0770102	0.0254348	0.0275364	0.094296	0.183049	0.0997071	0.0153403	0.0522151	0.125826	0.15713	0.0589012	0.103088	0.162082	0.111753	0.0974199	0.0794618	0.162502	0.124812	0.290083	0.152485	0.0543189	0.183246	0.0580896
SACE_MAA	0.051733	0.0984691	0.180885	0.118405	0.364461	0.114249	NA	NA	NA	NA	NA	NA	NA	NA	NA	NA	NA	NA	NA	NA	0.0443588	0.0599169	0.0353011	0.0887196	0.0659436	0.112485	0.0631341	0.0549357	0.1169	0.0574603	0.40346	0.221907	0.0661603	0.0571994	0.214432	0.109773	0.0307241	0.0573479	NA	NA	NA	NA	0.30518	0.132198	NA	NA	NA	NA	NA
SACE_YCZ	NA	NA	NA	NA	NA	NA	NA	NA	NA	NA	NA	NA	NA	NA	NA	NA	NA	NA	NA	NA	NA	NA	NA	NA	NA	NA	NA	NA	NA	NA	NA	NA	NA	NA	NA	NA	NA	NA	NA	NA	NA	NA	NA	NA	NA	NA	NA	NA	NA
AFF	0.13941	0.0196833	0.0586682	0.462703	0.3606	0.0799568	0.152598	0.100772	0.0670672	0.0681453	0.0846002	0.0336539	0.0179949	0.0634952	0.426576	0.114681	0.0731161	0.14494	0.0953713	0.066547	0.0301198	0.0672257	0.0684343	0.0873003	0.0952421	0.163468	0.100499	0.104372	0.0846151	0.0410875	0.367852	0.0832843	0.0751745	0.122083	0.122928	0.0859743	0.0673287	0.13532	0.0561137	0.308591	0.283493	0.0861272	0.734841	0.104628	0.156796	0.0839375	0.0228435	0.19721	0.0738427
AAL	0.48191	0.11136	0.268244	0.307446	0.0537907	0.172743	0.0522568	0.239851	0.138601	0.182514	0.0916561	0.0307748	0.152678	0.0567162	0.0896998	0.0295598	0.189476	0.0276445	0.0491423	0.0282987	0.104937	0.0828851	0.0822844	0.0724588	0.17785	0.25593	0.11049	0.0695222	0.0813516	0.0979796	0.541157	0.0238024	0.105305	0.0495069	0.0954767	0.160489	0.117748	0.0769327	0.0777973	0.0577141	0.285068	0.17868	1.35441	0.136895	0.195721	0.182295	0.0334229	0.154374	0.240927
AAM	0.039839	0.0858272	0.0684373	0.0901495	NA	NA	NA	NA	NA	NA	0.290413	0.0881984	0.174767	0.293827	0.177309	0.10482	0.570185	0.0644663	0.337662	0.116461	0.366614	0.453518	0.15578	0.140425	0.163302	0.170083	0.132624	0.139658	0.515676	0.128031	0.394597	0.263939	0.214511	0.097216	0.263594	0.158642	0.730788	0.136943	0.874909	0.337255	0.0518601	0.16946	0.304856	0.103299	NA	NA	0.466936	0.533058	0.545445
ANP	0.522371	0.0445401	0.820257	0.154563	0.137454	0.258767	0.0666526	0.126961	0.0312626	0.168645	0.220921	0.0112181	0.183356	0.246761	0.0536014	0.10601	0.0891221	0.102129	0.0449534	0.0247882	0.0378142	0.0521265	0.0723351	0.0973966	0.123245	0.147623	0.112164	0.0654725	0.0745886	0.0688541	0.061854	0.158034	0.070361	0.0580352	0.115242	0.276827	0.235902	0.106872	0.343396	0.0693071	0.143284	0.123531	0.492039	0.241758	0.225462	0.412273	0.030997	0.132762	0.149496
AHV	0.137623	0.106712	0.136891	0.0949948	NA	NA	NA	NA	NA	NA	0.133362	0.0970154	NA	NA	0.357499	0.096853	0.104389	0.0616639	0.874019	0.337482	NA	NA	0.502542	0.230252	0.342777	0.19041	0.136643	0.473436	0.789506	0.166122	0.303882	0.088858	0.243556	0.0335107	NA	NA	NA	NA	NA	NA	0.151162	0.153168	0.310539	0.349869	NA	NA	0.119148	0.0681236	0.0736225
ATS	NA	NA	0.0533125	0.895547	NA	NA	NA	NA	0.135741	0.139917	0.0773618	0.0861549	0.223023	0.166042	0.127929	0.142373	0.0710489	0.0926468	0.153164	0.0826053	0.0908994	0.0944889	0.067003	0.0266356	0.231915	0.134381	0.0643274	0.0458346	0.297839	0.0493494	0.325311	0.254872	0.147193	0.0812064	0.386999	0.458289	0.0658501	0.172927	0.0394707	0.0635869	0.132093	0.120029	NA	NA	0.169611	0.385698	0.0820342	0.158136	0.164052
BBP	0.0457805	0.0954377	0.30694	0.0921277	NA	NA	0.090327	0.125475	0.143751	0.151351	0.066535	0.0321442	0.120386	0.11446	0.0758334	0.0636001	0.0344507	0.0790874	0.0962114	0.0805049	0.16175	0.0989236	0.0456417	0.0927346	0.122886	0.187641	0.0239398	0.0380293	0.168706	0.0139288	0.193229	0.0564783	0.0761096	0.102226	0.40851	0.225866	0.147578	0.100829	0.212515	0.124238	0.294862	0.227673	0.165643	0.158011	0.193402	0.16543	0.0348037	0.0842108	0.0472506
CDR	0.427171	0.0900678	0.142666	0.104719	0.193202	0.0587655	0.170639	0.0862119	0.375535	0.362224	0.0946089	0.0561652	0.202594	0.261864	0.340963	0.0936278	0.114191	0.168278	0.0566827	0.105738	0.109953	0.0478151	0.207234	0.214223	0.224336	0.18476	0.162978	0.142484	0.176108	0.0823927	0.386675	0.255939	0.286534	0.0929457	0.374457	0.346431	0.280504	0.452936	0.308167	0.816467	0.713691	0.241021	NA	NA	0.22886	0.226421	0.073119	0.131833	0.104255
BMG	NA	NA	NA	NA	0.0625383	0.0981286	0.0585945	0.0813832	0.140199	0.052088	0.0673794	0.0525768	0.0495671	0.157993	0.0285544	0.107963	0.0863019	0.0703971	0.115748	0.0418615	0.0899223	0.128819	0.0375306	0.0788625	0.107141	0.0323653	0.130976	0.0571974	0.0951936	0.103558	0.34098	0.15937	0.125058	0.0894387	0.268148	0.327086	0.446542	0.106617	NA	NA	0.0908568	0.155122	NA	NA	0.197218	0.194536	0.0710261	0.052315	0.129236
CHL	NA	NA	NA	NA	NA	NA	NA	NA	NA	NA	NA	NA	NA	NA	NA	NA	NA	NA	NA	NA	NA	NA	NA	NA	NA	NA	NA	NA	NA	NA	NA	NA	NA	NA	NA	NA	NA	NA	NA	NA	NA	NA	NA	NA	NA	NA	NA	NA	NA
ADP	1.55546	0.0942775	0.214527	0.236983	NA	NA	0.252789	0.227831	0.165993	0.904249	0.0506841	0.11262	0.214169	0.351764	0.0473064	0.11642	0.100653	0.127259	0.0569852	0.0425981	0.231326	0.139877	0.371896	0.152017	0.519603	0.257511	0.197204	0.0443824	0.499056	0.14057	0.705231	0.0965372	0.262889	0.118136	0.834081	0.269075	0.187359	0.0978583	0.206328	0.0398629	0.197269	0.0922907	0.547311	0.268644	0.117214	0.156135	0.224244	0.313458	0.199076
AMK	0.22594	0.0669529	0.397394	0.0831599	NA	NA	0.0955184	0.0284066	0.0724364	0.10799	0.088574	0.0934554	0.132291	0.0804816	0.0134424	0.0706342	0.0367809	0.108702	0.0441798	0.0671617	0.0380895	0.0461718	0.0334916	0.0311046	0.0307754	0.0627057	0.0807134	0.0294485	0.178072	0.0681428	0.320799	0.124304	0.0720161	0.0627044	0.576926	0.342097	0.131512	0.0668578	0.264102	0.0985968	0.112377	0.240393	0.652987	0.117521	0.0568554	0.049206	0.0392626	0.121069	0.0544122
AML	0.0467922	0.0103793	0.0453655	0.0672191	0.248061	0.231945	0.0365826	0.0467999	0.105392	0.0805238	0.0217055	0.053536	0.123217	0.0680309	0.0956154	0.0406638	0.0359957	0.0962093	0.0688108	0.0618773	0.0889808	0.0759965	0.0380788	0.0194311	0.0763083	0.182561	0.101955	0.0380803	0.190928	0.0946233	0.125398	0.0937126	0.0602541	0.0500142	0.27706	0.138346	0.151122	0.153146	0.195715	0.103549	0.0528052	0.130734	0.197816	0.100962	0.0892931	0.0896476	0.0445669	0.100985	0.0514152
AMI	0.402136	0.0471231	0.217442	0.0483962	NA	NA	0.0736718	0.0921215	0.111188	0.11646	0.030646	0.0963956	0.11681	0.168063	0.0871231	0.0725569	0.0586643	0.0759163	0.0273301	0.0598979	0.0677648	0.0560233	0.0364315	0.0682904	0.118124	0.18939	0.0712866	0.0459774	0.0814041	0.0757975	0.408852	0.14616	0.0456685	0.0862508	0.525468	0.425292	0.119654	0.086189	0.337948	0.102933	0.0467672	0.156935	0.250686	0.0717765	0.112816	0.0981484	0.0332236	0.0245507	0.184072
AMG	0.0585908	0.0637794	0.0718103	0.14679	NA	NA	0.0379451	0.12922	0.0922105	0.11063	0.147563	0.0671308	0.0682787	0.0380927	0.0402052	0.13045	0.0696631	0.125434	0.0517739	0.0589223	0.0398322	0.0357767	0.0194472	0.0477764	0.0625325	0.0532281	0.0374331	0.0590604	0.29509	0.022961	0.528596	0.0806753	0.0562344	0.0994004	0.610021	0.51775	0.110837	0.0876746	0.244128	0.0929254	0.0528496	0.202235	0.223979	0.167127	0.0732193	0.214907	0.0832518	0.0638722	0.0793897
AMQ	0.555306	0.0194201	0.119819	0.133694	NA	NA	0.0810081	0.114718	0.336083	0.295198	0.101694	0.0610705	0.183102	0.123207	0.0619369	0.0317267	0.0651589	0.047186	0.0437902	0.100494	0.0879093	0.0544236	0.00952157	0.0398266	0.0532707	0.0435803	0.0562288	0.0471771	0.0419273	0.0672233	0.384387	0.0597271	0.0889327	0.0458399	0.583189	0.426703	0.0618504	0.174142	0.321399	0.0637887	0.0365754	0.0954609	0.575073	0.0835294	0.146394	0.157514	0.0462451	0.0248265	0.0465494
APK	0.123835	0.0333013	0.123247	0.0671268	0.345535	0.223665	0.0457442	0.0770449	0.0489701	0.0700054	0.040626	0.0480693	0.177077	0.0942198	0.1166	0.0243093	0.0952107	0.0575725	0.0885291	0.0471105	0.0475663	0.0173553	0.0701347	0.167352	0.0743824	0.102839	0.0572457	0.0786136	0.109765	0.108177	0.0380809	0.0481233	0.0902909	0.049098	0.212123	0.207222	0.0328053	0.115769	0.0725444	0.0916006	0.0298088	0.16387	0.380029	0.0797099	0.119651	0.135758	0.0600126	0.169862	0.0730197
APN	0.0673357	0.222971	0.0654452	0.125106	0.454359	0.0250427	0.0916931	0.0841511	0.0938171	0.0922072	0.0789654	0.0712617	0.196763	0.0948212	0.088088	0.0373649	0.0760999	0.12045	0.0408216	0.046002	0.103508	0.0727711	0.0376343	0.0329662	0.0802176	0.118556	0.0381962	0.0313018	0.0646217	0.0909249	0.080274	0.195999	0.0530758	0.059608	0.236552	0.135462	0.0733926	0.0567191	0.0861191	0.0414369	0.0467286	0.0398361	0.96954	0.288274	0.121971	0.062059	0.0463997	0.0680214	0.0419416
CIE	0.738141	0.137333	0.251196	0.211869	0.0766748	0.143129	0.040108	0.161365	0.0578991	0.114834	0.0561449	0.0645919	0.105408	0.0827526	0.073052	0.0750244	0.0792542	0.0680786	0.0456582	0.0663549	0.039604	0.0178034	0.0443789	0.0270181	0.236062	0.108083	0.0513836	0.0393606	0.177743	0.0224095	0.127255	0.234581	0.0777241	0.075671	0.302398	0.205927	0.148714	0.0729842	0.0577161	0.107747	0.0589646	0.0305524	0.242733	0.279401	0.0695108	0.136196	0.0754356	0.0995131	0.06753
AEM	0.358121	0.05827	0.205726	0.172918	NA	NA	NA	NA	NA	NA	0.350927	0.0563606	NA	NA	0.134734	0.211476	0.168149	0.0678403	0.583249	0.148478	0.565523	0.0560854	0.361797	0.14507	0.75086	0.707886	0.292486	0.11484	0.45563	0.151914	0.834019	0.346832	0.521198	0.214165	NA	NA	NA	NA	NA	NA	0.163165	0.560689	0.0247976	0.0763156	NA	NA	0.0796045	0.13604	0.274253
AFT	0.128057	0.405365	0.0998503	0.242435	NA	NA	NA	NA	NA	NA	0.458681	0.0388021	0.386268	0.128514	0.188784	0.0703662	0.0638629	0.141022	0.352272	0.105221	NA	NA	0.155252	0.0602055	0.344121	0.178355	0.145998	0.118945	0.346081	0.122685	0.146902	0.0994231	0.133503	0.136621	NA	NA	NA	NA	0.907363	0.293423	0.515184	0.140592	0.256951	0.136506	NA	NA	0.106481	0.122555	0.281558
AQI	0.273793	0.0758938	0.378532	0.148904	0.518268	0.120023	0.131781	0.0465286	0.179282	0.248853	0.0954602	0.0430306	0.169512	0.133998	NA	NA	0.0655977	0.321452	NA	NA	0.152473	0.190403	NA	NA	0.169636	0.0985633	0.0882498	0.0698823	0.0525286	0.141996	0.0600536	0.0953728	0.0469743	0.120371	0.0822864	0.180772	0.268738	0.237031	0.104256	0.0518659	0.0769665	0.134906	1.04765	0.259876	0.0478632	0.0997821	NA	NA	NA
AFE	0.349498	0.11707	0.309636	0.195929	0.309805	0.0937326	0.0463413	0.202278	0.163249	0.208658	0.188541	0.0577393	0.216568	0.253828	0.0936481	0.128199	0.0481975	0.129921	0.0982588	0.109328	0.158513	0.0460156	0.145452	0.13349	0.153688	0.251646	0.0834155	0.129157	0.227285	0.129741	0.542621	0.204963	0.201047	0.0762863	0.259621	0.287179	0.19464	0.125212	0.242022	0.12079	0.118107	0.148813	0.255983	0.087164	0.386503	0.282987	0.0477476	0.109401	0.205539
ATR	0.190153	0.115065	0.046411	0.0645701	NA	NA	NA	NA	NA	NA	0.231505	0.102073	NA	NA	0.181117	0.0833512	0.103033	0.119653	0.159937	0.101296	NA	NA	0.106895	0.0587077	0.0934525	0.1537	0.127159	0.111035	0.135244	0.169495	0.650945	0.165034	0.127058	0.149213	NA	NA	NA	NA	0.494212	0.449675	0.190213	0.082774	0.90814	0.184741	NA	NA	0.0999366	0.0906768	0.440106
AFC	0.202889	0.119649	0.151068	0.237426	NA	NA	NA	NA	NA	NA	0.020549	0.0851243	0.237164	0.114209	0.0891708	0.0400104	0.147774	0.0869661	0.0641074	0.0471174	0.156031	0.0336516	0.289484	0.0611855	0.184415	0.045515	0.149401	0.13255	0.126673	0.102319	0.126831	0.0910872	0.0744871	0.0375656	NA	NA	0.779906	0.362634	0.337938	0.158869	0.282648	0.11883	0.0984699	0.233908	0.163692	0.21917	0.0464712	0.0561401	0.0265273
APM	0.144267	0.111695	0.481192	0.119968	0.583674	0.121043	0.022296	0.107837	0.0506473	0.130031	0.0932871	0.0566754	0.0790222	0.100594	0.111417	0.0416696	0.057047	0.0382772	0.0576331	0.04271	0.04061	0.0782978	0.0321789	0.046522	0.067857	0.150812	0.119528	0.0466772	0.0375581	0.0696697	0.24512	0.0296456	0.0852342	0.0675525	0.206348	0.162152	0.0170489	0.0738325	0.110112	0.0282217	0.0561414	0.0615384	0.43521	0.457353	0.0757643	0.0328603	NA	NA	0.0241148
API	0.0966273	0.0636416	0.0632084	0.242437	0.208263	0.23993	0.0506004	0.0631434	0.72443	0.234186	0.0488951	0.205227	0.197224	0.13213	0.0825709	0.060454	0.0975121	0.0783266	0.0945093	0.108345	0.0266082	0.107259	0.0711076	0.146616	0.116539	0.0953298	0.0485889	0.0578553	0.136484	0.174722	0.0739305	0.0486203	0.116391	0.0512	0.253004	0.165724	0.0691526	0.0850797	0.264094	0.217258	0.146928	0.26741	0.807747	0.22258	0.109865	0.136871	0.0465225	0.238596	0.0670932
ASL	0.495591	0.408	0.239166	0.311214	0.511054	0.229862	0.0974804	0.0997085	0.127267	0.0539154	0.146174	0.0637197	0.18853	0.102038	NA	NA	0.0440335	0.157817	NA	NA	0.10412	0.0925907	0.137947	0.133662	0.388184	0.0868947	NA	NA	0.0419584	0.112569	0.0579927	0.186509	0.0905114	0.0598077	0.309377	0.278976	0.0444028	0.191809	0.134665	0.059983	0.0997989	0.0324738	1.0462	0.139901	0.0297334	0.158485	NA	NA	0.19251
BTF	0.100629	0.153947	0.412733	0.0325902	NA	NA	0.101603	0.0776474	0.15931	0.0466824	0.0488508	0.0493921	0.153779	0.0736569	0.115202	0.0447072	0.058497	0.142927	0.101281	0.0496945	0.02936	0.064174	0.0360661	0.0517626	0.302331	0.0749412	0.114835	0.0449684	0.0796308	0.311792	0.148055	0.151321	0.0582531	0.0753497	0.52709	0.303712	0.113939	0.124104	0.156449	0.0904944	0.117622	0.21616	0.222466	0.0875188	0.0596588	0.132361	0.0767293	0.0719916	0.0504558
ASP	0.91928	0.542775	0.431862	0.270462	NA	NA	0.116342	0.16083	0.207154	0.163838	0.114916	0.0917008	0.088838	0.145669	0.0270453	0.0675954	0.0290959	0.114861	0.0571293	0.144918	0.108713	0.0275116	0.0950558	0.0737919	0.109778	0.0848677	0.0324274	0.0482529	0.140474	0.118143	0.507671	0.0232326	0.166283	0.154102	0.395796	0.507279	0.0935886	0.077688	0.197274	0.0605261	0.0659349	0.100916	NA	NA	0.302775	0.306465	0.052542	0.211244	0.131415
BCR	0.308798	0.0674048	0.363039	0.138289	NA	NA	0.0585274	0.148894	0.0409651	0.0921555	0.102162	0.0223254	0.084821	0.123983	0.0504578	0.0239868	0.0304495	0.0741916	0.0357522	0.0162382	0.149132	0.0459651	0.0924715	0.125092	0.216264	0.0244279	0.0504967	0.0341044	0.0251672	0.0701404	0.391026	0.13806	0.14288	0.0958249	0.373348	0.215587	0.102336	0.0155583	0.2119	0.0809144	0.137974	0.131102	0.368325	0.133193	0.216225	0.0489391	0.0470697	0.107055	0.0564268
BCS	1.20688	0.0678214	0.851151	0.123735	NA	NA	0.0276701	0.0432622	0.0853189	0.10697	0.117248	0.119844	0.122886	0.109132	0.052667	0.0541081	0.0573686	0.135228	0.0561742	0.0436301	0.123596	0.12477	0.0560485	0.0704616	0.122678	0.087009	0.0486122	0.053453	0.396317	0.129205	0.169902	0.0594349	0.0635452	0.0918049	0.217614	0.343758	0.109429	0.062521	0.243466	0.0344425	0.209194	0.149075	0.0611115	0.0588389	0.135169	0.250081	0.0482102	0.131958	0.0387758
BCT	0.279897	0.0678115	1.17186	0.0981365	NA	NA	0.108549	0.0913337	0.103319	0.144741	0.0665394	0.13185	0.0990929	0.0387304	0.0922035	0.102976	0.0181113	0.0489048	0.0983562	0.0159031	0.0726936	0.111326	0.056262	0.163703	0.216617	0.0492478	0.0376313	0.0692806	0.0741188	0.0782746	0.21927	0.144985	0.166345	0.088396	0.269378	0.203208	0.163561	0.0419114	0.127545	0.148393	0.167474	0.141291	0.233788	0.328277	0.258815	0.264122	0.0856509	0.0483636	0.0840839
AGK	0.393026	0.0371586	0.250367	0.355733	NA	NA	NA	NA	NA	NA	0.191701	0.0738298	NA	NA	0.0950677	0.147278	0.121605	0.111052	0.404613	0.0661463	NA	NA	0.24653	0.126198	0.389439	0.214348	0.13131	0.127256	0.27673	0.166125	0.475456	0.211093	0.111238	0.109634	NA	NA	NA	NA	NA	NA	0.242249	0.141368	1.89703	0.125185	NA	NA	0.411709	0.153433	0.822736
AGE	0.273799	0.0898836	2.6652	0.212299	0.0911812	0.248127	0.0266213	0.0884081	0.194624	0.0701878	0.0232104	0.0788982	0.190766	0.0721673	0.133262	0.0701419	0.0403298	0.0788004	0.0273415	0.127755	0.112046	0.093133	0.0885856	0.0747168	0.044528	0.191243	0.051398	0.0711578	0.137277	0.106393	0.415827	0.151389	0.114704	0.0546452	0.184968	0.194965	0.092831	0.185964	0.185078	0.284232	0.294008	0.126009	0.655467	0.264039	0.293695	0.218099	0.0366859	0.218765	0.0759425
BTC	0.32447	0.0471689	0.204024	0.120871	NA	NA	0.472514	0.185884	0.381612	0.337878	0.323917	0.108696	0.425109	0.201417	0.862121	0.179657	0.201193	0.144413	0.712664	0.685886	0.286041	0.310746	0.362737	0.185102	0.964218	0.0573006	0.472677	0.25141	0.163449	0.336165	0.880935	1.07565	0.586974	0.324396	0.79221	0.0923345	1.23086	0.645022	NA	NA	0.454714	0.20467	2.61666	0.18005	0.477032	0.518687	0.260977	0.250583	0.34217
ABV	0.0852149	0.105886	0.0781085	0.154771	0.023843	0.464938	0.100704	0.0893367	0.251383	0.169506	0.101474	0.115716	0.0849043	0.106194	0.0997193	0.0171541	0.0442497	0.122091	0.115579	0.0918415	0.158142	0.0901099	0.047782	0.0866012	0.152938	0.222208	0.0458193	0.118888	0.0634724	0.0346197	0.274009	0.207807	0.0843825	0.0779751	0.361957	0.32629	0.132577	0.240644	0.177959	0.231516	0.0956449	0.0648764	NA	NA	0.142297	0.167125	0.0456386	0.173845	0.100274
ALV	0.0526765	0.0952895	0.0177423	0.126326	0.594436	0.0532955	0.0853931	0.104244	0.1867	0.0384698	0.0272358	0.0542538	0.210975	0.0350463	0.0684919	0.122546	0.0629914	0.0617363	0.107187	0.0408131	0.0407816	0.149888	0.162737	0.145718	0.248285	0.178649	0.0627469	0.0400695	0.0779838	0.0437341	0.0653799	0.14986	0.0858473	0.162679	0.213256	0.278538	0.0630386	0.180644	0.12095	0.0767396	0.447154	0.143259	0.218385	0.238016	0.222197	0.0761618	NA	NA	0.0742718
BBC	0.0943265	0.0913263	0.0498711	0.0916658	2.86717	1.66468	0.0462791	0.0252931	0.0930169	0.0943117	0.0973111	0.118939	0.126417	0.0788538	0.0605959	0.0510331	0.0785697	0.0443909	0.0933143	0.0651294	0.0432825	0.0655357	0.0243868	0.0228385	0.110954	0.158458	0.0525047	0.0797646	0.175963	0.190068	0.0400552	0.201373	0.095387	0.137018	1.63879	0.621027	0.292017	0.155195	0.166847	0.0958625	0.149342	0.113153	0.224142	0.147593	0.0832467	0.210069	0.0866573	0.0700216	0.0822414
AMN	0.0343274	0.0829199	0.132713	0.0744906	0.11831	0.0135938	0.0438047	0.10463	0.186275	0.0918666	0.0833298	0.0358475	0.100535	0.102053	0.0379188	0.0730176	0.0424831	0.0910911	0.0660427	0.0535864	0.0537608	0.102355	0.0772149	0.143541	0.100587	0.250836	0.187859	0.0640586	0.0890049	0.0900309	0.46689	0.195827	0.118876	0.080253	0.297942	0.107884	0.0397929	0.0593642	0.105542	0.0918929	0.320626	0.0255755	0.410029	0.092178	0.11588	0.0153681	0.0323323	0.104323	0.015201
CFP	0.208446	0.0243048	0.0158451	0.121269	0.195708	0.105346	0.0697706	0.0792067	0.141055	0.0810562	0.0222754	0.0788683	0.0799659	0.110382	0.184062	0.0348166	0.0585055	0.0839466	0.12302	0.148269	0.0372076	0.0835837	0.0880959	0.142649	0.0564469	0.234957	0.103574	0.0781854	0.130322	0.0743556	0.074435	0.151003	0.0767726	0.105238	0.286329	0.177227	0.0590443	0.110731	0.0343899	0.106942	0.252906	0.045559	0.424448	0.174687	0.0995963	0.092444	0.0291322	0.28646	0.0308626
BBF	0.115047	0.100775	0.0627561	0.090173	0.405842	0.0509121	0.803417	0.100045	0.204275	0.0425574	0.102076	0.0382486	0.675048	0.100667	0.0976189	0.155256	0.19686	0.0926498	0.245935	0.19115	0.15136	0.137714	0.282523	0.227029	0.201469	0.181866	0.204187	0.141694	0.199119	0.0795735	0.367041	0.0486056	0.145516	0.162164	0.382093	0.176594	0.181131	0.198236	0.0905598	0.099636	0.369479	0.0961899	0.266231	0.180469	0.610282	0.221463	0.115861	0.252301	0.808547
AAP	0.0777429	0.0931762	0.0204789	0.0675364	0.855775	0.165062	0.358834	0.0823457	0.143509	0.06379	0.15684	0.0260825	0.244211	0.174984	0.140876	0.199592	0.157649	0.0424576	0.286757	0.0887612	0.156162	0.220759	0.169494	0.332791	0.151933	0.165391	0.517697	0.0681838	0.584424	0.0981036	0.173942	0.150283	0.0349747	0.137079	0.360671	0.137845	0.257058	0.075767	0.109426	0.508121	0.406595	0.127508	0.308962	0.118302	0.118383	0.220855	0.0798798	0.129128	0.260126
ALN	0.189168	0.0341936	0.10443	0.156207	0.568363	0.679247	0.0930913	0.172191	0.180399	0.124316	0.735489	0.160877	0.315428	0.150255	0.183242	0.219002	0.177165	0.118302	0.183949	0.0737192	0.0607719	0.129229	0.106124	0.122836	0.372772	0.28234	0.135516	0.0653039	0.108517	0.0819942	0.309733	0.300774	0.1546	0.123082	0.288516	0.237867	0.615363	0.281067	NA	NA	NA	NA	1.77777	0.202092	0.385019	0.56126	0.101749	0.130618	0.307655
ALP	0.269201	0.0524176	0.634525	0.123914	0.242831	0.0682756	0.0752651	0.276319	0.13316	0.130754	0.116256	0.0975098	0.284808	0.226425	0.221217	0.0740549	0.162345	0.0534576	0.184647	0.185136	0.145205	0.0797288	0.171459	0.122914	0.408237	0.158575	0.108361	0.0702211	0.132173	0.0852875	0.498996	0.0986024	0.170245	0.135674	0.13199	0.399192	0.985352	0.297722	0.576456	0.281598	0.189048	0.156154	0.972332	0.0657188	0.324524	0.522162	0.10058	0.146953	0.22869
BBD	0.11031	0.100833	0.55768	0.181922	0.436677	0.561379	0.0656798	0.184978	0.862806	0.318023	0.201775	0.132195	0.240794	0.175679	1.43353	0.320844	0.140086	0.0666867	0.249218	0.576934	0.455165	0.126986	0.698347	0.192781	0.195868	0.215722	0.115455	0.188918	0.0558182	0.128499	0.259213	0.263483	0.260471	0.16458	0.103031	0.134635	0.0449819	0.166945	0.293512	0.257011	NA	NA	0.32071	0.170315	0.267714	0.432556	0.927535	0.277117	NA
BBE	0.073818	0.0262663	0.069157	0.106334	0.439623	0.137016	0.0570153	0.0591405	0.207179	0.118917	0.413406	0.0805133	0.290645	0.108365	0.0822376	0.115078	0.257693	0.13592	0.155217	0.0684328	0.257796	0.177208	0.120133	0.103275	0.279872	0.219476	0.554677	0.160083	0.454519	0.244175	0.407607	0.0234875	0.0478101	0.139222	0.175938	0.131026	0.814823	0.341042	1.01299	1.31613	0.449591	0.150172	0.449286	0.0555	0.0740508	0.0878462	0.12871	0.265988	0.983606
AAN	0.270347	0.0842172	0.21002	0.154143	NA	NA	NA	NA	NA	NA	0.36442	0.0783602	NA	NA	0.0562376	0.0181986	0.215004	0.219898	0.473056	0.111033	0.492753	0.163069	0.409216	0.216688	0.330407	0.855334	0.381596	0.0827575	0.207705	0.151238	2.09814	1.23647	0.15843	0.0560246	NA	NA	NA	NA	0.719638	1.0357	0.0844819	0.0860168	0.216163	0.251547	NA	NA	0.101021	0.103564	0.468234
CHI	NA	NA	NA	NA	NA	NA	NA	NA	NA	NA	NA	NA	NA	NA	NA	NA	NA	NA	NA	NA	NA	NA	NA	NA	NA	NA	NA	NA	NA	NA	NA	NA	NA	NA	NA	NA	NA	NA	NA	NA	NA	NA	NA	NA	NA	NA	NA	NA	NA
APL	0.0897896	0.0288601	0.155573	0.115684	0.440618	0.105288	0.0387691	0.138745	0.0386491	0.152932	0.0946048	0.0307432	0.162984	0.153606	0.0540701	0.0623987	0.0482394	0.0349357	0.129401	0.0710823	0.0796202	0.180416	0.0681734	0.140083	0.283515	0.0371291	0.217841	0.0938936	0.055432	0.0293029	0.106673	0.175243	0.196009	0.0690338	0.242097	0.192368	0.109269	0.139925	0.402525	0.334476	0.0536759	0.0676319	0.0763323	0.157481	0.162386	0.0776448	0.0962638	0.127813	0.0758549
AEV	0.483983	0.17127	0.775995	0.395304	NA	NA	NA	NA	NA	NA	0.686795	0.148201	0.2624	0.146819	0.421621	0.143039	0.216705	0.176842	0.374413	0.202736	0.122154	0.239499	0.14344	0.112358	0.157798	0.122472	0.40823	0.0360341	0.623843	0.106812	NA	NA	0.254316	0.127688	0.275397	0.310196	0.101044	1.07029	NA	NA	NA	NA	NA	NA	NA	NA	0.328745	0.0390808	0.282748
CFI	0.360288	0.104153	0.0981969	0.118214	NA	NA	0.0611826	0.0991789	0.120557	0.0243764	0.0837449	0.0333681	0.161174	0.055959	0.0284027	0.0729485	0.0476412	0.0523451	0.109984	0.0740032	0.0841147	0.08918	0.0564352	0.0943523	0.114591	0.102509	0.0994445	0.0267414	0.01547	0.0365727	0.272277	0.067385	0.0904142	0.0738484	0.619618	0.394435	0.102703	0.0551678	0.326792	0.187048	0.178704	0.286283	0.192358	0.0600262	0.0299293	0.106295	0.0276836	0.0990993	0.0287824
CFN	0.0911269	0.0733076	1.26697	0.168516	0.1566	0.0616004	0.115302	0.0450041	0.123044	0.0453027	0.065635	0.0425992	0.16144	0.0365095	0.0669088	0.0877264	0.102016	0.0368715	0.0787404	0.0753596	0.0873055	0.145607	0.082144	0.170945	0.197907	0.108342	0.0878256	0.0351142	0.0210797	0.0413388	0.197532	0.120071	0.116993	0.0835742	0.333421	0.0485862	0.0598769	0.0538288	0.0457058	0.153663	0.456996	0.270173	0.47637	0.0691956	0.193217	0.105488	0.029685	0.160804	0.0442476
CHK	NA	NA	NA	NA	NA	NA	NA	NA	NA	NA	NA	NA	NA	NA	NA	NA	NA	NA	NA	NA	NA	NA	NA	NA	NA	NA	NA	NA	NA	NA	NA	NA	NA	NA	NA	NA	NA	NA	NA	NA	NA	NA	NA	NA	NA	NA	NA	NA	NA
CHH	NA	NA	NA	NA	NA	NA	NA	NA	NA	NA	NA	NA	NA	NA	NA	NA	NA	NA	NA	NA	NA	NA	NA	NA	NA	NA	NA	NA	NA	NA	NA	NA	NA	NA	NA	NA	NA	NA	NA	NA	NA	NA	NA	NA	NA	NA	NA	NA	NA
ADL	0.576609	0.470535	NA	NA	NA	NA	0.105941	0.114689	0.119749	0.283907	0.0528554	0.0410604	0.159717	0.0615709	0.0473193	0.04381	0.0961809	0.0745529	0.124465	0.0438475	0.0642585	0.0554347	0.055966	0.0401162	0.183917	0.202434	0.0751755	0.0337664	0.093961	0.0790923	0.920567	0.153033	0.0777786	0.0563387	0.190554	0.357543	0.127311	0.168754	0.465906	0.574736	0.126305	0.0710999	NA	NA	0.127033	0.0765143	0.10823	0.2152	0.428316
BDL	NA	NA	NA	NA	NA	NA	NA	NA	NA	NA	NA	NA	NA	NA	NA	NA	NA	NA	NA	NA	NA	NA	NA	NA	NA	NA	NA	NA	NA	NA	NA	NA	NA	NA	NA	NA	NA	NA	NA	NA	NA	NA	NA	NA	NA	NA	NA	NA	NA
BFM	0.183756	0.258233	0.0851955	0.119611	0.476518	0.0661168	0.063152	0.130777	0.0987787	0.0299048	0.0697686	0.038097	0.177787	0.152644	0.23762	0.130653	0.0278898	0.349974	NA	NA	0.155169	0.0695798	0.201987	0.100591	0.308692	0.0901533	0.199774	0.0738548	0.108109	0.137772	0.0239381	0.23192	0.0626197	0.0356172	0.260084	0.14614	0.145792	0.247113	0.0907929	0.0502575	0.114849	0.0716158	0.16722	0.228704	0.0460763	0.155306	NA	NA	0.0815968
BFE	0.919025	0.257278	0.24626	0.433915	NA	NA	0.104595	0.110077	0.0714807	0.10907	0.136958	0.0544069	0.137526	0.156722	0.105121	0.068622	0.101794	0.0870391	0.0679488	0.0960586	0.0908596	0.0404293	0.0610121	0.0601694	0.257445	0.139698	0.0580704	0.0339493	0.0786248	0.065925	0.419174	0.0576892	0.0927231	0.0835987	0.465538	0.514695	0.149544	0.0570101	0.134661	0.0441858	0.148182	0.0358587	0.425408	0.360136	0.0630975	0.150903	0.0494013	0.112523	0.0387206
BFG	1.15976	0.156469	0.620262	0.163124	NA	NA	0.111465	0.0464412	0.0321248	0.0724352	0.117561	0.115633	0.0930465	0.134188	0.0459639	0.0788522	0.0215295	0.107225	0.0681998	0.0290844	0.104856	0.0447203	0.0710231	0.0403756	0.300199	0.248818	0.0216011	0.0820264	0.0856614	0.0232386	0.590776	0.11625	0.0975813	0.0483362	0.606986	0.499042	0.0961702	0.0648482	0.136611	0.0384366	0.105995	0.0882936	NA	NA	0.0512235	0.227578	0.0620394	0.0598599	0.0346146
BTD	0.0771498	0.113859	2.24697	0.125886	NA	NA	0.106422	0.202829	0.169832	0.172083	0.0681334	0.0567549	0.11377	0.0773235	0.0748931	0.037073	0.0728594	0.0632685	0.0866692	0.0897974	0.0103209	0.150016	0.0618244	0.0440427	0.239871	0.217195	0.0618442	0.0197411	0.0479597	0.218067	0.446306	0.160627	0.108529	0.0875194	0.481847	0.368148	0.141989	0.154662	0.0516388	0.0361529	0.0349508	0.0887729	0.759254	0.0792378	0.100613	0.109029	0.0847032	0.115171	0.061381
ADM	0.177902	0.100602	0.0989108	0.12378	0.461448	0.143742	0.041098	0.0644518	0.148553	0.107078	0.0656331	0.0549862	0.21902	0.0678062	0.373857	0.0628266	0.0377493	0.0683088	0.128233	0.0964795	0.074448	0.136204	0.0296992	0.0996653	0.13027	0.103752	0.089132	0.0443679	0.0826115	0.102664	0.559956	0.296669	0.149421	0.0603591	0.372686	0.366998	0.182153	0.1217	0.205429	0.0890713	0.254664	0.0847725	0.288696	0.0308086	0.150946	0.136861	0.0632065	0.0669934	0.170785
AKT	0.113801	0.0259051	0.29928	0.133715	0.424445	0.239778	0.0542965	0.149118	0.413089	0.123431	0.0831273	0.146957	0.0383624	0.147252	0.157216	0.0825314	0.0604161	0.0962182	0.0303939	0.108499	0.109812	0.174624	0.140099	0.045638	0.271928	0.0707413	0.016912	0.0709361	0.086273	0.159813	0.359192	0.0834111	0.1129	0.113422	0.487622	0.418914	0.191956	0.149442	0.331834	0.166229	0.388122	0.0871652	0.937174	0.0793691	0.183207	0.247734	0.067798	0.063213	0.0487894
CHG	NA	NA	NA	NA	NA	NA	NA	NA	NA	NA	NA	NA	NA	NA	NA	NA	NA	NA	NA	NA	NA	NA	NA	NA	NA	NA	NA	NA	NA	NA	NA	NA	NA	NA	NA	NA	NA	NA	NA	NA	NA	NA	NA	NA	NA	NA	NA	NA	NA
CHR	0.124939	0.108445	0.0425227	0.0680592	NA	NA	0.0314025	0.211466	0.105704	0.0907914	0.0259783	0.0730979	0.224905	0.081324	0.0453089	0.154676	0.0925467	0.0611258	0.0742747	0.0322401	0.158458	0.140969	0.0886785	0.102304	0.407349	0.0897538	0.016462	0.0442443	0.140193	0.120645	0.400108	0.111866	0.0899881	0.0887519	0.836465	0.464297	0.255504	0.114841	0.121836	0.190311	0.249636	0.177307	0.155834	0.199157	0.237776	0.276534	0.08169	0.0987419	0.107853
BML	0.377997	0.229585	0.160348	0.257381	0.0972817	0.230438	0.0462705	0.15122	0.346705	0.0970513	0.0717851	0.103247	0.0266934	0.0412908	0.0917763	0.0533473	0.046933	0.177743	0.0722115	0.0407157	0.0656828	0.0172903	0.0536609	0.0435203	0.268318	0.0513514	0.0871562	0.0128497	0.10587	0.0950601	0.127815	0.158081	0.0846193	0.0596396	0.373953	0.270092	0.0960063	0.0889611	0.116214	0.0490049	0.0168021	0.216783	0.209188	0.113315	0.0417524	0.115262	0.0352976	0.0524555	0.0696244
BTE	0.0510366	0.0708905	0.28717	0.0472018	0.0676445	0.1106	0.0703035	0.188291	0.151976	0.0368847	0.0567633	0.0864128	0.0862435	0.0281067	0.0579227	0.0368036	0.0397899	0.174858	0.0592874	0.0320362	0.20841	0.101427	0.0677155	0.0552549	0.275725	0.051629	0.106304	0.046785	0.0787204	0.303438	0.311065	0.103545	0.118515	0.0310625	0.436537	0.436867	0.156152	0.0814817	0.131239	0.0840292	0.072855	0.120978	0.198908	0.144978	0.0519923	0.0864753	0.040385	0.0858431	0.0472194
BMM	0.494991	0.120536	0.438626	1.04251	NA	NA	0.036202	0.248175	0.133997	0.0631511	0.170039	0.0632226	0.163769	0.104743	0.0312515	0.0213851	0.0676785	0.048218	0.0950196	0.103997	0.0644727	0.0679025	0.0715363	0.0605991	0.266566	0.0660222	0.098564	0.0299077	0.15731	0.0863277	0.27907	0.119043	0.0475812	0.063383	0.434099	0.584194	0.063332	0.0376382	0.456315	0.124314	0.0861488	0.218944	0.254936	0.130532	0.0526566	0.157555	0.0309803	0.0301246	0.0630464
CBF	3.15444	0.104847	1.02084	0.187252	0.126042	0.0787379	0.0850091	0.193228	0.138812	0.153093	0.133458	0.072131	0.225387	0.327825	0.0993985	0.0624599	0.0327964	0.0706562	0.0539423	0.10493	0.128195	0.101908	0.119651	0.149374	0.28913	0.180291	0.0972022	0.0420703	0.47924	0.190352	0.363555	0.177865	0.121402	0.0522358	0.504374	0.108185	0.0966547	0.106601	0.0578518	0.087968	0.189311	0.266611	0.946281	0.313498	0.101574	0.0927277	0.0505705	0.179849	0.0193684
CKK	0.113056	0.0527469	0.0283617	0.0755318	0.060583	0.0589487	0.0304792	0.0847683	0.223021	0.0780379	0.0691583	0.0729194	0.0760988	0.025101	0.0299127	0.0571776	0.0662845	0.127955	0.0243429	0.0511016	0.0386736	0.159782	0.0468461	0.123605	0.0733427	0.137312	0.0646469	0.0322469	0.0497032	0.141101	1.32035	0.232265	0.0863555	0.102302	0.514329	0.221647	0.0741105	0.0612861	0.0658022	0.045491	0.050818	0.0804124	0.311693	0.070247	0.164649	0.0867277	0.0733704	0.156255	0.0255655
CKS	0.347376	0.0125329	0.144794	0.230834	0.0664499	0.0604367	0.0549083	0.0166875	0.239562	0.179131	0.0359461	0.0447763	0.0292235	0.139178	0.035712	0.0909103	0.0355336	0.0557949	0.0300973	0.080798	0.0636879	0.100626	0.0574095	0.0578192	0.149047	0.424994	0.0837605	0.0228532	0.0741603	0.0495254	0.455381	0.212456	0.0800651	0.0736224	0.655545	0.418765	0.0794988	0.110953	0.107441	0.0683668	0.0921937	0.0592686	NA	NA	0.100739	0.0797623	0.0667171	0.159479	0.118275
CLA	0.121244	0.00785837	0.0565082	0.140449	0.0454027	0.185498	0.0761791	0.0586367	0.233257	0.151111	0.113983	0.0956968	0.0674959	0.0553051	0.354355	0.0471676	0.0926854	0.0580905	0.0291931	0.0355364	0.0932761	0.100339	0.11601	0.0650781	0.162951	0.126986	0.0545201	0.0257278	0.046339	0.133324	0.317323	0.0705048	0.112813	0.0457212	0.435309	0.233252	0.0276853	0.0427318	0.073701	0.0602887	0.0879582	0.0556498	0.36739	0.160774	0.164026	0.0249782	0.0330903	0.0988638	0.0603302
SACE_YBW	0.843779	0.401558	0.894682	0.161518	NA	NA	0.0457248	0.0152359	0.106498	0.109531	0.14547	0.0493533	0.0892245	0.149184	0.071042	0.0646005	0.0427082	0.0433602	0.0514899	0.109393	0.129366	0.16364	0.114045	0.0659147	0.0986743	0.147781	0.251709	0.078115	0.331453	0.0701062	0.430503	0.0993189	0.200783	0.132451	0.376979	0.414409	0.0726149	0.151728	0.236603	0.0994209	0.163767	0.0873142	1.19812	0.756074	0.149193	0.0818341	0.0907819	0.0701113	0.0986376
CPI	0.150805	0.106597	0.0660502	0.0399159	0.180269	0.234278	0.133199	0.0901334	0.084112	0.124949	0.0516974	0.0713847	0.109335	0.0912115	0.166661	0.0787264	0.11062	0.112093	0.0253015	0.0457993	0.0753514	0.132198	0.0246821	0.0216328	0.231867	0.246256	0.199625	0.046952	0.0577351	0.040414	0.0631162	0.0602486	0.0768455	0.0782363	0.0955032	0.0787014	0.0454423	0.163769	0.146968	0.171464	0.143967	0.0159147	0.244278	0.0991863	0.268096	0.0979097	0.030713	0.0872696	0.0954393
CPM	NA	NA	NA	NA	NA	NA	0.674819	0.126294	0.421318	0.121289	0.0780418	0.0936888	0.241749	0.273576	0.0465029	0.0430264	0.114576	0.0647031	0.0848598	0.131427	0.15843	0.102268	0.0918697	0.224295	0.165634	0.112523	0.217904	0.0571013	0.86488	0.139069	0.572948	0.123504	0.0967121	0.106846	NA	NA	1.56489	0.105499	0.142866	0.077005	0.0529426	0.0169274	NA	NA	0.0932575	0.220124	0.463134	0.103458	0.103932
CPK	0.381827	0.125488	0.0486532	0.114896	0.516843	0.22806	0.0925871	0.145538	0.120844	0.0595029	0.0141488	0.110735	0.127377	0.0958959	NA	NA	0.0605785	0.151968	NA	NA	0.0197476	0.108241	0.169466	0.184552	0.0750641	0.0571872	NA	NA	0.0944535	0.109812	0.22393	0.128667	0.0998339	0.110714	0.029986	0.137435	0.131608	0.0443512	0.132455	0.0514779	0.104475	0.0418375	0.460757	0.130358	0.220918	0.0320638	0.0529071	0.198237	0.0614091
CPL	0.150954	0.16564	0.0694012	0.0488282	0.20359	0.231174	0.0596884	0.0475193	0.0817846	0.147093	0.0526343	0.0448549	0.104738	0.174171	0.0820954	0.0841986	0.0590179	0.0117454	0.118797	0.0655931	0.0531908	0.0490982	0.0367997	0.0398203	0.105225	0.0387617	0.292662	0.0871206	0.0936492	0.100138	0.125153	0.148094	0.0729694	0.101137	1.36566	0.370134	0.200014	0.153035	0.154109	0.0186185	0.0476843	0.0792975	0.318637	0.105372	0.0796634	0.0741676	0.0627165	0.0828417	0.0302161
CPQ	0.19647	0.0324025	0.139493	0.285675	0.0799704	0.383427	0.216244	0.179399	0.0649109	0.0706908	0.0863041	0.0663273	0.399973	0.280774	0.0708413	0.0365201	0.0916105	0.0796155	0.115544	0.0410883	0.0787248	0.09146	0.152841	0.0181621	0.146611	0.177337	0.0582838	0.070813	0.448745	0.138847	0.180634	0.150485	0.154049	0.030322	2.04955	0.38597	0.149219	0.177144	0.279204	0.118397	0.251085	0.223038	0.366557	0.0474661	0.394309	0.333251	0.11789	0.176913	0.216536
CPN	1.65075	0.234487	0.423452	0.213926	0.180474	0.0916166	0.2346	0.142802	0.123898	0.194656	0.0530859	0.0646631	0.148553	0.0860523	0.0629109	0.0528559	0.0514203	0.102367	0.0646275	0.0696043	0.0630507	0.0394033	0.0681018	0.0642249	0.158428	0.246021	0.118141	0.0714043	0.101262	0.0881253	0.560019	0.191174	0.108492	0.0876324	0.300836	0.401193	0.0877918	0.10161	0.0953876	0.105981	0.09982	0.0800242	0.423947	0.104293	0.23789	0.138816	0.048511	0.118231	0.0766472
CPR	0.507174	0.125422	0.0742887	0.150289	0.33269	0.434386	0.103616	0.120655	0.0842928	0.0595565	0.0608921	0.0830963	0.187128	0.134916	0.0263666	0.043805	0.0714032	0.0594815	0.016433	0.057967	0.156433	0.0459311	0.195857	0.113411	0.197729	0.161762	0.0516614	0.0369659	0.0825844	0.0527358	0.396543	0.154521	0.188571	0.0338411	0.601658	0.431442	0.109046	0.237888	0.141323	0.0706467	0.197256	0.0980902	0.0990013	0.224137	0.147393	0.245743	0.132554	0.0656583	0.178816
ALI	0.0876349	0.103761	0.070559	0.097781	0.132657	0.194263	0.155594	0.172773	0.385796	0.353009	0.084447	0.0543688	0.102727	0.216191	0.219086	0.16197	0.1137	0.0308902	0.162308	0.140182	0.157434	0.17392	0.22983	0.207525	0.153261	0.259537	0.239923	0.0574133	0.0445594	0.0298859	0.476778	0.309488	0.214892	0.204824	0.528798	0.277541	0.404082	0.146975	0.137192	0.134218	0.105154	0.0745574	0.205239	0.106293	0.45187	0.390924	0.0925954	0.135805	0.131746
BCG	0.747721	0.0536743	0.306684	0.1782	0.205376	0.175511	0.158052	0.0609196	NA	NA	NA	NA	0.206613	0.251484	0.117721	0.0669427	0.235111	0.0534698	0.356899	0.165211	0.453609	0.320439	0.434268	0.301122	1.13461	0.00981554	0.139343	0.206862	0.389524	0.159422	0.344319	0.1339	0.30778	0.216881	0.404672	0.393145	0.220585	0.0964949	NA	NA	NA	NA	0.627542	0.0934675	0.231601	0.243427	0.50834	0.197028	0.857892
BCB	0.499879	0.0469899	0.01948	0.0615836	0.16621	0.201386	NA	NA	NA	NA	0.474377	0.329074	0.306375	0.34103	0.0393744	0.0328066	0.703623	0.133998	0.900452	0.113395	0.278422	0.0444964	NA	NA	0.572128	0.359859	0.0811989	0.0701408	2.0359	0.489928	0.749251	0.405908	0.139927	0.123441	1.03883	0.389176	0.90514	0.302339	0.548483	0.254176	0.550773	0.217981	0.318064	0.0537118	0.759558	0.453443	0.207359	0.197579	0.20871
BCM	1.03285	0.0275522	0.227357	0.115218	0.0379341	0.0308417	NA	NA	NA	NA	NA	NA	0.907685	0.064122	0.332612	0.137004	2.0089	0.131529	0.641994	0.20015	0.551176	0.35088	NA	NA	0.273848	0.0836532	0.442902	0.330352	NA	NA	NA	NA	0.556447	1.00415	0.363612	0.206033	0.637355	0.306377	NA	NA	NA	NA	0.278774	0.0924013	0.661808	0.0445344	0.76817	0.473346	0.719799
BDT	1.36588	0.0436939	0.787656	0.397173	0.545703	0.188497	NA	NA	NA	NA	NA	NA	0.74462	0.463471	2.39881	0.292082	0.122471	0.140786	0.0896474	0.0997132	0.489186	0.0564899	NA	NA	0.341613	0.209073	0.726834	0.15806	0.682793	0.507147	2.145	0.11794	1.06452	0.302268	1.24177	0.168462	0.0900203	0.133002	NA	NA	NA	NA	0.315345	0.146886	0.434448	0.26217	0.49918	0.213267	1.68512
BCF	0.053095	0.0120601	0.325563	0.0477202	0.330518	0.220692	0.171396	0.043532	NA	NA	0.0895516	0.129694	0.359629	0.30102	0.199783	0.0303858	0.511422	0.12289	0.101887	0.0676205	0.147639	0.0818644	0.301795	0.259321	0.556024	0.269448	0.196832	0.16867	0.918315	0.217528	0.461347	0.342205	0.274527	0.242375	0.801839	0.256103	0.564449	0.339348	0.369136	0.321826	0.165589	0.161444	0.179872	0.139633	0.381482	0.428489	0.10447	0.129693	0.429204
BCL	0.146728	0.0149783	0.121937	0.139208	0.312995	0.283775	0.512013	0.233454	0.777916	0.170429	0.0503747	0.0464625	0.129522	0.194544	0.374251	0.0774357	0.0999172	0.0382287	0.104948	0.0743444	0.109784	0.165297	0.136206	0.128136	0.248717	0.119456	0.220796	0.119118	0.144051	0.10725	0.525279	0.261866	0.222142	0.106136	0.0776803	0.320979	0.0827414	0.114569	0.309401	0.368276	0.0763452	0.1325	0.492438	0.169619	0.1408	0.121571	0.0842784	0.111058	0.0423335
BCD	0.332295	0.0871963	0.209438	0.223708	NA	NA	0.0410112	0.231528	0.836348	0.15227	0.173074	0.015606	0.219701	0.389422	0.291421	0.0962576	0.111555	0.0661419	0.0664037	0.0708567	0.365806	0.0943174	0.429364	0.314091	0.421905	0.158137	0.217581	0.205248	0.760439	0.107089	0.818833	0.429142	0.0972713	0.267448	0.216607	0.539689	0.29242	0.229305	0.254357	0.142237	0.244095	0.0633367	0.102736	0.441779	0.604794	0.390273	0.193154	0.214047	0.25274
BDP	0.0596225	0.121794	0.131436	0.0902766	0.620546	0.162857	0.0166615	0.0827716	0.696245	0.631946	0.237522	0.0553804	0.16712	0.227244	0.137799	0.0615198	0.158508	0.0668172	0.382584	0.0966441	0.0624615	0.12606	0.134364	0.0928962	0.0898166	0.205868	0.233779	0.215633	0.327248	0.154722	0.195197	0.0497445	0.115484	0.185824	0.228249	0.230229	0.0531096	0.123657	0.201124	0.0790482	0.145823	0.0878791	0.145025	0.115869	0.0815662	0.175655	0.0686512	0.147932	0.082736
BCI	0.0714506	0.0643822	0.0527583	0.109678	0.48128	0.390458	0.100436	0.098173	0.126839	0.023473	2.42373	0.216507	0.0380717	0.189671	0.499659	0.303667	0.243429	0.0436864	0.29008	0.0790839	0.14177	0.168469	0.20976	0.178609	0.114193	0.137301	0.128247	0.109914	0.264238	0.0569039	0.362531	0.0964319	0.161904	0.230089	0.0851222	0.0445841	1.04673	0.695859	1.08815	0.351499	0.209342	0.202718	0.173638	0.243262	0.284925	0.399064	0.106026	0.376206	0.236102
BCC	0.31246	0.0996085	0.392929	0.11891	NA	NA	0.251687	0.213163	0.276302	0.143816	0.350488	0.155703	0.37794	0.249272	0.0951738	0.0829221	0.0180165	0.0673903	0.0654811	0.0881861	0.252422	0.200391	0.280076	0.118632	0.243251	0.2733	0.178542	0.0705547	0.739879	0.254213	0.600215	0.109932	0.167708	0.0930559	0.277815	0.407472	0.270602	0.0493045	0.31272	0.10026	0.302415	0.135369	0.264934	0.156004	0.472911	0.136545	0.103322	0.140947	0.165073
BEC	0.160142	0.108012	1.97281	0.193494	0.346647	0.200798	0.208548	0.138223	NA	NA	0.113383	0.068561	0.495065	0.567925	0.605936	0.307425	2.25556	0.0588702	0.107284	0.3015	0.541091	0.246775	0.643527	0.419125	0.305187	0.193786	0.286842	0.0452263	2.28987	0.63293	0.850439	0.176768	0.912436	0.155703	0.870467	0.145784	0.133388	0.246476	0.153399	0.318499	0.031782	0.080084	0.527754	0.0899526	0.893675	0.353579	0.439972	0.229781	0.944587
BED	0.0560971	0.0736347	0.147991	0.206652	0.299667	0.772717	NA	NA	NA	NA	NA	NA	0.136226	0.195548	0.893216	0.126162	1.42992	0.120316	1.24107	0.333187	0.271462	0.0791091	0.299455	0.166294	0.906705	0.260661	0.311041	0.266956	0.820333	0.416504	0.7722	0.57971	1.33183	0.14932	2.1049	0.12402	1.44814	0.232145	NA	NA	NA	NA	0.556007	0.0216684	0.847852	0.147251	0.217778	0.611762	NA
BCE	0.130668	0.0415857	1.29613	0.136893	0.309304	0.309604	0.103543	0.0638922	0.0543615	0.0579817	0.171053	0.0357104	0.590024	0.473956	0.252534	0.179816	0.142286	0.112896	0.407956	0.125322	0.299136	0.0948415	0.243833	0.376037	0.35282	0.352112	0.164165	0.111959	0.600243	0.301605	0.818721	0.183879	0.339837	0.234385	0.192469	0.188799	0.121833	0.109579	0.125078	0.0438399	0.091776	0.0491328	0.128647	0.213177	0.115642	0.170684	0.090327	0.194074	0.448813
BCQ	0.172443	0.104908	0.573925	0.156122	NA	NA	NA	NA	NA	NA	0.429137	0.0621576	0.739743	0.624309	0.213243	0.0376042	0.260479	0.0668191	0.328108	0.0377948	0.233571	0.143273	0.262369	0.172686	0.549161	0.426509	0.249622	0.186293	0.830806	0.34413	0.561797	0.282625	0.263836	0.237682	0.477371	0.305863	0.218237	0.132397	0.23323	0.447667	0.479963	0.263871	0.0925557	0.048525	1.72459	0.654646	0.490177	0.125039	0.595987
BDV	0.892886	0.0854448	1.01024	0.242756	0.363531	0.182691	0.105842	0.094763	0.109771	0.122292	0.0932817	0.112529	0.0981032	0.0648236	0.289575	0.0731245	0.0328213	0.109369	0.0778471	0.104127	0.0902544	0.276239	0.0318656	0.133858	0.1762	0.200086	0.298609	0.0497583	0.0404058	0.0764569	0.548159	0.120462	0.118948	0.103664	0.0525557	0.140377	0.0504264	0.120503	0.169289	0.796099	0.275683	0.0384415	0.550362	0.0594428	0.227776	0.282446	0.0396305	0.127813	0.111363
BNB	NA	NA	NA	NA	0.220501	0.219319	0.0553648	0.037229	0.447378	0.100591	0.131134	0.114294	0.0793703	0.208526	0.130745	0.151585	0.20391	0.0232924	0.113027	0.0691864	0.487319	0.225276	0.124118	0.193739	0.120026	0.386609	0.174841	0.196767	0.592408	0.271622	0.705461	0.0532919	0.206029	0.140626	0.0653953	0.515294	0.187735	0.170829	0.138997	0.0841431	0.0886507	0.185473	NA	NA	0.890091	0.266138	0.373958	0.305565	1.58469
BDR	0.0264702	0.082572	0.0771508	0.077011	0.728202	0.214158	0.0707711	0.0659039	0.168813	0.530429	0.220679	0.0290774	0.0211627	0.075954	NA	NA	0.0319831	0.0794205	0.18926	0.0301601	0.0220951	0.102124	0.14829	0.149801	0.177322	0.267478	0.549299	0.189284	0.0942016	0.11846	0.24165	0.323952	0.191302	0.0369691	1.0026	0.20093	0.219214	0.110236	0.193061	0.97433	0.106958	0.0833148	0.0461564	0.162196	0.667805	0.844387	0.115059	0.358623	0.0597424
BMV	1.09389	0.186232	NA	NA	0.180808	0.117689	0.135497	0.130776	0.432545	0.378047	0.061894	0.0393423	0.0787981	0.179871	0.199104	0.168226	0.076972	0.148466	0.13602	0.026969	0.179067	0.17221	0.0368313	0.0724796	0.0819693	0.052725	0.0881349	0.0699365	0.164148	0.0856268	0.322883	0.293267	0.136609	0.13626	0.13939	0.234091	0.0622844	0.11831	0.21086	0.325307	0.0507277	0.0120075	NA	NA	0.0223864	0.10054	0.0273805	0.0810353	0.0795184
BNA	NA	NA	NA	NA	0.159452	0.191246	0.630075	0.115483	NA	NA	0.233238	0.120458	0.192809	0.360774	0.126907	0.109029	0.142069	0.0443148	0.105174	0.0266938	0.198599	0.118737	0.121791	0.0566039	0.38621	0.238088	0.101497	0.115854	0.732765	0.319503	0.758632	0.361139	0.301636	0.185426	0.624696	0.274108	0.209289	0.211095	0.27903	0.397914	0.262089	0.229086	NA	NA	0.227986	0.156013	0.309493	0.327755	0.108933
BCH	0.0734517	0.0748745	0.418336	0.0501869	0.0998803	0.101789	0.288939	0.125401	0.402074	0.630012	0.33797	0.115233	0.184082	0.176404	1.049	0.362529	0.451022	0.0579493	0.208429	0.0841512	0.0407489	0.369111	0.244571	0.150187	0.488428	0.260129	0.642518	0.110345	1.29822	0.307174	0.104819	0.03087	0.265646	0.156045	0.0913566	0.153342	1.14718	0.187331	0.667854	1.00874	1.2501	0.258083	0.191512	0.0940765	0.699837	0.2109	0.109542	0.0797543	0.636198
BCP	0.0602009	0.0435096	0.348934	0.0993584	0.266853	0.478221	NA	NA	NA	NA	0.0896356	0.054075	0.956087	0.677865	0.158775	0.090043	0.231021	0.0812732	0.172749	0.0135196	0.170055	0.186773	0.451225	0.194886	0.394753	0.3164	0.145215	0.10274	0.340992	0.0856467	0.381463	0.203614	0.185698	0.153758	0.159313	0.230114	0.109302	0.0826016	0.207054	0.0680373	0.172673	0.126866	0.511508	0.122129	0.10987	0.314724	0.437746	0.291238	0.28354
BDS	0.0442903	0.101066	0.125077	0.279867	0.810489	0.187057	0.732426	0.299382	NA	NA	0.0902135	0.0498851	0.170511	0.179081	0.472905	0.0240331	0.0373478	0.065648	0.116003	0.0569652	0.0287552	0.104692	0.120036	0.128554	0.144814	0.146075	0.121883	0.102931	0.937124	0.0663019	0.389199	0.167996	0.293096	0.0561002	1.35787	0.244791	0.107266	0.0804866	0.181244	0.349865	0.174198	0.115785	0.318854	0.0604409	0.250973	0.218856	0.453817	0.285143	0.242095
BCN	0.122523	0.0182548	0.0960926	0.13167	0.224575	0.482756	0.113395	0.190125	0.295754	0.569114	0.29776	0.072404	0.517514	0.189566	0.196611	0.052868	0.363623	0.170553	0.24416	0.240615	0.174155	0.14127	0.257461	0.0883465	0.346461	0.219382	0.207354	0.189721	0.242001	0.0758811	0.689166	0.340481	0.233936	0.21816	0.15022	0.228862	0.292403	0.171647	0.220337	0.138129	0.200504	0.0588366	0.250724	0.113101	0.259638	0.300521	0.140892	0.0558364	0.323664
BEA	0.151497	0.0359654	0.0505444	0.102933	0.432112	0.0401911	0.176063	0.200496	0.265035	0.07523	0.200056	0.191039	0.156952	0.205228	0.370221	0.0637303	0.188654	0.0896894	0.286044	0.153382	0.212444	0.100568	0.109432	0.093413	0.143	0.221428	0.212354	0.153057	0.291107	0.439321	0.645211	0.046761	0.106746	0.10045	0.158421	0.158134	0.0320947	0.0897981	0.233044	0.905041	1.62335	0.0990706	0.677519	0.0646181	0.68452	0.370473	0.0808111	0.198166	0.805033
BNC	0.0655161	0.0749902	0.0566271	0.0867407	NA	NA	0.171847	0.257143	0.472436	0.198494	0.112148	0.114091	0.232391	0.245324	0.0592988	0.0655946	0.124524	0.041763	0.0643661	0.0306406	0.19167	0.132186	0.288628	0.0448402	0.366845	0.164729	0.0644802	0.0309702	0.18962	0.13333	0.96947	0.210184	0.156186	0.0736347	0.475369	0.421171	0.150273	0.134269	0.562902	0.127572	0.616548	0.0839497	0.623817	0.197975	0.222167	0.15433	0.110191	0.149498	0.180918
BDQ	1.29466	0.0908844	0.512326	0.0589945	0.95403	0.120228	0.0683754	0.133098	0.341833	0.126126	NA	NA	0.10916	0.127491	NA	NA	0.126063	0.0547445	0.24244	0.0810321	0.0635369	0.066879	0.0272224	0.0260211	0.232986	0.187182	3.10262	0.0566249	0.0657136	0.0833874	0.186991	0.192405	0.117234	0.0939232	0.622963	0.266712	0.22275	0.298185	0.687657	0.696547	0.0775879	0.0795309	0.134982	0.133318	0.506523	0.204607	0.114144	0.316978	0.815823
BEB	0.310828	0.0890668	0.301606	0.161701	0.406877	0.186955	NA	NA	NA	NA	0.441208	0.137484	0.344312	0.787903	0.394782	0.0957782	NA	NA	0.384149	0.138687	0.324761	0.0678535	0.836752	0.792314	0.570644	0.23278	0.179824	0.079037	1.35377	0.122916	0.544091	1.03973	0.285051	0.102591	0.269694	0.0434081	0.378942	0.30331	0.233801	0.414728	0.192029	0.11272	0.683564	0.0683294	0.556315	0.215086	0.325726	0.209122	0.622892
BCK	0.380427	0.117919	0.153862	0.0885988	0.391529	0.47932	NA	NA	NA	NA	1.2263	0.246647	0.220277	0.409358	NA	NA	NA	NA	0.0707798	0.150155	0.186952	0.121823	0.107021	0.115302	0.490709	0.255632	0.234768	0.0796731	1.39073	0.230281	0.887755	0.098656	0.606146	0.0722497	1.33966	0.364796	0.142111	0.107676	0.411725	0.269234	0.239201	0.265144	0.420488	0.170128	0.811542	0.733269	0.570685	0.215706	0.380993
BMR	0.129155	0.162625	0.046943	0.0485224	0.428079	0.435417	0.476723	0.599263	NA	NA	0.599022	0.206867	0.466581	0.321471	0.0966006	0.331289	NA	NA	0.513247	0.0453874	1.10952	1.08859	0.110256	0.424273	0.51468	0.446696	0.79515	0.433748	0.677103	0.093383	NA	NA	0.557996	0.184834	0.323771	0.455894	0.415516	0.241969	NA	NA	0.418613	0.45959	0.163083	0.0974056	0.556397	0.595471	0.822945	0.935056	NA
BEE	0.17771	0.0913943	0.0505976	0.0648755	0.100074	0.783143	NA	NA	NA	NA	NA	NA	0.695204	0.344786	0.985547	0.361506	NA	NA	0.0598966	0.120231	0.586639	0.352731	0.708219	0.39957	0.497109	0.223932	0.372386	0.105363	0.399172	0.218187	1.02124	0.161642	0.936934	0.063232	1.35389	1.14244	0.992302	0.109045	NA	NA	0.573031	0.454794	0.393796	0.142376	0.792796	0.705857	0.952298	0.742325	0.215708
BND	0.191599	0.118855	0.0590837	0.0965026	NA	NA	NA	NA	NA	NA	0.568713	0.107917	0.580411	0.152411	0.436749	0.225067	NA	NA	0.211079	0.250371	2.50056	0.276794	0.264844	0.381684	2.06537	0.175413	0.922729	0.222686	NA	NA	2.5091	1.06459	0.571319	0.188975	0.195251	0.356833	1.16235	0.643064	0.570568	0.205933	0.666365	0.415684	NA	NA	NA	NA	1.11323	0.40266	0.364942
CQS	0.109692	0.168303	0.0796375	0.0983318	0.0585983	0.070646	0.0644658	0.0551439	0.0422743	0.112988	0.0555898	0.0528079	0.0443584	0.0605331	0.0637495	0.0698934	0.0694135	0.11468	0.0402704	0.0490705	0.0574113	0.0611517	0.0448352	0.0447635	0.161689	0.166241	0.00575338	0.0788407	0.065439	0.0646684	0.0324688	0.107425	0.00811841	0.00953792	0.187875	0.0376971	0.213196	0.0607892	0.0911476	0.111909	0.0432916	0.108283	0.359815	0.16489	0.0693988	0.0633802	0.0479353	0.0930623	0.0970378
BBM	0.128891	0.0499349	0.0468942	0.0596888	NA	NA	0.0273408	0.0834853	0.134253	0.173937	0.112718	0.0877148	0.134007	0.246617	0.108856	0.212189	0.0487696	0.12092	0.194115	0.0689387	0.22063	0.0791078	0.151265	0.0635414	0.192556	0.276459	0.0949329	0.251515	0.192332	0.106197	0.715962	0.234527	0.281896	0.167379	0.345859	0.133732	0.0774783	0.119006	0.114069	0.042201	0.110469	0.0626169	0.829687	0.11938	0.565006	1.11532	0.030015	0.0961198	0.201289
CPA	0.366364	0.0862174	0.0384562	0.469915	NA	NA	0.0784392	0.164473	0.0284557	0.200857	0.0539427	0.0839003	0.297723	0.0519973	0.0474461	0.056546	0.0749545	0.0254222	0.0202405	0.131665	0.0600003	0.113696	0.0909187	0.0421486	0.037379	0.151229	0.0603381	0.0306332	0.110399	0.0416839	0.492639	0.174541	0.10092	0.0362795	0.649736	0.514216	0.077624	0.0465734	0.0365832	0.0327934	0.112178	0.0466368	NA	NA	0.307099	0.178051	0.032157	0.0838329	0.0577412
ADE	NA	NA	NA	NA	1.00074	0.243321	0.290732	0.259752	0.125473	0.126192	0.0816254	0.102769	0.0568693	0.128978	NA	NA	0.0722792	0.0512167	0.0885254	0.00207779	0.108268	0.0667747	0.0585636	0.144978	0.211439	0.415515	3.83989	0.328223	0.0976516	0.113248	0.180867	0.128956	0.0645984	0.0502605	0.47045	0.144755	0.236031	0.13009	0.0389175	0.303108	0.0932214	0.0353768	NA	NA	0.126736	0.217889	0.104661	0.263498	0.207525
SACE_YCL	0.143246	0.0137343	0.176887	0.0726016	0.130383	0.121625	0.0788293	0.110178	0.0588748	0.0429217	0.105862	0.103333	0.165023	0.0829718	0.0440587	0.0407476	0.0477257	0.0858095	0.0450432	0.0597112	0.0785276	0.0535379	0.0775762	0.0725952	0.151346	0.0680509	0.0479223	0.0341252	0.500374	0.235498	0.449005	0.150375	0.0509204	0.0956711	0.146174	0.215513	0.135914	0.0537098	0.0287612	0.0881604	0.0805447	0.0826929	0.99909	0.143962	0.169102	0.103674	0.114472	0.0699911	0.106528
SACE_YBV	0.903776	0.454349	0.928276	0.253019	NA	NA	0.271213	0.154347	0.211078	0.107709	0.149974	0.0814862	0.302001	0.273947	0.157045	0.175008	0.0674135	0.0771272	0.0385285	0.0984802	0.141243	0.14329	0.19859	0.164942	0.181319	0.269939	0.170803	0.168085	0.581284	0.091582	0.306416	0.176265	0.131659	0.123539	0.0872901	0.395864	0.0702234	0.102074	0.219398	0.118388	0.209137	0.12832	1.43397	0.158036	0.185227	0.194775	0.192272	0.0810598	0.100479
SACE_YAX	0.542682	0.114597	0.516964	0.291618	0.0419192	0.191414	0.0600254	0.101395	0.115274	0.149298	0.0721063	0.114786	0.0601504	0.102897	0.120259	0.136234	0.0336757	0.0722205	0.0778027	0.100136	0.0835884	0.117138	0.0753646	0.113988	0.0425719	0.109266	0.0544879	0.0229733	0.261189	0.0773155	0.38241	0.202915	0.0668986	0.100546	0.374726	0.188608	0.0737422	0.11099	0.254496	0.164281	0.109719	0.0566169	0.448455	0.323631	0.234754	0.309822	0.0922124	0.0792437	0.107173
SACE_YCG	0.354883	0.261705	0.291378	0.289704	0.28912	0.232702	0.633315	0.287547	NA	NA	0.26867	0.111865	0.383072	0.352829	0.482616	0.100203	0.219367	0.123993	0.880703	0.321966	0.367734	0.124427	0.366182	0.272841	0.392278	0.367086	0.195621	0.120936	0.435576	0.353833	0.608756	0.526158	0.380814	0.224642	1.4015	0.284803	0.234661	0.204711	0.461272	0.424202	0.255066	0.548394	1.7961	0.205188	0.730021	0.0859404	0.256929	0.34709	0.492396
AAH	0.0811745	0.0694636	0.0644088	0.0652076	0.28207	0.163375	0.34847	0.148426	0.257824	0.190236	0.0831096	0.103673	0.32089	0.104599	0.0789774	0.123551	0.25205	0.479111	0.306606	0.320104	0.901591	0.188553	0.325929	0.0542972	0.147807	0.147725	0.233594	0.164248	2.43359	0.0512302	0.523258	0.142671	0.0702825	0.200491	0.608877	0.204672	0.4739	0.0816436	0.749548	0.435567	0.0322632	0.131101	0.286298	0.120839	0.146252	0.322414	0.258189	0.296861	0.305255
AFS	0.25251	0.1458	0.179636	0.109241	0.208111	0.309356	NA	NA	NA	NA	NA	NA	NA	NA	NA	NA	NA	NA	NA	NA	0.0565184	0.173707	0.121505	0.130339	0.245637	0.0566086	0.199731	0.0863611	0.259158	0.0991171	0.331971	0.132856	0.163404	0.0854491	0.317462	0.551867	0.219833	0.0759353	NA	NA	NA	NA	1.02132	0.148878	NA	NA	NA	NA	NA
AGC	1.46309	0.116859	1.70306	0.113315	0.379255	0.543371	0.130569	0.109096	0.138413	0.379332	NA	NA	0.339288	0.273083	0.50779	0.118575	0.334425	0.0204859	1.28961	0.408801	0.224718	0.125261	0.252773	0.0907725	0.715565	0.1458	0.174656	0.192467	0.101679	0.134809	NA	NA	0.454867	0.312433	1.48529	0.421897	0.219666	0.138485	NA	NA	0.086722	0.0231762	2.49548	0.0936446	0.273569	0.42693	0.239659	0.154031	0.634243
CFC	0.561626	0.289862	0.703323	0.388427	NA	NA	NA	NA	NA	NA	0.62776	0.182426	0.487034	0.226926	0.916266	0.264766	NA	NA	0.867017	0.0288388	NA	NA	NA	NA	NA	NA	0.821859	0.201354	NA	NA	NA	NA	1.57938	0.176114	NA	NA	NA	NA	NA	NA	NA	NA	0.77533	0.0415007	0.265291	0.0975951	NA	NA	NA
AGB	1.58661	0.0774769	0.224402	0.259491	NA	NA	NA	NA	NA	NA	NA	NA	NA	NA	NA	NA	NA	NA	NA	NA	NA	NA	NA	NA	NA	NA	NA	NA	NA	NA	NA	NA	NA	NA	NA	NA	NA	NA	NA	NA	NA	NA	NA	NA	NA	NA	NA	NA	NA
ATV	0.2063	0.227193	0.0717642	0.0393141	NA	NA	NA	NA	NA	NA	0.909035	0.144374	NA	NA	0.492399	0.120402	0.6303	0.0590869	0.24422	0.107701	0.439508	0.0632719	0.461818	0.150645	0.482366	0.144013	0.050993	0.0749743	0.507945	0.110137	1.20135	0.260906	0.423484	0.0707379	NA	NA	0.753998	0.171314	0.400034	0.248794	1.38917	0.0893384	0.512274	0.1801	0.495766	0.514391	0.188424	0.178831	0.395534
AAC	NA	NA	NA	NA	NA	NA	NA	NA	NA	NA	0.44165	0.147035	NA	NA	0.74416	0.40527	0.435182	0.068883	0.662643	0.520604	0.429565	0.290326	0.6249	0.130905	0.301831	0.123046	0.141048	0.175962	NA	NA	NA	NA	0.57233	0.0991263	NA	NA	0.803616	0.296197	0.267106	0.907942	NA	NA	NA	NA	0.450706	0.218627	0.372146	0.250926	0.507823
CBR	0.268968	0.189687	0.062028	0.0598635	0.478972	0.809188	0.136673	0.190436	0.341325	0.0795511	NA	NA	0.400536	0.18019	1.01581	0.218908	0.335487	0.329879	0.55723	0.185167	0.12516	0.34355	0.882393	0.30492	0.576808	0.219753	0.854017	0.34311	2.28331	0.186703	NA	NA	1.23237	0.639301	0.425632	0.342888	0.277717	0.149857	NA	NA	NA	NA	0.675617	0.0911814	0.486641	0.335796	0.106956	0.150236	0.526152
CFG	0.390236	0.0653989	0.19898	0.0402038	0.244899	0.217505	0.130772	0.0344722	0.277365	0.213504	1.44604	0.128641	0.398509	0.112357	0.275948	0.165905	0.262386	0.184319	0.425365	0.0947927	0.243902	0.0632001	0.591477	0.116293	0.630296	0.196988	0.586756	0.492054	0.310841	0.162153	1.32922	0.210435	0.907195	0.114254	0.342808	0.488723	0.318233	0.144846	NA	NA	NA	NA	0.137013	0.105929	1.05392	0.25111	0.343927	0.287274	0.254862
CFH	0.812746	0.0687411	NA	NA	NA	NA	0.336993	0.175708	0.207174	0.264742	0.655139	0.0956555	0.377148	0.193905	0.466781	0.155469	0.148547	0.0857837	0.276072	0.0921937	0.0784167	0.235475	0.212966	0.825373	0.288826	0.093796	0.142868	0.0913913	0.100442	0.0237935	0.279134	0.109587	0.0839057	0.0600159	NA	NA	NA	NA	0.374777	0.283595	1.02979	0.287724	0.543049	0.138209	0.181221	0.240171	0.0796046	0.0760168	0.163159
AEC	0.431557	0.110021	0.200938	0.0848325	0.060877	0.230134	0.226375	0.264098	0.603448	0.346136	0.218377	0.0475036	0.0829762	0.369497	0.128147	0.189929	0.140432	0.0678248	0.232833	0.0904771	0.219378	0.278726	0.184934	0.273612	0.306407	0.155801	0.203621	0.15899	0.140265	0.14142	0.454354	0.0989459	0.40467	0.131714	0.783361	0.201562	0.201034	0.135065	0.230476	0.0505322	0.153261	0.144604	0.499287	0.121516	0.184449	0.176006	0.181308	0.217079	0.260451
CFD	0.144828	0.144475	NA	NA	0.557423	0.934555	NA	NA	NA	NA	0.343864	0.0535299	0.551821	0.161673	0.390561	0.153646	1.1348	0.420247	0.646936	0.533978	0.203727	0.267119	0.663935	0.185605	0.148676	0.0996156	0.340146	0.277141	0.429466	0.326425	NA	NA	0.439712	0.0768813	NA	NA	0.915746	1.117	NA	NA	0.927822	0.105753	0.796749	0.377843	0.870781	0.140647	0.272987	0.0659092	0.707978
CFM	0.142596	0.0866429	0.0716611	0.0854296	NA	NA	NA	NA	NA	NA	NA	NA	NA	NA	NA	NA	NA	NA	NA	NA	NA	NA	NA	NA	0.286736	0.0634598	0.620273	0.409864	NA	NA	NA	NA	1.54835	0.223995	NA	NA	NA	NA	NA	NA	NA	NA	0.429409	0.0916666	NA	NA	NA	NA	NA
AQT	0.0513532	0.0836005	0.148256	0.109432	0.565929	0.0338197	0.212909	0.0934888	0.192792	0.183463	0.151303	0.0808231	0.206617	0.150877	0.106159	0.119628	0.105968	0.114348	0.0646131	0.112703	0.105524	0.119528	0.084574	0.150446	0.119667	0.0468043	0.476294	0.0774348	0.284033	0.134578	0.434769	0.0713636	0.271917	0.0473641	0.330706	0.0747873	0.0620633	0.111226	1.30528	0.869628	0.066146	0.130218	0.171249	0.0550458	0.105379	0.232412	0.0261985	0.108727	0.0482121
BRP	0.0846194	0.0856189	3.58311	0.0906282	0.574606	0.281976	0.344077	0.317757	0.131873	0.0422062	0.283946	0.0986473	0.325014	0.0695662	0.327708	0.151661	0.291341	0.0801634	0.37042	0.110985	0.122304	0.099095	0.18041	0.0740083	0.244407	0.131449	0.0509062	0.0628328	0.0971986	0.0583307	0.156876	0.100172	0.172163	0.133843	0.200711	0.38642	0.19254	0.130182	0.398832	0.203488	0.176955	0.113581	1.5013	0.0785714	0.108063	0.123168	0.0617116	0.102408	0.120373
BSI	0.0813012	0.0226529	0.0902837	0.099775	0.186724	0.118577	0.0717971	0.153467	0.325758	0.102906	0.228984	0.0595161	0.202953	0.0940193	0.184173	0.111858	0.314889	0.0352563	0.0533944	0.0707324	0.331664	0.108432	0.121689	0.105629	0.437734	0.193037	0.220642	0.103223	0.0871392	0.074059	0.0898067	0.183586	0.0889942	0.0543035	0.534296	0.468582	0.106083	0.116577	0.250231	0.206508	0.15002	0.215312	0.66802	0.129192	0.0703979	0.155981	0.110668	0.189962	0.0968895
AEB	0.0558471	0.0345248	0.0792015	0.0758446	0.183147	0.255654	0.153541	0.23009	0.161402	0.630646	0.189244	0.100567	0.0898788	0.115036	0.220355	0.123277	0.237119	0.1047	0.146595	0.107672	0.0886953	0.0723069	0.0245981	0.0926702	0.0834631	0.110456	0.27623	0.0695071	0.08138	0.0876999	0.122079	0.286626	0.142703	0.0287414	0.330747	0.617028	0.149119	0.118998	0.196997	0.285249	0.0500969	0.0874409	0.740096	0.15469	0.0996133	0.119252	0.13793	0.0613865	0.12119
ASH	0.16176	0.111015	0.655582	0.322398	0.0407269	0.065554	0.0839446	0.135684	0.0802827	0.262842	0.169197	0.031705	0.419626	0.131463	0.195357	0.0150337	0.135006	0.0679164	0.33747	0.0939873	0.137978	0.231919	0.374212	0.143228	0.119371	0.150807	0.380994	0.220003	0.0662905	0.122824	0.755151	0.143542	0.11423	0.127202	0.180441	0.152594	0.0561887	0.0406366	0.235586	1.127	0.0253202	0.0384712	0.898945	0.287124	0.223059	0.141756	0.058623	0.1024	0.113117
BBG	0.140075	0.0435178	0.0257753	0.117904	NA	NA	0.235446	0.264371	NA	NA	0.308708	0.166762	0.463876	0.30251	0.292641	0.164559	0.112479	0.0975031	0.346058	0.147475	0.135921	0.235826	0.132081	0.0911993	0.388129	0.387669	0.337581	0.109967	0.188482	0.0295422	1.76215	1.07851	0.0993484	0.088307	0.0766567	0.103835	0.210008	0.140015	0.57836	0.441227	0.524748	0.201314	0.0868017	0.202351	0.188966	0.274253	0.13119	0.0920421	0.243343
BRQ	0.0976757	0.111506	0.382923	0.184314	NA	NA	0.676793	0.156309	NA	NA	0.373613	0.269358	0.343367	0.133132	0.542569	0.140606	NA	NA	0.949456	0.757033	0.0666364	0.130628	0.0492613	0.366617	1.23266	0.0539975	0.462009	0.190155	0.331786	0.129924	1.62094	0.43432	0.74878	0.282611	NA	NA	NA	NA	0.372181	0.364018	0.316909	0.214709	1.00808	0.109467	0.295027	0.831163	0.594304	0.150862	0.36899
CGC	0.560442	0.186865	NA	NA	0.2402	0.446922	0.0333203	0.078034	0.137545	0.0650081	0.116804	0.102906	0.0947133	0.167999	0.197337	0.0765716	0.0655519	0.124191	0.063021	0.081921	0.18182	0.0651327	0.16841	0.0554544	0.263258	0.349593	0.128874	0.0530314	0.0914652	0.0524869	0.642925	0.101982	0.187968	0.0675487	0.644333	0.188369	0.278744	0.153327	0.231165	0.0454102	0.466187	0.219434	0.132207	0.197635	0.29302	0.110406	0.0897869	0.124469	0.212492
CNC	0.315904	0.103538	0.381127	0.0764749	0.162814	0.179716	0.0619794	0.0491352	0.170543	0.110688	0.0592775	0.0882445	0.117271	0.079989	0.0797782	0.0495104	0.103914	0.106558	0.122001	0.0351321	0.0294119	0.068799	0.0410604	0.0581196	0.0857264	0.0231609	0.0562169	0.0319744	0.20692	0.0781848	0.184816	0.0270163	0.0770997	0.06095	0.225304	0.0937366	0.0952844	0.11164	0.0914956	0.249178	0.0812071	0.0524382	0.174481	0.0971643	0.121256	0.129702	0.0191058	0.0576166	0.0915516
BMQ	NA	NA	NA	NA	0.195226	0.177677	0.0752722	0.203577	1.94756	0.724812	0.181456	0.0648791	0.279863	0.535104	2.02951	0.863014	NA	NA	0.470045	0.17619	0.0859534	0.130419	0.238461	0.206891	0.143064	0.209538	0.971978	0.330666	0.085441	0.0552994	0.258236	0.159339	0.0606924	0.240527	0.445189	0.280796	0.90159	0.713567	0.42047	0.199603	0.110635	0.126115	NA	NA	0.677079	0.580843	0.166181	0.196217	0.339065
ACN	0.165838	0.0564751	0.135058	0.218036	NA	NA	0.0604686	0.112481	0.0868132	0.211456	0.0387738	0.11919	0.103725	0.136458	0.0731106	0.0927796	0.0807038	0.0530542	0.0778594	0.0843993	0.0506981	0.0900849	0.0634977	0.0889941	0.23793	0.150798	0.0567638	0.0562998	0.0444575	0.0948872	0.417569	0.0946631	0.082086	0.0715851	0.227434	0.193697	0.015796	0.0434277	0.0542349	0.0823724	0.176721	0.0772644	0.262723	0.210903	0.134859	0.169932	0.0239799	0.0839858	0.080356
CBK	0.129375	0.047429	0.195797	0.0500657	0.396796	0.17471	NA	NA	NA	NA	NA	NA	NA	NA	NA	NA	NA	NA	NA	NA	0.161408	0.0962355	NA	NA	NA	NA	0.476157	0.116626	NA	NA	NA	NA	1.75687	0.638914	0.657416	0.10319	0.353376	0.257654	NA	NA	NA	NA	0.171685	0.083942	NA	NA	NA	NA	NA
CBL	0.0513278	0.147936	0.0995417	0.0974479	0.706845	0.0907683	NA	NA	NA	NA	NA	NA	NA	NA	NA	NA	NA	NA	NA	NA	0.0463855	0.0928302	0.089881	0.198153	0.154658	0.313808	0.267951	0.04692	0.139285	0.07862	0.146801	0.0450177	0.12705	0.0751557	0.0615424	0.0848525	0.0706618	0.184129	NA	NA	NA	NA	0.478631	0.219615	NA	NA	NA	NA	NA
AKI	0.0874912	0.0813568	0.431564	0.0925203	0.118805	0.0596796	NA	NA	NA	NA	NA	NA	NA	NA	NA	NA	NA	NA	NA	NA	0.0866981	0.0643329	0.131598	0.0750599	0.236841	0.113528	0.107713	0.14019	0.157236	0.0704378	0.231522	0.130569	0.130462	0.0998516	0.584684	0.154714	0.195126	0.0916163	NA	NA	NA	NA	0.85014	0.225831	NA	NA	NA	NA	NA
ADA	0.064415	0.11502	0.0196618	0.102066	0.0525292	0.203628	0.0634895	0.131312	0.0971914	0.0443452	0.108477	0.113617	0.177274	0.289476	0.193179	0.218488	0.179302	0.0990863	0.273226	0.134902	0.113628	0.158858	0.220415	0.0497032	0.940233	0.374437	0.268439	0.0889479	0.360309	0.135947	0.614165	0.365755	0.434752	0.238411	0.186923	0.160637	0.36019	0.310432	0.190004	0.0700486	0.0930973	0.115599	0.414871	0.0933921	0.225127	0.415872	0.0550318	0.0747547	0.418084
ATE	0.170733	0.0932497	0.0837405	0.126004	NA	NA	0.0853154	0.186304	0.0657635	0.0813018	0.130998	0.0391949	0.230964	0.146662	0.17246	0.113435	0.2213	0.135653	0.251243	0.0945723	0.280285	0.19491	0.200725	0.0577389	0.386422	0.145413	0.297376	0.0418277	0.533985	0.124237	0.31849	0.327961	0.582628	0.322817	0.247295	0.274545	0.271296	0.25404	0.45809	0.122922	0.399129	0.184464	1.23548	0.045708	0.190002	0.576746	0.0871074	0.151031	0.519981
CBM	NA	NA	NA	NA	0.709273	0.109963	NA	NA	NA	NA	NA	NA	NA	NA	NA	NA	NA	NA	NA	NA	0.0191714	0.0406445	0.0764636	0.0574946	0.104338	0.320587	0.19432	0.073308	0.148911	0.104789	0.225129	0.0315022	0.0215889	0.0450551	0.117579	0.131204	0.033355	0.104547	NA	NA	NA	NA	NA	NA	NA	NA	NA	NA	NA
ACA	0.846117	0.0821199	0.159839	0.017179	NA	NA	NA	NA	NA	NA	NA	NA	0.399007	0.252624	0.371494	0.0589706	1.57723	0.135808	1.06119	0.0303975	0.0898926	0.167107	NA	NA	0.401261	0.318186	0.384187	0.0765159	1.12796	0.122054	NA	NA	0.818177	0.122264	NA	NA	0.326932	0.187489	NA	NA	NA	NA	NA	NA	NA	NA	0.452839	0.597405	0.151386
ACB	0.158331	0.213009	0.0777696	0.0940491	0.928292	0.715291	NA	NA	NA	NA	NA	NA	0.249514	0.0697741	0.857173	0.214485	1.41394	0.261239	1.61513	0.182065	0.144308	0.209644	0.794506	0.516924	0.848724	0.332436	1.18458	0.233746	0.170876	0.197537	NA	NA	0.460543	0.317152	NA	NA	1.11082	0.397999	NA	NA	NA	NA	0.30098	0.128551	NA	NA	NA	NA	NA
BRL	0.20146	0.11021	2.5621	0.0783742	0.884591	0.204769	NA	NA	NA	NA	NA	NA	NA	NA	NA	NA	NA	NA	NA	NA	0.138121	0.0672834	0.0277896	0.0736613	0.114582	0.315269	0.275782	0.0519901	0.0792485	0.137192	0.536137	0.183555	0.0771006	0.121842	0.218285	0.145056	0.11476	0.179571	NA	NA	NA	NA	0.399979	0.382105	NA	NA	NA	NA	NA
ADT	0.257673	0.119738	0.0673449	0.117338	0.254885	0.0234683	0.224382	0.132385	0.0473307	0.126958	0.251727	0.0768474	0.0202694	0.0782765	0.122111	0.0474671	0.301159	0.127204	0.135502	0.0647978	0.111667	0.0313	0.0571567	0.192468	0.118123	0.246084	0.248893	0.0386495	0.132096	0.0996225	0.230237	0.146429	0.135798	0.156868	0.164747	0.215511	0.109823	0.0836775	NA	NA	0.10024	0.15783	0.723283	0.149793	0.311791	0.139906	0.107652	0.15933	0.25608
SACE_GAV	NA	NA	NA	NA	0.108236	0.160381	NA	NA	NA	NA	NA	NA	NA	NA	NA	NA	NA	NA	NA	NA	0.145829	0.189084	0.064962	0.119481	0.134812	0.155326	0.282155	0.301866	0.132978	0.0671282	0.45304	0.0731085	0.188105	0.135502	0.620292	0.545911	0.193577	0.088263	NA	NA	NA	NA	NA	NA	NA	NA	NA	NA	NA
SACE_YCE	0.0827577	0.071372	0.104472	0.0703082	NA	NA	NA	NA	NA	NA	0.110756	0.110385	0.405336	0.244245	0.309715	0.103446	0.289571	0.170937	0.819546	0.177028	0.0913785	0.130558	0.101621	0.115334	0.12473	0.205077	0.115052	0.0486651	0.777479	0.176905	0.539158	0.214639	0.259626	0.107268	0.340648	0.175169	0.0530738	0.115145	0.20803	0.138017	0.0460765	0.156855	0.128351	0.151364	0.317792	0.0782224	0.252751	0.109708	0.336126
SACE_YCH	1.3969	0.227966	0.452878	0.259036	0.488554	0.221943	0.110925	0.135578	0.104831	0.104781	0.0662596	0.0771359	0.094801	0.151456	0.380435	0.0876017	0.222153	0.0918135	0.144403	0.120842	0.0998213	0.0797948	0.153871	0.08273	0.206202	0.152566	0.206099	0.0318054	0.0421354	0.0924982	0.163066	0.0769856	0.0952784	0.0679836	0.144997	0.100541	0.125724	0.138723	0.10149	0.218402	0.0846117	0.090664	0.68075	0.00771016	0.289386	0.214541	0.0530664	0.109602	0.149016
CLG	0.293157	0.0807585	NA	NA	0.833116	0.19144	0.0478121	0.391174	0.120669	0.1788	0.147303	0.047379	0.0496408	0.204353	NA	NA	0.177164	0.121452	NA	NA	0.0405888	0.240188	NA	NA	NA	NA	NA	NA	0.0761168	0.0745529	0.68596	0.0690979	NA	NA	0.126911	0.192448	0.0322401	0.0893214	0.176893	0.127793	0.0640802	0.0782672	0.491696	0.42264	0.118002	0.0887342	0.238623	0.0931288	0.226402
CQC	0.174231	0.169846	0.174802	0.0809904	0.62135	0.196105	0.0477579	0.141449	0.0842579	0.123312	0.163846	0.0551828	0.0679425	0.0361153	NA	NA	0.0202006	0.102749	0.245556	0.0918112	0.0181574	0.0464118	0.0579137	0.105195	0.224022	0.273495	0.0986077	0.0189711	0.0372292	0.141225	0.0532971	0.110573	0.0657791	0.0830827	0.180365	0.127292	0.0332602	0.0493114	0.0998171	0.0506134	0.0264344	0.0851249	0.22318	0.185139	0.131327	0.0823318	0.0288594	0.118633	0.0809165
CQD	0.0713932	0.0355783	0.107568	0.0741244	0.132756	0.0947088	0.0539286	0.0883853	0.11663	0.133505	0.0930969	0.0625774	0.147338	0.10272	0.519944	0.12219	0.0602196	0.0408883	0.0373445	0.0440938	0.078175	0.0898221	0.0130944	0.0380239	0.0852395	0.125591	0.0139392	0.0173273	0.0529242	0.124185	0.190765	0.0832062	0.0364118	0.0620117	0.211702	0.0989674	0.020799	0.0762284	0.0884044	0.0805356	0.129522	0.0335595	0.461506	0.182928	0.20718	0.0947539	0.0384136	0.0228095	0.051793
CQG	0.119551	0.0321722	0.0917608	0.0896659	0.136677	0.0341003	0.0789081	0.102097	0.046155	0.0931449	0.0931196	0.0883952	0.113177	0.0556881	0.107394	0.0639965	0.0706736	0.219423	0.0868701	0.210973	0.02531	0.0589643	0.0101029	0.0541169	0.0621857	0.181485	0.065598	0.0410754	0.114574	0.100599	0.236829	0.0613258	0.130235	0.0685181	0.34205	0.194958	0.0405217	0.0760334	0.18966	0.137167	0.0282035	0.131812	0.553453	0.114225	0.193443	0.130363	0.0506723	0.0610549	0.083334
CQI	0.332793	0.169119	0.183642	0.317292	0.0360551	0.117843	0.0792799	0.163468	0.11323	0.0868422	0.038705	0.0460607	0.0923888	0.0527995	0.0472732	0.0406699	0.0717435	0.0510671	0.050011	0.0251398	0.0725819	0.043357	0.055352	0.0546992	0.139104	0.183428	0.0508178	0.0435934	0.0700886	0.0289201	0.143966	0.115648	0.172598	0.081717	0.209986	0.138682	0.0422746	0.049509	0.101733	0.121224	0.0937704	0.0165823	0.977053	0.109024	0.170209	0.188275	0.120796	0.0628432	0.0482702
CQH	0.163392	0.0863809	0.126289	0.175645	0.0950473	0.0985151	0.0792126	0.155785	0.140781	0.104206	0.0783646	0.0799856	0.089142	0.0665418	0.03461	0.0383018	0.0850361	0.0989729	0.0808104	0.0701935	0.0628125	0.101654	0.0683685	0.0364191	0.0960589	0.157214	0.0981828	0.0337052	0.480208	0.15102	0.338068	0.125671	0.142045	0.0798087	0.0258446	0.163691	0.114566	0.030874	0.13681	0.0247895	0.158851	0.118378	2.19273	0.188294	0.359901	0.156982	0.0274271	0.0494608	0.160365
CQL	0.162585	0.158315	0.0929531	0.328333	0.119487	0.150386	0.0600472	0.155211	0.0911379	0.103723	0.0768259	0.114052	0.0836863	0.0675657	0.0482376	0.0552077	0.0359287	0.0724228	0.0585704	0.052029	0.0751927	0.0399412	0.0427271	0.0233824	0.063713	0.0865339	0.081481	0.0371076	0.0862072	0.0962355	0.0828276	0.0530099	0.0849532	0.0398911	0.0800243	0.120823	0.0864787	0.0490577	0.0764713	0.148935	0.138575	0.180916	2.04655	0.129194	0.213405	0.186711	0.0256972	0.0233872	0.154943
ANN	0.425904	0.161351	0.415893	0.22438	0.0944149	0.221922	0.0955365	0.156044	0.0684902	0.0429143	0.0723891	0.127414	0.115384	0.13541	0.0583274	0.0618881	0.0615746	0.0409904	0.18564	0.0702991	0.0374146	0.111472	0.0254439	0.112387	0.111097	0.137445	0.0621384	0.0435181	0.482706	0.148105	0.226736	0.0353948	0.0786196	0.0332522	0.0587636	0.129629	0.0831114	0.051615	0.0639543	0.133608	0.0180366	0.12265	0.176285	0.141712	0.750457	0.188999	0.106685	0.117143	0.127703
CQM	0.294874	0.300371	0.0311718	0.17988	0.132157	0.108751	0.0473466	0.0707858	0.0636343	0.154215	0.041017	0.0612511	0.133637	0.144493	0.0387049	0.066387	0.0454158	0.0913974	0.111515	0.00872491	0.034303	0.0458648	0.0324431	0.0823594	0.13561	0.254664	0.057858	0.0853472	0.0718726	0.0409812	0.134647	0.0364383	0.0596743	0.0488617	0.214011	0.0271237	0.0245319	0.0579983	0.121139	0.174055	0.0427061	0.101091	0.593467	0.0158666	0.149157	0.0785648	0.0227357	0.0825892	0.262135
CQE	0.171615	0.0541889	0.0358939	0.103852	0.140904	0.175031	0.0406503	0.0812195	0.17593	0.0751238	0.249279	0.0537231	0.0512948	0.0268183	0.213352	0.0402294	0.032885	0.0474674	0.102682	0.269682	0.0467802	0.0637512	0.069978	0.0280375	0.0653653	0.121179	0.0301825	0.0575633	0.136148	0.0800617	0.197968	0.0959277	0.0651964	0.0764663	0.145641	0.107332	0.0389304	0.159314	0.0800689	0.0703819	0.0177239	0.0363625	0.332301	0.183537	0.0687561	0.0736414	0.0471294	0.0860592	0.0520727
CQK	0.246493	0.0479352	0.0964183	0.168109	0.120287	0.151187	0.119998	0.109991	0.0538618	0.0852442	0.113058	0.130525	0.204804	0.0926112	0.067433	0.0473871	0.00527936	0.0526817	0.111565	0.0502225	0.0563055	0.0806028	0.0553789	0.060331	0.0482973	0.136776	0.0251052	0.0380285	0.101041	0.0491469	0.0380541	0.111143	0.174357	0.0876746	0.201046	0.160562	0.0596807	0.0324069	0.183189	0.106117	0.111009	0.169393	0.288509	0.310744	0.26486	0.190014	0.0209715	0.0377011	0.186517
CQF	0.00954806	0.248294	NA	NA	0.105014	0.238797	0.0642624	0.11867	0.0368988	0.0652231	0.075852	0.0608171	0.0766473	0.077415	0.132462	0.0656982	0.0410723	0.0164925	0.0731613	0.0499072	0.0250311	0.0318509	0.0530344	0.0110478	0.0564861	0.103826	0.0229162	0.0707896	0.0373368	0.0638529	0.344038	0.165982	0.151489	0.11078	0.121775	0.0585523	0.0413895	0.0560763	0.114605	0.0636276	0.0837269	0.154403	NA	NA	0.15136	0.0659531	0.0388868	0.164748	0.0341545
CQN	0.224077	0.102062	0.091906	0.165206	0.0788142	0.196786	0.0367861	0.0650516	0.0282929	0.164761	0.0386177	0.0755175	0.238591	0.0991219	0.0731721	0.0309298	0.0489854	0.0479773	0.175529	0.0670076	0.095704	0.0462775	0.0438944	0.0318418	0.00955305	0.0881974	0.0814677	0.0670254	0.0360122	0.0889426	0.280098	0.120155	0.158096	0.0807014	0.117893	0.12747	0.0440123	0.0660415	0.105324	0.187789	0.110338	0.0724516	0.518197	0.132902	0.161821	0.079914	0.0513863	0.0824921	0.0569368
CQP	0.266291	0.0553965	0.274513	0.105882	0.140129	0.0678738	0.123279	0.0440689	0.0108699	0.0660087	0.330572	0.115012	0.0412082	0.0875514	0.0816401	0.122182	0.118536	0.161538	0.0683882	0.0377706	0.0498779	0.0790478	0.0575666	0.0524476	0.119413	0.141245	0.160533	0.0343624	0.0752574	0.131556	0.105386	0.0875111	0.115829	0.0969291	0.101778	0.155434	0.0353422	0.0705938	0.124594	0.109784	0.0707428	0.161809	0.449453	0.147868	0.118123	0.0566559	0.044397	0.107378	0.130439
AKQ	0.161935	0.131037	0.0355796	0.159546	0.100823	0.236423	0.1838	0.149318	0.422094	0.247235	0.18304	0.068867	0.0960608	0.147073	0.242074	0.0375732	0.101299	0.228454	0.0624305	0.0354482	0.154733	0.0500188	0.0101693	0.0494825	0.116548	0.0442622	0.104687	0.0206088	0.102855	0.0912527	0.266383	0.170083	0.0774146	0.0880726	0.390645	0.320966	0.0170419	0.128064	0.136117	0.223758	0.0905573	0.109341	0.810821	0.109791	0.210119	0.0631899	0.046239	0.240044	0.0511009
AKS	0.140818	0.125663	0.120397	0.177572	0.00922375	0.180651	0.029134	0.195064	0.0607742	0.162852	0.238189	0.0937452	0.170471	0.168628	0.041069	0.166358	0.11988	0.0388421	0.185601	0.0299698	0.0694694	0.135706	0.0807358	0.0571253	0.135438	0.052757	0.0479813	0.0768075	0.160495	0.160409	0.139146	0.0913879	0.10914	0.170168	0.42993	0.340346	0.0541751	0.095547	0.198734	0.118647	0.150452	0.0373173	0.329892	0.108528	0.336935	0.214146	0.0573023	0.289035	0.109413
ALG	0.380024	0.0500023	1.42878	0.132338	0.540908	0.181283	0.0677762	0.0705433	0.0808983	0.128609	0.0575036	0.13809	0.178473	0.106077	0.0798091	0.0753857	0.0615772	0.140271	0.116008	0.0366127	0.104614	0.041525	0.0572812	0.0957079	0.210042	0.185172	NA	NA	0.146943	0.0990809	0.134134	0.0996576	0.0426034	0.0449924	0.0729243	0.0767788	0.0299308	0.0644894	0.0960717	0.064292	0.0324015	0.170155	0.0868791	0.172091	0.431614	0.116199	0.112587	0.126456	0.0540242
ABH	0.665121	0.15199	0.204287	0.111874	0.486783	1.08805	0.202604	0.145177	0.184959	0.071896	0.113216	0.113961	0.0719783	0.206403	0.0807597	0.197095	0.170236	0.092776	0.118637	0.094437	0.0510596	0.0503921	0.106976	0.0831114	0.171022	0.193842	0.32619	0.0287865	0.130382	0.157316	0.299037	0.0942871	0.0762143	0.0611691	1.45088	0.316292	0.69827	0.254624	0.231408	0.0473809	0.0634269	0.0613433	0.938068	0.0352215	0.126113	0.0605765	NA	NA	0.0426762
SACE_YAN	0.482924	0.300247	3.04069	0.116385	0.0680142	0.237888	0.103698	0.109087	0.21756	0.179249	0.0580787	0.10001	0.14439	0.109487	0.0465135	0.0518122	0.0293152	0.0596023	0.0337878	0.0668971	0.0359582	0.0317414	0.0398525	0.0558803	0.135314	0.104238	0.25467	0.270637	0.0895414	0.092387	0.178613	0.103151	0.0578556	0.0568846	0.488496	0.250144	0.0714802	0.103686	0.0744774	0.100763	0.0881521	0.0408515	1.67849	0.10033	0.0553785	0.13498	0.0534502	0.0482867	0.0686079
SACE_YBZ	3.44314	0.172861	1.44064	0.213453	0.632151	0.134897	0.142802	0.131122	0.102361	0.0725739	0.0702781	0.0416779	0.0983159	0.088721	0.419818	0.0502217	0.0644629	0.118081	0.0751822	0.0894358	0.0923961	0.0890884	0.172323	0.0614665	0.0607135	0.120116	0.245575	0.0473377	0.0786087	0.0838871	0.147973	0.116055	0.0734536	0.0762819	0.194852	0.101211	0.0837575	0.0434088	0.151108	0.141573	0.103293	0.158178	0.958221	0.118114	0.251225	0.107457	0.0583827	0.200361	0.0494784
BTI	0.0942698	0.0997958	0.0650168	0.0985135	0.188226	0.172224	0.0828617	0.094048	0.164526	0.165258	0.0962902	0.0658479	0.0764778	0.0586106	0.0792707	0.0849815	0.102329	0.115532	0.0788125	0.063893	0.083278	0.0972368	0.0862753	0.09251	0.165722	0.110017	0.0841788	0.0689347	0.0744989	0.0952305	0.19927	0.106559	0.0808907	0.0582375	0.0984489	0.294215	0.0653837	0.115138	0.146952	0.0335384	0.107048	0.0857736	0.791103	0.232003	0.0799258	0.0471404	0.02095	0.397128	0.0347169
CGB	0.105257	0.0526194	0.0786003	0.101073	NA	NA	0.211047	0.0490643	0.219727	0.0551073	0.128278	0.0496373	0.0618437	0.153145	0.0697028	0.115575	0.0921866	0.0538798	0.0993098	0.0651742	0.0585742	0.0652461	0.0778168	0.0873833	0.0961051	0.169181	0.150011	0.0718856	0.315447	0.116454	0.536533	0.115766	0.138087	0.0644471	0.039339	0.0778524	0.0721919	0.157304	0.131839	0.080098	0.114835	0.0551993	0.117009	0.0413981	0.269953	0.1237	0.0638029	0.169335	0.060076
SACE_YDG	NA	NA	NA	NA	NA	NA	NA	NA	NA	NA	NA	NA	NA	NA	NA	NA	NA	NA	NA	NA	NA	NA	NA	NA	NA	NA	NA	NA	NA	NA	NA	NA	NA	NA	NA	NA	NA	NA	NA	NA	NA	NA	NA	NA	NA	NA	NA	NA	NA
ABI	0.228373	0.13079	0.116087	0.151123	0.596304	0.287177	0.0987209	0.155099	0.114712	0.149655	0.0443508	0.0341934	0.220237	0.122103	0.0314078	0.115841	0.116614	0.0892289	0.276586	0.0517628	0.0393576	0.0374338	0.142203	0.0887137	0.0189144	0.0773748	0.120129	0.0957703	0.0534737	0.130314	0.348744	0.163659	0.0750022	0.0917328	0.204014	0.277301	0.161982	0.311125	0.275613	0.0444427	0.0768155	0.0919428	0.102457	0.097383	0.196645	0.271901	0.0481037	0.212386	1.17473
SACE_YAT	4.80625	0.256318	0.510964	0.304906	0.154135	0.0712384	0.0939474	0.0681073	0.147452	0.103693	0.0518817	0.0561421	0.130246	0.110823	0.212193	0.0392159	0.0551962	0.051218	0.071611	0.0770513	0.0617734	0.0573935	0.0409507	0.0587978	0.103623	0.132033	0.160703	0.0383902	0.108512	0.046354	0.212386	0.17643	0.121406	0.0545705	0.232406	0.15025	0.27866	0.189005	0.0891792	0.0669188	0.0775457	0.0857875	2.33596	0.209695	0.321787	0.259554	0.044172	0.0371047	0.0805223
BSK	0.0957559	0.119356	0.84553	0.108137	0.0564017	0.0528233	0.0938025	0.0631261	0.0583294	0.08354	0.122676	0.0733848	0.108157	0.118199	0.123603	0.0726681	0.0503841	0.108189	0.0430874	0.0735586	0.0460039	0.0873941	0.0699738	0.0688859	0.175857	0.108477	0.0377105	0.121004	0.0773572	0.0892321	0.0502549	0.163193	0.137915	0.042728	0.195686	0.175034	0.0507408	0.0267673	0.0926096	0.123252	0.0690745	0.0594988	0.250534	0.0545524	0.176804	0.0942184	0.0755436	0.0560186	0.0595026
BMD	0.373668	0.133266	NA	NA	0.057389	0.169281	0.0886929	0.103344	0.0929845	0.322509	0.0951306	0.03274	0.208927	0.0688567	0.108865	0.0464889	0.0621653	0.109818	0.104395	0.0712176	0.109318	0.0611604	0.0250695	0.0700208	0.144884	0.279882	0.0814465	0.0396002	0.160196	0.0961155	0.11922	0.143576	0.0623098	0.0322425	0.351967	0.205343	0.0802784	0.132166	0.188555	0.122194	0.121467	0.0851433	NA	NA	0.107411	0.140331	0.0276727	0.0703629	0.096046
AAV	0.765014	0.148054	0.142366	0.0756322	0.113748	0.240348	0.705335	0.0970231	NA	NA	0.184335	0.0633226	0.454782	0.259988	0.553052	0.209898	0.557027	0.220021	0.676546	0.310907	0.982549	0.283546	0.358436	0.290858	0.425455	0.182139	0.724905	0.253106	0.730304	0.0145032	0.660401	0.274609	0.558662	0.477476	0.255902	0.109217	0.404386	0.149449	0.237004	0.677221	0.245826	0.142716	0.323266	0.131515	0.535165	0.23053	1.0373	0.426952	0.864424
BRV	0.831502	0.363817	0.526027	0.163171	0.406103	0.280161	0.0783188	0.220296	0.129466	0.0869518	0.109336	0.142438	0.24988	0.119432	0.295193	0.162819	0.0827412	0.104694	0.0601651	0.253281	0.362664	0.336846	0.162244	0.195622	0.263519	0.0926541	0.265826	0.18168	NA	NA	0.169756	0.112291	0.129185	0.226305	0.395146	0.365607	1.27288	1.06975	0.152605	0.0361024	0.745526	0.213485	0.896572	0.17671	1.04374	0.80744	0.0578548	0.132604	0.864888
SACE_YAP	1.61426	0.268772	0.289161	0.439175	0.141233	0.231167	0.0395456	0.103684	0.243149	0.0581959	0.0938034	0.0735951	0.049542	0.0616998	0.165271	0.0948574	0.0469512	0.0936838	0.0948591	0.10941	0.0390045	0.074775	0.0827269	0.0483178	0.0681352	0.170411	0.0495638	0.0529774	0.0577244	0.0624557	0.450242	0.12834	0.0802569	0.115071	0.46074	0.274197	0.0844349	0.0977245	0.0977897	0.086901	0.225058	0.215732	0.541272	0.0638419	0.238356	0.244781	0.0501297	0.154958	0.072019
SACE_YAQ	0.566793	0.0862337	1.2846	0.530569	0.122111	0.141507	0.0814646	0.0958339	0.173021	0.107116	0.132052	0.0395172	0.0997422	0.110143	0.0922069	0.0931445	0.038936	0.43299	0.0940261	0.106295	0.113625	0.136401	0.0942884	0.0588936	0.113934	0.12446	0.114093	0.036442	0.0901691	0.0585561	0.292119	0.1306	0.0817549	0.0851968	0.292456	0.25688	0.107613	0.116448	0.145185	0.072667	0.200252	0.121476	0.320329	0.152637	0.239858	0.241071	0.04743	0.143323	0.128732
SACE_YAR	0.751144	0.369923	0.903926	0.468481	NA	NA	0.0950551	0.187558	0.347421	0.321844	0.227389	0.0727083	0.174007	0.075812	0.157673	0.0380336	0.0893769	0.0512132	0.130866	0.0374258	0.0955694	0.179758	0.0538975	0.0687004	0.201899	0.143812	1.46645	0.040013	0.0966163	0.0693678	0.431012	0.137054	0.170792	0.0604152	0.519954	0.29845	0.05922	0.0544279	0.107613	0.100912	0.11235	0.0460069	2.04629	0.337461	0.164393	0.118105	0.0741245	0.0528263	0.111094
ABK	0.11243	0.0280904	0.0560622	0.0724408	1.01611	0.207789	0.181445	0.40565	0.860285	0.668398	0.0856885	0.0474585	0.359602	0.179876	0.344351	0.118631	0.131787	0.150391	0.108771	0.0501394	0.0627961	0.12101	0.095152	0.129017	0.273368	0.226858	0.158214	0.0645108	1.15766	0.338213	0.282493	0.210367	0.189092	0.0797841	0.889023	0.595559	0.308334	0.133235	0.0855131	0.0652809	0.374499	0.0336001	0.385733	0.265304	1.31949	0.422681	0.247914	0.174542	0.319779
SACE_YAU	0.0633058	0.0727334	4.12453	0.324878	0.70085	0.161965	0.145759	0.193538	0.316389	0.182129	0.133163	0.0423893	0.153021	0.109718	0.271771	0.169657	0.0737886	0.0595661	0.0580166	0.0586845	0.140546	0.0719405	0.280285	0.144663	0.184837	0.0854083	0.113408	0.0755332	0.112905	0.122487	0.386086	0.0864272	0.0771711	0.0914593	0.2762	0.229202	0.0877554	0.104692	0.165316	0.54908	0.0854146	0.10992	0.417874	0.201555	0.13872	0.0504689	0.0506311	0.0308534	0.0714626
ABA	0.138756	0.11402	0.658982	0.27131	0.168608	0.134181	0.11021	0.203229	0.147805	0.115883	0.16361	0.117292	0.229736	0.137458	0.166055	0.0301356	0.0659103	0.110037	0.253316	0.156762	0.115981	0.168923	0.046285	0.094005	0.0566482	0.0927063	0.187298	0.135813	0.105789	0.102525	0.220216	0.198532	0.114292	0.0648839	0.304756	0.291738	0.207397	0.218689	0.268232	0.590473	0.0548129	0.146791	0.411437	0.136753	0.228718	0.324901	0.0345745	0.0885274	0.0658048
SACE_YAV	0.403386	0.282565	0.608844	0.101048	0.44879	0.100791	0.0614757	0.100342	0.14747	0.0596893	0.164233	0.136292	0.150594	0.148102	0.157194	0.197004	0.072442	0.118686	0.127743	0.088197	0.0898934	0.102251	0.0776156	0.112652	0.0277104	0.0149904	0.0949962	0.082226	0.0966966	0.0699921	0.197378	0.0728637	0.0837939	0.0676321	0.302938	0.291846	0.0652074	0.171575	0.170113	0.148517	0.120313	0.0968077	NA	NA	0.189599	0.304227	0.0418266	0.240288	0.107448
AAS	1.44092	0.0490333	0.621199	0.139106	0.323655	0.0695136	0.355955	0.142422	0.231322	0.0716675	0.122866	0.016286	0.0462632	0.308452	0.0683243	0.201649	0.159383	0.157478	0.199797	0.122244	0.149598	0.146603	0.152037	0.172006	0.328231	0.11693	0.176799	0.0918759	0.167968	0.0752153	0.384038	0.149422	0.398049	0.148917	0.00503815	0.209117	0.383305	0.221299	0.155749	0.645716	0.256117	0.145481	0.425191	0.131276	0.170219	0.508969	0.172499	0.236206	0.778738
AAT	1.10512	0.108813	1.06427	0.126163	0.14507	0.0322381	0.109445	0.174268	0.108854	0.151047	0.0343164	0.0599059	0.0928038	0.118317	0.211745	0.163627	0.155703	0.113631	0.0733381	0.139366	0.0403927	0.046991	0.0359972	0.0225669	0.243973	0.178555	0.0861501	0.0208378	0.113249	0.0534845	0.422006	0.138423	0.155162	0.053195	0.355	0.185591	0.110524	0.0647663	0.245946	1.07243	0.240609	0.0562859	0.202169	0.092036	0.0972907	0.0852241	0.0523238	0.160117	0.155615
ABG	NA	NA	NA	NA	0.504931	0.0957219	0.0992231	0.118373	0.0791332	0.130055	0.381508	0.0785533	0.0352603	0.111017	0.0767115	0.0782578	0.0868677	0.0781412	0.0369745	0.0776779	0.0594523	0.058037	0.0887481	0.0290396	0.0911509	0.140128	0.0713493	0.0254653	0.104879	0.168855	0.13051	0.0821412	0.0887941	0.0461414	0.898292	0.276309	0.0833157	0.0577362	0.236827	0.0996872	0.0471544	0.0763829	NA	NA	0.0551768	0.0407778	0.0468494	0.109425	0.0297514
SACE_YAK	1.42623	0.397419	0.555022	0.206768	0.307338	0.106448	0.120815	0.0823455	0.0902545	0.0501217	0.144609	0.0729464	0.0767205	0.0912967	0.0691297	0.0985823	0.0499753	0.174076	0.0840655	0.0853606	0.153237	0.0789415	0.0171997	0.0456753	0.122885	0.109774	0.094832	0.03893	0.0801105	0.0938882	0.0655142	0.226486	0.0871445	0.0854462	0.15301	0.0724508	0.0552215	0.0336263	0.291648	0.0894949	0.0738846	0.0933228	NA	NA	0.133673	0.0741586	0.0373822	0.0509511	0.0907986
CEN	0.185454	0.0684002	0.0404314	0.0770598	0.406449	0.451141	0.286981	0.060575	NA	NA	0.305014	0.0514591	1.22604	0.536966	0.198713	0.0712621	0.3094	0.153962	0.400365	0.0554755	0.36869	0.0434888	0.894629	0.369538	NA	NA	0.382917	0.0463643	NA	NA	1.05006	0.957838	0.884743	0.150184	NA	NA	0.0962104	0.0418975	NA	NA	0.946758	0.205123	0.114589	0.15254	0.43061	0.304751	0.270152	0.215093	NA
SACE_YAW	0.154866	0.082231	0.0566346	0.134292	0.135201	0.251748	0.0914106	0.0818115	0.135442	0.110075	0.170793	0.0390612	0.102662	0.0915532	0.10686	0.225386	0.0948791	0.0285914	0.102396	0.0680713	0.0852571	0.157135	0.0684559	0.13575	0.0773021	0.192258	0.0879334	0.106124	0.103272	0.0654324	0.273496	0.0725704	0.0716191	0.03864	0.456593	0.238956	1.02981	0.405546	0.189913	0.066959	0.120455	0.106461	0.478342	0.218236	0.238455	0.244561	0.0895263	0.0893217	0.0703541
SACE_YBJ	0.251552	0.0492194	0.233953	0.0733584	0.0998239	0.657965	0.417311	0.279949	0.273778	0.116925	0.191271	0.10316	0.226436	0.122902	0.210625	0.117172	0.316582	0.18865	0.692293	0.165322	0.225323	0.15293	0.652255	0.171536	0.416613	0.180519	0.238049	0.133386	0.539581	0.149287	0.73068	0.339769	0.235527	0.213687	0.684947	0.262817	0.372111	0.366246	0.306702	0.0793137	0.238778	0.137837	0.634938	0.228238	0.991301	0.575953	0.194331	0.226014	0.265424
SACE_YBK	0.244857	0.182649	1.02724	0.381984	NA	NA	0.0962395	0.0809816	0.182614	0.144929	0.0971886	0.0602991	0.299327	0.280149	0.0884399	0.0745094	0.259178	0.169181	0.228316	0.17975	0.111959	0.102032	0.206884	0.0696445	0.119237	0.194684	0.175051	0.13031	0.276596	0.0943908	0.458831	0.085767	0.10939	0.168395	0.998086	0.143555	0.497648	0.192847	0.404256	0.128727	0.219416	0.10669	0.448167	0.557683	0.249877	0.226306	0.176271	0.202082	0.502723
SACE_YBL	0.507561	0.128445	1.8815	0.446797	0.149885	0.258519	0.101981	0.157889	0.116864	0.118333	0.337718	0.188969	0.0866417	0.205284	0.0450693	0.0513668	0.0354644	0.078871	0.0682244	0.0536779	0.0731201	0.103052	0.128506	0.0662291	0.126146	0.0645825	0.0839034	0.0606813	0.197502	0.0828901	0.361789	0.0990594	0.0506109	0.287384	0.225887	0.149574	0.270309	0.177003	0.232346	0.243141	0.137442	0.117203	0.156285	0.188166	0.152163	0.242767	0.0545692	0.0739995	0.236914
SACE_YBT	1.13236	0.799411	0.826923	0.594202	0.0929249	0.114077	0.0719046	0.172738	0.139907	0.565517	0.0731385	0.0490482	0.0643583	0.101786	0.0804519	0.0458769	0.0343836	0.11039	0.0504005	0.046576	0.0810902	0.0899946	0.0627286	0.0419955	0.0810463	0.152024	0.0667096	0.0688613	0.0773507	0.0670511	0.344828	0.150146	0.0513224	0.0307712	0.276249	0.223755	0.0399522	0.0742652	0.13072	0.11873	0.043574	0.198231	0.667758	0.128582	0.104285	0.257245	0.0684849	0.0286975	0.0672655
ADK	0.0712314	0.133863	0.0589615	0.173637	NA	NA	NA	NA	NA	NA	0.224593	0.107696	NA	NA	0.234714	0.0562872	0.131674	0.162467	1.33819	0.249047	0.292796	0.321618	0.192188	0.0827278	0.138854	0.244527	0.291835	0.111979	0.721642	0.226679	0.563223	0.141511	0.106417	0.0827038	NA	NA	NA	NA	0.225773	1.33092	0.240434	0.0982701	0.707563	0.0832792	NA	NA	0.465301	0.0405271	1.16974
SACE_MAB	0.203876	0.0395181	0.131019	0.12445	0.656086	0.332724	NA	NA	NA	NA	NA	NA	NA	NA	NA	NA	NA	NA	0.691743	1.02137	0.0458883	0.127814	0.0316967	0.0302445	0.127402	0.0655473	0.0650758	0.0783899	0.183378	0.0937241	0.200809	0.0939193	0.0187358	0.0963824	0.233118	0.110555	0.0359533	0.0533509	NA	NA	NA	NA	0.229059	0.114419	NA	NA	NA	NA	NA
CKA	0.122809	0.077365	0.0792213	0.1162	0.567143	0.184352	0.222539	0.425541	0.281521	0.113761	0.0782285	0.0468994	0.172093	0.198146	0.309887	0.142688	0.481062	0.111208	0.490306	0.242151	0.137187	0.131838	0.267837	0.180321	0.264954	0.116157	0.243648	0.142596	0.022481	0.0410053	0.69908	0.20042	0.353192	0.0389293	0.645415	0.342239	0.636857	0.387043	0.128495	0.141586	0.0866452	0.126699	0.469125	0.228481	0.408649	0.683551	0.0431137	0.28069	NA
AGP	0.147128	0.0924034	0.0332425	0.063449	NA	NA	0.0973163	0.136489	0.437522	0.110396	0.160614	0.0699317	0.221535	0.240315	0.0784603	0.105688	0.168951	0.167049	0.162173	0.0424799	0.222404	0.235195	0.1037	0.12045	0.253143	0.136549	0.138406	0.135227	0.461848	0.105838	0.600425	0.22181	0.144417	0.101294	0.960735	0.604588	0.341203	0.316845	NA	NA	0.120246	0.292071	0.313488	0.13744	0.354849	0.51103	0.0616331	0.110191	0.107084
SACE_YDH	NA	NA	NA	NA	NA	NA	NA	NA	NA	NA	NA	NA	NA	NA	NA	NA	NA	NA	NA	NA	NA	NA	NA	NA	NA	NA	NA	NA	NA	NA	NA	NA	NA	NA	NA	NA	NA	NA	NA	NA	NA	NA	NA	NA	NA	NA	NA	NA	NA
CHS	0.239614	0.0584044	0.252773	0.116062	0.0872125	0.00523377	0.0939893	0.0979109	0.119653	0.181943	0.135018	0.151679	0.156161	0.11006	0.128171	0.0343373	0.0455546	0.111989	0.0689445	0.0576262	0.177788	0.1308	0.0443716	0.0764308	0.0740245	0.164301	0.101504	0.0661899	0.0281763	0.185021	0.055236	0.128497	0.10481	0.0681115	0.337009	0.255544	0.0826998	0.0606041	0.349854	0.261423	0.0551279	0.129267	NA	NA	0.165112	0.177714	0.0624361	0.0858322	0.0754929
CHT	0.136491	0.0666257	0.0749984	0.15757	NA	NA	0.0313438	0.109596	0.089483	0.133408	0.12366	0.128548	0.321815	0.0515872	0.110168	0.173399	0.0569548	0.0676469	0.0925403	0.0306443	0.109913	0.131174	0.0744446	0.136914	0.104934	0.176743	0.12173	0.0913414	0.0842289	0.080596	0.128041	0.151321	0.0777892	0.130675	0.27581	0.201751	0.100529	0.0958142	0.293343	0.176428	0.0389217	0.0710175	0.339761	0.130109	0.464147	0.191733	0.0952217	0.0760755	0.0641763
ABD	0.0783902	0.0915169	0.116111	0.103736	0.0804262	0.218165	0.0781487	0.169944	0.0792603	0.143282	0.578172	0.0667164	0.130502	0.21995	0.0509565	0.0235679	0.0532232	0.014296	0.13183	0.116443	0.112784	0.155961	0.0499667	0.102264	0.0739345	0.0921582	0.046457	0.0874278	0.113623	0.117018	0.331693	0.295881	0.0765994	0.0664704	0.16189	0.286596	0.0538217	0.129548	0.298899	0.120358	0.301844	0.0463737	0.120087	0.216197	0.156866	0.191411	0.0667898	0.127227	0.0962997
ATC	0.0942286	0.0904134	0.0771117	0.0778534	0.05048	0.151391	0.112239	0.108039	0.139352	0.0850283	0.82988	0.135887	0.303955	0.157531	0.104192	0.0879625	0.100959	0.0762269	0.121671	0.147985	0.060196	0.121457	0.0385283	0.0411238	0.109568	0.0536758	0.0917851	0.0723623	0.0592214	0.164306	0.282075	0.0960393	0.0717654	0.0660339	0.278355	0.28833	0.247394	0.219795	0.164071	0.53264	0.0385752	0.240228	0.438857	0.149884	0.180392	0.366573	0.0304274	0.0479734	0.130855
ATD	0.793161	0.12054	0.150059	0.225816	0.532714	0.0161611	0.0699024	0.0684779	0.270935	0.252651	0.210268	0.0753301	0.304138	0.196592	0.128284	0.207417	0.0552459	0.146691	0.235133	0.067397	0.188539	0.201463	0.136845	0.109205	0.223928	0.0788338	0.0800714	0.137081	0.205817	0.0380382	0.5923	0.264936	0.314866	0.164096	0.725693	0.400421	0.758098	0.282515	0.18611	0.0708763	0.428096	0.116599	0.774002	0.46789	0.453285	1.0073	0.0988652	0.223823	0.426291
ANA	0.171044	0.0676829	0.269243	0.163236	NA	NA	0.127865	0.0634045	0.0899394	0.041914	0.220874	0.0429163	0.166931	0.10383	0.103558	0.0786592	0.0475691	0.0435784	0.159648	0.0782951	0.0531959	0.108913	0.0766389	0.0625815	0.0455528	0.0638088	0.0559748	0.0425877	0.643007	0.310437	0.20708	0.121978	0.144136	0.0818894	0.131864	0.104996	0.0556779	0.026784	0.0602668	0.118733	0.0838406	0.0747963	0.166864	0.161667	0.123681	0.148777	0.0332975	0.0744412	0.172325
BBL	0.0479553	0.0496014	0.181794	0.152958	NA	NA	0.173804	0.111737	0.109726	0.08774	0.145528	0.0757009	0.0463031	0.132819	0.120207	0.0664675	0.0473169	0.111623	0.0793838	0.0117767	0.0658521	0.102051	0.0574882	0.0725579	0.190503	0.0679643	0.161589	0.0671878	0.345344	0.0680207	0.393024	0.20094	0.217513	0.158351	0.326883	0.446448	0.0525029	0.100114	0.257682	0.194547	0.170984	0.175764	0.645966	0.168851	0.243333	0.173211	0.0675634	0.117218	0.061418
CDC	0.780383	0.270429	0.309406	0.244525	0.09362	0.160741	0.0483369	0.115576	0.241439	0.103769	0.0431002	0.0370955	0.083715	0.0812398	0.0439396	0.0612508	0.0444856	0.0729437	0.091349	0.109568	0.0943548	0.13587	0.0467845	0.056397	0.163039	0.134415	0.122028	0.0531372	0.349244	0.130473	0.233467	0.0742643	0.135722	0.141645	0.178087	0.178104	0.123891	0.0381642	0.0730144	0.0184803	0.0751984	0.117158	NA	NA	0.207839	0.219672	0.0619701	0.139599	0.180245
CDD	0.062345	0.0418234	0.0592929	0.157423	0.161191	0.299774	0.0589577	0.095494	0.0305015	0.0782703	0.0838284	0.0527653	0.14557	0.130294	0.0690749	0.0123433	0.0401529	0.123347	0.0650234	0.0997159	0.0437128	0.0664763	0.0260952	0.0684694	0.156848	0.152329	0.0862241	0.0620335	0.0591123	0.0547176	0.452538	0.0728874	0.120759	0.0830546	0.198973	0.0831036	0.0854035	0.0209861	0.0922271	0.0418791	0.13654	0.0802591	1.02536	0.0937338	0.258301	0.160386	0.068044	0.0599774	0.106356
CDE	NA	NA	NA	NA	NA	NA	NA	NA	0.0530701	0.0573835	0.0784683	0.0512273	0.0964565	0.133537	0.0723761	0.0848861	0.0288582	0.139988	0.178337	0.147122	0.0871483	0.143046	0.0592638	0.0723037	0.0718299	0.100825	0.125463	0.080389	0.046894	0.109096	0.419965	0.177135	0.131619	0.178359	0.22806	0.185613	0.106511	0.0554896	0.121481	0.0786278	0.0661591	0.134518	NA	NA	0.252023	0.187358	0.0755302	0.111298	0.0503987
CPC	0.570486	0.0660149	0.0497315	0.131251	NA	NA	0.0857995	0.129174	0.116241	0.0471992	0.070233	0.0703252	0.0936148	0.0779564	0.133944	0.0230954	0.0476494	0.0561254	0.0816555	0.10968	0.0502644	0.0388618	0.0647476	0.0304814	0.139313	0.068906	0.0573808	0.0608331	0.472092	0.0798403	0.283796	0.13221	0.145686	0.0258318	0.322205	0.132516	0.181668	0.223222	0.158973	0.0688001	0.0414516	0.118859	0.331433	0.101673	0.107455	0.40997	0.0502503	0.0493019	0.264752
BMF	NA	NA	NA	NA	0.110821	0.265947	0.0677252	0.0822238	0.0886479	0.138713	0.196206	0.123304	0.114133	0.302924	0.225591	0.126774	0.235829	0.0886733	0.108973	0.124471	0.845265	0.106905	NA	NA	NA	NA	0.868285	0.231191	0.617674	0.29702	2.84813	0.278271	0.979285	0.301469	0.330518	0.501614	0.397357	0.308959	0.0431864	0.119186	0.215487	0.247172	NA	NA	0.135654	0.423947	0.103261	0.0523747	0.145483
CKN	0.152752	0.0201905	0.135658	0.0847762	0.221052	0.19713	0.115904	0.0350482	0.033818	0.262125	0.0821394	0.0541225	0.108875	0.117193	NA	NA	0.0590962	0.0946998	0.115865	0.0559163	0.0601328	0.116858	0.0675372	0.14796	0.115839	0.0655453	0.0502603	0.0142386	0.0907465	0.149595	0.220033	0.0775544	0.0412612	0.073912	0.244151	0.247606	0.107769	0.156803	0.132627	0.132618	0.0354175	0.0700803	0.589696	1.35244	0.192963	0.202388	0.0398045	0.190404	0.044328
CIG	1.29863	0.0806458	0.231934	0.120886	0.119533	0.219714	0.0448965	0.074706	0.097515	0.14399	0.0371234	0.0647955	0.107881	0.0410524	0.0415633	0.0488163	0.0606955	0.097967	0.0976909	0.0567034	0.0752437	0.0914545	0.0771225	0.123956	0.100173	0.150401	0.0328997	0.0679564	0.0628573	0.0263509	0.233159	0.104844	0.0511319	0.0464469	0.240183	0.159927	0.042052	0.0568051	0.0857514	0.254834	0.11735	0.260588	0.710336	0.160252	0.156622	0.214352	0.0509817	0.0454147	0.0449758
CIL	0.160337	0.101896	0.300058	0.126595	0.0266495	0.173394	0.134424	0.125272	0.146437	0.184049	0.102159	0.0880338	0.0415827	0.167224	0.0682569	0.0625006	0.0777303	0.157116	0.0684418	0.0564232	0.079462	0.0623402	0.0367381	0.0888242	0.199378	0.118435	0.0200926	0.0407731	0.0919599	0.125789	0.0763052	0.0852568	0.0364741	0.0592028	0.110507	0.0340471	0.0276187	0.162415	0.155337	0.194883	0.0754881	0.112426	0.665	0.0681439	0.0736395	0.0710586	0.0884979	0.070861	0.0987433
AAG	0.777077	0.0773184	0.1375	0.290636	NA	NA	0.140656	0.223313	NA	NA	0.100546	0.134589	0.328277	0.424623	0.249127	0.0279276	0.173054	0.0653783	0.793712	0.131403	0.192997	0.161371	0.283847	0.175382	0.495584	0.273668	0.663814	0.341085	1.81393	0.110459	0.713421	0.178382	0.339697	0.143494	0.844845	0.840123	0.108871	0.172431	NA	NA	0.188335	0.195024	0.437083	0.301229	0.314101	0.134877	0.111736	0.318718	0.209751
AHA	0.235367	0.216015	0.0669551	0.304108	0.516808	0.440449	0.156548	0.586727	NA	NA	0.268629	0.110602	0.519977	0.463251	0.7112	0.116025	0.29817	0.105242	0.498651	0.500645	0.222479	0.204113	0.259635	0.593156	0.532331	0.551264	0.599879	0.183269	0.375897	0.216329	1.47302	0.262598	0.301009	0.0636727	3.13539	0.285918	0.149259	0.020672	0.125207	0.177371	0.602569	0.146698	NA	NA	0.302895	0.33269	0.495547	0.265333	0.233476
CII	0.249707	0.0661943	0.789209	0.204558	0.308354	0.31747	0.146692	0.15131	0.135219	0.0878955	0.140022	0.053229	0.168272	0.0327603	0.131972	0.0758287	0.156007	0.0600379	0.224492	0.135015	0.033356	0.133208	0.0956835	0.147783	0.0699534	0.291517	0.199567	0.13952	0.0476712	0.0603911	0.165118	0.0788724	0.0195295	0.0342628	0.277124	0.180625	0.0894297	0.135	0.440297	0.176828	0.159811	0.0406953	0.519643	0.0144205	0.48623	0.38409	0.0465047	0.102028	0.154498
CIK	NA	NA	NA	NA	0.895058	0.646962	0.147824	0.0860875	0.252216	0.140817	0.257312	0.0480504	0.19525	0.139986	NA	NA	0.140552	0.127764	0.0600073	0.350064	0.0628563	0.159097	NA	NA	NA	NA	0.0235684	0.327537	NA	NA	0.193092	0.201164	NA	NA	0.242282	0.413716	0.405533	0.435276	0.173208	0.0846173	0.0938161	0.201527	NA	NA	0.279413	0.517751	NA	NA	0.171552
BTA	0.0860366	0.0905529	0.974312	0.0590111	0.129385	0.110297	0.0997705	0.225002	0.557914	0.338623	0.248289	0.0617755	0.19388	0.121232	0.120684	0.0871822	0.103733	0.208315	0.134347	0.0770753	0.159092	0.428758	0.0477678	0.0676489	0.229783	0.121882	0.165327	0.126044	0.134865	0.158135	0.138481	0.185836	0.102282	0.112992	0.571415	0.432642	0.0714249	0.18224	0.286988	0.0666279	0.0591798	0.151689	0.656326	0.172181	0.152288	0.210475	0.111725	0.166743	0.123689
BDC	0.0747723	0.0698841	0.0433637	0.0862485	0.217409	0.0780662	0.0340963	0.123781	0.150571	0.117723	0.128341	0.0336951	0.0819659	0.147563	NA	NA	0.0831035	0.0368369	0.148871	0.0229654	0.0852158	0.112627	0.0524979	0.129367	0.105765	0.226393	0.050522	0.0142209	0.0414103	0.105423	0.148414	0.0502165	0.0738226	0.125551	0.127101	0.215764	0.173933	0.110371	0.156636	0.734992	0.0647805	0.147374	0.318806	0.170851	0.408141	0.231205	NA	NA	0.163013
BDF	0.484108	0.0505103	0.53796	0.104279	0.0875908	0.241006	0.0273032	0.0669701	0.0556538	0.0681302	0.114537	0.0768656	0.0385728	0.101286	0.214596	0.088413	0.0828621	0.103317	0.0909942	0.140602	0.0737682	0.199913	0.0594038	0.201738	0.0627764	0.147756	0.142578	0.0823354	0.0747213	0.0992468	0.327985	0.0919778	0.0881136	0.100479	0.202117	0.435636	0.0144912	0.143758	0.182082	0.422664	0.19343	0.101106	0.0776565	0.125234	0.299118	0.3783	0.052438	0.132419	0.109496
BDG	0.0830592	0.111576	0.176779	0.181466	0.0980658	0.200868	0.0673698	0.107212	0.0737077	0.0972919	0.243568	0.0179975	0.0782604	0.116887	0.105489	0.147808	0.0277521	0.0510061	0.0147373	0.049935	0.0604323	0.135232	0.0921574	0.131784	0.0987156	0.217482	0.104926	0.0437016	0.0195081	0.108683	0.322477	0.223936	0.113093	0.0655907	0.207464	0.315625	0.0595184	0.131792	0.245546	0.481376	0.306318	0.218805	1.20826	0.205499	0.357162	0.538893	0.0676186	0.125025	0.255139
CHQ	NA	NA	NA	NA	NA	NA	NA	NA	NA	NA	NA	NA	NA	NA	NA	NA	NA	NA	NA	NA	NA	NA	NA	NA	NA	NA	NA	NA	NA	NA	NA	NA	NA	NA	NA	NA	NA	NA	NA	NA	NA	NA	NA	NA	NA	NA	NA	NA	NA
ALR	0.103644	0.0339381	0.105492	0.0518055	0.27533	0.264702	0.0692322	0.206924	0.14349	0.107424	0.0676523	0.0872377	0.185449	0.18032	0.100472	0.190121	0.277881	0.0917836	0.137483	0.142682	0.141987	0.115651	0.0334112	0.0450102	0.086146	0.0999294	0.0864237	0.0291395	0.148776	0.0593253	0.231519	0.22075	0.225348	0.201804	0.309113	0.316498	0.334095	0.186604	0.326019	0.108709	0.0667075	0.0468829	0.266065	0.106452	0.286247	0.299103	0.0441548	0.0799352	0.207925
AEL	0.0317253	0.156936	0.114156	0.127126	0.521149	0.184787	0.137599	0.0720423	0.0595046	0.050542	0.0942426	0.0513495	0.214609	0.155488	0.111051	0.113749	0.131899	0.0474891	0.130893	0.0916773	0.0952113	0.120881	0.214087	0.0858617	0.500491	0.295888	0.115312	0.0982384	0.252554	0.0865442	0.578833	0.356189	0.446583	0.119047	0.196251	0.312271	0.337236	0.247715	0.0954435	0.0736237	0.69507	0.183924	1.33056	0.575464	0.126671	0.279968	0.0392613	0.0848748	0.270127
AEE	NA	NA	NA	NA	0.0913966	0.21495	0.0345074	0.0707839	0.0764119	0.0597872	0.161181	0.0768982	0.142316	0.106742	0.0577662	0.0526823	0.0968208	0.104484	0.0896561	0.0791059	0.13875	0.0336312	0.214603	0.0441916	0.188865	0.190864	0.197425	0.0503678	0.0600171	0.125975	0.733559	0.285052	0.145738	0.0798095	0.246616	0.279487	0.085004	0.0784471	0.0782377	0.631351	0.0877607	0.190736	0.177043	0.236304	0.125941	0.260819	0.0191789	0.120788	0.198438
ARA	0.0985936	0.170437	0.101092	0.0745654	0.856463	0.15615	NA	NA	NA	NA	NA	NA	NA	NA	1.0941	0.49206	NA	NA	NA	NA	0.304709	0.100413	0.278207	0.104828	0.416477	0.339188	0.538733	0.249362	NA	NA	0.0679285	0.410507	0.505492	0.414227	NA	NA	0.742172	1.37379	NA	NA	NA	NA	1.67994	0.256527	0.234327	0.177916	NA	NA	0.338427
ARB	NA	NA	NA	NA	0.343323	0.0764389	0.724617	0.182225	0.264553	0.159587	0.893383	0.107964	0.104846	0.444467	0.514876	0.10129	NA	NA	0.164909	0.061399	0.139091	0.227349	0.202278	0.101929	0.105845	0.424075	0.185236	0.0879965	1.08629	0.369288	0.0642976	0.15568	0.199076	0.143169	NA	NA	NA	NA	0.497317	0.426185	0.25656	0.418232	NA	NA	0.233381	0.247237	0.275319	0.263078	0.0926963
BTB	0.0865936	0.118203	0.117823	0.114528	0.385092	0.224525	0.186174	0.124421	0.406069	0.240792	0.437369	0.0999042	0.254954	0.180983	0.177401	0.19366	0.143894	0.197385	0.153373	0.234518	0.255438	0.226624	0.201784	0.0608384	0.503542	0.164091	0.183618	0.184794	0.326636	0.196952	0.681056	0.423011	0.302298	0.149372	0.866897	0.423908	0.26592	0.486208	0.122251	0.0922276	0.227545	0.21049	0.53625	0.165619	0.153062	0.459519	0.112224	0.119803	0.214533
ATB	0.221293	0.0674809	0.101408	0.0792366	0.0550023	0.146709	0.060567	0.133439	0.0623229	0.161994	0.0523335	0.118436	0.111694	0.133664	0.055282	0.0931558	0.0332253	0.106426	0.0677116	0.0484156	0.0497777	0.0932863	0.034381	0.0223371	0.0759343	0.0783576	0.0373847	0.0454486	0.0872408	0.0555809	0.0818061	0.254697	0.129198	0.0730172	0.32757	0.30097	0.0353549	0.0604783	0.0958891	0.161345	0.0598977	0.0456932	0.732764	0.0726191	0.0330335	0.169973	0.0113223	0.0722071	0.0986892
BIE	0.265894	0.0264356	0.0174901	0.0257647	0.0960993	0.108977	NA	NA	0.103948	0.0413182	0.0762032	0.0542521	0.104063	0.175565	0.138692	0.124082	0.0443902	0.0410497	0.0518578	0.129567	0.0223325	0.181655	0.0728722	0.0940544	0.101938	0.11526	0.0958337	0.0876583	0.457362	0.613936	0.156692	0.102991	0.155075	0.0989383	0.0719443	0.200139	0.427091	0.163661	0.137328	0.103593	0.236748	0.133628	0.102448	0.0842125	0.120038	0.518914	0.083599	0.076797	0.202638
BPA	NA	NA	NA	NA	0.347995	0.0982721	0.0816122	0.0808635	0.0974598	0.125029	0.191951	0.0582847	0.0441926	0.151513	0.16889	0.117115	0.0573259	0.0589597	1.1244	0.109611	0.131245	0.0894931	0.0750756	0.0799811	NA	NA	0.0730831	0.11083	0.0390743	0.0235698	0.459404	0.151929	0.0550362	0.116424	1.03647	0.151194	1.68843	0.355638	0.309278	0.0541865	0.29352	0.148074	NA	NA	0.291131	0.144843	0.0434377	0.0781184	0.857504
AGT	0.121711	0.027818	0.0778836	0.0630799	0.498905	0.252518	0.0197628	0.0634652	0.0758065	0.153449	0.106784	0.0404851	0.206854	0.0738065	0.0697772	0.132448	0.108371	0.181906	0.0983584	0.0995519	0.238896	0.173414	0.0993966	0.117636	0.110868	0.0964929	0.0813273	0.0839808	0.101358	0.0152831	0.600487	0.30588	0.0610434	0.0333499	0.202238	0.25632	0.223879	0.109178	0.189261	0.0958987	0.122224	0.0944502	0.319148	0.128853	0.226516	0.377335	0.0403738	0.133263	0.044775
CIH	0.0621964	0.171927	0.0504109	0.513914	0.126001	0.134606	0.0644068	0.0732543	0.0593956	0.102902	0.0920243	0.0641933	0.141419	0.0844345	0.121412	0.0694953	0.0275512	0.0604221	0.118619	0.0670798	0.128923	0.0594281	0.0042156	0.164212	0.101407	0.0589685	0.0374044	0.0412068	0.125189	0.14786	0.164112	0.0904802	0.101393	0.0246211	0.351419	0.261513	0.104294	0.0973715	0.353519	0.173274	0.163345	0.281109	NA	NA	0.228074	0.248488	0.0715539	0.0422315	0.111093
ABF	0.112027	0.101401	2.50757	0.122004	0.938796	0.167026	0.13835	0.131028	0.424614	0.169215	0.0635631	0.0968913	0.177809	0.284077	0.123722	0.047631	0.839283	0.383387	0.102709	0.0656024	0.0907974	0.0844274	0.0541621	0.0676409	0.133497	0.377291	0.26903	0.070629	0.0321488	0.107353	0.215932	0.177164	0.227401	0.0834688	0.0662145	0.172232	0.0926928	0.0588671	0.350083	0.121388	0.113586	0.0433973	1.09189	0.408629	0.0360781	0.0612304	0.271609	0.202281	0.264072
SACE_YAL	0.311507	0.121567	0.558671	0.223503	0.11877	0.235331	0.0547873	0.0916055	0.118278	0.134823	0.0363822	0.0272653	0.14458	0.0697498	0.0987179	0.128006	0.0616492	0.0712551	0.0881585	0.0809865	0.0937612	0.0409574	0.0915039	0.171232	0.13903	0.100214	0.05808	0.0326892	0.219452	0.0745035	0.344335	0.132814	0.0671282	0.0796962	0.072492	0.12781	0.094342	0.128813	0.0935017	0.0429311	0.0579646	0.228732	0.706746	0.189742	0.161899	0.236103	0.0181008	0.07176	0.126252
AEI	0.0610155	0.0155739	0.0612404	0.103034	NA	NA	0.149157	0.0585381	0.498	0.219376	0.184496	0.0519512	0.130113	0.170564	0.193654	0.111999	0.225174	0.108764	0.161306	0.082841	0.0699011	0.208308	0.15715	0.0748331	0.216449	0.218995	0.15897	0.0550763	0.205074	0.0750625	0.461909	0.148911	0.0531049	0.0614943	0.828926	0.518922	0.259214	0.254232	0.284109	0.13515	0.0925808	0.021921	0.891344	0.140458	0.267086	0.238467	0.124723	0.103781	0.111376
AFG	NA	NA	NA	NA	0.0616032	0.313377	0.166831	0.0740225	0.0699367	0.125278	0.134208	0.0704653	0.304332	0.217767	0.0785097	0.0799161	0.0776437	0.0790118	0.093463	0.0712725	0.129585	0.065239	0.0871459	0.0801553	0.0675886	0.0986661	0.156842	0.0548133	0.0640295	0.114591	0.157022	0.0743115	0.0839532	0.0883825	0.157395	0.23846	0.11267	0.152513	0.149256	0.141861	0.351666	0.0872469	NA	NA	0.165028	0.285578	0.0482052	0.0313289	0.103938
SACE_YBU	3.16992	0.166116	1.0865	0.444072	NA	NA	0.0569663	0.253605	0.227521	0.123155	0.180602	0.111067	0.202038	0.107843	0.117323	0.120754	0.0892955	0.049791	0.181874	0.175986	0.107381	0.235112	0.148607	0.101981	0.400584	0.338353	0.228993	0.0922835	0.449332	0.116353	0.205221	0.184945	0.286181	0.181973	0.472986	0.511477	0.309393	0.190265	0.158273	0.0985682	0.161474	0.043731	0.0993253	0.379796	0.171814	0.358688	0.111461	0.148518	0.200309
SACE_YBM	NA	NA	NA	NA	NA	NA	NA	NA	NA	NA	NA	NA	NA	NA	NA	NA	NA	NA	NA	NA	NA	NA	NA	NA	NA	NA	NA	NA	NA	NA	NA	NA	NA	NA	NA	NA	NA	NA	NA	NA	NA	NA	NA	NA	NA	NA	NA	NA	NA
ABC	0.0389245	0.115756	0.067014	0.0660459	0.7252	0.841904	NA	NA	NA	NA	0.141939	0.108144	0.52286	0.250451	1.51065	0.22461	0.146658	0.263602	0.309523	0.294063	0.900569	0.380489	0.104452	0.0705488	0.0875065	0.116593	1.424	0.169085	0.207366	0.136776	0.147417	0.320724	0.152239	0.0519791	0.81761	0.245376	0.406702	0.15654	0.379521	0.224465	0.0140871	0.181801	0.599807	0.21359	0.598193	0.437357	0.829214	0.367467	1.08975
SACE_YDL	NA	NA	NA	NA	NA	NA	NA	NA	NA	NA	NA	NA	NA	NA	NA	NA	NA	NA	NA	NA	NA	NA	NA	NA	NA	NA	NA	NA	NA	NA	NA	NA	NA	NA	NA	NA	NA	NA	NA	NA	NA	NA	NA	NA	NA	NA	NA	NA	NA
SACE_YDN	0.645847	0.333702	0.447981	0.738673	0.144792	0.264808	0.0813173	0.174827	0.309545	0.242001	0.136271	0.117787	0.112429	0.16299	0.160614	0.160351	0.190246	0.118713	0.0886095	0.15855	0.405737	0.293468	0.264919	0.192085	0.262723	0.190788	0.200419	0.124977	0.224664	0.149759	0.713125	0.127449	0.145659	0.157321	0.476015	0.298559	0.399304	0.371282	0.197556	0.121876	0.129378	0.216327	0.854742	0.0941966	0.190919	0.33118	0.116506	0.197928	0.269533
CIC	0.274798	0.157048	0.0834757	0.105924	0.215764	0.21063	0.236396	0.254174	0.105056	0.0602821	0.196552	0.0764294	0.10237	0.025529	0.295202	0.0654237	0.0898963	0.0991909	0.158338	0.0540838	0.0891008	0.253024	0.0354723	0.0950094	0.189147	0.0402995	0.316894	0.171435	0.221496	0.0881295	0.0968634	0.0941977	0.130799	0.176748	0.492454	0.35301	0.156031	0.219797	0.207984	0.16182	0.148569	0.0705468	0.248437	0.249219	0.169835	0.411958	0.111	0.0968148	0.168451
CDK	0.185904	0.0929605	0.0408617	0.12676	NA	NA	0.387615	0.104049	NA	NA	0.0550173	0.0647473	0.11768	0.0233523	0.274568	0.127348	0.0683889	0.0612567	0.0341303	0.0619777	0.16237	0.117951	0.113538	0.0577742	0.321853	0.137581	0.0555233	0.0461718	0.0461269	0.031421	0.454397	0.103683	0.0661224	0.108678	0.221109	0.527503	0.19678	0.0997231	0.178278	0.0516757	0.127743	0.0604101	0.724937	0.0868986	0.194132	0.218879	0.077546	0.16133	0.105493
CEM	0.269795	0.369674	1.15227	0.0713819	0.565982	0.0775004	0.304784	0.0981096	0.33853	0.175062	0.288575	0.070807	0.227665	0.11612	0.294761	0.0693677	0.229817	0.0963604	0.242342	0.0896861	0.350677	0.185099	0.190976	0.056831	0.0891515	0.180145	0.0289257	0.0306719	0.188839	0.0692911	0.331637	0.10427	0.0584153	0.104882	0.292733	0.0709006	0.0867285	0.0819002	0.288268	0.106834	0.129291	0.0966903	0.848839	0.323996	0.264917	0.0948589	0.197872	0.0921545	0.133428
CIF	0.286241	0.115433	0.116657	0.204596	NA	NA	0.10966	0.131378	0.23998	0.323879	0.273482	0.0784423	0.223601	0.117586	0.258689	0.0784521	0.152951	0.0741271	0.0705657	0.130732	0.223183	0.303946	0.0509666	0.118364	0.281846	0.289582	0.0673855	0.0941746	0.162734	0.0826795	0.2901	0.116668	0.103388	0.213485	0.579206	0.427442	0.103682	0.182392	0.306725	0.259996	0.200154	0.127426	0.67755	0.0974314	0.354001	0.627541	0.300033	0.355691	0.128928
CID	0.300356	0.187954	0.162028	0.687956	0.103846	0.201766	0.0965479	0.0625283	0.0684662	0.091542	0.0577853	0.0942414	0.112319	0.175463	0.208572	0.0699306	0.0857364	0.0926918	0.0865201	0.119504	0.0612123	0.103354	0.0729457	0.0826856	0.0853699	0.0584175	0.0226065	0.0608614	0.0818975	0.298086	0.104017	0.0751661	0.0296939	0.0778267	0.288473	0.270897	0.333871	0.304817	0.154045	0.157395	0.0366243	0.116985	NA	NA	0.177685	0.238521	0.0497803	0.062868	0.153972
BBT	0.0737959	0.0645283	0.0588902	0.112079	0.131845	0.21574	0.0555439	0.0685317	0.0505818	0.0486142	0.0385737	0.023682	0.117749	0.211021	0.0445906	0.0215524	0.0663897	0.0671203	0.0228748	0.0893738	0.0294073	0.0509235	0.0149108	0.0611583	0.170127	0.203464	0.0964315	0.026368	0.0927812	0.0411107	0.451838	0.27081	0.0704079	0.128383	0.246533	0.229059	0.0734424	0.0826112	0.158475	0.207217	0.0791526	0.0887094	0.348183	0.0842276	0.0831393	0.227805	NA	NA	0.128696
CHN	NA	NA	NA	NA	NA	NA	NA	NA	NA	NA	NA	NA	NA	NA	NA	NA	NA	NA	NA	NA	NA	NA	NA	NA	NA	NA	NA	NA	NA	NA	NA	NA	NA	NA	NA	NA	NA	NA	NA	NA	NA	NA	NA	NA	NA	NA	NA	NA	NA
CHP	NA	NA	NA	NA	NA	NA	NA	NA	NA	NA	NA	NA	NA	NA	NA	NA	NA	NA	NA	NA	NA	NA	NA	NA	NA	NA	NA	NA	NA	NA	NA	NA	NA	NA	NA	NA	NA	NA	NA	NA	NA	NA	NA	NA	NA	NA	NA	NA	NA
CMG	0.12796	0.0925113	0.0799689	0.055502	0.110936	0.0727861	0.0508391	0.111715	0.0573221	0.131867	0.0497941	0.0669416	0.305463	0.0981282	0.0388979	0.16259	0.0307198	0.08443	0.0313661	0.0200325	0.0193815	0.0407324	0.0292729	0.0220286	0.0318953	0.164792	0.0254163	0.0231254	0.0703672	0.0254451	0.0180688	0.435309	0.160342	0.0898845	0.461296	0.268642	0.0984095	0.204423	0.284467	0.0452144	0.0648807	0.100641	1.35193	0.440526	0.182112	0.0724042	0.0564211	0.0756452	0.142533
CRE	0.538337	0.186376	0.106257	0.207299	0.124184	0.0649456	0.0732046	0.1984	0.129621	0.048034	0.0657592	0.14038	0.140646	0.127491	0.109189	0.0326136	0.229005	0.0879844	0.0855199	0.0510131	0.146375	0.46477	0.0216276	0.0582092	0.0141107	0.0897776	0.152139	0.0431034	0.154569	0.0454364	0.0612552	0.0849265	0.0758929	0.139819	0.380663	0.188158	0.093803	0.0777408	0.148337	0.0849697	0.195786	0.0835759	0.266633	0.272233	0.17781	0.154909	0.0213825	0.0411891	0.16267
BDM	0.0440097	0.0823358	0.17372	0.19127	NA	NA	0.0451213	0.159401	0.370927	0.161593	0.180684	0.0245855	1.46723	0.524415	0.281727	0.112574	0.29787	0.189021	0.481876	0.137514	0.140045	0.336189	0.273936	0.186354	0.21052	0.265776	0.123625	0.104625	0.280157	0.152548	0.597352	0.173799	0.146964	0.142006	0.640597	0.257234	0.103061	0.142103	0.110152	0.0652364	0.134126	0.396962	0.569441	0.0353614	0.0567131	0.166154	0.491238	0.117736	0.431232
ACI	0.468771	0.153127	0.381503	0.177877	0.561913	0.503262	0.160929	0.0969493	0.183213	0.186604	0.171978	0.0996879	0.239105	0.207059	0.36487	0.104473	0.457716	0.140776	0.176088	0.113018	0.152543	0.120802	0.0214183	0.0625503	0.131456	0.154378	0.145	0.0672576	1.46865	0.103441	0.267484	0.184502	0.215965	0.0841379	1.56188	0.48739	0.212277	0.174071	0.280982	0.0415146	0.210587	0.0463294	0.625566	0.181692	0.212388	0.272106	0.15567	0.210502	0.406875
SACE_YCS	NA	NA	NA	NA	NA	NA	NA	NA	NA	NA	NA	NA	NA	NA	NA	NA	NA	NA	NA	NA	NA	NA	NA	NA	NA	NA	NA	NA	NA	NA	NA	NA	NA	NA	NA	NA	NA	NA	NA	NA	NA	NA	NA	NA	NA	NA	NA	NA	NA
ACL	0.139129	0.135109	0.115767	0.108051	0.168202	0.324215	0.152986	0.127714	0.290189	0.0728643	0.301682	0.094484	0.0966084	0.153629	0.36764	0.211557	0.12252	0.113798	0.563494	0.117187	0.145738	0.086976	0.307144	0.100619	0.521584	0.216014	0.520599	0.193834	0.381358	0.0999716	1.43154	0.836263	0.36149	0.110034	0.967821	0.61959	0.471903	0.421764	0.323167	0.149751	0.133475	0.0178556	0.0852601	0.0708349	1.11249	0.456078	0.221472	0.153035	0.106999
CEQ	0.172754	0.104747	0.998722	0.332257	0.278976	0.0832039	0.381487	0.264176	NA	NA	0.0695731	0.0258148	0.0783639	0.206239	0.358499	0.0536753	0.0961902	0.133909	0.129087	0.0794615	0.290567	0.0793469	0.0712977	0.163743	0.141887	0.11137	0.188312	0.0755079	0.377794	0.199587	0.213562	0.117298	0.127049	0.0837241	0.229857	0.30498	0.219416	0.148882	0.0410232	0.221675	0.0989977	0.12344	0.444168	0.158603	0.0597835	0.0134631	0.0420624	0.124412	0.0831152
BAB	0.0469176	0.0936038	0.136463	0.156052	0.0870761	0.110496	0.101037	0.122491	0.163779	0.205087	0.208094	0.0743996	0.0906776	0.19397	0.036985	0.069741	0.10813	0.130367	0.020915	0.0346636	0.0800983	0.043536	0.0781114	0.0490446	0.125506	0.152027	0.145795	0.12606	0.11856	0.0646623	0.319905	0.121687	0.145096	0.189466	0.402423	0.200215	0.206133	0.2174	0.172653	0.0683594	0.132589	0.0896592	0.570204	0.076999	0.221872	0.13297	0.0088135	0.176538	0.158837
AVV	0.235867	0.151288	0.110703	0.207037	NA	NA	NA	NA	NA	NA	0.45637	0.0657226	NA	NA	0.0605427	0.139439	0.202857	0.14844	1.02756	0.244708	NA	NA	0.130881	0.110179	0.239693	0.136058	0.0951891	0.070369	0.265417	0.0946627	0.485647	0.117209	0.157976	0.0909434	NA	NA	NA	NA	0.684216	0.811189	0.0902553	0.132587	1.06811	0.121249	NA	NA	NA	NA	NA
BAA	0.481574	0.0346598	0.086003	0.25164	0.115518	0.0875678	0.211285	0.136298	0.16513	0.296829	0.201755	0.106793	0.129161	0.149682	0.149916	0.0996303	0.111856	0.14446	0.131015	0.0759036	0.153266	0.132053	0.158315	0.143267	0.153056	0.130122	0.0819636	0.079404	0.233157	0.257735	0.17105	0.135145	0.217688	0.0855247	0.337143	0.175233	0.0578444	0.127239	0.161364	0.0536462	0.0416477	0.068978	0.342174	0.0980351	0.210875	0.0831698	0.0114883	0.199227	0.121441
BAD	0.14968	0.0490897	0.084566	0.0930685	0.150347	0.0732434	0.149631	0.1639	0.155214	0.152365	0.155978	0.0931318	0.0941247	0.083876	0.0703857	0.062024	0.0163082	0.123571	0.0848171	0.0350098	0.132783	0.0659479	0.0327257	0.0771265	0.159853	0.0524855	0.117736	0.0980123	0.0454613	0.0812268	0.309729	0.168408	0.0811399	0.104298	0.448273	0.370794	0.167838	0.174423	0.311428	0.142311	0.0848378	0.0794635	0.441481	0.149511	0.274745	0.354533	0.0201739	0.138168	0.204891
BAC	0.268355	0.0383265	0.132706	0.225277	0.06608	0.180071	0.109335	0.12937	0.158783	0.201082	0.173742	0.0429711	0.0794264	0.0925374	0.0677031	0.107983	0.118774	0.0459538	0.0228883	0.0480905	0.0662509	0.102867	0.0674922	0.0345149	0.158035	0.0507861	0.113377	0.169592	0.071374	0.0965455	0.21381	0.19853	0.325538	0.163394	0.384581	0.482813	0.156946	0.167303	0.171723	0.071074	0.0706755	0.125938	0.609921	0.267187	0.28176	0.277375	0.0989835	0.167319	0.0745128
BAE	0.275656	0.101343	0.164925	0.12261	0.201294	0.103624	0.186184	0.233492	0.194936	0.240507	0.186877	0.0912884	0.133561	0.0862723	0.0754132	0.0863962	0.13211	0.097314	0.0662768	0.062826	0.0516133	0.137926	0.0649401	0.0472264	0.264832	0.166532	0.141239	0.119828	0.100093	0.0528296	0.331117	0.23241	0.318116	0.0900984	0.558567	0.524986	0.121683	0.0783955	0.344707	0.113453	0.0141509	0.0770987	0.958883	0.0882998	0.204051	0.329015	0.0494333	0.229954	0.11135
BAF	NA	0.0805957	0.617518	0.0558074	0.142173	0.0604135	0.183516	0.189725	0.425344	0.200237	0.0602015	0.0493353	0.118089	0.186111	0.344319	0.110773	0.588763	0.0957998	0.233652	0.123067	0.207815	0.106472	0.0575628	0.0508116	0.466771	0.286621	0.223982	0.146995	0.103448	0.0302495	0.95751	0.367373	0.216584	0.0570121	0.504072	0.754618	0.124505	0.119647	0.134458	0.104174	0.226778	0.0674205	0.695304	0.167573	0.66254	0.387176	0.0744344	0.240834	0.180213
CFA	NA	NA	0.397786	0.417205	0.0425441	0.0809162	0.0562694	0.0133434	0.108821	0.0172953	0.0172673	0.110676	0.0611433	0.0690755	0.0664463	0.0681805	0.054318	0.111578	0.132387	0.0414044	0.0174283	0.0373046	0.0772003	0.228167	0.121512	0.383918	0.0687396	0.0377684	0.064917	0.0584217	0.193511	0.0601746	0.0689699	0.0431794	0.22036	0.142159	0.0858191	0.0530005	0.160585	0.118706	0.108346	0.229185	NA	NA	0.165005	0.0574067	0.0666491	0.0947993	0.070568
SACE_GAL	NA	NA	NA	NA	0.266894	0.274678	NA	NA	NA	NA	NA	NA	NA	NA	NA	NA	NA	NA	NA	NA	0.117861	0.260336	0.807312	0.367113	NA	NA	0.577848	0.0989059	0.367541	0.00961725	NA	NA	1.25733	0.232707	1.89883	0.340359	0.198714	0.0926454	NA	NA	NA	NA	NA	NA	NA	NA	NA	NA	NA
CPS	0.20136	0.0700235	0.113054	0.10931	NA	NA	NA	NA	0.16396	0.0528433	0.130414	0.0550936	0.305736	0.145934	0.063654	0.0576364	0.197129	0.13403	0.172754	0.074743	0.0322913	0.078872	0.118299	0.0735699	0.135475	0.128062	0.103328	0.0433054	0.367239	0.264308	0.489164	0.290288	0.106644	0.049789	0.285264	0.288153	0.0687253	0.106766	0.181744	0.0622669	0.177309	0.162595	0.20212	0.0988394	0.114031	0.318455	0.163447	0.383306	0.187008
CPT	0.11798	0.070939	0.0662356	0.143601	NA	NA	0.0580003	0.0490194	0.250229	0.185186	0.183301	0.0775457	0.515754	0.310792	0.386711	0.199683	0.515885	0.0939602	0.331807	0.062352	0.0334146	0.153997	0.208785	0.144921	0.0848111	0.152643	0.211936	0.125844	0.540707	0.111764	0.0791103	0.159983	0.102458	0.122552	0.995925	0.283379	0.0776358	0.0688987	0.106536	0.033772	0.163054	0.119292	0.336718	0.372684	0.0672993	0.126492	0.0214374	0.149515	0.0838282
CQA	0.360311	0.0649302	0.196566	0.145497	NA	NA	0.226442	0.223627	NA	NA	0.0630491	0.062718	0.85196	0.510159	0.507387	0.128753	0.260196	0.0283539	0.147588	0.090512	0.681655	0.538594	0.342017	0.323523	0.259048	0.111946	0.130383	0.0704263	1.73141	0.636889	1.72223	0.370769	0.288303	0.229356	1.42501	0.253734	0.0989817	0.10422	0.174047	0.174688	0.136021	0.235606	0.517619	0.0709596	0.330773	0.174912	0.306491	0.360647	0.251541
CQB	0.118265	0.0387417	0.111044	0.0872233	0.230626	0.298191	0.135908	0.233027	NA	NA	0.0592358	0.0220183	0.555316	0.407707	0.406355	0.306392	0.380528	0.177843	0.416708	0.258505	0.512414	0.454586	0.267774	0.477541	0.165621	0.251603	0.125183	0.295214	0.33976	0.130828	1.47503	1.21821	0.222807	0.149617	0.4267	0.188345	0.175131	0.0227702	0.163592	0.0957338	0.123453	0.0627097	0.430618	0.162671	0.269336	0.371822	0.271143	0.446379	0.228436
AHS	0.0932459	0.0959916	0.119004	0.147654	0.606717	0.301871	0.0865616	0.116065	0.147245	0.224801	0.14586	0.0762667	0.326163	0.111479	0.109589	0.158769	0.220531	0.112862	0.63817	0.210228	0.216262	0.186691	0.1614	0.210055	0.408569	0.364691	0.413223	0.0921817	0.291096	0.121143	0.841389	0.383862	0.059553	0.194868	0.896555	0.187203	0.329275	0.12051	0.474194	0.0924412	0.870712	0.224898	0.462367	0.143646	0.396554	0.336216	0.276436	0.326744	0.0694137
ADV	2.54414	0.538016	NA	NA	0.260167	0.173838	0.323053	0.0325515	NA	NA	0.062238	0.0585501	0.470766	0.247415	0.257609	0.0700035	0.141842	0.22873	0.52167	0.134982	0.161821	0.0480116	0.132402	0.161314	0.844406	0.318409	0.316158	0.0813012	NA	NA	0.850013	0.131616	0.596833	0.161023	0.35011	0.144731	0.184545	0.465627	NA	NA	0.334558	0.163898	0.566363	0.287773	0.186612	0.113623	0.477903	0.306632	0.271027
AKG	0.0530491	0.0196889	0.135486	0.0449523	0.16541	0.185099	0.0930474	0.292012	0.443759	0.0386641	0.26714	0.103593	0.10785	0.153666	0.279113	0.0819757	0.20863	0.0829852	0.246361	0.106059	0.160775	0.132387	0.0464793	0.0404911	0.264746	0.107674	0.116894	0.0793221	0.105722	0.0915331	0.191558	0.082162	0.112211	0.110297	0.429728	0.658902	0.165153	0.101411	0.1331	0.332173	0.0702501	0.168737	0.540306	0.155837	0.218462	0.465799	0.046231	0.088629	0.121211
SACE_YAC	0.364114	0.219172	0.234895	0.216594	0.195877	0.224828	0.12292	0.252384	0.325682	0.402467	0.041005	0.0368092	0.120603	0.114882	0.432418	0.0891277	0.032984	0.0441277	0.0701072	0.0776414	0.0574904	0.0843644	0.112483	0.0742361	0.234773	0.196393	0.0903598	0.0421457	0.0939488	0.0798214	0.2653	0.0892353	0.0544202	0.0595584	0.212364	0.180741	0.0602708	0.0832117	0.081859	0.0836989	0.0960826	0.0939823	0.502129	0.205707	0.174903	0.0927211	0.0657881	0.125646	0.0869518
ADF	0.255697	0.121423	0.473642	0.195322	0.151838	0.249597	0.168515	0.135621	0.187262	0.129214	0.0853591	0.097735	0.0812485	0.0825907	0.185837	0.11567	0.275833	0.176699	0.460094	0.204259	0.0357695	0.0604499	0.124314	0.0923827	0.356236	0.124894	0.0921189	0.0820915	0.758353	0.270735	0.644526	0.167805	0.202785	0.111782	0.158808	0.0890129	0.140804	0.0945883	0.13288	0.0597316	0.0896926	0.0977029	0.0805403	0.0742347	0.141856	0.174512	0.0575348	0.0931468	0.116019
AKB	0.212146	0.107239	2.3392	0.121223	0.609699	0.146237	0.0398784	0.173363	0.0543058	0.168202	0.238266	0.0634262	0.0192629	0.0513876	0.0785034	0.197323	0.114016	0.0895747	0.0915376	0.106466	0.110219	0.0971259	0.0364681	0.082096	0.113784	0.359144	0.131874	0.188137	0.217287	0.127994	0.448059	0.0814425	0.0531515	0.0960334	0.11445	0.111851	0.0762537	0.0543273	0.0510962	0.0298724	0.070319	0.144191	1.19534	0.182031	0.148952	0.0243918	0.0533505	0.165771	0.203718
AKD	0.0858655	0.0446928	0.118161	0.152502	0.159205	0.0691923	0.0906541	0.178243	0.170795	0.102213	0.43573	0.107273	0.0136815	0.0488757	0.038314	0.0703239	0.0722855	0.0983257	0.105262	0.0663998	0.0971127	0.0749138	0.0223208	0.0442811	0.15689	0.132368	0.15376	0.0395938	0.103654	0.24245	0.282345	0.0999889	0.146289	0.106366	0.232013	0.193985	0.0365819	0.182051	0.0999861	0.0874932	0.110475	0.112858	0.486027	0.171474	0.277664	0.406204	0.0290172	0.100665	0.118577
AKC	0.0640039	0.021859	0.121876	0.198065	0.148186	0.176748	0.107598	0.192072	0.0358542	0.100299	0.332955	0.0768663	0.106588	0.0926943	0.164778	0.0836414	0.210362	0.088529	0.488979	0.119537	0.155508	0.0237843	0.0317783	0.10521	0.0816428	0.0916608	0.209256	0.0808449	0.0375572	0.0858538	0.344124	0.178227	0.132489	0.0793868	0.141588	0.199111	0.201468	0.102431	0.128579	0.0945255	0.087887	0.106681	0.91002	0.10626	0.577704	0.242484	0.0247014	0.091381	0.231061
AKE	0.0829486	0.158018	0.234451	0.116701	0.139228	0.080868	0.0154306	0.0598589	0.137636	0.145778	0.170273	0.111083	0.0334418	0.0485209	0.128218	0.354256	0.124754	0.0201319	0.0392462	0.0808703	0.0609936	0.0591922	0.0535368	0.076226	0.162224	0.0716206	0.0540888	0.0796656	0.0442776	0.0627815	0.31914	0.142235	0.114863	0.084132	0.437316	0.367256	0.0721282	0.108131	0.177986	0.101959	0.0463353	0.101716	0.491901	0.0982199	0.106302	0.174015	0.0259084	0.114481	0.103017
AKH	0.141158	0.113168	0.665593	0.0558934	0.0620895	0.206963	0.082095	0.0701793	0.0978607	0.137632	0.10823	0.122001	0.0965193	0.0235718	0.0970749	0.11747	0.0754893	0.0778433	0.132125	0.109363	0.0555024	0.0510189	0.0911517	0.0750175	0.24406	0.117634	0.0793062	0.0819233	0.0536602	0.0901994	0.0990999	0.196171	0.0927496	0.0878773	0.328102	0.440043	0.103561	0.173349	0.279685	0.112106	0.165519	0.17281	0.360487	0.143974	0.0866604	0.112753	0.0530362	0.150772	0.147854
APQ	0.476721	0.0504367	0.14182	0.0924642	0.0883263	0.160513	0.0502586	0.232692	0.0612686	0.031588	0.133669	0.0734416	0.322995	0.198722	0.257687	0.220039	0.229859	0.162359	0.310261	0.0851496	0.20716	0.0653757	0.11709	0.162757	0.402193	0.225354	0.139816	0.180685	0.275765	0.0711858	0.958726	0.212144	0.274944	0.202087	0.40719	0.316217	0.0919976	0.0660378	0.160377	0.0894855	0.301704	0.187005	0.690556	0.150785	0.611449	0.511451	0.0663084	0.2349	0.209658
APR	0.335562	0.0440672	0.0274335	0.0905698	NA	NA	0.126124	0.181632	0.134015	0.104783	0.333205	0.0827185	0.548254	0.308683	0.361997	0.135063	0.245722	0.141046	0.585077	0.172368	0.263927	0.195595	0.234452	0.146771	1.62746	0.169348	0.512352	0.0607112	0.209353	0.0816489	1.60508	0.294262	0.622297	0.254016	0.119393	0.139563	0.534444	0.182887	0.846644	0.109646	0.0636305	0.136594	0.626568	0.0697512	0.915067	0.851128	0.20918	0.136888	0.454276
ATP	0.251759	0.224236	0.0808775	0.234559	0.418597	0.213601	0.128285	0.118851	0.327878	0.21666	0.135641	0.0602469	0.19033	0.269172	0.154885	0.0463039	0.590385	0.10942	0.565011	0.173186	0.12554	0.0733024	0.0793659	0.0264716	0.0268253	0.188983	0.0750798	0.182812	0.10176	0.0775132	0.793687	0.164419	0.61932	0.235865	0.109061	0.129221	0.231206	0.113048	0.171604	0.0922118	0.130129	0.126385	0.997586	0.294076	0.102963	0.442334	0.103979	0.0940212	0.417302
SACE_YBP	NA	NA	NA	NA	NA	NA	NA	NA	NA	NA	NA	NA	NA	NA	NA	NA	NA	NA	NA	NA	NA	NA	NA	NA	NA	NA	NA	NA	NA	NA	NA	NA	NA	NA	NA	NA	NA	NA	NA	NA	NA	NA	NA	NA	NA	NA	NA	NA	NA
SACE_YCV	NA	NA	NA	NA	NA	NA	NA	NA	NA	NA	NA	NA	NA	NA	NA	NA	NA	NA	NA	NA	NA	NA	NA	NA	NA	NA	NA	NA	NA	NA	NA	NA	NA	NA	NA	NA	NA	NA	NA	NA	NA	NA	NA	NA	NA	NA	NA	NA	NA
BAM	0.138219	0.108945	0.0432806	0.122224	0.211614	0.166029	0.020467	0.0680164	0.129499	0.0155313	0.0654116	0.0182298	0.079186	0.0339631	0.113232	0.0912834	0.0859961	0.0580976	0.0946687	0.139103	0.0465042	0.0641135	0.0353036	0.0449017	0.121077	0.197912	0.105698	0.0534757	0.137453	0.0519818	0.357791	0.211959	0.179586	0.174868	0.483403	0.166523	0.0607352	0.0859933	0.119946	0.0390253	0.144982	0.041734	1.35033	0.137863	0.0863905	0.0707008	0.0703413	0.168178	0.120936
BAQ	0.102107	0.0767991	0.36724	0.0853324	NA	NA	0.0751622	0.219791	0.0884757	0.0765046	0.0228087	0.0332646	0.0907501	0.0383257	0.081948	0.0466347	0.0550145	0.0647689	0.133599	0.0773366	0.0975473	0.042369	0.0383289	0.0788142	0.0478512	0.115372	0.0984516	0.0190159	0.058391	0.089678	0.251406	0.157795	0.140397	0.104811	0.104157	0.0780983	0.115123	0.103946	0.155684	0.113326	0.122122	0.0442813	0.664908	0.19681	0.320016	0.212574	0.0468393	0.0922447	0.043038
BAG	0.173154	0.0644627	0.529117	0.173376	0.172638	0.201806	0.0545775	0.0770056	0.0684943	0.0771395	0.0522374	0.0582567	0.040848	0.0166152	0.112119	0.0424178	0.119866	0.0719246	0.090551	0.0591047	0.046846	0.07319	0.0998062	0.0361983	0.126608	0.101436	0.0382361	0.110114	0.336995	0.101226	0.382247	0.301122	0.137974	0.0450765	0.0708628	0.174995	0.0751283	0.0853424	0.0873205	0.150728	0.206901	0.207717	0.884139	0.154414	0.0887547	0.105205	0.099577	0.0485308	0.1894
BAH	0.0225197	0.0507855	0.0390856	0.0705914	0.107967	0.178619	0.0690443	0.0775458	0.0382345	0.04395	0.0631228	0.0467819	0.0951016	0.138486	0.238163	0.0577266	0.102745	0.108283	0.082596	0.0395146	0.181863	0.141623	0.0395517	0.0746815	0.131296	0.0946077	0.205668	0.16742	0.158908	0.0334301	0.317347	0.239991	0.115877	0.0964372	0.172104	0.326015	0.158644	0.166043	0.125191	0.0772498	0.268708	0.242767	0.192411	0.225882	0.098743	0.115387	0.113221	0.148159	0.138467
BAL	0.0477077	0.0744099	0.0584654	0.126933	0.348255	0.105793	0.0498009	0.149543	0.14421	0.0300201	0.117593	0.0573772	0.145414	0.114503	0.0710685	0.0246786	0.0689018	0.158583	0.139472	0.062444	0.0446795	0.0468695	0.0468756	0.0857253	0.107927	0.107704	0.25585	0.0538245	0.343459	0.350699	0.118245	0.176898	0.0759876	0.0981758	0.118074	0.207703	0.0474581	0.220237	0.0780317	0.0480015	0.0990291	0.0459408	0.590657	0.140844	0.0493495	0.0839139	0.017408	0.0675853	0.132851
AMH	0.270295	0.0204166	0.659579	0.123466	NA	NA	0.0427208	0.0813796	0.0847472	0.100085	0.305274	0.137543	0.167629	0.102113	0.0997967	0.138925	0.0949005	0.065736	0.0717871	0.230929	0.109225	0.0960483	0.0391225	0.162167	0.498714	0.133751	0.105308	0.0798711	0.274809	0.0748582	0.792614	0.148524	0.137736	0.228112	0.393402	0.218119	0.246517	0.160616	0.218658	0.0498165	0.557721	0.0801986	0.130938	0.256719	0.0974347	0.0948308	0.0817585	0.178471	0.19286
CEG	0.48488	0.220177	0.606735	0.182037	0.152528	0.309077	0.0452539	0.0633837	0.124217	0.0680019	0.0990209	0.0450902	0.0832813	0.177796	0.0919606	0.0758319	0.0311924	0.107787	0.0536988	0.0569418	0.0489761	0.0794735	0.0613552	0.0674412	0.504762	0.109557	0.119705	0.0604126	0.0786373	0.112007	0.718055	0.209532	0.25566	0.102705	0.211072	0.29344	0.23804	0.109999	0.125138	0.0312806	0.183015	0.054745	0.683766	0.161465	0.09734	0.0788736	0.0437523	0.146244	0.210264
CEI	0.169425	0.128546	NA	NA	NA	NA	0.0652694	0.085518	0.0891113	0.0366672	0.262309	0.0514849	0.173088	0.156714	0.065756	0.0622281	0.117644	0.0743103	0.0622021	0.0491953	0.116865	0.150508	0.0445726	0.045728	0.449928	0.0485658	0.0558739	0.0536095	0.158112	0.0982999	0.95925	0.259862	0.234342	0.283656	0.343942	0.37067	0.128267	0.0757522	0.078904	0.0462006	0.417801	0.0704293	0.553876	0.296577	0.220988	0.109807	0.0700901	0.210484	0.203139
CCQ	NA	0.066497	0.907033	0.15158	0.105339	0.0513421	0.0712329	0.169264	0.0521861	0.641242	0.0244648	0.112196	0.00960659	0.0794563	0.0582421	0.0503274	0.0965245	0.150652	0.0666689	0.154875	0.0827364	0.110582	0.0625166	0.0508144	0.152163	0.0522598	0.110087	0.0942179	0.163057	0.0356475	0.346066	0.0518819	0.11883	0.271726	0.170935	0.0410477	0.123667	0.0241865	0.111631	0.0733509	0.155461	0.0682089	0.514803	0.0908626	0.343888	0.120344	0.0185685	0.190734	0.098294
CCR	0.0920571	0.155044	0.029601	0.0843408	0.062934	0.0685734	0.171632	0.0609772	0.0642855	0.15233	0.108597	0.119942	0.0351512	0.0785148	0.0202895	0.0489397	0.0481637	0.0828294	0.114425	0.0910935	0.113756	0.0599725	0.032494	0.0313441	0.148775	0.124734	0.0716197	0.0555952	0.39717	0.017484	0.301149	0.102972	0.0780027	0.205019	0.293223	0.182206	0.060451	0.0726067	0.100305	0.0175081	0.0970504	0.0427288	0.143087	0.0873363	0.283072	0.145453	0.0650911	0.0763849	0.016522
CCS	0.100427	0.0740027	0.0703464	0.0916652	0.269865	0.102279	0.149532	0.0897451	0.0472028	0.0519289	0.0360803	0.0160199	0.140074	0.0616393	0.0919227	0.0259607	0.1168	0.0905025	0.141467	0.11768	0.0470814	0.0807849	0.0178675	0.0698739	0.327015	0.137372	0.0903552	0.0417282	0.476398	0.181606	0.659689	0.162734	0.0803805	0.104086	0.790512	0.805454	0.0839208	0.0460787	0.168998	0.0210544	0.09009	0.104792	0.480324	0.13396	0.332413	0.152193	0.0811978	0.102798	0.0923289
BAK	0.0876442	0.0333456	0.304821	0.0794768	0.0252653	0.108327	0.0907031	0.0541402	0.0771698	0.141254	0.0872891	0.0937724	0.0697712	0.0498137	0.0766865	0.067369	0.11979	0.117479	0.0847085	0.0511252	0.0520989	0.0267024	0.0221048	0.0496258	0.087894	0.0829458	0.0747418	0.124537	0.156471	0.0601842	0.227828	0.0463972	0.0559682	0.0351681	0.0913995	0.0561707	0.0979158	0.10178	0.123104	0.0870355	0.0438969	0.0994659	0.349031	0.199151	0.114878	0.0520164	0.0352482	0.298449	0.132336
BAI	0.132236	0.164541	0.574178	0.0739296	0.0557444	0.0677631	0.0272532	0.0170538	0.105338	0.0461951	0.0559399	0.0125698	0.029461	0.0745375	0.0573964	0.0974081	0.129193	0.422258	0.027447	0.0587434	0.104586	0.0511917	0.0260582	0.0983308	0.219414	0.061718	0.145494	0.120976	0.105399	0.10812	0.26276	0.0648039	0.128789	0.0747876	0.149839	0.228537	0.0617573	0.110502	0.20201	0.0599767	0.200489	0.0725526	0.221718	0.253875	0.15167	0.0942043	0.0752441	0.0481054	0.10787
ACQ	0.314051	0.0756944	0.672965	0.133919	0.348297	0.100554	0.168258	0.0560209	0.185741	0.42966	NA	NA	1.59283	0.214073	0.281569	0.0464254	0.586088	0.165539	0.25997	0.139055	0.13479	0.0593336	1.11919	0.10202	0.0860422	0.136016	0.398021	0.104441	0.497104	0.102963	0.668126	0.511817	0.469228	0.126007	0.274934	0.292768	0.168879	0.23269	NA	NA	NA	NA	0.167784	0.102608	0.247871	0.165725	0.20506	0.230856	0.140982
CCN	0.164303	0.0581818	0.0569504	0.179526	0.257512	0.268758	0.101689	0.0791732	0.776223	0.350421	0.0932846	0.0552479	0.319581	0.234802	0.102542	0.015928	0.171811	0.0696446	0.205803	0.197838	0.323237	0.156292	0.364222	0.182037	0.265345	0.115943	1.56603	0.145178	0.0767742	0.0843993	0.598701	0.29654	0.195496	0.0372342	0.322717	0.158417	0.277847	0.209262	0.18822	0.0599584	0.122236	0.117944	0.593538	0.153457	0.132389	0.320082	0.0444326	0.41299	0.0902591
CDL	0.253546	0.136008	0.0581467	0.099204	0.0624547	0.0684596	0.175739	0.164095	0.0433545	0.0516372	0.141002	0.0242604	0.0797878	0.0978489	0.0517387	0.0816064	0.0395852	0.0263326	0.0830048	0.0660571	0.0987275	0.0438835	0.0871287	0.0777813	0.144705	0.088429	0.107716	0.0809754	0.566099	0.260544	0.70442	0.188508	0.173013	0.162989	0.143129	0.18277	0.0334268	0.0741306	0.0882588	0.0606687	0.0935154	0.117949	0.475733	0.280232	0.217974	0.0992218	0.0697996	0.160234	0.104976
SACE_YCR	NA	NA	NA	NA	0.17108	0.160595	0.105439	0.086357	0.0225662	0.0544293	0.0593271	0.0340758	0.105732	0.108675	0.184402	0.0528522	0.106313	0.194247	0.164172	0.0417754	0.113782	0.0878085	0.0458902	0.0948717	0.0810721	0.0747261	0.0763586	0.0855212	0.0717581	0.0762953	0.577084	0.273521	0.0665173	0.170546	0.207957	0.113712	0.107036	0.0899464	0.119485	0.0600064	0.102941	0.155696	NA	NA	0.133809	0.110013	0.0413116	0.131862	0.0591622
BMA	NA	NA	NA	NA	0.381509	0.0376289	0.249784	0.438835	0.222197	0.218182	0.175167	0.0808643	0.0182967	0.0845855	0.103792	0.046934	0.0971221	0.123993	0.109767	0.0248405	0.0887633	0.0770403	0.11218	0.018698	0.149729	0.102786	0.128261	0.0621276	0.0454342	0.0352323	0.241796	0.175013	0.0662216	0.102719	2.23526	0.709372	0.401942	0.227569	0.0939879	0.0714127	0.0916669	0.0795796	NA	NA	0.117522	0.122014	0.0876261	0.117847	0.0716439
AKM	0.133915	0.0902267	1.57815	0.107889	0.0786423	0.294896	0.0438789	0.175388	0.199384	0.0842771	0.0725225	0.12441	0.0249001	0.205559	0.135397	0.0641936	0.0781488	0.0415579	0.0814598	0.0425318	0.190452	0.187306	0.0951885	0.0582969	0.281209	0.0900535	0.105215	0.108692	0.104614	0.0419496	0.192713	0.224175	0.132596	0.105886	0.249999	0.195789	0.190777	0.258632	0.0716104	0.0840823	0.138839	0.096147	0.175111	0.254008	0.0870107	0.158584	0.0556236	0.0572633	0.0888553
BMB	0.116781	0.0938921	0.206639	0.0828082	0.980209	0.546227	0.194379	0.272808	0.145495	0.153594	0.693817	0.521464	0.0401137	0.0907791	0.175855	0.158931	0.0988394	0.18238	0.139317	0.0644711	0.0592124	0.176451	0.087688	0.056158	0.194526	0.0828053	0.0823089	0.0658544	0.260903	0.100133	0.178457	0.110794	0.0649706	0.0959486	0.525176	0.357693	0.300218	0.273332	0.13378	0.0600486	0.168111	0.127464	0.759955	0.17797	0.0582829	0.125974	0.0381917	0.0618919	0.09843
BMC	0.106901	0.129472	0.0830989	0.141966	0.449898	0.0822928	0.0758656	0.0867027	0.321574	0.135543	0.795664	0.208315	0.0910825	0.204541	0.0913411	0.0500655	0.126518	0.156658	0.100811	0.0631193	0.150522	0.122333	0.112898	0.0421366	0.308109	0.271949	0.0340129	0.180526	0.0872269	0.0886506	0.188245	0.165264	0.0536212	0.0809142	0.24058	0.242983	0.269035	0.0752581	0.0809305	0.0473426	0.212959	0.115386	1.22838	0.0995951	0.0588106	0.0670598	0.0278	0.0463914	0.0451758
SACE_MAL	0.140881	0.0605479	0.160756	0.248145	NA	NA	NA	NA	NA	NA	NA	NA	NA	NA	NA	NA	NA	NA	NA	NA	0.128318	0.210416	0.264395	0.672056	0.286732	0.202289	0.487123	0.144815	1.31272	0.180147	1.0445	0.294418	0.582024	0.178844	NA	NA	NA	NA	NA	NA	NA	NA	0.515854	0.111212	NA	NA	NA	NA	NA
SACE_YCY	NA	NA	NA	NA	NA	NA	NA	NA	NA	NA	NA	NA	NA	NA	NA	NA	NA	NA	NA	NA	NA	NA	NA	NA	NA	NA	NA	NA	NA	NA	NA	NA	NA	NA	NA	NA	NA	NA	NA	NA	NA	NA	NA	NA	NA	NA	NA	NA	NA
ABL	1.4469	0.162161	NA	NA	NA	NA	NA	NA	NA	NA	NA	NA	NA	NA	NA	NA	NA	NA	NA	NA	NA	NA	NA	NA	NA	NA	NA	NA	NA	NA	2.30044	0.137986	NA	NA	NA	NA	NA	NA	NA	NA	NA	NA	NA	NA	NA	NA	NA	NA	NA
SACE_YCB	1.82109	0.16248	0.0878829	0.206748	0.0813008	0.27669	0.192792	0.094109	0.157125	0.124543	0.0765003	0.0515046	0.132678	0.100558	0.115122	0.0606271	0.0851985	0.0695879	0.106502	0.127601	0.150248	0.146511	0.0660209	0.0541005	0.142145	0.137594	0.103826	0.130151	0.083671	0.0794635	0.497037	0.157707	0.0840711	0.100388	0.523149	0.0953224	0.1049	0.0642052	0.139986	0.057586	0.159961	0.171187	1.01946	0.134305	0.0855524	0.0772505	0.0811292	0.215483	0.10284
AMM	0.347659	0.0680931	0.0536397	0.130677	0.699747	0.258155	0.190454	0.209364	0.305624	0.0970394	0.164772	0.0808999	0.190941	0.0718966	0.0490471	0.130761	0.159644	0.0993149	0.331014	0.0612631	0.0560714	0.0830512	0.402209	0.082935	0.147773	0.156135	0.0914044	0.0507916	0.0671185	0.242694	0.138365	0.0995039	0.0653061	0.195012	0.316834	0.226842	0.126116	0.225449	0.180231	0.0308998	0.0220787	0.0848061	0.423328	0.18048	0.365722	0.116984	0.0767161	0.0911953	0.0867297
BAN	0.17825	0.0998288	0.200376	0.120545	0.0513737	0.203113	0.0725116	0.0427429	0.227258	0.0653601	0.0658346	0.0439974	0.102022	0.119627	0.0650343	0.0601794	0.0512144	0.114801	0.0510533	0.05393	0.04248	0.0371966	0.0188352	0.0585568	0.142789	0.115898	0.0628824	0.0767946	0.0466777	0.045538	0.148291	0.198675	0.0796689	0.100939	0.0634241	0.104295	0.0278811	0.0741154	0.0997143	0.0630592	0.169968	0.107697	0.520835	0.053744	0.0796685	0.0145346	0.0641596	0.228848	0.0937266
BAP	0.0645013	0.168703	0.0894299	0.0521627	0.062166	0.156661	0.082127	0.118978	0.101928	0.091947	0.0693815	0.0381523	0.145044	0.163307	0.113642	0.0268743	0.0666064	0.0823464	0.11956	0.0467207	0.0246672	0.140963	0.0942459	0.059663	0.103854	0.159683	0.0730059	0.071284	0.148961	0.0895884	0.583856	0.89336	0.111508	0.223776	0.216243	0.236163	0.153797	0.235391	0.150824	0.121463	0.140264	0.101873	0.196425	0.0838054	0.199297	0.134715	0.0320085	0.346288	0.0258923
CMP	NA	NA	NA	NA	0.0613854	0.184569	0.0508287	0.0614451	0.16058	0.179361	0.0786537	0.0794934	0.0280455	0.0630842	0.05067	0.027444	0.0418701	0.0402281	0.0765003	0.0488048	0.0229537	0.0710777	0.0554741	0.0362427	0.184111	0.0895672	0.0653106	0.0512798	0.0448203	0.0729101	0.309584	0.107955	0.101182	0.186654	0.0383428	0.053286	0.0514343	0.106128	0.0736295	0.0900063	0.068927	0.0589932	NA	NA	0.102857	0.0659699	0.057233	0.0309425	0.104056
CCH	NA	NA	NA	NA	0.0341814	0.197191	0.0536767	0.0810376	0.204387	0.0550712	0.0762825	0.100691	0.0446287	0.0515552	0.0487477	0.0563285	0.0743131	0.0750699	0.12083	0.052083	0.0294564	0.0255737	0.0453991	0.0412711	0.181904	0.0917368	0.0247515	0.06449	0.0695112	0.0804329	0.336754	0.119131	0.092688	0.0897735	0.0580546	0.0139565	0.0427722	0.0982386	0.124386	0.0376807	0.026834	0.0632562	NA	NA	0.12326	0.0338722	0.164692	0.273269	0.167805
ACC	0.0314623	0.172694	0.106917	0.0815883	0.259784	0.186881	0.117511	0.0431529	0.158891	0.113991	0.0492255	0.0699307	0.104244	0.102333	0.59593	0.0740162	0.125094	0.0626253	0.122206	0.114486	0.0374256	0.15683	0.0490884	0.177542	0.230051	0.365471	0.167656	0.0265899	0.396849	0.0718969	0.529032	0.187398	0.176854	0.0498224	1.1536	0.127704	0.131391	0.246103	0.102555	0.0367261	0.21674	0.0836792	0.650955	0.143277	0.0819817	0.106051	0.0725239	0.131088	0.0486529
CCC	0.137951	0.313709	0.474106	0.2218	0.253072	0.0681133	0.04677	0.0952611	0.0883049	0.0463683	0.0998561	0.0424499	0.0571817	0.133343	0.0964292	0.0794124	0.124257	0.33159	0.0537998	0.0764399	0.0723982	0.0528519	0.0626559	0.0685205	0.08766	0.135381	0.0926534	0.0644643	0.183476	0.0752902	0.217907	0.0815081	0.0293417	0.159436	0.046705	0.0333817	0.0226439	0.0322634	0.142674	0.0395701	0.0634724	0.03659	0.302704	0.262138	0.076736	0.128372	0.0501472	0.165129	0.148973
CCD	0.261206	0.201148	0.303046	0.198764	0.594171	0.120621	0.0299196	0.180441	0.0832753	0.217438	0.0489006	0.063278	0.0716475	0.145683	0.0687733	0.0921436	0.155749	0.21918	0.0481594	0.0468576	0.0405047	0.0831943	0.066975	0.102721	0.113849	0.119417	0.0457742	0.0379107	0.211906	0.0680673	0.197574	0.0829864	0.0354419	0.10317	0.065048	0.14214	0.0580661	0.0775218	0.0810598	0.0516969	0.091051	0.082022	0.857471	0.0884154	0.102069	0.131009	0.0786949	0.153731	0.163744
CCE	1.11091	0.133444	NA	NA	0.548672	0.0794993	0.059624	0.071005	0.211536	0.0918654	0.0806727	0.0575855	0.0274687	0.134008	0.0613705	0.113806	0.12147	0.165545	0.0761821	0.0623099	0.0514107	0.0371614	0.081517	0.0948535	0.0793577	0.306343	0.141498	0.0606534	0.172063	0.0915645	0.213905	0.087135	0.0674445	0.102942	0.0474883	0.124102	0.0365395	0.0688406	0.130682	0.0712649	0.0568339	0.0617429	NA	NA	0.101042	0.0964962	0.0625241	0.115592	0.0744535
CCF	NA	NA	NA	NA	0.0372046	0.139252	0.0502771	0.0862317	0.310488	0.0567167	0.108247	0.0559387	0.0768899	0.0573248	0.0123839	0.0501673	0.0984665	0.202465	0.07889	0.0291174	0.0506298	0.0379082	0.0669576	0.0594188	0.119748	0.142794	0.0436689	0.0273248	0.0861839	0.145997	0.363113	0.107981	0.0451499	0.140899	0.0391259	0.0543272	0.0466182	0.0597334	0.0895698	0.108364	0.133009	0.0797403	NA	NA	0.094236	0.102398	0.0187483	0.187819	0.092412
CCG	0.124376	0.141039	1.09404	0.12899	0.0466923	0.171403	0.048091	0.0526241	0.262423	0.101458	0.0604841	0.082707	0.108208	0.0810931	0.0810498	0.0557964	0.0257928	0.0534388	0.0860059	0.0191642	0.041565	0.0640872	0.0235324	0.0324789	0.139076	0.0506439	0.0522538	0.0327151	0.107075	0.0810704	0.287023	0.0554302	0.171716	0.127669	0.0419905	0.179716	0.0343213	0.0582552	0.100658	0.035216	0.111424	0.0703165	1.22482	0.297707	0.156951	0.0732624	0.0321713	0.121595	0.114785
CCI	0.215065	0.0529	0.0986699	0.171728	0.269137	0.245669	0.491326	0.0933049	0.47514	0.170255	0.536588	0.137182	0.281811	0.0231622	0.253038	0.0877558	0.0509945	0.0781238	0.0799417	0.114317	0.162937	0.13613	0.163004	0.0784315	0.259392	0.145455	0.219344	0.0940053	0.119556	0.0960493	0.520352	0.324646	0.225413	0.141732	0.68029	0.180066	0.199464	0.16915	0.118581	0.138583	0.0734631	0.0957115	0.72434	0.187497	0.242986	0.312102	0.0744605	0.243532	0.0798921
CMQ	0.103361	0.186759	0.0636406	0.0754509	0.0342676	0.157753	0.0621022	0.124002	0.179861	0.0528838	0.0718175	0.077267	0.032509	0.0812133	0.044188	0.015115	0.04194	0.102793	0.0931217	0.0592101	0.0995326	0.0617621	0.0466803	0.0489202	0.141835	0.126227	0.0488865	0.0477526	0.139396	0.0387861	0.366799	0.147846	0.0982736	0.184887	0.0751412	0.0700235	0.0564983	0.152866	0.085191	0.0471476	0.0909188	0.0873633	0.414834	0.213937	0.209727	0.112093	0.0532298	0.037036	0.117825
SACE_GAT	0.390917	0.110574	0.214328	0.0888367	0.209513	0.263126	NA	NA	NA	NA	NA	NA	NA	NA	NA	NA	NA	NA	NA	NA	0.0763011	0.201617	0.613689	0.333455	0.314038	0.518445	0.546982	0.131082	0.39792	0.0902136	1.4983	0.768219	0.429454	0.119038	0.838227	0.365573	0.106547	0.271822	NA	NA	NA	NA	NA	NA	NA	NA	NA	NA	NA
SACE_YCX	NA	NA	NA	NA	NA	NA	NA	NA	NA	NA	NA	NA	NA	NA	NA	NA	NA	NA	NA	NA	NA	NA	NA	NA	NA	NA	NA	NA	NA	NA	NA	NA	NA	NA	NA	NA	NA	NA	NA	NA	NA	NA	NA	NA	NA	NA	NA	NA	NA
CDN	0.206813	0.188338	0.0834542	0.108954	NA	NA	0.0800043	0.097917	0.138866	0.0964566	0.0916961	0.00925885	0.133113	0.27974	0.113497	0.0779949	0.0308426	0.0956599	0.0824136	0.102957	0.0784022	0.0736089	0.0962128	0.126701	0.0768667	0.180926	0.0489993	0.0588403	0.405519	0.119862	0.0378703	0.0923934	0.0695768	0.0804875	0.445521	0.312695	0.131805	0.213782	0.132064	0.185397	0.0579929	0.138885	0.163857	0.0698248	0.435056	0.445904	0.0342495	0.11015	0.158414
BFA	0.869283	0.0752642	0.302347	0.243028	0.0911819	0.0407502	0.0224529	0.192999	0.0532833	0.163613	0.181754	0.0493911	0.201061	0.0927273	0.090388	0.0230215	0.13447	0.109276	0.193483	0.0453824	0.0629599	0.0597641	0.0513163	0.142718	0.211991	0.161331	0.0947659	0.0381325	0.463928	0.472093	0.511503	0.287569	0.0648711	0.0920163	0.0680019	0.208992	0.0867778	0.126037	0.118161	0.102842	0.424694	0.250462	0.494952	0.192285	0.183262	0.230542	0.149558	0.109122	0.525422
BFL	NA	0.0499915	2.2848	0.261802	0.163825	0.208367	0.0309647	0.10218	0.105219	0.0524547	0.0264869	0.0445956	0.139259	0.108587	0.0927771	0.0753582	0.0925784	0.0910848	0.13907	0.067449	0.0655211	0.0463766	0.0568149	0.0513957	0.0942536	0.223948	0.0944745	0.0782632	0.023582	0.0528028	0.463857	0.172756	0.103056	0.0833595	0.0943977	0.175143	0.118907	0.145939	0.0893227	0.0814046	0.271515	0.205177	1.00762	0.117582	0.138753	0.110085	0.0723421	0.170376	0.0978151
AMB	0.0752482	0.0817172	0.0287354	0.124994	0.0687304	0.185823	0.275223	0.225497	NA	NA	0.282346	0.205499	0.464233	0.272901	0.306878	0.171774	0.0420058	0.078721	0.180611	0.12255	0.152087	0.298463	0.228689	0.187588	0.181527	0.18377	0.203081	0.0888449	0.144004	0.173565	0.538216	0.357471	0.244158	0.230241	0.26873	0.165735	0.294439	0.412698	0.583415	0.180535	0.0745292	0.0562044	0.274635	0.107923	0.253393	0.267322	0.0439435	0.158071	0.214491
AMC	0.0757307	0.0702466	0.261994	0.182989	0.115997	0.130605	0.0746536	0.0481162	0.0529422	0.0786332	0.0576383	0.083549	0.100712	0.117415	0.0248764	0.0436862	0.0616002	0.0478989	0.105866	0.0541492	0.0609541	0.0909973	0.0466365	0.0379974	0.129141	0.0156102	0.0502924	0.0115695	0.457793	0.143955	0.296078	0.155461	0.0784982	0.135191	0.0588122	0.070809	0.124311	0.0755263	0.124925	0.0604152	0.123355	0.0745806	0.257039	0.056968	0.253265	0.0743876	0.0619011	0.141812	0.120093
CDQ	0.387863	0.160113	0.519547	0.230349	0.0195297	0.29447	0.0613219	0.0357552	0.0827906	0.0635385	0.087584	0.0462	0.0695482	0.0442415	0.0292887	0.0427376	0.0363977	0.083146	0.0694873	0.0515486	0.0896554	0.0355043	0.0280906	0.102572	0.107086	0.180651	0.0496669	0.059826	0.388622	0.112049	0.198213	0.0782151	0.0970254	0.0303427	0.0313134	0.0884186	0.0492395	0.0933435	0.112984	0.0869257	0.161684	0.16014	1.10546	0.17417	0.183542	0.212637	0.081716	0.138544	0.115458
SACE_GAS	NA	NA	NA	NA	0.120227	0.335898	NA	NA	NA	NA	NA	NA	NA	NA	NA	NA	NA	NA	NA	NA	0.118039	0.064203	0.400097	0.243434	0.266914	0.322099	0.313964	0.125901	0.647695	0.703674	0.731317	0.16202	0.222443	0.0863612	0.0930131	0.289516	0.162993	0.143934	NA	NA	NA	NA	NA	NA	NA	NA	NA	NA	NA
SACE_YCW	NA	NA	NA	NA	NA	NA	NA	NA	NA	NA	NA	NA	NA	NA	NA	NA	NA	NA	NA	NA	NA	NA	NA	NA	NA	NA	NA	NA	NA	NA	NA	NA	NA	NA	NA	NA	NA	NA	NA	NA	NA	NA	NA	NA	NA	NA	NA	NA	NA
CDF	0.187945	0.110427	0.0734205	0.0711373	0.127189	0.339649	0.045296	0.112973	0.108622	0.178394	0.0679522	0.0544157	0.11062	0.100782	0.0456134	0.0762322	0.116843	0.112954	0.110613	0.0945173	0.0825624	0.0596908	0.0716086	0.0508839	0.103203	0.0863776	0.0893506	0.0423695	0.210445	0.0723249	0.434228	0.140935	0.11276	0.1355	0.119737	0.121212	0.131502	0.0695609	0.0919015	0.0807879	0.0948449	0.093144	0.209489	0.179233	0.315275	0.213197	0.0884966	0.116364	0.0789703
CDG	0.262	0.124388	0.298634	0.179471	0.0484316	0.289137	0.114744	0.0351065	0.0944413	0.144795	0.14801	0.0318463	0.0986461	0.0820927	0.043461	0.124528	0.0878519	0.0663474	0.122438	0.0139559	0.056322	0.0504546	0.0828436	0.0489241	0.17558	0.242308	0.0614879	0.0311921	0.0252923	0.0921166	0.21537	0.0830475	0.100574	0.121221	0.148639	0.0431346	0.128761	0.0532363	0.0570191	0.0995556	0.161381	0.114756	1.43319	0.133282	0.168464	0.174184	0.054825	0.111555	0.111263
CDH	2.16254	0.140575	0.569435	0.176151	0.345325	0.220591	0.0540522	0.0549695	0.0830657	0.218896	0.100854	0.0554718	0.0865627	0.0743112	0.307525	0.0789831	0.07728	0.102409	0.11386	0.0458922	0.0377523	0.133043	0.0710576	0.109079	0.228637	0.260791	0.0930198	0.0540452	0.0445333	0.086587	0.209982	0.0922793	0.0689815	0.0989053	0.273927	0.0375874	0.0907447	0.0823343	0.0882419	0.0815541	0.0117043	0.0706326	0.608898	0.0692538	0.14518	0.114398	0.031276	0.194123	0.0790903
CDI	0.828621	0.334822	NA	NA	0.0373105	0.106753	0.0547692	0.0593802	0.122368	0.049289	0.055842	0.0967745	0.0545479	0.153183	0.142154	0.0574234	0.171317	0.119981	0.158933	0.0372131	0.058477	0.0244644	0.0135629	0.0749002	0.0785691	0.112022	0.107009	0.031694	0.0307951	0.0595117	0.2382	0.112418	0.0636525	0.0676052	0.17428	0.0953481	0.0690128	0.0726186	0.0790764	0.0904048	0.109495	0.0733534	NA	NA	0.0754412	0.074625	0.0316195	0.105027	0.0997146
AMD	0.224932	0.0987275	0.0386579	0.213896	0.0640358	0.158811	0.0162223	0.0543471	0.0745125	0.154271	0.113774	0.103544	0.0843119	0.0931568	0.0429279	0.0280007	0.029598	0.062773	0.132929	0.0377263	0.139385	0.163346	0.0913453	0.0408823	0.082332	0.0699059	0.0548825	0.0437739	0.493502	0.151424	0.323047	0.177313	0.0934214	0.114161	0.124429	0.0492571	0.0364177	0.162237	0.129251	0.0537086	0.161406	0.0495549	0.589805	0.0702932	0.298869	0.119971	0.0205455	0.110802	0.0724324
AMF	0.186608	0.170234	0.126985	0.0831479	0.0918473	0.184045	0.113809	0.149516	0.154829	0.0572542	0.106714	0.0324376	0.0469934	0.136985	0.0377349	0.0693724	0.0808288	0.0797563	0.0857125	0.0497817	0.0789057	0.0672291	0.0739039	0.126673	0.155846	0.0832278	0.0577252	0.116788	0.739916	0.115374	0.397249	0.139043	0.0463064	0.108355	0.26615	0.274221	0.32284	0.314559	0.116362	0.0565834	0.187202	0.0963918	0.438396	0.18887	0.313556	0.0935084	0.0916109	0.116199	0.0294424
CEH	0.274262	0.0435183	0.0902422	0.160183	0.0966272	0.0997695	0.0761791	0.113974	0.125538	0.0982324	0.0384719	0.109522	0.0724419	0.136437	0.0448199	0.0556633	0.100428	0.10746	0.0344318	0.0737286	0.046206	0.0573894	0.0222332	0.0572887	0.0786111	0.0642691	0.0504745	0.0130396	0.0476764	0.0737794	0.127314	0.0313469	0.0407169	0.0956109	0.101232	0.161161	0.214543	0.0870741	0.166768	0.0868992	0.0829949	0.048046	0.621257	0.29953	0.0753683	0.100302	0.0383683	0.158375	0.0859646
CCP	NA	NA	NA	NA	0.020842	0.123246	0.0664589	0.0403686	0.0428402	0.0681458	0.0875287	0.116696	0.0303709	0.0459138	0.0910731	0.0697962	0.114716	0.0263246	0.0853449	0.0689269	0.0108425	0.0635913	0.0872832	0.0766108	0.156828	0.0297407	0.0592395	0.0507526	0.119806	0.0844186	0.475583	0.0513206	0.157616	0.0711419	0.0551184	0.0567875	0.127491	0.0849081	0.107106	0.0315767	0.0336433	0.0399478	NA	NA	0.242183	0.132873	0.0694473	0.0966886	0.0840402
BEG	0.0186992	0.0856917	0.112815	0.158767	1.12574	0.0738296	0.0517205	0.121758	0.220719	0.111199	0.188073	0.132868	0.0516129	0.0353656	0.182368	0.131678	0.17766	0.0558659	0.25659	0.0809578	0.0599766	0.0354978	0.0480165	0.127495	0.194997	0.19696	0.442755	0.0922652	0.347465	0.0828183	0.383169	0.0543588	0.157115	0.112773	0.0398823	0.128819	0.136959	0.123074	0.0880937	0.0405885	0.0812555	0.129784	0.242317	0.0437812	0.048932	0.15097	0.241558	0.262155	0.218247
CDB	0.0659017	0.233007	0.0173633	0.0825029	0.0719497	0.191361	0.096081	0.0507833	0.199516	0.0626132	0.0579571	0.0856822	0.0584365	0.150656	0.0593015	0.147222	0.0649365	0.104468	0.108271	0.107169	0.0664933	0.0367629	0.10099	0.0369033	0.0855496	0.107498	0.0624378	0.0635396	0.0478112	0.0671792	0.0850003	0.189798	0.0537817	0.0657046	0.315027	0.15167	0.288791	0.0965893	0.240722	0.015457	0.200901	0.112992	0.204259	0.10481	0.123713	0.343057	0.0457679	0.161106	0.103884
AVI	0.0689531	0.0228003	0.152685	0.109971	0.211827	0.1008	0.0779667	0.0321611	0.104614	0.0705705	0.07377	0.129515	0.0910394	0.083225	0.0707488	0.118423	0.117638	0.0691506	0.0486162	0.0694251	0.0784216	0.0523112	0.0479476	0.0703145	0.027568	0.0941452	0.015316	0.0810245	0.137985	0.108752	0.308604	0.179122	0.0837359	0.0699254	0.0922127	0.0463447	0.116428	0.0731483	0.0987632	0.0653146	0.0513007	0.0346889	0.650316	0.264069	0.0971288	0.0621499	0.0439868	0.144828	0.203534
ACD	0.135709	0.120094	0.0894227	0.0586764	0.179192	0.11049	0.242643	0.195079	0.150827	0.13296	0.125807	0.0543123	0.177748	0.0971233	0.28637	0.0927567	0.125611	0.0554134	0.149712	0.119158	0.115739	0.0932966	0.0257247	0.180578	0.144165	0.116201	1.48442	0.0924864	0.105472	0.0646997	0.715248	0.146025	0.244262	0.160467	1.38894	0.226304	0.624459	0.159805	0.117162	0.0829221	0.0462919	0.0742324	0.215187	0.0866254	0.273453	0.227449	0.113635	0.215576	0.118798
ANF	0.0782959	0.06738	0.11744	0.104127	0.0827106	0.152216	0.0512833	0.0587783	0.0757485	0.65411	0.0619001	0.0478624	0.0924711	0.0576445	0.0237783	0.120855	0.057878	0.0563252	0.0251725	0.0144742	0.0922728	0.0974776	0.0448433	0.123754	0.0892875	0.128411	0.0530211	0.0833709	0.0372186	0.13718	0.285507	0.0312107	0.0754561	0.0944749	0.113389	0.131218	0.0350697	0.0765465	0.219451	0.0820282	0.0784946	0.0870487	0.471397	0.102222	0.171007	0.087069	0.04511	0.0309785	0.0558346
ANH	0.0985814	0.110448	0.286135	0.112208	0.0967783	0.0663197	0.032011	0.0678686	0.0926756	0.11434	0.0303136	0.0521519	0.252418	0.084323	0.176496	0.117967	0.0592544	0.107178	0.024904	0.0338484	0.103729	0.134026	0.086599	0.124126	0.0355317	0.0213296	0.38023	0.121164	0.151254	0.0402392	0.154165	0.162744	0.0698563	0.109102	0.100442	0.137562	0.0301424	0.0692335	0.0948482	0.0915175	0.0242089	0.0434028	0.243022	0.0716004	0.110726	0.110358	0.0582827	0.0734506	0.0326404
ANC	0.080544	0.0356972	0.400306	0.149784	NA	NA	0.0326747	0.131567	0.0506742	0.0957088	0.0622866	0.0682349	0.0634947	0.041033	0.0297023	0.0572404	0.0820023	0.0616885	0.0606984	0.0473443	0.0404081	0.0959304	0.0207505	0.0899567	0.115979	0.112923	0.0834601	0.0568785	0.479125	0.247142	0.4643	0.134657	0.0773999	0.115411	0.125698	0.073377	0.0616169	0.0828034	0.154674	0.110669	0.0704099	0.0753632	0.452986	0.27338	0.304983	0.129547	0.117223	0.0323635	0.14996
ANE	0.710781	0.0908813	1.39125	0.158793	0.131301	0.142068	0.060019	0.0270514	0.0328147	0.0511219	0.0519598	0.0738503	0.0779061	0.0378721	0.0955769	0.175641	0.0542998	0.0803222	0.0968374	0.0705033	0.0294129	0.0589708	0.0173587	0.140813	0.0292883	0.137758	0.0782146	0.0423469	0.0396568	0.0620907	0.439259	0.111637	0.0963538	0.0882808	0.132294	0.0540009	0.0714054	0.0669435	0.123586	0.118146	0.12569	0.102025	0.448541	0.236251	0.0386711	0.0507458	0.0239485	0.0257438	0.152912
ANG	0.128312	0.136221	0.0944005	0.208832	0.626346	0.0883506	0.0333663	0.0766919	0.0983546	0.056362	0.137102	0.101133	0.0990812	0.0741129	NA	NA	0.056709	0.176725	0.12007	0.118327	0.0577612	0.115597	0.0978578	0.0388111	0.0957719	0.187193	0.113325	0.151835	0.0966383	0.102733	0.113533	0.140159	0.110656	0.117078	0.101832	0.48944	0.0342512	0.059177	0.134242	0.11052	0.0878971	0.0477838	0.269404	0.0763916	0.163124	0.0693188	0.0558779	0.118352	0.0742976
AND	0.0410704	0.0305796	0.87336	0.051761	0.126507	0.186475	0.058322	0.0922015	0.0350983	0.0327525	0.0628352	0.0876779	0.128416	0.0432339	0.118745	0.0861906	0.0331428	0.0764722	0.0713021	0.0333614	0.0363338	0.0745276	0.0738098	0.140548	0.11545	0.204083	0.0543359	0.0868543	0.359052	0.139772	0.193161	0.0442485	0.0233149	0.102554	0.0786248	0.0600696	0.0496721	0.0382585	0.125171	0.0567693	0.0759414	0.074429	0.418092	0.151835	0.123408	0.0965544	0.0782416	0.148931	0.13284
ANK	0.519851	0.0402557	0.0578508	0.112023	0.0911034	0.145802	0.0507909	0.0600857	0.039472	0.0987132	0.0759945	0.0754128	0.0493815	0.101364	0.0644461	0.0566978	0.0553031	0.0486398	0.061905	0.0676311	0.0213662	0.0944106	0.0320424	0.121841	0.105988	0.165218	0.12094	0.0351787	0.132367	0.0429976	0.421025	0.0871343	0.052766	0.100639	0.0650386	0.0424284	0.0871317	0.0569658	0.0569456	0.106308	0.0387816	0.082649	0.212522	0.172247	0.145456	0.0323881	0.0866543	0.214491	0.052215
ANI	0.062429	0.0239626	0.0533957	0.0885736	0.149947	0.0128719	0.0273454	0.0469906	0.0404966	0.0885498	0.2715	0.12567	0.187283	0.47739	0.305774	0.0800173	0.0395269	0.0582089	0.053667	0.0493818	0.06951	0.127191	0.0318114	0.109052	0.0592592	0.111862	1.7581	0.0465086	0.114156	0.077129	0.203868	0.126914	0.0579847	0.0905273	0.157698	0.0167168	0.0422108	0.0724562	0.105592	0.108078	0.0342146	0.0332804	0.0764981	0.203204	0.120169	0.056958	0.0426323	0.112256	0.0652851
AKN	0.0796052	0.0899368	0.145785	0.15005	0.304885	0.1297	0.0662194	0.0329641	0.0762145	0.0121013	0.0657914	0.0994733	0.0531546	0.159609	0.0465108	0.0764326	0.257576	0.171408	0.0377208	0.0940814	0.0934913	0.0450759	0.0444866	0.03176	0.111049	0.0361573	0.0946058	0.0494023	0.163923	0.12668	0.132377	0.121023	0.0641917	0.148859	0.0808181	0.123925	0.0909705	0.107164	0.0836779	0.0647332	0.0295916	0.0576555	0.658677	0.0385087	0.0807034	0.0615409	0.023517	0.18419	0.172898
SACE_YBS	0.535382	0.128058	0.428576	0.500317	0.292557	0.185543	0.170491	0.0930392	0.135761	0.146091	0.0383825	0.089663	0.0763417	0.0602756	0.124338	0.0691818	0.0985507	0.382187	0.0502305	0.0549666	0.11554	0.0518928	0.0543576	0.0223737	0.105534	0.0833216	0.123825	0.124022	0.0940402	0.0421504	0.445408	0.149445	0.10554	0.138336	0.180704	0.113503	0.149369	0.0663663	0.0826131	0.0650755	0.107143	0.0771624	1.99578	1.08105	0.228134	0.0339835	0.0753877	0.106221	0.144324
SACE_YCU	NA	NA	NA	NA	NA	NA	NA	NA	NA	NA	NA	NA	NA	NA	NA	NA	NA	NA	NA	NA	NA	NA	NA	NA	NA	NA	NA	NA	NA	NA	NA	NA	NA	NA	NA	NA	NA	NA	NA	NA	NA	NA	NA	NA	NA	NA	NA	NA	NA
BBR	0.129592	0.114716	0.0159313	0.0985953	0.320536	0.136936	0.0343224	0.0772604	0.0913515	0.103961	0.0651097	0.0392109	0.0714753	0.0507019	0.228669	0.100674	0.0606154	0.0802767	0.0923269	0.0733244	0.0612665	0.0708203	0.0871024	0.0242131	0.0583763	0.0572258	0.289012	0.0486654	0.13921	0.0735023	0.149367	0.0561761	0.0284804	0.0549492	0.0510204	0.10223	0.0631701	0.0389269	0.312167	0.114871	0.097215	0.0827799	0.500592	0.0925734	0.0349466	0.0185844	0.011835	0.065548	0.0482741
SACE_YCO	2.05411	0.41334	0.599602	0.457824	0.0870043	0.130715	0.0758742	0.0778596	0.0603949	0.105874	0.049596	0.0710223	0.0688227	0.0551846	0.0630794	0.0350438	0.0683116	0.37533	0.0815542	0.0609721	0.0420771	0.0567461	0.0564949	0.0731996	0.0905139	0.116823	0.058111	0.0742177	0.0398986	0.077027	0.371827	0.108532	0.118929	0.0692886	0.111838	0.046197	0.0517877	0.056855	0.124035	0.0692859	0.0729272	0.210326	1.85857	0.471994	0.278309	0.160839	0.0968423	0.0773962	0.116007
CMS	0.0965069	0.156322	0.0607589	0.0443375	0.0359197	0.155636	0.0952297	0.163624	0.232876	0.0986218	0.0515795	0.0749869	0.129445	0.160257	0.0770731	0.055067	0.100585	0.0723108	0.0376912	0.0508319	0.0773499	0.0790045	0.0888233	0.0864159	0.192492	0.161342	0.066851	0.0848858	0.0234441	0.0353366	0.224207	0.0216725	0.108328	0.0975285	0.112141	0.0847587	0.124665	0.0771372	0.0917474	0.0443924	0.155947	0.18263	0.447115	0.210272	0.132137	0.201709	0.0600432	0.0783907	0.0927638
ADG	0.277172	0.21052	0.363049	0.094353	0.492992	0.0879325	0.0596015	0.149698	0.269862	0.127436	0.123584	0.0613268	0.146361	0.0748469	NA	NA	0.0976071	0.174552	NA	NA	0.0987308	0.0650701	NA	NA	0.0299205	0.0671974	NA	NA	0.0478364	0.0682688	0.0204313	0.0694003	0.0667309	0.1284	0.2106	0.0716474	0.0520585	0.095716	0.106197	0.0347753	0.106351	0.123991	0.877226	0.0423003	0.0726711	0.129259	0.0752935	0.139412	0.153169
CDP	NA	NA	NA	NA	0.0377651	0.0294157	0.0543121	0.0653138	0.0533149	0.0514135	0.161843	0.0720217	0.038971	0.0578766	0.0147471	0.0427919	0.055046	0.153757	0.1026	0.0348873	0.0413022	0.0131789	0.021111	0.0816439	0.103717	0.196646	0.032124	0.0522481	0.059769	0.0281807	0.373913	0.104361	0.103158	0.0671226	0.0833728	0.0681632	0.0473085	0.0563393	0.112426	0.0647509	0.141081	0.199358	0.414875	0.403576	0.252512	0.180337	0.0523772	0.111942	0.122413
SACE_YDI	NA	NA	NA	NA	NA	NA	NA	NA	NA	NA	NA	NA	NA	NA	NA	NA	NA	NA	NA	NA	NA	NA	NA	NA	NA	NA	NA	NA	NA	NA	NA	NA	NA	NA	NA	NA	NA	NA	NA	NA	NA	NA	NA	NA	NA	NA	NA	NA	NA
ARH	NA	NA	NA	NA	0.0509551	0.119825	0.0547168	0.0845974	0.13921	0.135072	0.0836281	0.0564392	0.13456	0.11848	0.13211	0.0923664	0.0402777	0.0666834	0.310459	0.0280854	0.143285	0.192323	0.132652	0.115001	0.142534	0.103239	0.149148	0.00879835	0.0404606	0.101312	0.557111	0.19558	0.314397	0.109057	0.0936161	0.125222	0.288029	0.163115	0.171568	0.125603	0.247645	0.137064	NA	NA	0.153625	0.150175	0.0255105	0.238534	0.0655332
ARI	NA	NA	NA	NA	0.127003	0.0978686	0.107709	0.0474552	0.24743	0.108882	0.176274	0.0514711	0.124383	0.207907	NA	NA	0.186826	0.193005	0.152873	0.0600014	0.04518	0.11925	0.108224	0.0562987	0.228663	0.173325	2.53227	0.064132	0.0570109	0.0907245	0.249025	0.0664439	0.0949122	0.226855	0.305685	0.151911	0.21254	0.112014	0.0963998	0.101981	0.34614	0.0844792	NA	NA	0.478297	0.290098	0.0319836	0.0922978	0.0816986
AFK	0.446757	0.050126	0.148298	0.303025	NA	NA	0.103871	0.0662352	0.125442	0.0801372	0.0531962	0.131226	0.1297	0.308	0.111592	0.182486	0.0603727	0.125147	0.110563	0.0361959	0.0111038	0.170882	0.0899328	0.103297	0.146104	0.131931	0.120545	0.0788351	0.229139	0.0636369	0.336298	0.0999332	0.135094	0.148314	0.208222	0.471633	0.149603	0.143164	0.239394	0.066839	0.343963	0.102526	0.998318	0.109637	0.177219	0.315349	0.145487	0.298775	0.171064
AHH	0.248551	0.100685	0.189961	0.14357	0.261463	0.231868	0.0447617	0.0400317	0.114566	0.0423381	0.0539676	0.110732	0.235297	0.0336213	0.0855639	0.0484602	0.0609769	0.130237	0.0788794	0.081367	0.308606	0.529007	0.118939	0.0652745	0.419727	0.192692	0.0448452	0.0452769	0.0866673	0.104861	0.295057	0.107392	0.12588	0.0833744	0.0865796	0.305408	0.167773	0.17042	0.150482	0.101459	0.074162	0.106531	0.453097	0.0634753	0.151321	0.0648861	0.107303	0.133847	0.153246
CCT	0.122767	0.0451713	0.0881164	0.0806327	0.110776	0.1748	0.0515689	0.110785	0.328116	0.217187	0.124632	0.072745	0.022383	0.153424	0.107233	0.0712173	0.100743	0.0453549	0.063536	0.113162	0.0667525	0.103945	0.0993757	0.111506	0.210637	0.219197	0.0862014	0.103981	0.0691242	0.104851	0.462204	0.20775	0.146318	0.0808085	0.379795	0.411099	0.0295244	0.0293948	0.196548	0.330476	0.0916371	0.0510943	0.382466	0.139262	0.189653	0.0962684	0.0868068	0.517039	0.0661574
CCV	NA	NA	NA	NA	0.287408	0.142246	0.0456345	0.0867143	0.299674	0.655523	0.0582452	0.0468765	0.11832	0.159518	0.218052	0.150664	0.0845033	0.104461	0.226366	0.111207	0.134647	0.213178	0.298299	0.0346518	0.175887	0.105172	0.319772	0.105247	0.145186	0.308365	0.40648	0.189524	0.0325139	0.104179	0.209585	0.0301703	0.0710588	0.110271	0.27617	0.452496	1.13801	0.449939	NA	NA	0.15197	0.0696624	0.0900533	0.287235	0.137317
CDA	0.0824497	0.086345	0.290324	0.0776861	NA	NA	0.410008	0.111671	NA	NA	0.354967	0.045005	0.39523	0.265159	0.223136	0.16633	0.13819	0.137061	0.457569	0.0401079	0.176042	0.127532	0.0364972	0.0594501	0.354707	0.0819788	0.317872	0.157074	0.0698035	0.0327149	0.238979	0.0871531	0.0797329	0.197606	NA	NA	NA	NA	0.35415	0.534907	0.317158	0.182352	0.784853	0.137748	0.493531	0.38667	0.194288	0.207581	0.558729
AGR	0.22721	0.152739	0.162035	0.114729	NA	NA	0.14268	0.101385	0.121747	0.167263	0.0985414	0.0793071	0.268535	0.205414	0.123885	0.143885	0.0951701	0.083095	0.132403	0.0972545	0.205374	0.0770597	0.0799068	0.11055	0.420165	0.216941	0.0741141	0.048024	0.256897	0.0598624	0.522679	0.0912162	0.171634	0.0815478	0.289445	0.464688	0.244063	0.0274182	0.18677	0.0809491	0.108325	0.186964	0.240919	0.153531	0.370338	0.455707	0.05505	0.198914	0.109686
ARG	0.180059	0.0724981	0.123595	0.157596	NA	NA	NA	NA	NA	NA	0.149516	0.0684284	0.0629504	0.229127	0.0789483	0.0425143	0.186132	0.0713918	0.0436001	0.0631197	0.472949	0.140131	0.210168	0.0800386	0.0990986	0.216948	0.263231	0.12596	0.178524	0.0659437	1.29423	0.454496	0.206725	0.0822019	NA	NA	NA	NA	0.349846	0.50504	0.17644	0.066836	0.51169	0.0826556	NA	NA	NA	NA	NA
SACE_YCM	1.25616	1.33108	0.690365	0.244097	0.1506	0.306048	0.158731	0.158356	0.202251	0.131329	0.249183	0.0238428	0.167991	0.156137	0.196261	0.140061	0.11114	0.0810819	0.353984	0.102197	0.197138	0.15358	0.172346	0.0882563	0.227655	0.215081	0.237157	0.132617	0.151251	0.0567128	0.420652	0.209593	0.257437	0.201345	0.24833	0.599486	0.131339	0.118853	0.245505	0.0799534	0.252673	0.136813	0.534415	0.100028	0.500284	0.776106	0.0909747	0.14136	0.210362
SACE_YDE	NA	NA	NA	NA	NA	NA	NA	NA	NA	NA	NA	NA	NA	NA	NA	NA	NA	NA	NA	NA	NA	NA	NA	NA	NA	NA	NA	NA	NA	NA	NA	NA	NA	NA	NA	NA	NA	NA	NA	NA	NA	NA	NA	NA	NA	NA	NA	NA	NA
SACE_YCN	1.39328	0.417643	0.501752	0.559041	0.0763813	0.261711	0.183267	0.103975	0.611796	0.162406	0.117408	0.0610209	0.348145	0.228383	0.185799	0.179467	0.126713	0.204864	0.414642	0.0995556	0.233323	0.0353046	0.288197	0.133827	0.634308	0.334758	0.151807	0.160547	0.32352	0.148853	0.516939	0.238356	0.16104	0.186024	0.246905	0.211785	0.517838	0.367556	0.332486	0.10708	0.0947449	0.0378676	0.880256	0.86453	0.519459	0.469504	0.247176	0.097047	0.254076
ASM	NA	NA	NA	NA	0.178352	0.0919281	0.0699758	0.0895807	0.147694	0.138956	0.128437	0.145787	0.164964	0.0542401	0.0890497	0.0886696	0.0898406	0.0732929	0.100532	0.0580325	0.10843	0.147928	0.0689089	0.333857	0.117175	0.151906	0.0683055	0.0267016	0.0173129	0.107966	0.316093	0.12866	0.0451162	0.112399	0.404193	0.352345	0.125364	0.13991	0.249249	0.057898	0.0163322	0.0885902	NA	NA	0.151836	0.138012	0.035129	0.0870317	0.0211918
CGH	0.121518	0.0839833	0.0855859	0.0548449	0.464302	0.184906	0.11889	0.135151	0.174336	0.130416	0.182165	0.140597	0.0625704	0.116423	0.0259914	0.0665712	0.124041	0.0816798	0.0519865	0.0274781	0.120673	0.025986	0.0262101	0.0853962	0.0965542	0.0340459	0.046074	0.0357501	0.0954625	0.047284	0.0620038	0.129575	0.0795345	0.0422899	0.348858	0.0518177	0.110213	0.12129	0.192905	0.152006	0.0586885	0.0490403	0.276832	0.149604	0.108465	0.103315	0.0384083	0.125675	0.0438077
CEP	1.13265	0.10802	1.19961	0.269916	0.15917	0.211868	0.0775481	0.0721456	0.0902539	0.270215	0.134687	0.0824154	0.20217	0.154696	0.167403	0.123876	0.0352201	0.0310186	0.190438	0.0651993	0.0932718	0.114141	0.0188049	0.117417	0.0991055	0.039403	0.0639043	0.045569	0.0989631	0.095333	0.0702011	0.155857	0.0206907	0.0950137	0.280611	0.287676	0.0482213	0.0492693	0.0939814	0.0929127	0.0475102	0.0910286	1.02652	0.200067	0.222312	0.189926	0.0800189	0.048403	0.145101
CKR	0.164179	0.127405	0.122588	0.224844	0.0567052	0.16266	0.0806968	0.155456	0.158712	0.179056	0.141445	0.0733423	0.198284	0.0810934	0.0817158	0.0603514	0.057551	0.0877513	0.0980061	0.0914846	0.102073	0.0962138	0.0312039	0.0363953	0.0469153	0.0814612	0.0412035	0.0304549	0.0913125	0.117436	0.24699	0.137922	0.101227	0.0963171	0.453759	0.0730587	0.134976	0.0805778	0.201372	0.0400164	0.0861786	0.0944672	0.366322	0.0703053	0.126122	0.128396	0.052669	0.0825266	0.0734635
ARP	1.61645	0.0627706	NA	NA	0.0610465	0.169074	0.0777148	0.0800653	0.0225948	0.112754	0.0816714	0.0867706	0.195394	0.126446	0.0141355	0.0592517	0.0613833	0.0401773	0.0636988	0.0413694	0.0518022	0.0625477	0.0577377	0.0429012	0.228924	0.193815	0.0455916	0.0958338	0.0511583	0.059556	1.00149	0.136686	0.0877269	0.12135	0.221715	0.0381473	0.122364	0.038349	0.0444874	0.076453	0.0709193	0.157814	NA	NA	0.180173	0.0808319	0.0686088	0.142182	0.127242
AEF	0.690031	0.0721821	0.111901	0.291001	0.120014	0.0309222	0.0705744	0.0542917	0.0586837	0.183733	0.0493307	0.0596082	0.233054	0.124032	0.0683706	0.0827408	0.302046	0.0756272	0.0156978	0.0709486	0.228225	0.0803791	0.170462	0.089564	0.505374	0.0953458	0.0660381	0.0696218	0.537266	0.115731	0.830387	0.392037	0.147232	0.114891	0.442543	0.262051	0.0767059	0.182654	0.277552	0.181755	0.0787424	0.172492	0.910972	0.199994	0.166175	0.380282	0.0538691	0.173797	0.102073
CMH	0.174903	0.192361	0.0164817	0.171855	0.0605858	0.195243	0.0158268	0.110303	0.104447	0.0410023	0.0433548	0.0448208	0.0777105	0.0155552	0.126274	0.0756852	0.209506	0.149429	0.0508991	0.0658159	0.2107	0.181275	0.0659231	0.0580242	0.21533	0.181519	0.118656	0.0675504	0.147666	0.0811664	0.172704	0.105949	0.0422676	0.0786193	0.256448	0.0533668	0.10344	0.0951881	0.0823969	0.0937977	0.154431	0.0800048	0.575734	0.192231	0.0732483	0.116233	0.066714	0.0950654	0.0351893
ARM	NA	NA	NA	NA	0.10218	0.0474531	0.142231	0.202485	NA	NA	0.0401582	0.0510586	0.292628	0.255518	0.199472	0.220215	0.317681	0.0547764	0.432146	0.334705	0.167873	0.152137	0.124771	0.0874723	0.141826	0.0965896	0.348719	0.0748038	0.0658135	0.0986014	0.426254	0.168788	0.0779407	0.19881	NA	NA	NA	NA	NA	NA	0.0724596	0.0831421	NA	NA	0.0239723	1.01456	0.0972762	0.109313	0.592568
CLI	0.185227	0.0394592	0.116892	0.176814	0.488354	0.134859	0.148854	0.131061	0.139187	1.15836	0.0265049	0.0355874	0.0657205	0.184559	0.0405502	0.0873469	0.0947016	0.0662364	0.104594	0.0652919	0.114392	0.153177	0.031659	0.10902	0.06366	0.087396	0.181739	0.0701344	0.0597227	0.0512203	0.0722418	0.0332463	0.112457	0.0723533	0.0701655	0.288531	0.0660925	0.0681561	0.104775	0.0236255	0.0417499	0.0470603	0.816629	0.164667	0.200357	0.191315	0.0145268	0.0866415	0.0557088
CMK	0.203032	0.0983502	0.255449	0.136576	0.0748805	0.19974	0.0427234	0.116911	0.0715792	0.0558976	0.0716139	0.062706	0.0936768	0.0805183	0.0338163	0.0775617	0.0981177	0.0631809	0.0833398	0.0208409	0.156828	0.0506303	0.0923267	0.096082	0.150912	0.191801	0.13455	0.0596886	0.132537	0.13322	0.146101	0.170857	0.155442	0.111189	0.124227	0.280173	0.184856	0.0813212	0.126997	0.0508543	0.174206	0.134359	0.124108	0.275676	0.0457377	0.193473	0.0455337	0.0796944	0.0327732
[truncated: 80 more rows]
[truncated: 141 more columns]

## Sheet: EV2-Correlarion vs Variance
Phenotypes	Cummulatiove correlation	Standard deviation	Number of links	Absolute standard deviation
[truncated: 190 more rows]
