# Supplementary material for: Predicting natural variation in the yeast phenotypic landscape with machine learning
Source: Mol Syst Biol. 2025 Sep 1;21(11):1466–89. doi: 10.1038/s44320-025-00136-y (PMC12583546; doi:10.1038/s44320-025-00136-y)
Supplement: Supplementary file 5 — Dataset EV3 [file 44320_2025_136_MOESM5_ESM.xlsx]

## Sheet: Legend
Phenotypes extracted from the gene deletion collection (yeastphenome.org), measured for similar traits and conditions of the ones available in the 1011 S .cerevisiae collection.
Gene knockout phenotypes
ID	Phenotype IDs reported in the gene deletion collection reported in the source publication (https://www.science.org/doi/10.1126/sciadv.adg5702). These phenotypes are extracted as similar to the ones present in the 1011 natural collection.
Phenotype condition	The condition the phenotypes are measured in.
Trait	The trait measured.
Phenotype class	The assigned phenotype classes based on the trait and condition measured.
Gene knockout data
The gene-deletion phenotype data corresponding to the phenotypes similar to the ones present in the natural collection.

## Sheet: EV3-Gene knockout phenotypes
ID	Phenotype condition	Trait	Phenotype_class
22094	24DiCl	colonysize	growth_stress
16349	24DiCl	colonysize	growth_stress
16349	24DiCl	colonysize	growth_stress
16351	39C	colonysize	growth_stress
16385	39C	colonysize	growth_stress
16351	39C	colonysize	growth_stress
16385	39C	colonysize	growth_stress
16353	5FLU	colonysize	growth_stress
16353	5FLU	colonysize	growth_stress
16354	6AU	colonysize	growth_stress
16355	6AU	colonysize	growth_stress
16386	6AU	colonysize	growth_stress
16354	6AU	colonysize	growth_stress
16355	6AU	colonysize	growth_stress
16386	6AU	colonysize	growth_stress
22116	6AU	colonysize	growth_stress
22117	6AU	colonysize	growth_stress
22118	6AU	colonysize	growth_stress
11824	acetate	colonysize	growth_stress
22119	aceticacid	colonysize	growth_stress
16356	aceticacid	colonysize	growth_stress
16356	aceticacid	colonysize	growth_stress
22119	aceticacid	colonysize	growth_stress
22122	AMP	colonysize	growth_stress
16357	AMP	colonysize	growth_stress
16358	AMP	colonysize	growth_stress
16357	AMP	colonysize	growth_stress
16358	AMP	colonysize	growth_stress
22121	AMP	colonysize	growth_stress
22122	AMP	colonysize	growth_stress
22124	anaerobic	colonysize	growth_stress
22123	anaerobic	colonysize	growth_stress
16359	anaerobic	colonysize	growth_stress
16359	anaerobic	colonysize	growth_stress
22123	anaerobic	colonysize	growth_stress
22124	anaerobic	colonysize	growth_stress
406	BENOMYL	colonysize	growth_stress
22130	BENOMYL	colonysize	growth_stress
22131	BENOMYL	colonysize	growth_stress
179	CaCl	colonysize	growth_stress
404	caffeine	colonysize	growth_stress
22133	caffeine	colonysize	growth_stress
22134	caffeine	colonysize	growth_stress
16361	caffeine	colonysize	growth_stress
16362	caffeine	colonysize	growth_stress
16361	caffeine	colonysize	growth_stress
16362	caffeine	colonysize	growth_stress
21892	CAS	colonysize	growth_stress
21846	CAS	colonysize	growth_stress
22139	CAS	colonysize	growth_stress
22138	CAS	colonysize	growth_stress
16363	CAS	colonysize	growth_stress
16387	CAS	colonysize	growth_stress
16363	CAS	colonysize	growth_stress
16387	CAS	colonysize	growth_stress
22138	CAS	colonysize	growth_stress
22139	CAS	colonysize	growth_stress
16360	CdCl	colonysize	growth_stress
16360	CdCl	colonysize	growth_stress
68	Cell size	cell_size	cell_features
477	Cell size	cell_size	cell_features
593	Cell size	cell_size	cell_features
725	Cell size	cell_size	cell_features
5374	Cell size	cell_size	cell_features
10	CHX	colonysize	growth_stress
21894	CHX	colonysize	growth_stress
408	CHX	colonysize	growth_stress
22144	CHX	colonysize	growth_stress
16366	CHX	colonysize	growth_stress
16366	CHX	colonysize	growth_stress
22144	CHX	colonysize	growth_stress
16365	CLO	colonysize	growth_stress
632	CLO	pooled_culture	growth_stress
993	CLO	pooled_culture	growth_stress
994	CLO	pooled_culture	growth_stress
1098	CLO	pooled_culture	growth_stress
1429	CLO	pooled_culture	growth_stress
3087	CLO	pooled_culture	growth_stress
93	CLS	CLS	CLS
416	CLS	CLS	CLS
451	CLS	CLS	CLS
1306	CLS	CLS	CLS
4711	CLS	CLS	CLS
4712	CLS	CLS	CLS
4778	CLS	CLS	CLS
4779	CLS	CLS	CLS
4780	CLS	CLS	CLS
4781	CLS	CLS	CLS
4782	CLS	CLS	CLS
4783	CLS	CLS	CLS
5354	CLS	CLS	CLS
5356	CLS	CLS	CLS
5357	CLS	CLS	CLS
5358	CLS	CLS	CLS
16173	CLS	CLS	CLS
16174	CLS	CLS	CLS
16565	CLS	CLS	CLS
16365	CLZ	colonysize	growth_stress
22143	CuSO4	colonysize	growth_stress
16504	DMSO	colonysize	standard
22145	DMSO	colonysize	standard
22146	DMSO	colonysize	standard
16459	DMSO	colonysize	standard
16460	DMSO	colonysize	standard
22145	DMSO	colonysize	standard
22146	DMSO	colonysize	standard
16367	doxorubin	colonysize	growth_stress
22152	ethanol	colonysize	growth_stress
22149	ethanol	colonysize	growth_stress
22151	ethanol	colonysize	growth_stress
22150	ethanol	colonysize	growth_stress
22149	ethanol	colonysize	growth_stress
22150	ethanol	colonysize	growth_stress
22151	ethanol	colonysize	growth_stress
22152	ethanol	colonysize	growth_stress
4	ethanol	EXP_growth	growth_stress
523	ethanol	EXP_growth	growth_stress
71	FLU	colonysize	growth_stress
21895	FLU	colonysize	growth_stress
401	FLU	colonysize	growth_stress
22156	FLU	colonysize	growth_stress
5375	formaldehyde	pooled_culture	growth_stress
5376	formaldehyde	pooled_culture	growth_stress
5377	formaldehyde	pooled_culture	growth_stress
5378	formaldehyde	pooled_culture	growth_stress
5379	formaldehyde	pooled_culture	growth_stress
5380	formaldehyde	pooled_culture	growth_stress
21896	galactose	colonysize	growth_carbon_sources
16367	glucose	colonysize	growth_carbon_sources
16368	glucose	colonysize	growth_carbon_sources
22158	glycerol	colonysize	growth_carbon_sources
22159	glycerol	colonysize	growth_carbon_sources
22160	glycerol	colonysize	growth_carbon_sources
22161	glycerol	colonysize	growth_carbon_sources
22162	glycerol	colonysize	growth_carbon_sources
22163	glycerol	colonysize	growth_carbon_sources
16369	glycerol	colonysize	growth_carbon_sources
16388	glycerol	colonysize	growth_carbon_sources
399	HU	colonysize	growth_stress
22166	HU	colonysize	growth_stress
4930	HU	colonysize	growth_stress
22166	HU	colonysize	growth_stress
22167	Keto	colonysize	growth_stress
22167	keto	colonysize	growth_stress
16456	LiCl	colonysize	growth_stress
22168	LiCl	colonysize	growth_stress
16368	maltose	colonysize	growth_carbon_sources
16370	maltose	colonysize	growth_carbon_sources
22172	maltose	colonysize	growth_carbon_sources
22173	maltose	colonysize	growth_carbon_sources
21878	mtDNA_CN	mtDNA_CN	cell_features
16324	mtDNA_CN	mtDNA_CN	cell_features
22199	NaCl	colonysize	growth_stress
22200	NaCl	colonysize	growth_stress
22201	NaCl	colonysize	growth_stress
22202	NaCl	colonysize	growth_stress
22203	NaCl	colonysize	growth_stress
22178	NaCl	colonysize	growth_stress
22179	NaCl	colonysize	growth_stress
16370	NaCl	colonysize	growth_stress
16371	NaCl	colonysize	growth_stress
16372	NaCl	colonysize	growth_stress
16373	NaCl	colonysize	growth_stress
16374	NaCl	colonysize	growth_stress
16389	NaCl	colonysize	growth_stress
16390	NaCl	colonysize	growth_stress
16391	NaCl	colonysize	growth_stress
16371	NaCl	colonysize	growth_stress
16372	NaCl	colonysize	growth_stress
16373	NaCl	colonysize	growth_stress
16374	NaCl	colonysize	growth_stress
16389	NaCl	colonysize	growth_stress
16390	NaCl	colonysize	growth_stress
16391	NaCl	colonysize	growth_stress
5	NaCl	EXP_growth	growth_stress
16375	NiSo4	colonysize	growth_stress
16375	NiSO4	colonysize	growth_stress
22184	nystatin	colonysize	growth_stress
22187	para	colonysize	growth_stress
22186	para	colonysize	growth_stress
16377	para	colonysize	growth_stress
16392	para	colonysize	growth_stress
16377	para	colonysize	growth_stress
16392	para	colonysize	growth_stress
16388	SC	colonysize	standard
16379	SC+DMSO	colonysize	standard
21901	sorbitol	colonysize	growth_carbon_sources
22205	sorbitol	colonysize	growth_carbon_sources
16378	sorbitol	colonysize	growth_carbon_sources
16378	sorbitol	colonysize	growth_carbon_sources
72	sporulation	sporulation	sporulation
478	sporulation	sporulation	sporulation
486	sporulation	sporulation	sporulation
16136	sporulation	sporulation	sporulation
21884	tebu	pooled_culture	growth_stress
21929	tebu	pooled_culture	growth_stress
21930	tebu	pooled_culture	growth_stress
104	telomere_length	telomere_length	cell_features
113	telomere_length	telomere_length	cell_features
16331	telomere_length	telomere_length	cell_features

## Sheet: EV3-Gene knockout data
Gene_ID	ID_22094	ID_16349	ID_16351	ID_16385	ID_16353	ID_16354	ID_16355	ID_16386	ID_22116	ID_22117	ID_22118	ID_11824	ID_22119	ID_16356	ID_22122	ID_16357	ID_16358	ID_22121	ID_22124	ID_22123	ID_16359	ID_406	ID_22130	ID_22131	ID_179	ID_404	ID_22133	ID_22134	ID_16361	ID_16362	ID_21892	ID_21846	ID_22139	ID_22138	ID_16363	ID_16387	ID_16360	ID_68	ID_477	ID_593	ID_725	ID_5374	ID_10	ID_21894	ID_408	ID_22144	ID_16366	ID_16365	ID_632
YAL002W	-4.09409	-4.10919	-2.06498	-1.80943	-2.04204	1.36279	-2.62789	-2.70054	1.336	-2.61257	-2.7021	0	-1.82494	-1.83649	-0.600797	0.258232	-0.556477	0.37858	2.42561	0.115473	2.45907	0	-0.361728	-0.251572	0	-2.73849	-1.76296	-0.652357	-1.7704	-0.677738	-0.476647	NA	0.455028	-1.06334	0.412282	-1.06692	-3.13376	0.0680739	0.637347	0.332782	-0.0597236	1.60798	-0.291566	-1.05493	0	-2.05803	-2.07191	0.547016	NA
YAL005C	-0.689605	-0.692149	-1.10072	-0.742912	0.952473	0.925669	-1.30569	-1.36172	0.907468	-1.27382	-1.35292	0	-0.455575	-0.45846	-0.0903439	0.108635	-0.0303042	0.228297	1.49268	1.25139	1.51328	0	-0.134929	-0.537377	0	0	-0.229858	-0.0715308	-0.230827	-0.0743136	0.844774	NA	0.752657	0.149255	0.707365	0.149757	-0.97799	0.0680739	0.637323	-0.0332782	-0.0597236	0.0611305	0.249022	0.072571	0	-0.0719777	-0.072463	0.285195	0.984632
YAL007C	-0.0322434	-0.032362	0.477624	0.228705	-0.348148	-1.08018	-0.119521	-0.204846	-1.05894	-0.0728072	-0.187075	0	-0.23179	-0.233258	0.272508	0.202597	0.343722	0.322689	-0.741765	0.00714372	-0.751999	0	-0.338711	-0.483957	0	0	0.0572417	0.102968	0.0574838	0.106974	-0.785689	NA	0.260937	0.186613	0.219851	0.18724	-0.420366	0.0680739	0.258416	-0.0332782	-0.0597236	0.307851	0.136025	0.662542	0	0.756022	0.761118	-0.398743	0.59585
YAL008W	0.713089	0.715719	0.625042	0.685457	-0.206348	-0.0243799	0.246434	0.161811	-0.0239009	0.297728	0.182422	0	-0.297285	-0.299167	0.316674	0.880653	0.389248	1.00386	-1.02572	-0.172582	-1.03987	0	0.120349	-0.0810916	0	0	0.437871	1.08628	0.439719	1.12855	0.961997	NA	-0.065688	-0.357702	-0.103981	-0.358906	0.680441	0.0680739	-0.0534802	-0.765398	-0.0597236	NA	-1.00278	1.00341	0	0.609966	0.614077	-0.04968	-0.250392
YAL009W	-0.0181706	-0.0182379	0.0165368	0.026687	0.877456	0.224221	-0.0921103	-0.168581	0.219812	-0.0450533	-0.150529	-3.69739	0.479427	0.482463	-1.61084	-0.0742078	-1.59762	0.0446144	-1.06872	-0.539663	-1.08346	0	0.706239	0.545526	0	0	0.506995	0.788216	0.509135	0.818882	NA	NA	-0.0265613	-0.321354	-0.0651892	-0.322436	-0.301887	0.0680739	-0.598743	-0.0332782	2.89659	-2.46022	-0.0139826	NA	0	-0.0652048	-0.0656445	0.31039	NA
YAL010C	0.240462	0.241349	0.485077	0.27737	-0.400258	0.396946	0.212274	0.33689	0.389141	0.263141	0.358858	-3.69739	0.391831	0.394312	-0.0858999	0.884555	-0.0257241	1.00778	-1.83978	0.469785	-1.86516	NA	-0.0703204	-0.165929	0	NA	0.360698	0.317272	0.362221	0.329616	-2.23499	NA	0.203848	0.0954171	0.16325	0.0957379	0.512345	-0.830486	NA	-5.89023	-0.0597236	-0.916139	0.445687	-0.071644	NA	0.416324	0.419131	-0.28323	0.72234
YAL011W	-0.701874	-0.704462	0.715834	1.31715	-0.149261	1.37214	-0.242756	-0.202772	1.34516	-0.197585	-0.184985	0	0.159076	0.160084	-1.99407	-2.12117	-1.99266	-2.01174	0.51723	0.791099	0.524365	0	-2.36865	-2.17369	0	0	-2.81451	-3.66734	-2.82639	-3.81002	0.397196	NA	0.512409	-0.676843	0.469173	-0.67912	-0.796319	0.0680739	0.014509	-0.0332782	2.89659	-0.994014	-0.726208	-1.57935	0	-0.321164	-0.323328	0.763617	NA
YAL012W	0.871727	0.874943	-1.03097	-1.33924	1.33171	3.03939	0.700193	0.670587	2.97963	0.757165	0.69514	0	0.105487	0.106155	-1.52356	-0.4844	-1.50766	-0.367459	-3.36104	-0.247356	-3.40741	NA	0.287931	0.0757322	0	NA	0.132939	-0.582211	0.133501	-0.604863	NA	NA	0.346179	0.34473	0.304365	0.34589	-1.97686	NA	NA	-3.32782	-0.0597236	-0.0622741	0.21732	NA	NA	1.04642	1.05347	0.558536	0.10916
YAL013W	-1.419	-1.42423	0.0272236	-0.626989	2.3455	0.643125	0.555017	0.384349	0.63048	0.610173	0.406685	0	-2.15052	-2.16413	-1.50649	-3.38025	-1.49006	-3.27659	0.133293	-1.5714	0.135132	0	0.314194	0.22925	0	0	-1.00831	-1.29977	-1.01256	-1.35034	0.0881541	NA	1.50864	0.152754	1.45689	0.153267	-2.31697	0.0680739	0.000870966	-0.399338	-0.0597236	2.06313	-3.61251	0.583879	-10.1742	-3.43112	-3.45425	1.30344	-1.81846
YAL014C	-0.638019	-0.640372	-0.0534059	-0.00647555	0.775023	0.567883	-0.218016	-0.164914	0.556717	-0.172535	-0.146835	0	-1.13685	-1.14405	-0.564511	-0.468243	-0.519074	-0.351228	-0.0332722	0.723817	-0.0337315	0	-1.08005	-1.3012	0	0	0.0265525	0.082809	0.026665	0.0860309	0.876744	NA	-0.195037	-0.517844	-0.232224	-0.519587	-1.14386	0.0680739	-0.165861	-0.0332782	-0.0597236	0.428299	0.36118	-0.884493	0	-1.82049	-1.83276	0.382981	-1.07025
YAL015C	-0.110948	-0.111356	0.570114	0.689591	0.149216	-0.399427	0.354218	0.432476	-0.391573	0.406861	0.455184	0	-1.26117	-1.26916	-0.155367	-0.156898	-0.09733	-0.0384546	0.131527	0.121312	0.133342	0	-1.01314	-1.07753	0	0	0.110504	0.143431	0.110971	0.149012	1.55877	NA	-0.0829847	0.344155	-0.12113	0.345312	-0.288222	0.0680739	-0.624366	-0.0332782	-0.0597236	0.294746	1.34473	-0.569842	0	-0.201834	-0.203195	0.629618	-0.160892
YAL016W	-3.25373	-3.26573	-1.1021	-1.58266	0.954813	2.27027	-0.521806	-0.6721	2.22563	-0.480126	-0.65795	-1.84869	-2.32879	-2.34353	-0.99754	0.813344	-0.965438	0.936238	1.06935	-2.36681	1.0841	NA	1.00246	0.923106	0	NA	-1.76896	-1.31856	-1.77642	-1.36986	NA	NA	2.51369	NA	2.45334	NA	-0.44645	-1.72905	2.05588	-0.0332782	-0.0597236	NA	-0.0139826	NA	NA	0.259569	0.261319	1.19574	NA
YAL017W	-0.819586	-0.822608	0.538311	0.586884	1.47499	0.263605	0.308944	0.268033	0.258422	0.36102	0.289466	0	-1.21358	-1.22126	-0.752949	0.110823	-0.713316	0.230495	0.33861	0.748356	0.343282	0	-0.433987	-0.513372	0	0	0.313494	0.47595	0.314818	0.494467	-0.412707	NA	0.0858977	0.28844	0.0463087	0.28941	-1.00991	0.0680739	0.34723	-0.0332782	-0.0597236	0.204292	0.951543	-0.0847545	0	-0.590139	-0.594117	-0.126002	0.662458
YAL018C	1.69358	1.69983	0.411196	0.174856	-0.0224112	-0.536351	0.363448	0.241358	-0.525805	0.416206	0.262586	0	0.376809	0.379195	-0.806495	1.32959	-0.76851	1.45485	0.359033	0.679978	0.363986	0	-1.18827	-1.29711	0	0	-0.736822	-0.0551319	-0.739931	-0.0572769	0.365226	NA	-0.629714	-1.70002	-0.663183	-1.70574	-0.7498	0.0680739	0.216623	-0.0332782	-0.0597236	-0.266387	-0.0657796	-0.307632	0	0.0231887	0.0233452	-0.449371	-0.990838
YAL019W	-0.436596	-0.438206	0.0174999	0.0100428	-0.128131	0.543946	0.801992	0.687885	0.533251	0.860239	0.712573	0	0.757094	0.761889	-0.109713	-0.355699	-0.0502702	-0.238168	-0.699604	-0.69895	-0.709256	0	0.0225726	-0.216131	0	0	0.230895	0.828688	0.231869	0.860929	0.407853	NA	-0.238832	0.364556	-0.275645	0.365782	-0.255767	0.0680739	0.11507	-0.0332782	-0.0597236	0.0834703	1.09919	-2.53641	0	0.582651	0.586578	-1.33008	-0.0704865
YAL020C	0.450061	0.451721	-0.363354	0.371357	-0.917889	0.46894	0.503486	0.543906	0.45972	0.557996	0.567478	0	0.455475	0.458359	-0.0311845	0.437003	0.0306767	0.558171	0.348598	0.00592303	0.353407	0	-1.32869	-1.43375	0	0	-0.953908	-0.0637735	-0.957933	-0.0662545	-0.807002	NA	-0.0253427	0.156833	-0.0639812	0.15736	0.0995882	0.0680739	0.00998295	-0.399338	-0.0597236	0.631614	-0.263703	-0.150307	0	-0.810492	-0.815956	0.611169	1.63441
YAL021C	-0.361117	-0.362449	0.562258	0.326303	-0.600051	-0.523204	-0.0304471	-0.154257	-0.512917	0.0173818	-0.136095	0	0.380797	0.383208	0.225856	-0.385313	0.295632	-0.267917	0.256351	-0.46939	0.259888	0	-0.49729	-0.585951	0	-8.21547	0.174312	0.362349	0.175048	0.376446	NA	NA	-0.272709	-0.076407	-0.309232	-0.0766645	0.568467	4.33623	3.06604	-0.0332782	-0.0597236	1.17782	-2.66305	NA	0	0.13472	0.135628	0.0211299	1.20799
YAL022C	-0.554173	-0.556217	-0.383574	-0.420174	0.762582	-0.698618	-1.04325	-1.20271	-0.684882	-1.00809	-1.19267	0	-0.833573	-0.838851	-0.231499	-0.38419	-0.175807	-0.266789	-0.490915	0.385642	-0.497688	0	0.716719	0.647401	0	0	0.0714964	0.0746628	0.0717986	0.0775679	-0.636496	NA	-0.155331	-0.261554	-0.192857	-0.262434	0.328734	0.0680739	0.465204	-2.96176	-0.0597236	-0.396876	0.114621	-0.491179	0	0.19588	0.197201	-0.226749	0.0146162
YAL023C	-0.0848757	-0.0851887	-2.5958	-2.79512	-1.2717	0.961126	-0.674774	-0.776833	0.942228	-0.635008	-0.763494	0	-1.5693	-1.57923	-0.314852	2.38063	-0.261727	2.51071	0.815463	0.158996	0.826713	0	-1.13827	-1.17299	0	0	-1.96301	-2.04791	-1.97129	-2.12758	-0.220888	NA	0.434102	-3.60221	0.391535	-3.61433	-0.977205	0.0680739	1.65826	-0.0332782	-3.01604	NA	-0.83788	0.151234	0	0.609044	0.61315	-0.612615	-0.210427
YAL024C	0.0895115	0.170929	0.119746	0.572128	-0.703726	0.33301	-0.801822	-0.411978	0.294767	-0.597005	-0.36316	-0.924347	0.304003	0.221204	-1.22276	0.585616	-0.78618	0.709665	-1.30636	-0.0788886	-1.25845	0	-2.7904	-2.68416	0	0	-0.793095	-0.633566	-1.28929	-0.862069	NA	NA	0.179494	-0.756121	0.702882	-0.822479	-0.214924	0.0680739	0.678711	-0.0332782	-0.0597236	0.220954	1.20279	NA	0	-1.02731	-1.10449	1.33467	-1.19428
YAL026C	-0.395019	-0.396476	0.451097	0.379793	-1.93946	-0.236345	0.359394	0.330686	-0.231698	0.412101	0.352605	-3.69739	-1.6469	-1.65733	-2.27358	0.280348	-2.28077	0.400797	-1.32997	0.599004	-1.34832	0	0.724599	0.575358	0	0	0.3665	0.320391	0.368048	0.332856	NA	NA	2.63665	0.252411	2.57525	0.25326	0.492678	0.0680739	-0.705026	-1.49752	-0.0597236	-0.359998	0.268578	NA	0	-1.38277	-1.39209	-1.87367	NA
YAL027W	-0.807206	-0.810183	-0.029417	-0.389152	2.078	0.384562	0.758892	0.650896	0.377001	0.816598	0.675297	0	-1.20414	-1.21177	-1.22515	-1.49631	-1.20005	-1.38401	-0.312469	-0.831475	-0.31678	0	0.739084	0.669361	0	0	-0.77338	-0.572162	-0.776643	-0.594423	-0.316797	NA	1.08711	-0.0713106	1.03896	-0.0715508	-2.30082	0.0680739	0.47472	-0.0332782	-0.0597236	0.198421	-0.0634786	0.138123	0	-1.67565	-1.68694	1.0737	-0.645253
YAL028W	0.411476	0.412993	0.105814	-0.135162	1.25372	-0.0453003	0.0120295	0.0176189	-0.0444099	0.0603902	0.0371128	0	0.107995	0.10868	-0.820942	0.0122779	-0.783402	0.131497	-1.18021	-0.641058	-1.1965	0	0.45719	0.388703	0	0	-0.879325	-0.895483	-0.883036	-0.930323	-0.796345	NA	0.809621	-0.75055	0.763843	-0.753076	-1.49444	0.0680739	-0.121066	-0.0332782	-0.0597236	-0.196207	-0.0589412	-0.163417	0	-1.12325	-1.13082	0.370205	-0.510227
YAL029C	1.53691	1.54258	0.256907	0.419614	0.783169	-0.491872	-1.12358	-1.07968	-0.482201	-1.08943	-1.06869	0	-0.0719945	-0.07245	-0.799584	0.529595	-0.761386	0.651188	0.680032	-0.477713	0.689413	0	-0.897625	-0.886709	0	0	-0.745717	-0.835388	-0.748864	-0.867889	-0.0823518	NA	0.191067	-2.7971	0.150579	-2.80651	-1.32685	0.0680739	0.446243	-0.0332782	-0.0597236	-0.080945	0.722094	0.426554	0	-1.43176	-1.44141	0.213477	-0.570109
YAL030W	-0.278644	-0.279672	0.28082	-0.285777	-1.05431	0.296027	-0.0190158	-0.022171	0.290206	0.0289558	-0.00298528	0	-0.995688	-1.00199	-0.881988	0.548066	-0.846328	0.669743	0.14956	-0.370977	0.151623	0	-0.672319	-0.935447	0	0	0.290789	0.104437	0.292017	0.108501	0.95134	NA	0.316869	0.0345495	0.275304	0.0346648	0.27826	0.0680739	0.507986	-0.0332782	-0.0597236	0.105674	1.53438	0.125013	0	-0.0128404	-0.0129271	0.124889	0.130371
YAL031C	0.118834	0.119272	0.256152	0.030666	0.105703	0.20359	0.0128211	-0.0322022	0.199587	0.0611912	-0.0130941	0	-0.400679	-0.403216	-0.352281	0.745112	-0.300309	0.867692	0.383102	0.763433	0.388388	0	8.02389e-05	-0.207569	0	0	-0.00488171	0.233578	-0.00490176	0.242666	-0.5619	NA	-0.599476	-0.402544	-0.633204	-0.403899	0.429244	0.0680739	0.503224	0.332782	-0.0597236	0.325012	0.154008	-0.373185	0	0.173006	0.174172	-0.358554	-0.29372
YAL034C	-0.255953	-0.256897	-0.0261694	0.267044	0.310391	0.0939075	-0.53358	-0.61081	0.0920606	-0.492048	-0.596185	0	-0.704554	-0.709015	0.0864179	0.491383	0.151901	0.612799	0.419933	-0.112483	0.425726	NA	0.408494	0.269644	0	NA	0.214209	0.683896	0.215113	0.710504	-0.721749	NA	0.0273427	0.000360836	-0.0117455	0.000361418	0.213845	NA	0.666292	-0.0332782	-0.0597236	0.00920233	-0.154016	1.02963	NA	0.217125	0.218589	-0.475072	1.50715
YAL035W	-1.17009	-1.17441	-0.821051	-0.620228	1.39832	0.235559	0.0813422	-0.100877	0.230927	0.13057	-0.0823013	0	-1.04024	-1.04683	-0.143709	-0.12022	-0.0853122	-0.00160802	0.702629	0.493798	0.712322	0	0.953632	0.863061	0	0	-0.0219976	0.295944	-0.02209	0.307458	NA	NA	-0.0295485	0.161319	-0.0681506	0.161861	-0.168882	0.966633	2.51031	-0.0332782	-0.0597236	NA	1.44174	NA	0	0.0156696	0.0157753	-0.630251	-0.098035
YAL036C	0.100473	0.100843	-0.236897	0.720316	-0.284607	0.205623	0.214163	0.287333	0.201579	0.265053	0.308917	0	0.196231	0.197473	-0.193482	0.0326206	-0.136618	0.151932	-0.67812	-0.122529	-0.687475	0	-1.89956	-1.98896	0	0	-0.795737	-0.485501	-0.799095	-0.504389	-0.455333	NA	0.627358	-0.240871	0.583138	-0.241682	-0.583339	0.0680739	0.12426	-1.49752	-0.0597236	-0.109608	-0.382131	-0.740278	0	-0.873013	-0.878897	1.17146	-0.621068
YAL037C-A	0.0372767	0.00249132	-0.197022	-0.0332376	0.0851671	-0.0857049	-0.169279	-0.0535994	-0.260232	0.321179	0.305168	NA	-0.0452493	-0.299302	-1.06622	0.0784928	-1.188	0.195268	-0.679213	-0.119138	0.181633	NA	0.513834	0.280094	NA	NA	-0.0986029	0.272562	-0.157993	0.145187	NA	NA	0.331033	0.299094	0.338122	0.072313	0.221733	NA	NA	NA	NA	NA	NA	NA	NA	0.222575	-0.0261642	0.022662	NA
YAL037W	0.223846	0.224672	0.701556	0.249275	-0.26195	-0.407532	-0.203379	-0.230407	-0.399519	-0.157714	-0.212834	0	-0.313274	-0.315257	-0.0275117	0.693365	0.0344624	0.815709	0.391226	0.141799	0.396623	0	-0.713085	-0.744259	0	0	0.329252	0.448257	0.330642	0.465697	0.386539	NA	-0.238556	-0.249541	-0.275371	-0.250382	-0.137828	0.0680739	-0.0036491	-0.0332782	-0.0597236	0.260023	-0.544117	0.662542	0	-0.220251	-0.221736	-1.1089	-0.183784
YAL039C	0.323853	0.325047	0.684999	0.332595	-0.140803	0.116313	0.197637	0.00293692	0.114026	0.24832	0.0223171	-1.84869	0.609731	0.613592	-0.274421	-0.211843	-0.22005	-0.0936509	0.415084	0.186717	0.420811	0	-0.644874	-0.723378	0	0	0.343218	0.517013	0.344667	0.537128	NA	NA	-0.361878	-0.447594	-0.397638	-0.449101	0.194117	0.0680739	NA	-0.0332782	-0.0597236	-1.24151	0.148931	NA	0	0.201251	0.202607	-0.209726	0.487984
YAL040C	-0.517836	-0.519745	-0.498343	-0.637394	0.414694	-0.537244	-0.588324	-0.759876	-0.526681	-0.547476	-0.746406	0	0.0788365	0.0793356	0.240634	1.77327	0.310866	1.90056	-1.04094	-0.66149	-1.0553	0	0.985987	1.06969	0	0	0.360223	0.959574	0.361743	0.996907	-0.178261	NA	-0.29991	0.698543	-0.3362	0.700893	0.334301	4.11159	4.39166	-1.49752	4.37475	0.163404	-0.404293	-0.320743	0	0.152802	0.153833	-0.747596	0.329419
YAL042W	-0.679083	-0.681588	-0.520875	-0.487655	0.670188	0.464704	-0.151534	-0.317188	0.455568	-0.105221	-0.300288	0	0.180344	0.181486	0.838993	1.37349	0.927652	1.49895	-0.990957	1.00721	-1.00463	0	0.187176	0.137903	0	0	-0.946172	-0.570692	-0.950165	-0.592895	-0.210231	NA	-0.318648	0.0685771	-0.354778	0.0688076	-1.46954	0.0680739	0.0464228	-1.13146	-0.0597236	0.121558	0.542788	0.00701873	0	-0.376825	-0.379366	-0.210369	-1.47856
YAL044C	-0.0315109	-0.0316271	-0.0840316	-0.828792	0.650586	0.665616	0.597478	0.495632	0.652528	0.653164	0.518829	-1.84869	-0.146633	-0.147561	0.139631	-1.12838	0.206752	-1.01439	1.06015	1.18366	1.07478	0	-0.0575192	-0.191115	0	0	0.626964	1.58161	0.62961	1.64315	NA	NA	-1.26391	-0.366422	-1.29196	-0.367655	0.168243	0.0680739	NA	-0.0332782	-0.0597236	-0.106293	-0.214681	NA	0	0.596616	0.600637	-0.597381	0.0441047
YAL044W-A	NA	NA	NA	NA	NA	NA	NA	NA	NA	NA	NA	NA	NA	NA	NA	NA	NA	NA	NA	NA	NA	0	NA	NA	NA	0	NA	NA	NA	NA	NA	NA	NA	NA	NA	NA	NA	0.0680739	NA	NA	NA	NA	NA	NA	0	NA	NA	NA	NA
YAL046C	1.01402	1.01776	0.408357	0.348438	-0.239055	-0.493936	0.0283649	-0.0521587	-0.484224	0.0769298	-0.0332048	0	0.7183	0.722848	0.214159	0.865663	0.283576	0.988797	0.163413	-0.721335	0.165668	0	-0.499263	-0.586026	0	0	-0.15697	0.33403	-0.157632	0.347025	-0.37008	NA	0.180714	-0.891799	0.140314	-0.8948	-0.407806	0.0680739	0.594069	-0.0332782	-0.0597236	0.188281	NA	0.072571	0	0.0389378	0.0391998	-0.118633	-0.905735
YAL047C	0.987511	0.991153	-4.05729	-4.5804	-2.13928	0.732324	-3.85708	-4.0252	0.717925	-3.85714	-4.03703	-1.84869	0.342789	0.34496	-0.543649	0.83231	-0.497569	0.95529	1.0005	-0.534181	1.01431	-8.39922	-1.106	-1.04366	0	-5.47698	-3.10894	-2.4168	-3.12206	-2.51083	NA	NA	0.94622	-2.20757	0.899274	-2.21499	-1.96503	5.45943	NA	2.16308	-0.0597236	0.92743	-0.203521	NA	0	-3.1565	-3.17778	2.51181	0.262229
YAL048C	-0.181005	-0.181672	0.201059	-0.167394	0.789257	0.505762	1.04265	0.90941	0.495817	1.10391	0.935813	0	0.420893	0.423558	0.891626	-1.02992	0.981906	-0.915482	1.2271	1.71658	1.24403	0	0.176274	0.203776	0	0	0.810031	0.792652	0.81345	0.82349	-0.37008	NA	-1.08153	0.35625	-1.11114	0.357448	0.489758	0.0680739	0.910381	-1.49752	-0.0597236	-2.27668	NA	0.203676	0	0.627701	0.631932	-1.48337	0.531699
YAL049C	0.226399	0.206282	0.137134	0.61828	0.108662	-0.167433	0.064255	0.448684	-0.288842	0.211397	0.406817	0	-0.0775222	-0.0273555	0.645745	0.436377	0.2543	0.425611	0.965082	-0.248053	0.403101	0	0.610423	0.651358	0	0	0.15276	0.321374	0.113633	-0.0191998	0.0881541	NA	-0.166714	0.311763	0.843265	0.317929	-0.256322	0.0680739	0.2166	-0.0332782	-0.0597236	0.0531269	0.423651	0.0332397	0	0.129091	0.124327	0.885964	1.35466
YAL051W	0.0393923	0.0395379	-0.177634	-0.123231	1.40955	0.661504	-0.331116	-0.508717	0.648497	-0.28705	-0.493301	0	-0.753448	-0.758219	-0.537819	-0.839334	-0.49156	-0.724022	-0.402562	0.267146	-0.408116	0	1.14625	1.05289	0	0	0.378016	0.363463	0.379611	0.377604	-1.78741	NA	0.252308	-0.180048	0.211296	-0.180655	0.106998	0.0680739	0.704975	-0.0332782	-0.0597236	0.110572	1.04328	0.164344	0	0.945858	0.952234	-0.529142	-1.45476
YAL053W	-0.185384	-0.186068	0.522094	1.23048	-0.298189	0.260559	0.0868299	0.334331	0.255435	0.136127	0.356278	0	0.27003	0.271739	-0.0369466	-0.00613709	0.0247368	0.112998	-2.4484	-0.193912	-2.48218	0	-1.06242	-1.41182	0	0	-0.156993	-0.4124	-0.157655	-0.428445	-0.902911	NA	0.233435	0.538175	0.192585	0.539985	-1.96602	0.0680739	0.422587	-0.0332782	-0.0597236	0.429668	0.359436	-1.44824	0	-0.737293	-0.742263	0.122853	-1.75612
YAL054C	-0.149634	-0.150186	0.39814	0.00404845	0.27962	0.148055	0.292383	0.110216	0.145143	0.344252	0.130427	0	-1.12727	-1.13441	0.0891077	0.194149	0.154674	0.314202	0.377029	0.867201	0.382232	0	0.254228	0.31865	0	0	0.339897	0.641503	0.341332	0.666462	0.738208	NA	-0.396608	-0.154068	-0.43207	-0.154587	0.0529209	0.0680739	0.32381	-0.0332782	-0.0597236	0.0191261	0.971015	0.806757	0	-0.378426	-0.380977	-0.2793	-0.609751
YAL055W	0.55367	0.555712	0.604623	1.17192	0.410648	1.36268	0.0892104	0.455316	1.33589	0.138537	0.478201	0	0.590907	0.594649	-0.729279	0.272697	-0.688916	0.39311	-1.39751	0.809299	-1.41679	0	-1.06617	-1.44986	0	0	0.162923	-0.388643	0.163611	-0.403763	-0.988164	NA	-0.498168	-0.287082	-0.532763	-0.288049	-0.814382	0.0680739	-0.751418	-0.765398	-0.0597236	-0.401515	0.783702	0.072571	0	-0.669812	-0.674328	0.794275	-0.8152
YAL056W	0.169318	0.169943	-1.13424	-0.510608	1.03345	0.898087	-0.783086	-0.771286	0.880428	-0.744677	-0.757904	0	0.256553	0.258178	-1.25488	-0.65924	-1.2307	-0.543101	-0.286523	0.43412	-0.290476	0	0.0382574	-0.228565	0	0	-0.035774	-0.321378	-0.0359245	-0.333881	-1.41443	NA	0.370897	-0.175168	0.328871	-0.175757	-0.830485	0.0680739	-1.87425	-0.0332782	-0.0597236	1.07324	-0.577743	1.61961	0	-1.0603	-1.06745	1.46025	-0.987475
YAL058W	-0.0845651	-0.084877	-0.482086	0.283193	0.0865872	0.976512	0.205546	0.383552	0.957311	0.256328	0.40588	0	0.599814	0.603612	-1.42516	0.273961	-1.40623	0.394381	-0.42616	-0.269825	-0.43204	0	-0.454316	-0.597442	0	0	-0.0808057	0.234478	-0.0811462	0.243601	-0.945538	NA	-0.888873	0.933797	-0.920126	0.936938	-2.15515	0.0680739	1.097	-0.0332782	-3.01604	-0.48505	-0.125847	-0.425627	0	-0.121523	-0.122342	1.15697	NA
YAL059W	0.0710235	0.0712853	0.367237	0.645	-0.853866	0.344407	0.324522	0.339002	0.337635	0.376793	0.360985	0	0.640624	0.64468	-0.671453	0.70806	-0.629309	0.830471	-1.55041	0.242461	-1.5718	0	-0.675343	-0.721373	0	0	-0.22139	-0.0866478	-0.222324	-0.0900188	-0.338111	NA	-0.191075	-0.317052	-0.228295	-0.318119	-0.495643	0.0680739	0.263095	0.332782	-0.0597236	0.352031	1.17215	0.426554	0	-0.740501	-0.745492	1.03048	-2.85456
YAL060W	0.0969476	0.097305	0.388745	0.687087	-0.610952	0.0513914	0.142904	0.190535	0.0503809	0.192902	0.211369	0	0.569788	0.573396	-0.714522	0.452559	-0.673705	0.573798	-0.769826	0.628345	-0.780446	0	-0.972211	-0.99171	0	0	-0.533649	-0.205622	-0.535901	-0.213622	0.386539	NA	-0.114192	-0.154712	-0.15207	-0.155233	-0.414854	0.0680739	-0.112083	-0.0332782	-0.0597236	0.270071	-0.746714	-0.464958	0	-0.761297	-0.766429	1.14257	-0.211721
YAL061W	-0.240107	-0.240993	-0.690673	0.0155872	1.13349	0.809377	0.480962	0.434245	0.793463	0.535191	0.456966	0	0.319959	0.321985	-0.386244	-0.461054	-0.335317	-0.344005	-0.246182	0.682409	-0.249579	0	-1.14486	-1.18233	0	0	-1.04119	-1.06448	-1.04558	-1.10589	-0.242201	NA	-0.0466443	-0.110773	-0.0851002	-0.111146	-0.45404	0.0680739	-0.0940723	-1.49752	-0.0597236	0.0121322	1.22401	-0.189638	0	-0.60162	-0.605675	1.73579	-1.13414
YAL062W	0.0645355	0.0647737	0.351714	0.69061	0.520529	0.925398	0.932102	0.993822	0.907202	0.991976	1.02088	0	0.627075	0.631046	-0.211822	-0.272322	-0.155523	-0.154409	-1.17628	0.352837	-1.19251	0	-1.22932	-1.42222	0	0	-0.28806	-0.487898	-0.289275	-0.506881	0.397196	NA	-0.771411	-0.190254	-0.803669	-0.190894	-0.264487	0.0680739	-0.214908	-0.0332782	-0.0597236	0.155907	1.84446	-0.294522	0	-0.528707	-0.53227	1.22594	-2.08967
YAL064C-A	-0.212825	-0.21361	-0.446872	-0.18804	1.28677	0.267897	-0.554555	-0.756417	0.262629	-0.513285	-0.74292	0	-1.12876	-1.13591	0.0654885	-0.0540415	0.130327	0.0648732	1.09665	0.231193	1.11178	0	0.94196	0.926318	0	0	0.335978	0.186458	0.337396	0.193712	0.0135578	NA	-0.159305	0.139705	-0.196798	0.140174	-0.319239	0.0680739	0.309768	-0.0332782	-0.0597236	0.0930537	0.750754	-0.137196	0	-0.511462	-0.514909	-0.355272	-0.624042
YAL065C	0.148325	0.148872	0.308558	0.767319	-0.148269	0.928947	0.547986	0.760901	0.910682	0.603054	0.786154	0	0.47224	0.47523	-0.166207	0.364556	-0.108503	0.485391	-1.32635	0.328663	-1.34465	0	-1.11071	-1.21407	0	0	-0.667377	-0.57582	-0.670193	-0.598223	1.72927	NA	-0.33558	-0.458536	-0.371565	-0.460079	-0.489201	0.0680739	-0.259288	NA	-0.0597236	-0.0581517	0.828969	-0.569842	0	-1.19307	-1.20112	0.888622	-1.86333
YAL067C	-0.0450059	-0.0451715	-0.453758	0.626292	1.4365	1.0054	0.404728	0.400988	0.985633	0.458003	0.423452	0	-0.139583	-0.140467	-0.885271	-1.05807	-0.849712	-0.943757	-1.2961	0.419208	-1.31398	0	0.425772	0.375476	0	0	-1.08376	-0.26946	-1.08834	-0.279944	0.482449	NA	-0.106057	0.252311	-0.144005	0.253159	-0.526373	0.0680739	-0.0670505	-0.0332782	-0.0597236	0.152261	0.520629	-0.766499	0	-0.206364	-0.207755	1.44448	-0.187018
YAL067W-A	0.259252	0.24762	0.0883828	0.38975	-0.370958	0.352801	-0.00831765	0.145975	0.123576	0.407031	0.463516	NA	-0.173264	-0.145845	-1.53028	-0.103061	-1.50113	0.0726672	-1.19266	-1.97694	-0.840246	NA	-1.08892	-1.0021	NA	NA	-0.00996504	0.187704	-0.103674	0.187686	NA	NA	0.431741	0.277981	0.141859	0.130074	-0.200152	NA	NA	NA	NA	NA	NA	NA	NA	-0.670284	-0.458256	0.9892	NA
YAL068C	0.196963	0.19769	-0.418936	0.392185	0.745959	0.873724	0.297483	0.329239	0.856544	0.349415	0.351148	0	0.322385	0.324426	-0.0804411	0.022867	-0.0200969	0.142135	-1.77759	0.455807	-1.80211	0	-0.191778	-0.289678	0	0	-0.279443	-0.25779	-0.280622	-0.26782	-0.902911	NA	-0.147198	0.402269	-0.184793	0.403622	-0.445113	0.0680739	-0.0308814	-0.0332782	-0.0597236	0.503978	0.327391	-0.425627	0	0.278345	0.280221	0.934691	0.810676
YAR002C-A	-0.402467	-0.403951	-0.0265097	-0.0131562	1.43119	-0.350846	-0.0976337	-0.212093	-0.343947	-0.0506459	-0.194379	0	-0.690073	-0.694442	0.517339	-0.914579	0.596093	-0.799611	0.32192	-0.693407	0.326361	0	0.53517	0.53681	0	0	-0.250692	-0.47779	-0.251749	-0.496379	0.706238	NA	0.721436	0.566244	0.676412	0.568148	-1.37227	0.0680739	0.651786	-0.0332782	-0.0597236	0.551502	-1.15613	0.32167	0	-0.179495	-0.180705	-0.151863	-0.495224
YAR002W	1.46184	1.46723	-1.41104	-0.911677	-2.4093	1.08513	-0.787906	-0.82199	1.0638	-0.749556	-0.809001	0	0.256215	0.257838	0.762844	3.40321	0.849157	3.53798	-0.249184	-0.426611	-0.252623	0	-0.506537	-1.3213	0	0	0.265969	0.102946	0.267092	0.106951	-0.114322	NA	-0.870581	-1.86339	-0.901991	-1.86966	-1.15266	0.0680739	0.714673	-0.0332782	2.89659	1.71254	-0.636397	0.203676	0	-1.06535	-1.07253	0.215357	0.744974
YAR003W	-1.80672	-1.81338	0.322743	0.637117	0.0150408	-1.90421	-1.08216	-1.10547	-1.86677	-1.04749	-1.09468	0	-0.183329	-0.18449	-1.25782	-1.91188	-1.23373	-1.80148	0.10574	-0.169772	0.107198	0	3.58044	3.85697	0	0	-0.561428	-0.634135	-0.563797	-0.658807	-1.7661	NA	1.3838	-0.38535	1.33311	-0.386647	-1.58598	0.0680739	-0.232684	-2.22964	-0.0597236	2.5598	-0.925539	1.18696	0	-1.92464	-1.93762	0.423073	-1.56017
YAR014C	-2.91398	-2.92472	0.578978	0.623551	0.338823	1.15735	-0.39189	-0.288593	1.13459	-0.348584	-0.271472	0	-0.545704	-0.549159	-0.592783	-1.92859	-0.548216	-1.81827	0.56987	-0.281165	0.577732	0	-1.03199	-1.22939	0	0	-0.113088	0.134709	-0.113565	0.13995	-0.380737	NA	0.971059	-0.618247	0.9239	-0.620327	-0.416826	0.0680739	0.403722	-0.0332782	-0.0597236	2.82543	0.278533	-2.35286	0	0.127486	0.128345	-1.08043	0.0109948
YAR015W	0.415141	0.416672	0.0673515	0.233357	-0.472391	-0.6827	0.600573	0.627998	-0.669276	0.656299	0.652221	0	0.727721	0.73233	0.181565	-0.15304	0.249978	-0.0345788	-0.356459	1.22348	-0.361377	NA	0.610834	0.399236	0	NA	0.20948	0.331982	0.210364	0.344899	0.269317	NA	-0.381185	0.580873	-0.416781	0.582827	0.324925	NA	1.53301	-0.0332782	-0.0597236	0.408268	-0.314855	0.361001	NA	0.4697	0.472866	-1.21396	-0.49613
YAR018C	0.411496	0.413014	0.640217	0.850652	-0.0540171	-0.287061	-0.224229	-0.17732	-0.281417	-0.178825	-0.159336	0	0.539044	0.542457	-0.860241	-0.855792	-0.823911	-0.740555	0.188486	-1.04177	0.191086	0	-0.993527	-1.15467	0	0	-1.85553	-0.939906	-1.86336	-0.976474	-0.338111	NA	-0.458224	-4.86863	-0.49316	-4.88501	-1.8614	0.0680739	0.890639	-0.0332782	-0.0597236	NA	0.396102	-1.74978	0	-0.163832	-0.164936	-0.258527	0.628701
YAR020C	-0.454992	-0.45667	0.133842	0.419906	-0.150147	0.0675683	-0.514765	-0.372691	0.0662393	-0.472997	-0.356221	0	-0.0826687	-0.083192	0.257586	-0.281857	0.32834	-0.163986	-0.4768	0.186005	-0.483379	0	0.152668	-0.394081	0	0	-0.354452	0.218544	-0.355947	0.227046	-0.380737	NA	0.0172088	-0.0793511	-0.0217926	-0.0796184	-1.10341	0.0680739	0.579656	-1.49752	-0.0597236	-0.218281	0.107214	0.714984	0	-0.57284	-0.576701	0.865378	-1.23606
YAR023C	0.305077	0.306202	0.336215	0.769331	-0.921713	0.571783	0.401071	0.416969	0.56054	0.4543	0.439557	0	0.420894	0.423559	0.197311	0.0625854	0.266209	0.182035	-1.16695	-0.0651361	-1.18305	0	-0.215586	-0.787331	0	0	0.234241	0.445599	0.23523	0.462936	-1.95792	NA	0.231014	0.214241	0.190184	0.214961	0.332549	0.0680739	0.627716	0.332782	-0.0597236	0.0149192	-0.790525	0.0856815	0	0.413865	0.416655	0.452212	0.226597
YAR027W	2.11127	2.11906	0.674906	0.671871	0.293709	-0.782639	0.161108	0.0525857	-0.76725	0.211334	0.0723503	0	0.80897	0.814092	-0.201878	0.817546	-0.145274	0.940459	0.0330859	0.0480999	0.0335419	0	-1.48789	-1.54718	0	0	-0.905662	-0.791764	-0.909483	-0.822568	-0.0716951	NA	-0.421447	-5.23233	-0.456698	-5.24994	-0.754347	0.0680739	0.0967142	-1.49752	-0.0597236	0.112348	0.639882	-0.582952	0	-0.19484	-0.196153	0.778638	-0.303678
YAR028W	1.70866	1.71496	0.432306	-0.0919822	-0.190546	-2.03681	-0.287426	-0.364108	-1.99676	-0.242813	-0.347572	0	0.469581	0.472555	0.141005	0.271115	0.208169	0.391521	-0.221913	-0.268336	-0.224975	0	-0.966337	-1.23032	0	0	-0.933624	-0.3285	-0.937564	-0.34128	0.00290118	NA	-0.289867	-2.00405	-0.326243	-2.01079	-0.802459	0.0680739	0.594045	-0.0332782	-0.0597236	0.124114	-0.145571	-1.40891	0	0.339977	0.342269	0.497602	-0.610462
YAR029W	-0.196527	-0.197252	-0.948765	-0.341805	0.309672	0.87839	0.494094	0.605918	0.861118	0.548487	0.62997	0	-0.145064	-0.145982	-0.891818	-0.44053	-0.85646	-0.323387	-1.01827	-1.58653	-1.03232	0	-0.898597	-0.941151	0	0	-1.22577	-0.67378	-1.23095	-0.699994	0.525076	NA	0.567262	-0.336224	0.523556	-0.337356	-1.18078	0.0680739	0.151878	-1.49752	-0.0597236	-0.130494	-0.921007	-0.373185	0	-1.10145	-1.10887	2.44468	0.378308
YAR031W	0.0796688	0.0799629	-0.403199	-0.628776	0.179008	-0.242475	0.105113	-0.109513	-0.237707	0.154639	-0.0910041	0	0.338037	0.340178	-0.0515039	0.260594	0.00973157	0.380952	-0.319954	0.572688	-0.324368	0	-0.30334	-0.365428	0	0	0.169112	0.499304	0.169826	0.51873	0.993967	NA	0.00345569	0.392868	-0.0354287	0.39419	-0.207454	0.0680739	0.00543689	-0.0332782	4.37475	0.0963205	0.128738	-0.268301	0	-0.00229401	-0.00230927	-0.95496	0.151194
YAR035C-A	0.440878	0.567411	0.342018	0.636644	-1.213	0.294324	0.162737	0.361159	0.187936	0.663306	0.790413	NA	0.239033	0.208678	-2.36128	-0.146545	-2.41079	0.0554191	-0.7017	-0.528222	-0.411728	NA	-1.82192	-1.81613	NA	NA	-0.35058	-0.471887	-0.251371	-0.402612	NA	NA	0.150263	-0.327357	0.831517	-0.440738	-0.224871	NA	NA	NA	NA	NA	NA	NA	NA	-1.2979	-0.915923	0.998588	NA
YAR035W	0.334804	0.336038	0.272028	0.130508	-0.244505	-0.0560712	0.154274	0.0484009	-0.054969	0.204415	0.0681334	0	-0.446905	-0.449734	-0.0156185	0.633987	0.046722	0.756058	0.110546	0.211845	0.112071	0	-0.280211	-0.360138	0	0	0.330647	0.39262	0.332043	0.407896	-1.07342	NA	0.211441	-0.208588	0.170778	-0.20929	0.0114466	0.0680739	-0.26812	-0.0332782	2.89659	0.127093	0.596727	0.62321	0	-0.151454	-0.152475	-0.599077	-1.11966
YAR042W	0.500829	0.408836	0.401593	0.44626	-0.177103	0.212519	0.163633	0.171786	0.136556	0.303882	0.261482	0	-0.869748	-0.865594	0.593338	0.462732	0.518247	0.596451	0.0665246	-0.392874	0.266716	0	0.488823	0.276247	0	0	-0.16368	0.248513	-0.334474	0.278202	-0.343439	NA	-0.0661018	0.452089	-0.0491196	0.383326	-0.0901155	0.0680739	0.307642	-0.0332782	-0.0597236	0.206329	-0.377634	0.105347	0	0.326219	0.239917	-0.319699	-1.66364
YAR050W	-1.01722	-1.02097	0.341469	0.184477	0.722731	0.058695	-0.280798	-0.331601	0.0575404	-0.236102	-0.314813	0	-0.169342	-0.170414	-1.18828	0.0831239	-1.16206	0.202668	-0.359982	-1.13292	-0.364948	0	0.393013	0.361135	0	0	-0.243198	-0.125316	-0.244224	-0.130192	-0.40205	NA	1.12732	0.352807	1.07883	0.353994	-0.46917	0.0680739	0.019081	-0.0332782	-0.0597236	-0.0713879	-0.216389	1.39673	0	0.137191	0.138116	0.00573162	-0.796964
YBL001C	0.0437549	0.0439165	1.2003	1.20167	-0.338584	1.01538	0.917552	1.16114	0.995415	0.977245	1.18949	0	NA	NA	-1.48702	0.398316	-1.46999	0.519306	0.922128	-0.701963	0.93485	0	-1.34728	-1.28148	0	0	NA	0.0174428	NA	0.0181211	1.83584	NA	-1.65959	0.0732306	-1.68426	0.0734763	0.0657188	0.0680739	0.656635	-0.0332782	-0.0597236	-0.0904815	0.396946	0.819867	0	-0.779387	-0.784641	-0.497941	0.0607243
YBL002W	0.0662949	0.104211	0.0742887	-0.19004	0.775984	0.934519	0.815703	0.686822	1.07301	0.787432	0.560867	0	0.296828	0.408809	1.073	-0.762748	0.661619	-1.13468	1.3052	1.2161	0.324879	0	0.728839	0.733956	0	0	0.750267	0.64084	0.675893	0.562151	NA	NA	-1.7642	0.560448	-2.62588	0.472413	0.368061	0.0680739	0.99952	-0.399338	-0.0597236	-1.45287	-0.223577	NA	0	0.549097	0.531622	-1.74536	0.462699
YBL003C	-0.213816	-0.214605	-0.0502429	-0.194656	0.25716	0.57821	0.0102049	-0.0362543	0.566841	0.0585422	-0.0171773	0	NA	NA	0.792653	-0.697444	0.879885	-0.581481	-0.528201	0.613367	-0.535489	0	0.287043	0.280352	0	0	NA	0.103041	NA	0.10705	0.16275	NA	0.629573	0.222718	0.585334	0.223467	0.406423	0.0680739	0.446266	-0.0332782	-0.0597236	-0.0544726	0.109773	-0.661615	0	0.646893	0.651253	-1.31933	0.0994603
YBL005W	-0.00514369	-0.00516232	0.314308	0.232748	0.028927	0.349216	0.239114	0.116153	0.342349	0.290316	0.13641	0	NA	NA	0.402326	0.132843	0.477538	0.252615	-0.897126	-0.210322	-0.909503	0	-0.210793	-0.195292	0	0	NA	0.0604652	NA	0.062818	-0.966851	NA	-1.20914	-0.177927	-1.23766	-0.178526	0.385084	0.0680739	-0.504179	-0.0332782	-0.0597236	0.179899	0.699908	0.806757	0	0.329658	0.33188	-0.769116	-0.163349
YBL006C	0.11708	0.117512	-0.877509	-0.732959	-0.726453	0.386528	-0.166048	-0.385412	0.378928	-0.119917	-0.369041	0	NA	NA	-1.47924	-1.26476	-1.46197	-1.1514	3.35381	0.321138	3.40008	-4.19961	-1.46839	-1.45515	-8.66622	-2.73849	NA	-1.85509	NA	-1.92727	NA	NA	-0.716501	-3.5029	-0.749228	-3.51468	-0.432554	7.03191	3.53756	-0.0332782	2.89659	5.1455	-0.74873	NA	0	0.812508	0.817984	1.36446	-1.3222
YBL007C	-2.44098	-2.44998	-6.47176	-5.96994	-2.54296	2.09316	-5.73655	-5.73248	2.05201	-5.76013	-5.75753	0	NA	NA	-1.69103	-0.0540707	-1.68028	0.0648446	1.7151	-2.98572	1.73876	0	-0.743753	-0.672744	0	-8.21547	NA	-2.61155	NA	-2.71316	0.525076	NA	-1.24932	-0.860104	-1.27749	-0.862998	-0.575978	0.0680739	NA	1.43096	-0.0597236	3.30456	-2.30459	-3.25749	-10.1742	-2.01547	-2.02906	1.41592	NA
YBL008W	0.161402	0.161997	-1.54524	-0.712533	-0.551077	2.11965	-0.305833	-0.132103	2.07797	-0.26145	-0.113769	0	NA	NA	-0.523073	0.555237	-0.47636	0.676947	1.63804	-0.034563	1.66064	0	-0.454535	-0.402786	0	0	NA	0.379607	NA	0.394376	0.407853	NA	0.0839022	0.0564701	0.0443304	0.0566599	0.349506	0.0680739	-0.312265	-2.96176	-0.0597236	0.646498	-1.5524	-0.80583	0	-0.946033	-0.95241	1.09223	1.31702
YBL008W-A	0.192522	0.461432	0.0384342	0.446735	-1.18417	0.0791373	-0.207906	0.0104959	0.272735	0.0542907	0.181259	NA	-0.147097	0.0478414	-1.61252	0.0803498	-1.7549	0.400353	-1.35712	0.0551192	-1.08917	NA	-0.937702	-0.864776	NA	NA	-0.0588596	0.150102	-0.0766245	0.152028	NA	NA	-0.322511	-0.637288	-0.000653878	-0.618202	0.177165	NA	NA	NA	NA	NA	NA	NA	NA	-0.148295	-0.117843	0.510614	NA
YBL009W	-0.111894	-0.112307	0.128977	-0.104236	-0.602013	-0.306132	0.176446	0.0961017	-0.300114	0.226864	0.116204	0	NA	NA	-0.0773234	0.262219	-0.0168827	0.382584	1.58252	0.749477	1.60435	0	0.120515	0.191469	0	0	NA	0.0485386	NA	0.0504268	-0.199575	NA	-1.19035	-0.86719	-1.21902	-0.870109	0.107924	0.0680739	0.17959	-0.0332782	-0.0597236	0.0734084	0.479186	0.0463501	0	0.168855	0.169993	0.616736	1.43808
YBL010C	-0.058552	-0.0587677	-0.0248318	-0.28197	-0.0127179	0.0832466	0.239094	0.130561	0.0816095	0.290296	0.15093	0	NA	NA	0.00198065	-0.246525	0.0648635	-0.128493	1.57375	0.983312	1.59546	0	0.206167	0.201266	0	0	NA	0.199589	NA	0.207355	0.695581	NA	0.09757	-0.549995	0.0578809	-0.551846	0.0433506	0.0680739	0.671123	-0.0332782	-0.0597236	0.226347	0.134167	0.62321	0	-0.373192	-0.375708	-0.502703	-0.464766
YBL011W	-0.0197079	-0.0197805	-0.157714	-0.235026	-0.0862561	0.197938	0.0116312	-0.11539	0.194046	0.0599865	-0.0969265	-3.69739	NA	NA	0.379622	0.434778	0.454135	0.555935	0.486671	0.784736	0.493385	0	0.0104001	0.0114118	0	0	NA	0.244716	NA	0.254237	-0.359424	NA	0.240317	-0.449615	0.199407	-0.451129	0.0907533	0.0680739	0.403722	-0.0332782	-0.0597236	-0.240516	-1.52686	-0.307632	0	-0.178757	-0.179961	-0.699146	0.564098
YBL013W	0.113037	0.113453	-0.0725681	-0.5642	0.146673	0.221218	0.282508	0.11496	0.216868	0.334253	0.135208	0	NA	NA	-0.0654756	-0.620734	-0.00467012	-0.504418	1.95082	0.784131	1.97773	0	0.729432	0.79243	0	0	NA	0.106051	NA	0.110177	-1.86201	NA	-0.228169	-0.292405	-0.265072	-0.29339	0.322815	0.0680739	0.49373	-0.0332782	-0.0597236	0.14079	1.05097	0.911641	0	0.489387	0.492686	-0.565072	-0.000580703
YBL015W	-0.17571	-0.176358	0.388085	0.0858803	0.0481866	0.395862	0.499633	0.450408	0.388078	0.554095	0.473255	0	NA	NA	-0.377573	-0.479838	-0.326379	-0.362877	0.969789	0.717752	0.983168	0	0.352505	0.387995	0	0	NA	0.49462	NA	0.513864	-0.913568	NA	-0.628043	-0.134596	-0.661527	-0.13505	0.0492	0.0680739	0.272413	-0.0332782	-0.0597236	0.435601	-0.650166	0.636321	0	0.00409704	0.00412424	-1.28274	-0.673707
YBL016W	0.748825	0.751587	0.523729	0.790385	-1.72653	-0.845222	-1.43809	-1.04511	-0.828603	-1.40788	-1.03385	0	NA	NA	-0.0463701	1.10649	0.0150231	1.23073	-2.12382	0.165186	-2.15312	0	-3.17334	-3.28929	0	0	NA	-0.566077	NA	-0.588101	NA	NA	-1.10504	-2.31932	-1.13444	-2.32712	-0.918933	0.0680739	NA	-0.0332782	NA	3.775	-1.34427	NA	0	-1.20144	-1.20954	1.36341	0.213081
YBL017C	-3.29104	-3.30317	-1.13124	-0.00311715	1.15366	0.681253	-0.278532	-0.489818	0.667859	-0.233808	-0.474255	0	NA	NA	-0.850698	-1.41353	-0.814075	-1.30085	1.00773	1.68187	1.02163	0	1.24198	1.26665	0	0	NA	-0.889219	NA	-0.923815	0.141437	NA	1.35818	0.200183	1.30771	0.200856	-1.87836	0.0680739	1.26592	1.43096	-0.0597236	0.32071	0.748023	-0.425627	0	-1.53913	-1.54951	0.0285188	0.631999
YBL019W	-0.630434	-0.632759	-1.09587	-0.811629	1.03267	0.272942	0.46088	0.238766	0.267575	0.514858	0.259973	-3.69739	NA	NA	-1.35543	-0.335195	-1.33435	-0.21757	0.722947	0.956279	0.732921	0	0.922039	0.986387	0	0	NA	-0.270403	NA	-0.280923	0.770178	NA	-0.0737562	-0.26833	-0.111981	-0.269233	-0.398115	0.0680739	0.319127	-0.0332782	-0.0597236	0.553842	1.10972	0.426554	0	-0.782891	-0.788169	0.182767	0.640794
YBL021C	0.016641	0.0167023	0.18622	-0.0530169	0.343009	0.685653	0.461456	0.32474	0.672171	0.515441	0.346613	-3.69739	NA	NA	1.08552	0.110138	1.18177	0.229806	0.831892	1.70587	0.843369	0	-0.0841752	-0.0304341	0	0	NA	0.970963	NA	1.00874	-1.46771	NA	-0.492791	0.174984	-0.527432	0.175572	0.32666	0.0680739	NA	-0.0332782	-3.01604	-1.01041	0.432645	1.21318	0	1.10524	1.11269	-1.43429	0.170724
YBL022C	-0.203487	-0.204237	0.486131	0.308516	0.209353	0.993986	0.950887	0.816159	0.974442	1.011	0.841839	0	NA	NA	0.786453	-1.08076	0.873494	-0.966554	1.21111	2.76775	1.22781	0	-0.45141	-0.56626	0	0	NA	0.149153	NA	0.154956	NA	NA	-0.325798	0.456284	-0.361867	0.457818	0.0412506	0.0680739	1.96138	-0.0332782	-0.0597236	-0.655823	0.0577884	NA	0	0.794289	0.799643	-0.732838	NA
YBL024W	0.999329	1.00301	-5.62506	-4.78441	0.687095	2.48734	-4.93604	-4.83579	2.43843	-4.9496	-4.8539	0	NA	NA	-2.79878	-2.70067	-2.82215	-2.59389	2.0083	-0.830446	2.03601	-4.19961	-0.601657	-0.350342	0	-5.47698	NA	-4.50462	NA	-4.67988	-0.0716951	NA	-1.44887	-1.60102	-1.47534	-1.60641	-3.1729	5.01015	1.12947	-0.0332782	-0.0597236	1.76806	-0.687677	-0.137196	0	-2.68468	-2.70278	0.774176	1.36475
YBL025W	NA	NA	NA	NA	NA	NA	NA	NA	NA	NA	NA	-3.69739	NA	NA	NA	NA	NA	NA	NA	NA	NA	NA	NA	NA	0	NA	NA	NA	NA	NA	NA	NA	NA	NA	NA	NA	NA	NA	NA	-0.0332782	NA	1.6035	-0.742144	NA	NA	NA	NA	NA	0.353734
YBL027W	0.148749	0.149297	-2.01384	-1.56961	0.591928	1.3622	-1.33949	-1.3548	1.33542	-1.30804	-1.34594	-1.84869	NA	NA	0.0829143	1.8226	0.148289	1.95012	0.0404155	-0.818577	0.0409738	0	1.65364	1.53756	0	0	NA	-0.0119044	NA	-0.012368	4.56393	NA	-1.66754	-1.4952	-1.69213	-1.50024	0.119081	0.0680739	1.50192	-2.22964	-0.0597236	-0.479187	-1.07004	-9.40629	0	0.232683	0.234251	0.224007	-1.0623
YBL028C	0.084108	0.0844185	0.147455	-0.148709	-0.480601	-0.205692	-0.0499482	-0.0878115	-0.201648	-0.00236362	-0.0691345	0	NA	NA	-0.107187	0.952293	-0.0476664	1.07582	-0.570889	-0.0282015	-0.578766	0	-0.413577	-0.473496	0	0	NA	0.527785	NA	0.548319	1.26038	NA	-1.54081	-0.378152	-1.56649	-0.379424	0.160466	0.0680739	1.73187	-0.0332782	-0.0597236	0.061632	-0.281251	0.374112	0	0.503421	0.506814	-0.161467	1.08409
YBL029C-A	-0.0103273	0.080717	0.244625	0.605613	-0.673866	-0.0862272	-0.0651368	0.13158	-0.269294	0.308618	0.468418	NA	-0.0992458	-0.0177086	-0.42355	-0.0581484	-1.04113	0.242505	-1.31275	-1.0309	-0.775461	NA	-2.1194	-1.70979	NA	NA	-0.295048	0.0120439	-0.270604	-0.0265619	NA	NA	-0.462326	-0.320521	-0.0764202	-0.263178	-0.0802424	NA	NA	NA	NA	NA	NA	NA	NA	-0.471427	-0.19098	1.04483	NA
YBL029W	-0.307984	-0.30912	0.0875043	0.253013	0.727189	0.82166	-0.0875914	-0.130542	0.805504	-0.0404778	-0.112196	0	NA	NA	-0.316263	-0.627047	-0.26318	-0.51076	0.410799	0.127159	0.416466	0	0.181436	0.234466	0	0	NA	-0.236297	NA	-0.24549	1.64402	NA	0.190766	-0.422725	0.15028	-0.424148	-0.444261	0.0680739	1.2152	-0.0332782	-0.0597236	0.257438	-0.996597	0.164344	0	-0.419208	-0.422035	-0.0249725	0.0362799
YBL031W	0.0156924	0.0157506	0.229107	0.227424	-0.378604	-0.183323	-0.199145	-0.30786	-0.179719	-0.153427	-0.290887	-3.69739	NA	NA	-0.703926	0.77328	-0.662782	0.89599	1.23172	0.60847	1.24871	0	0.244746	0.383833	0	0	NA	-0.253221	NA	-0.263073	2.96544	NA	-1.06895	-1.17218	-1.09867	-1.17613	-0.0913514	0.0680739	0.716232	-0.0332782	-0.0597236	0.51567	-2.02683	-5.55182	0	0.10948	0.110218	0.632704	0.242247
YBL032W	0.239434	0.240317	-0.888865	-0.544895	0.335932	1.18718	-0.734877	-0.904659	1.16384	-0.695864	-0.89231	-3.69739	NA	NA	-0.56009	1.09623	-0.514517	1.22042	1.2882	0.390287	1.30597	0	0.132684	0.128095	0	0	NA	-0.889752	NA	-0.924369	-0.721749	NA	-1.88517	-3.00077	-1.90791	-3.01087	-1.06606	0.0680739	0.541398	-0.0332782	-0.0597236	1.91519	-2.23646	0.557658	0	-0.430831	-0.433735	0.244515	0.388913
YBL033C	1.2541	1.43205	-2.96213	-2.79996	-1.74845	-0.970187	-3.93369	-4.17112	-1.03301	-3.87445	-4.13686	-3.69739	1.19362	1.08564	-1.26866	-0.473495	-1.55599	-0.419048	-0.62467	-1.13069	-0.49472	NA	-1.01084	-0.992184	0	NA	-4.30338	-2.95256	-4.17186	-2.34683	NA	NA	1.39516	NA	0.958357	-2.90541	-0.53696	NA	NA	-0.0332782	4.37475	-0.399586	NA	NA	NA	0.33532	0.553173	1.05506	0.675844
YBL036C	-0.587144	-0.58931	0.312943	0.395447	-0.287108	-0.359087	-0.236613	-0.354191	-0.352026	-0.191364	-0.337578	-3.69739	NA	NA	-0.426793	-0.571077	-0.377115	-0.454533	1.10987	-0.212363	1.12518	0	0.0530532	0.0102424	0	0	NA	-0.159298	NA	-0.165496	-0.796345	NA	0.430943	0.391064	0.388403	0.392379	0.097993	0.0680739	-0.0217973	-2.22964	-0.0597236	0.0475985	-0.0555324	1.3574	0	0.0229365	0.0230906	-0.710299	0.337567
YBL037W	-0.557813	-0.55987	0.809858	1.03728	-1.70736	-0.821556	-0.929386	-0.527605	-0.805403	-0.892808	-0.512335	0	NA	NA	-0.913179	-0.055153	-0.87848	0.0637567	-2.37121	0.0597864	-2.40392	0	-3.42462	-3.44037	0	0	NA	-1.39123	NA	-1.44536	-1.70216	NA	-0.881624	-0.566246	-0.912939	-0.568152	-0.414198	0.0680739	0.0967364	-0.0332782	-3.01604	0.205144	-0.41302	0.0594606	0	-0.76338	-0.768526	1.45433	-0.826194
YBL038W	-0.247813	-0.248727	0.277751	0.0485855	0.149564	0.900036	0.644187	0.452181	0.88234	0.700458	0.475042	-3.69739	NA	NA	0.797712	-1.00267	0.8851	-0.888109	3.18653	2.37153	3.23049	0	-0.331838	-0.319556	0	0	NA	0.517935	NA	0.538086	NA	NA	0.542648	0.214162	0.499152	0.214882	0.264879	0.0680739	NA	-1.49752	-4.4942	-1.69443	0.103939	NA	0	0.343221	0.345535	-1.07727	-0.206353
YBL039C	-0.122137	-0.122588	-0.278827	-0.0933012	-0.00398245	1.19095	-0.0941568	-0.129097	1.16754	-0.0471252	-0.110739	0	NA	NA	-1.14966	0.564714	-1.12224	0.686468	-0.603165	-1.06949	-0.611487	0	0.524787	0.513532	0	0	NA	-1.20395	NA	-1.25079	-1.22261	NA	-0.450174	0.0468204	-0.485179	0.0469771	-0.163849	3.21303	1.07932	-0.0332782	-0.0597236	1.45503	0.551122	-0.714057	0	-0.106875	-0.107596	-1.2067	1.11765
YBL039W-B	0.195409	0.0742021	0.24318	0.59561	-0.693085	-0.298522	0.0594053	0.228988	-0.673738	0.409201	0.511584	NA	0.277844	-0.0243948	-1.16589	0.0739127	-1.3009	0.381017	-0.695389	-0.764837	-0.653076	NA	-0.635615	-1.54234	NA	NA	-0.168573	-0.00680608	-0.10389	-0.10615	NA	NA	0.284219	0.0424362	0.313122	-0.0192514	-0.255079	NA	NA	NA	NA	NA	NA	NA	NA	-1.08404	-0.583919	0.938766	NA
YBL042C	-0.52057	-0.522489	-0.106681	-0.0106046	0.474123	-0.654037	0.434509	0.37449	-0.641176	0.488156	0.396748	-0.924347	NA	NA	-1.21073	-0.309272	-1.18519	-0.191528	-0.631625	-0.315372	-0.640339	0	-0.354679	-0.216555	0	0	NA	-0.416946	NA	-0.433168	0.780834	NA	-0.422254	0.184607	-0.457498	0.185227	-0.774392	0.0680739	1.26515	-0.0332782	-0.0597236	-0.716047	1.06683	0.098792	0	-0.475126	-0.478328	1.08947	-0.616929
YBL043W	-0.151511	-0.152069	0.349583	0.538617	0.134624	-0.164561	-0.0438835	0.0289614	-0.161325	0.00377682	0.0485431	0	NA	NA	-0.732425	-0.230576	-0.692159	-0.112472	1.65238	0.353803	1.67517	0	-0.365773	-0.329463	0	0	NA	0.304111	NA	0.315943	-0.306141	NA	-1.36178	0.300915	-1.38899	0.301927	0.149927	0.0680739	0.207353	-0.0332782	-0.0597236	-0.0183529	0.283254	-0.00609173	0	0.145578	0.146559	-0.109111	0.120283
YBL044W	-0.177192	-0.177845	0.306735	0.195674	0.194123	1.11314	0.845225	0.853381	1.09125	0.904012	0.87935	0	NA	NA	0.569797	-1.15965	0.650165	-1.04581	-0.125256	2.25935	-0.126984	0	-0.894406	-1.09575	0	0	NA	0.692981	NA	0.719943	NA	NA	-1.20845	0.133714	-1.23697	0.134164	0.236715	0.0680739	0.366043	-1.13146	-0.0597236	-0.925946	-0.0139826	NA	0	0.549987	0.553694	-0.551573	0.41879
YBL045C	-0.0451905	-0.0453572	0.801077	0.740108	-0.228358	0.199236	0.860388	0.820944	0.195318	0.919365	0.846662	-3.69739	NA	NA	1.30381	0.654341	1.40678	0.776505	0.625368	2.63376	0.633996	0	-0.662176	-0.605238	0	0	NA	0.607948	NA	0.6316	NA	NA	-0.376574	0.457814	-0.412209	0.459354	0.294503	0.0680739	NA	-1.49752	-0.0597236	-0.642638	-0.0139826	NA	0	0.632346	0.636608	-2.10671	0.47408
YBL046W	-0.102973	-0.103353	-0.118689	0.0118292	0.416495	0.122756	-0.418361	-0.440142	0.120342	-0.375387	-0.424194	-3.69739	NA	NA	-0.197278	0.591915	-0.140531	0.713792	0.734969	0.634108	0.745109	0	-0.386787	-0.37511	0	0	NA	0.181913	NA	0.18899	1.43089	NA	-1.8949	-0.417061	-1.91755	-0.418465	0.272108	0.0680739	3.46224	-0.765398	-0.0597236	0.776977	-1.64691	-0.150307	0	-0.0041824	-0.00421029	0.159577	-0.442455
YBL047C	-0.725423	-0.728098	0.375156	0.606243	-1.87516	2.03529	-0.580572	-0.627456	1.99527	-0.539627	-0.61296	0	NA	NA	-0.454113	0.113576	-0.405276	0.23326	0.0437731	1.03853	0.0443771	0	-0.2882	-0.179172	0	-5.47698	NA	-2.40799	NA	-2.50168	0.866087	NA	-2.05822	-0.591624	-2.07948	-0.593615	-0.563476	0.0680739	0.69531	1.0649	-0.0597236	2.33849	0.399728	-1.92022	0	-1.65266	-1.6638	0.552581	0.432499
YBL049W	0.197246	0.197973	-0.0741234	-0.102195	0.157012	-0.0884998	-0.131656	-0.200037	-0.0867598	-0.085094	-0.18223	0	NA	NA	-0.875016	-0.698947	-0.839141	-0.58299	-0.00470846	-0.321886	-0.00477398	0	-0.494659	-0.52732	0	0	NA	-0.540069	NA	-0.561081	-0.0397253	NA	-0.157525	0.2418	-0.195032	0.242613	-0.355818	0.0680739	0.28174	-0.0332782	-0.0597236	0.0931108	0.796814	-0.176528	0	0.152601	0.15363	0.00568309	-1.79117
YBL051C	0.204807	0.205562	0.0598362	0.868573	0.221419	-0.791037	-0.146294	0.0494138	-0.775483	-0.0999147	0.0691542	0	NA	NA	-0.272099	-0.190588	-0.217657	-0.0722998	-1.38085	0.348694	-1.3999	0	-2.22692	-1.9681	0	0	NA	-1.54479	NA	-1.60489	-0.0716951	NA	-0.99222	-1.86323	-1.02259	-1.8695	-1.16978	0.0680739	0.451003	-0.0332782	-0.0597236	1.68751	-1.63182	-0.635394	0	-3.60602	-3.63032	1.69309	-0.122221
YBL052C	0.273116	0.274124	-0.651549	-0.969981	0.327332	0.746868	0.0625092	-0.132268	0.732183	0.111501	-0.113935	0	NA	NA	-1.01112	0.196646	-0.979436	0.316711	0.311039	0.606823	0.315331	0	0.0566881	0.104468	0	0	NA	-1.14408	NA	-1.18859	0.716895	NA	-0.675468	-0.451423	-0.708547	-0.452942	-0.21894	0.0680739	0.34256	-0.0332782	-0.0597236	0.325546	-0.278826	-0.0585336	0	-0.777738	-0.782981	-0.109106	-0.423766
YBL054W	-0.121773	-0.122221	0.721464	1.0782	-0.163057	0.0470465	0.282469	0.220974	0.0461213	0.334213	0.242044	0	NA	NA	-1.35059	0.626957	-1.32937	0.748996	0.480259	0.500713	0.486885	0	0.104347	0.103253	0	0	NA	0.0487442	NA	0.0506408	-0.0823518	NA	-1.81177	0.144563	-1.83513	0.145049	0.257197	0.0680739	0.305092	-0.0332782	-0.0597236	1.02476	1.39567	-0.307632	0	-0.102891	-0.103585	-0.495644	-1.04509
YBL055C	-0.140044	-0.140561	0.540433	0.692611	-0.0942273	0.0448574	0.492502	0.46293	0.0439757	0.546875	0.485874	0	NA	NA	-0.542269	0.424217	-0.496147	0.545326	0.606954	1.04996	0.615327	0	0.351376	0.330692	0	0	NA	0.397009	NA	0.412454	0.514419	NA	-0.99482	0.142136	-1.02517	0.142614	0.112704	0.0680739	-0.0308596	-0.399338	-0.0597236	0.0595988	-0.512482	-0.150307	0	0.26121	0.262971	0.313102	-0.465542
YBL056W	-0.039124	-0.0392681	0.0528572	0.461087	-0.602358	0.323121	-0.0759326	-0.0207893	0.316767	-0.0286727	-0.00159291	0	NA	NA	-0.0498073	2.34754	0.0114801	2.47747	1.1281	0.289037	1.14367	0	0.187254	0.0215734	0	0	NA	0.249343	NA	0.259044	0.365226	NA	-1.41734	0.148672	-1.44408	0.149172	-0.154086	0.0680739	0.0236329	1.0649	-0.0597236	0.73094	1.17632	0.295449	0	0.161896	0.162987	0.0663253	-0.0103455
YBL057C	0.670825	0.673299	-0.0205869	-0.0522474	0.565229	-0.106689	-1.2467	-1.12794	-0.104591	-1.21409	-1.11732	-3.69739	NA	NA	-1.38809	-0.42778	-1.36801	-0.310579	0.685087	1.28186	0.694539	0	-0.573544	-0.507989	0	0	NA	-2.49219	NA	-2.58915	0.684925	NA	-1.76497	-2.0824	-1.78873	-2.08941	-0.820103	0.0680739	-0.263694	-0.0332782	-0.0597236	0.0962679	-0.235485	1.13452	0	-0.635593	-0.639877	0.564482	-0.0408687
YBL058W	-0.138809	-0.139321	-2.90476	-2.54834	-0.24132	2.02566	-2.04916	-2.01815	1.98583	-2.0266	-2.01443	-3.69739	NA	NA	-1.01779	-0.998885	-0.986311	-0.884305	-0.595244	-0.873241	-0.603457	0	1.01038	0.895407	-8.66622	-5.47698	NA	-3.96459	NA	-4.11884	NA	NA	-0.413366	-1.56058	-0.448686	-1.56583	-0.687086	2.53911	-0.654151	-0.0332782	-0.0597236	-0.530151	-2.67416	NA	0	-3.77471	-3.80016	0.721356	1.09295
YBL059W	-0.00349998	-0.00351288	0.154526	0.184848	0.889851	1.94129	0.890795	0.884208	1.90312	0.950153	0.910416	0	NA	NA	0.366779	0.10389	0.440896	0.223529	0.1942	0.244281	0.19688	0	-0.684013	-0.607178	0	0	NA	0.273846	NA	0.2845	-0.636496	NA	-0.891291	-0.135794	-0.922524	-0.136251	0.0444014	0.0680739	0.267753	-0.0332782	-0.0597236	0.495532	1.18705	0.0332397	0	0.135602	0.136516	-0.713377	0.863186
YBL060W	0.0833141	0.0836213	-0.581551	-0.484301	0.0492622	-0.118522	-0.646956	-0.624357	-0.116192	-0.606843	-0.609837	0	NA	NA	-0.0901401	-0.458176	-0.0300944	-0.341115	0.769147	0.124306	0.779759	0	-0.751363	-0.795029	0	0	NA	-0.138339	NA	-0.143721	0.0561843	NA	-0.857067	-0.459018	-0.888593	-0.460563	-0.0314772	0.0680739	0.188836	-0.0332782	-0.0597236	0.217216	-0.761462	0.544548	0	-0.287607	-0.289546	0.617715	0.620294
YBL061C	0.405009	0.406503	-1.39621	-0.99806	0.41397	0.705171	-1.7509	-1.8075	0.691305	-1.7246	-1.80215	0	NA	NA	0.0900542	1.3045	0.155649	1.42965	-1.06335	0.740604	-1.07802	0	-1.55662	-1.46771	0	0	NA	-2.12053	NA	-2.20304	-0.178261	NA	-1.71233	-2.39977	-1.73654	-2.40785	-0.2833	0.0680739	-0.201534	-0.0332782	-0.0597236	0.700649	-2.12437	-2.70685	0	-0.625501	-0.629717	0.679505	-2.78511
YBL063W	-0.152642	-0.153205	-0.243996	0.042312	0.735901	-0.151866	-1.34609	-1.00348	-0.14888	-1.31473	-0.991892	0	NA	NA	-1.60708	0.0120031	-1.59375	0.131221	-0.784278	-1.1662	-0.795099	0	-1.55737	-1.57294	0	0	NA	-1.7265	NA	-1.79368	0.823461	NA	-0.226225	-1.13968	-0.263145	-1.14351	-1.31934	0.0680739	0.211987	-0.0332782	-0.0597236	0.588438	-0.414523	0.33478	0	-1.47301	-1.48294	2.30175	-0.627922
YBL064C	0.39465	0.396106	-0.297525	-0.332022	0.166917	0.425633	0.0300912	-0.131464	0.417264	0.0786778	-0.113125	0	NA	NA	-0.565129	-0.38127	-0.519711	-0.263856	-0.885996	-0.830145	-0.89822	0	-0.350427	-0.371204	0	0	NA	0.304423	NA	0.316267	-0.284828	NA	-1.74725	-0.554165	-1.77117	-0.55603	0.16728	0.0680739	0.184212	2.16308	-0.0597236	1.05894	0.686576	-0.137196	0	0.53023	0.533805	-1.04372	-0.64784
YBL066C	-0.0663665	-0.066611	0.344657	0.555363	-0.15875	-0.159126	0.354774	0.224041	-0.155998	0.407424	0.245134	0	NA	NA	-0.187474	-0.103202	-0.130426	0.0154878	0.387216	1.12116	0.392558	0	0.368814	0.427936	0	0	NA	0.417904	NA	0.434162	-0.220888	NA	-2.02383	-0.00316103	-2.04537	-0.00317259	0.0730368	0.0680739	-0.443525	0.698841	-0.0597236	0.192246	0.0166247	-0.923824	0	0.171093	0.172246	-0.663291	0.662781
YBL067C	-0.360041	-0.361369	0.527567	0.707381	-1.36904	-1.1257	-0.0238801	-0.0341494	-1.10357	0.0240312	-0.015056	0	NA	NA	-0.498059	0.214869	-0.450575	0.335018	0.672137	0.536388	0.68141	0	0.111548	0.131249	0	0	NA	0.490499	NA	0.509582	-0.838972	NA	0.193231	0.621589	0.152724	0.62368	-0.013487	0.0680739	0.319127	-1.13146	-0.0597236	-1.25713	-0.111883	-0.137196	0	-0.127218	-0.128076	-0.262565	-3.54825
YBL068W	-0.851166	-0.854305	-0.739679	-1.03394	1.39318	-0.184046	0.175049	0.0149412	-0.180427	0.225449	0.0344146	0	NA	NA	-2.43232	-1.26175	-2.4444	-1.14838	0.396844	0.506152	0.402319	0	0.60538	0.627562	0	0	NA	-1.41751	NA	-1.47266	-0.657809	NA	0.279041	-0.227381	0.2378	-0.228146	-2.16545	0.0680739	0.565309	-0.0332782	-0.0597236	0.159004	-0.158679	0.374112	0	-2.25804	-2.27326	1.03299	-0.144919
YBL069W	-0.333883	-0.335114	0.195193	0.275461	-0.350399	0.462116	-0.314551	-0.298731	0.453029	-0.270278	-0.281687	0	NA	NA	-0.45523	1.26297	-0.406428	1.38792	0.0440881	-0.714678	0.0446961	0	0.423037	0.0632517	0	0	NA	-0.137754	NA	-0.143113	0.908714	NA	-0.892491	-0.662836	-0.923713	-0.665067	0.0743612	0.0680739	0.555738	-0.0332782	-0.0597236	0.464241	0.399355	-0.923824	0	-0.283017	-0.284925	0.644688	0.255698
YBL071C	0.180571	0.181237	-0.726442	-0.622066	0.27686	0.0713517	-0.508237	-0.415982	0.0699482	-0.466388	-0.399847	0	NA	NA	-0.222998	-0.43745	-0.167044	-0.320294	0.110789	0.617992	0.112318	0	0.785725	0.36886	0	0	NA	0.308223	NA	0.320215	0.535732	NA	0.737819	0.517577	0.692655	0.519318	0.367023	0.0680739	0.0646907	-0.0332782	-0.0597236	0.230684	0.608464	0.636321	0	0.0423436	0.0426291	0.182819	NA
YBL071C-B	-0.527154	-0.587761	-0.897643	-0.283479	-0.852388	2.19383	-0.0591656	-0.0257022	3.08514	0.291771	0.224826	NA	0.343687	0.114014	1.10067	0.412171	0.254294	0.309296	2.14669	-0.471492	2.27795	NA	-0.202837	-0.26236	NA	NA	-2.18275	-2.36606	-2.08064	-1.86175	NA	NA	0.214108	0.453572	0.208118	0.273211	0.212665	NA	NA	NA	NA	NA	NA	NA	NA	-0.464406	-0.336025	0.609356	NA
YBL071W-A	0.48695	0.358816	-1.95536	-1.66475	0.00558386	0.887503	-1.17227	-1.52208	1.23419	-0.618691	-1.02514	NA	0.156205	-0.140397	0.505653	-0.3585	0.437571	0.0903815	1.50013	-0.751859	1.86246	NA	0.444395	0.553225	NA	NA	-2.66106	-3.84332	-2.38047	-2.41653	NA	NA	-0.366258	0.397912	-0.0817318	0.272846	0.707228	NA	NA	NA	NA	NA	NA	NA	NA	-1.18633	-1.21409	1.09911	NA
YBL072C	-0.580144	-0.582283	-0.600267	-0.328268	-0.0126658	2.08366	0.797828	0.731853	2.04269	0.856022	0.75688	0	NA	NA	0.576203	-0.981586	0.65677	-0.866926	-0.990401	-0.53196	-1.00407	0	1.25462	1.09406	0	0	NA	-2.56173	NA	-2.6614	1.42023	NA	0.73373	-0.270565	0.688601	-0.271476	0.279248	-0.830486	-1.08998	-0.0332782	-0.0597236	-1.9599	-0.871218	-4.85696	0	-0.556645	-0.560397	-0.49374	-6.93691
YBL075C	-0.0782716	-0.0785604	0.248067	0.237967	-0.0430067	-0.24439	0.0143052	-0.0459717	-0.239585	0.0626938	-0.0269706	0	NA	NA	0.331444	-0.152577	0.404472	-0.0341134	0.207735	0.510829	0.210601	0	0.283961	0.326977	0	0	NA	0.156675	NA	0.162771	0.3226	NA	-0.439403	-0.221871	-0.4745	-0.222618	0.0279785	0.0680739	0.729259	-0.0332782	-0.0597236	0.0360768	-0.018485	0.138123	0	0.368532	0.371016	0.167091	-0.609621
YBL078C	-0.488855	-0.490658	-0.205705	-0.531972	-0.217572	-0.237297	0.0446645	-0.0538624	-0.232631	0.093433	-0.0349221	0	NA	NA	0.129234	0.559642	0.196035	0.681372	-0.132642	0.0529369	-0.134471	0	-0.205896	-0.289438	0	0	NA	-0.416431	NA	-0.432632	-1.65953	NA	-0.284999	-0.243676	-0.321416	-0.244496	-0.227444	0.0680739	0.989582	-0.0332782	-0.0597236	0.157831	0.847089	-1.19914	0	0.225265	0.226783	-0.750683	-1.08118
YBL079W	0.0219935	0.0220744	-0.242297	-0.109386	-1.83226	1.12073	-1.28752	-0.814972	1.09869	-1.25542	-0.801929	-0.924347	NA	NA	-0.468972	-0.0872243	-0.420593	0.031539	-2.96812	-1.86896	-3.00907	0	1.83619	0.807799	0	0	NA	-0.886746	NA	-0.921246	NA	NA	-0.505997	-1.085	-0.540524	-1.08865	-0.73849	0.0680739	1.4039	-0.0332782	-0.0597236	-0.175175	-0.784813	NA	0	-2.5298	-2.54685	1.56445	0.804468
YBL080C	0.190877	0.191582	-0.00851022	-0.196482	-0.324334	0.782486	0.175392	-0.0436758	0.767101	0.225796	-0.0246564	-3.69739	NA	NA	0.302022	0.51089	0.374145	0.632396	-0.474003	-0.341929	-0.480542	0	-0.139781	-0.140791	0	0	NA	-0.48827	NA	-0.507267	NA	NA	-0.487876	0.115781	-0.522559	0.11617	-0.141922	0.0680739	NA	-0.0332782	-0.0597236	-1.34876	-0.0139826	NA	0	0.001258	0.00126617	-0.94163	-0.410897
YBL081W	-0.569486	-0.571587	-0.782557	-0.804973	0.682032	2.34493	0.135929	-0.0503175	2.29883	0.18584	-0.0313493	0	NA	NA	-0.741391	0.247521	-0.701401	0.36782	1.42358	0.700193	1.44322	0	1.41742	0.804274	0	0	NA	-0.483083	NA	-0.501878	-0.966851	NA	-0.905778	-0.622973	-0.936887	-0.62507	-0.919857	0.0680739	1.44508	-0.0332782	-0.0597236	0.624561	-0.0131882	0.832978	0	-1.51146	-1.52165	-1.07426	0.771099
YBL082C	-1.59439	-1.60027	-0.230847	-0.152866	0.0341766	0.811349	-0.0151618	-0.238621	0.795396	0.0328582	-0.221112	-3.69739	NA	NA	-0.472228	-0.504163	-0.423949	-0.387312	1.75502	0.15981	1.77924	0	0.857941	0.717318	0	0	NA	0.0260751	NA	0.0270895	-0.753719	NA	1.03048	0.484705	0.982809	0.486336	-0.0680708	0.0680739	0.666292	-0.0332782	-0.0597236	0.284228	0.421615	-0.976266	0	-0.224493	-0.226007	-0.37433	0.338149
YBL085W	-0.889305	-0.892585	0.534933	0.65922	-0.669245	-0.258985	0.377681	0.312363	-0.253893	0.430617	0.334141	0	NA	NA	0.307324	0.470263	0.37961	0.591583	-0.64696	-0.000145796	-0.655885	0	0.131876	0.0682178	0	0	NA	0.190481	NA	0.197891	1.39892	NA	1.6774	0.932681	1.6242	0.935819	0.18862	0.0680739	0.65181	-0.0332782	-0.0597236	0.377752	0.738474	0.88542	0	0.236254	0.237846	-0.82514	-1.80216
YBL086C	-0.492413	-0.494228	0.122628	0.0859493	-0.136872	-0.135394	-0.0121619	-0.0238593	-0.132732	0.0358953	-0.004687	0	NA	NA	-0.404702	-0.478226	-0.354344	-0.361257	0.356001	-0.265895	0.360912	0	0.414561	0.345778	0	0	NA	-0.224546	NA	-0.233282	-0.444677	NA	0.614306	0.302129	0.570197	0.303144	0.136706	0.0680739	0.239834	-0.0332782	-0.0597236	0.564054	0.586978	0.872309	0	-0.288069	-0.290011	-0.267172	-1.79705
YBL087C	-0.0418705	-0.0420252	-0.187621	-0.0545253	-0.276131	1.36396	0.607669	0.576296	1.33714	0.663484	0.600118	0	NA	NA	1.12965	0.100148	1.22726	0.21977	-0.588969	-0.390343	-0.597094	0	1.01038	0.633399	0	0	NA	-1.00124	NA	-1.0402	-0.274171	NA	0.256728	-0.68807	0.215677	-0.690385	0.396012	-1.27976	-0.901628	-0.0332782	-0.0597236	-1.47305	1.45906	-0.22897	0	-0.0941244	-0.0947589	0.122301	0.889829
YBL088C	0.23859	0.239471	-0.0995679	-0.0870409	0.480781	-0.136601	-0.372936	-0.373038	-0.133915	-0.329393	-0.356571	0	NA	NA	0.255758	-0.42901	0.326456	-0.311815	-1.14811	0.549545	-1.16395	0	-0.0175053	-0.022895	0	0	NA	0.0411924	NA	0.0427946	1.82518	NA	0.198379	-0.109807	0.157828	-0.110178	-0.144503	0.0680739	0.799613	-0.0332782	-0.0597236	0.669316	1.18017	0.308559	0	-0.361684	-0.364122	-0.157117	-0.323531
YBL089W	-1.7881	-1.79469	0.718434	0.627722	0.12024	-0.96361	-1.04015	-1.10036	-0.944663	-1.00496	-1.08953	-0.924347	NA	NA	0.454164	0.204685	0.530971	0.324786	1.16843	0.733752	1.18455	0	1.17971	1.51902	0	-2.73849	NA	-0.182417	NA	-0.189514	-1.02013	NA	-0.427865	0.178117	-0.463061	0.178716	-0.420221	0.0680739	0.503247	-0.0332782	-0.0597236	-0.479788	0.428416	-0.412516	0	0.684818	0.689434	-0.197603	-0.963871
YBL090W	-0.00893122	-0.00896394	0.0292172	-0.387241	0.277885	0.592219	0.576913	0.440289	0.580574	0.632343	0.463057	-3.69739	NA	NA	0.937657	-0.790318	1.02935	-0.674781	1.46377	1.63609	1.48396	NA	-0.0710603	-0.0930152	0	NA	NA	0.525871	NA	0.54633	NA	NA	0.367584	0.10018	0.325586	0.100517	0.260834	NA	NA	-0.0332782	-0.0597236	-1.57964	-0.0139826	NA	NA	0.413767	0.416556	-0.788135	0.149966
YBL091C	-0.748312	-0.751072	-0.715371	-0.479551	0.0677878	0.190977	-0.234697	-0.303934	0.187222	-0.189424	-0.286931	0	NA	NA	-0.439589	-0.184241	-0.390305	-0.0659229	1.29043	0.621149	1.30823	0	-0.104013	-0.0427169	0	0	NA	-0.00423405	NA	-0.00439924	0.0455277	NA	-1.33219	-0.940274	-1.35965	-0.943438	0.394809	0.0680739	-0.581603	-0.0332782	-0.0597236	0.274652	-0.308034	-0.202749	0	-0.185645	-0.186897	-0.583138	-0.73747
YBL091C-A	-0.0787082	-0.141531	-0.0476171	-0.239124	0.476555	0.211712	-0.0968771	-0.323018	0.0338253	0.225582	-0.0660958	0	-0.807361	-0.651399	0.879132	-0.0965704	0.639213	-0.120662	-0.615981	-0.581737	-0.2248	0	0.230946	0.343725	0	0	0.347783	0.501903	0.281153	0.432839	-0.156948	NA	-0.226351	0.438052	-0.630603	0.440826	0.104716	0.0680739	-0.210437	-0.0332782	-0.0597236	-0.293918	-0.423071	0.62321	0	0.541603	0.432584	-0.0324873	-2.94439
YBL093C	-2.03137	-2.38842	-2.4225	-2.26771	-2.00423	1.03675	-2.08769	-2.38448	1.43521	-2.23764	-2.48503	-1.84869	-3.56641	-3.68077	0.0278435	-0.849876	-0.069212	-0.786959	1.37607	-1.16578	1.52208	0	-0.281111	-0.117925	0	0	-1.50835	-1.72383	-1.34103	-1.26528	NA	NA	1.39982	-1.18627	1.21653	-0.88364	-0.184284	13.0972	NA	-0.0332782	4.37475	1.00599	-2.99599	NA	0	-4.1926	-3.99483	0.380123	0.733463
YBL095W	0.0572901	0.0575014	-0.386139	-0.662439	0.10435	0.492004	-0.109532	-0.315927	0.48233	-0.0626931	-0.299017	0	-0.0447843	-0.0450677	0.0393711	-0.500869	0.103406	-0.384004	0.145321	0.0484584	0.147327	0	0.0338168	-0.116999	0	0	0.277981	0.548324	0.279154	0.569657	0.503762	NA	-0.662997	-0.323129	-0.696182	-0.324217	0.40433	0.0680739	-0.0828333	-0.0332782	-0.0597236	0.21676	0.330908	0.675652	0	0.261203	0.262964	-0.641466	-0.103467
YBL098W	-1.94617	-1.95335	-0.582739	-0.557414	2.7779	-0.650021	-0.0116011	-0.245081	-0.637239	0.0364633	-0.227623	0	-1.97751	-1.99003	-1.58291	-1.7605	-1.56883	-1.64941	2.4659	0.391362	2.49992	0	0.82341	0.83999	0	0	-2.03799	-0.889752	-2.04659	-0.924369	-0.700436	NA	2.52055	-0.778259	2.46014	-0.780878	-2.8785	0.0680739	-0.933316	-0.0332782	-4.4942	-0.137816	0.031295	1.18696	0	-1.02425	-1.03115	1.53858	-1.17598
YBL099W	0.0919524	0.0922917	0.246932	-0.0445071	0.421612	0.932492	0.569083	0.491798	0.914156	0.624414	0.514966	-3.69739	1.21073	1.21839	0.651765	-0.128872	0.734658	-0.0102997	-1.09512	0.95383	-1.11023	0	1.00515	0.977674	0	0	0.536345	0.589285	0.538609	0.612212	NA	NA	-1.61841	0.411762	-1.64343	0.413146	-0.00539772	-0.381201	NA	-0.0332782	-0.0597236	-1.99738	-0.0139826	NA	0	0.477336	0.480554	-1.30032	1.34981
YBL100W-C	0.556428	0.713161	0.649119	1.08036	-0.947577	0.223539	-0.299156	-0.170621	0.543128	0.0374622	0.0947826	NA	0.420219	-0.13425	0.0764488	0.140248	0.0694346	-0.333579	0.12133	-0.389657	-0.309275	NA	-0.458104	-0.320405	NA	NA	-0.127466	0.27604	0.1205	0.260473	NA	NA	-0.657259	-0.201725	-0.192418	-0.0223659	0.19695	NA	NA	NA	NA	NA	NA	NA	NA	-0.482137	-0.0314237	0.446199	NA
YBL101C	-0.0639772	-0.0642135	0.289309	0.226598	0.733491	1.00907	0.953303	0.97926	0.989225	1.01344	1.0062	0	-0.0217022	-0.0218396	0.0459504	0.0613109	0.110187	0.180754	0.232385	-0.216655	0.23559	NA	0.612437	0.42834	0	NA	-0.0497958	0.30593	-0.0500054	0.317832	0.450479	NA	-0.590277	-0.286673	-0.624084	-0.287638	-1.77959	NA	-0.740151	-0.0332782	-0.0597236	0.0596456	-0.844768	-0.858272	NA	0.26065	0.262407	-0.416234	-0.452349
YBL102W	-0.828893	-0.83195	-0.623586	-0.889127	1.90833	0.0960712	0.31776	0.278868	0.0941823	0.369946	0.300386	0	-0.415845	-0.418479	-1.05668	-0.918699	-1.0264	-0.803751	1.19725	-0.122711	1.21377	0	1.41763	1.37391	0	0	-0.349715	-0.244147	-0.35119	-0.253646	-0.977508	NA	1.99255	0.697804	1.93665	0.700151	-1.78068	0.0680739	-0.673447	-0.0332782	-3.01604	-0.0620045	-0.419863	0.426554	0	-0.503745	-0.507141	-0.15941	-0.477635
YBL103C	0.655478	0.657895	0.39426	0.294391	0.814672	0.9453	0.590075	0.475055	0.926714	0.64567	0.498093	0	0.139879	0.140765	-0.746055	0.0842792	-0.706208	0.203828	0.843523	0.840713	0.855161	0	0.547106	0.612182	0	0	-2.07729	-2.24091	-2.08606	-2.32809	0.695581	NA	-0.302586	0.210073	-0.338853	0.210779	0.178528	0.0680739	-0.61369	-0.0332782	-0.0597236	-0.630404	-1.98657	-1.34336	0	0.216045	0.217501	-0.34953	-0.797416
YBL104C	0.0489054	-0.0577934	0.0616245	-0.0508747	-0.156556	-0.093201	0.350184	0.188691	0.18312	0.178096	-0.040898	0	0.144058	0.343585	0.0701335	-0.514214	0.234285	-0.574215	-1.50116	-1.53089	-0.945643	0	0.942335	0.966444	0	0	0.15793	0.532272	0.0983445	0.4597	0.866087	NA	-0.482238	-1.00988	-0.971695	-1.14082	0.165695	0.0680739	-1.44889	-0.0332782	-0.0597236	0.222383	-1.1201	-0.635394	0	0.0871719	0.230269	-0.207182	-1.12819
YBL106C	-0.647924	-0.650313	-0.19924	-0.358975	1.96102	0.479213	0.110724	-0.012715	0.46979	0.160319	0.0065441	0	-0.591905	-0.595653	-0.360765	-0.835058	-0.309054	-0.719725	0.777969	-0.0995007	0.788702	0	-0.0168926	-0.0551205	0	0	-0.306909	-0.154272	-0.308203	-0.160273	-0.721749	NA	1.05464	0.0222472	1.00677	0.0223217	-1.15095	0.0680739	-0.674836	-0.0332782	-0.0597236	0.117895	-1.28255	-0.386295	0	-0.873373	-0.87926	1.03297	0.0935108
YBL107C	0.524095	0.526029	0.697702	1.24024	-1.2546	-0.294795	0.0668054	0.73639	-0.288998	0.115851	0.761453	0	0.0120485	0.0121248	-0.254537	0.0542925	-0.199554	0.173704	-1.11171	-0.436948	-1.12704	0	-2.62795	-2.88487	0	0	-0.260876	-0.954731	-0.261976	-0.991875	0.0881541	NA	2.51025	-0.0938857	2.44993	-0.0942024	-0.4591	0.0680739	-0.990293	-0.0332782	-0.0597236	-0.0293994	0.726765	-0.176528	0	-0.0818758	-0.0824282	1.69437	0.281565
YBR001C	1.25073	1.25534	-0.246985	0.253491	-0.646717	-1.11645	-0.310162	-0.0191406	-1.0945	-0.265834	6.89764e-05	0	0.887538	0.893158	-1.30951	0.00643553	-1.28702	0.125628	-1.5541	-0.144011	-1.57554	0	-2.05999	-2.27341	0	0	-1.16908	-1.17098	-1.17402	-1.21654	-0.5619	NA	1.47509	-1.6739	1.42362	-1.67953	-1.39756	0.0680739	-0.145369	-0.0332782	-0.0597236	0.0735124	0.333192	-1.02871	0	-0.308861	-0.310942	2.7405	-0.337047
YBR003W	-0.366188	-0.367538	0.518182	0.277495	0.225958	0.881631	0.420893	0.296841	0.864296	0.47437	0.318498	-3.69739	0.687873	0.692229	0.766721	-0.26979	0.853154	-0.151865	-0.299044	2.55399	-0.30317	NA	0.516864	0.386457	0	NA	0.342545	0.570277	0.343991	0.592463	NA	NA	-4.07161	0.548927	-4.07565	0.550773	0.365395	NA	NA	-0.0332782	-0.0597236	-0.634805	-0.0139826	NA	NA	0.837834	0.843481	-2.7717	-0.258152
YBR005W	-0.202649	-0.203396	-0.41267	-0.373459	0.832783	0.445377	-0.217744	-0.322846	0.43662	-0.172259	-0.30599	0	-0.520536	-0.523832	0.156552	0.131358	0.224194	0.251123	0.0414963	0.114085	0.0420689	0	0.115605	-0.0167725	0	0	0.0638228	0.163645	0.0640925	0.170012	1.23907	NA	0.0271903	-0.0488904	-0.0118969	-0.0490552	-0.0315752	0.0680739	-0.826311	-0.0332782	-0.0597236	0.428542	0.850224	0.478995	0	0.0381708	0.0384282	0.72858	0.705526
YBR006W	-0.156898	-0.157476	0.61635	0.635387	-0.656403	-0.581532	0.0704636	0.0706751	-0.570098	0.119555	0.09058	0	-0.091928	-0.0925098	0.561181	0.0325744	0.641285	0.151887	-0.0499525	0.144062	-0.0506421	0	-0.0163831	-0.31214	0	0	-0.143608	-0.234879	-0.144213	-0.244017	-0.455333	NA	-0.412689	-0.00934349	-0.448015	-0.00937544	0.141505	0.0680739	0.474428	-0.0332782	-0.0597236	-0.412105	0.442974	-0.478068	0	0.3547	0.357091	0.44699	-0.290809
YBR007C	0.21723	0.218032	0.485426	0.664528	-0.562982	-0.60904	0.00684009	0.0323429	-0.597064	0.0551358	0.0519509	0	-0.0622993	-0.0626938	-0.195771	-0.00222229	-0.138978	0.116931	-0.137839	-0.124053	-0.139741	0	0.445199	0.251487	0	0	0.017354	0.0860936	0.0174279	0.0894436	1.27104	NA	-0.820605	-0.126886	-0.852443	-0.127313	-0.0891731	0.0680739	-0.619249	-0.0332782	-0.0597236	0.115738	-0.878542	1.06897	0	-0.425955	-0.428826	0.511818	0.50331
YBR008C	-0.0199582	-0.0200319	0.821756	0.882876	-0.562659	-0.449631	0.184251	0.251534	-0.44079	0.234767	0.27284	0	-0.577378	-0.581034	-0.784003	0.0808485	-0.745325	0.200382	0.386177	-0.317104	0.391505	0	-0.0979467	-0.151977	0	0	-0.0130001	0.179231	-0.0130543	0.186204	-1.21195	NA	-0.336441	-0.134317	-0.372418	-0.13477	0.094338	0.0680739	-1.15844	-0.0332782	-0.0597236	-0.0424358	-2.38344	-0.307632	0	0.1746	0.175777	0.238724	0.692269
YBR009C	-0.129328	-0.129805	-0.735384	-0.457745	0.187894	1.61742	-0.836105	-0.730826	1.58562	-0.798359	-0.71713	0	-0.684755	-0.689091	-0.205778	-0.0486904	-0.149294	0.0702488	0.0313237	-1.70002	0.0317563	0	-0.184292	-0.445317	0	0	-0.0634069	-0.0543093	-0.063674	-0.0564221	-1.45706	NA	0.89725	-0.323115	0.850723	-0.324202	0.0579486	0.0680739	-0.0814436	-0.0332782	-0.0597236	0.353107	-1.01969	0.308559	0	-0.844482	-0.850175	0.738646	0.811129
YBR010W	0.367615	0.368971	-0.788398	-0.555882	0.536815	1.93789	-0.463932	-0.298386	1.89978	-0.421527	-0.28134	0	-0.417015	-0.419655	-0.166815	-0.1107	-0.10913	0.00795501	0.450287	-0.754934	0.456499	0	0.152602	-0.816889	0	0	-0.074567	-0.0464131	-0.0748813	-0.0482192	-0.359424	NA	-0.36394	-0.358476	-0.399683	-0.359682	-0.0956379	0.0680739	-1.06673	-0.0332782	-0.0597236	0.372305	-0.689116	-0.858272	0	-0.563554	-0.567353	0.922051	1.0268
YBR013C	0.0921131	0.0924528	0.675151	0.924541	-0.388728	0.493487	-0.454032	-0.319803	0.483784	-0.411505	-0.302924	0	0.110774	0.111475	-0.593907	0.0406205	-0.549376	0.15997	0.0360973	0.385567	0.0365956	0	-1.65565	-1.64193	0	0	0.122246	0.268699	0.122762	0.279152	0.109467	NA	-0.54955	-0.868813	-0.583705	-0.871736	0.279009	0.0680739	-0.904133	-0.0332782	-0.0597236	-0.0549603	0.445573	-0.464958	0	0.49523	0.498568	-0.0281742	0.853098
YBR014C	0.102393	0.102771	0.210767	0.571754	-0.506536	0.336482	0.339103	0.846871	0.329867	0.391557	0.87279	0	0.202741	0.204025	-0.178464	-0.124244	-0.121139	-0.00565157	-2.50937	-0.28598	-2.54398	0	-0.141525	-0.33664	0	0	0.134298	-0.0270234	0.134865	-0.028075	0.0135578	NA	0.000104381	0.452245	-0.038751	0.453766	-0.992423	0.0680739	-0.795738	-0.0332782	-0.0597236	-0.328975	-1.29028	0.88542	0	0.591535	0.595522	0.30478	-1.0674
YBR015C	-1.62868	-1.63468	-1.54118	-1.25992	-0.401027	0.928794	-1.52868	-1.62519	0.910531	-1.4996	-1.61842	0	-0.679311	-0.683612	-0.787919	0.952709	-0.749362	1.07624	-0.058876	0.584079	-0.0596879	0	-0.0588132	-0.216397	0	0	-0.914605	-0.923912	-0.918465	-0.959857	-1.65953	NA	2.11135	-1.49893	2.05444	-1.50397	-1.65246	0.0680739	-0.476112	-0.0332782	-0.0597236	0.130575	1.0012	-0.727167	0	-0.142449	-0.14341	2.17992	-0.264942
YBR016W	-0.533082	-0.535048	-0.143299	-0.349412	0.488709	-0.30063	0.547105	0.736488	-0.294719	0.602161	0.761551	0	-0.0238538	-0.0240049	-1.26542	0.657843	-1.24157	0.780023	-1.10137	0.140567	-1.11656	0	-0.722279	-0.810176	0	0	-0.230439	-0.932744	-0.231411	-0.969033	-0.945538	NA	0.549846	0.349587	0.50629	0.350763	-0.286115	0.0680739	-0.972227	-0.0332782	-0.0597236	0.311154	0.0774947	0.282338	0	-3.00495e-06	-3.21656e-06	0.965416	0.19976
YBR017C	NA	NA	NA	NA	NA	NA	NA	NA	NA	NA	NA	NA	NA	NA	NA	NA	NA	NA	NA	NA	NA	NA	NA	NA	NA	NA	NA	NA	NA	NA	NA	NA	NA	NA	NA	NA	NA	NA	NA	NA	-0.0597236	NA	NA	NA	NA	NA	NA	NA	NA
YBR018C	0.0111625	0.0112035	0.443797	0.190733	-1.23603	-0.929617	0.531133	0.622849	-0.911339	0.58599	0.647032	0	0.377063	0.37945	-0.626094	0.401332	-0.582553	0.522335	-1.3661	-0.806053	-1.38495	0	-1.43537	-1.78586	0	0	-0.303467	-0.0329537	-0.304747	-0.0342356	-0.00775544	NA	-0.314348	-0.206127	-0.350515	-0.206821	-0.453825	0.0680739	-0.560883	-0.0332782	-0.0597236	0.874069	1.84774	-0.635394	0	0.0568691	0.0572519	1.10951	1.0753
YBR019C	-0.0185589	-0.0186272	0.361068	0.101276	-1.37427	-0.661956	0.674767	0.913544	-0.648941	0.731421	0.939979	0	-0.000650909	-0.000654659	-0.226267	0.296357	-0.170414	0.416879	-0.303676	-0.0995488	-0.307866	0	-0.791907	-1.09629	0	0	-0.120691	0.277364	-0.1212	0.288155	-0.0184121	NA	0.360358	-0.427765	0.318422	-0.429205	-0.41074	0.0680739	-0.491399	-0.0332782	-0.0597236	0.14466	-0.497181	-0.150307	0	-0.384966	-0.387562	0.805115	0.829753
YBR020W	-0.606552	-0.859912	-1.42667	-1.02628	1.99748	1.21453	-0.265795	-0.441607	1.34081	0.123435	-0.187525	0	-1.20113	-1.19499	-1.05309	-1.51272	-1.0041	-1.33718	1.39964	-0.322323	1.43189	0	0.173774	0.100224	0	0	-0.838539	-0.997311	-0.731292	-0.783416	-0.295484	NA	0.916032	0.225598	1.04354	0.282581	-0.878106	0.0680739	-0.372351	-0.0332782	-0.0597236	0.0812544	0.499446	-0.360074	0	-1.38486	-0.907995	0.988114	0.128819
YBR021W	-2.27842	-2.28682	-0.281316	0.222183	-0.138905	-1.49871	-1.44813	-1.27774	-1.46924	-1.41805	-1.26828	-0.924347	-2.91555	-2.93401	0.193084	-0.838841	0.261851	-0.723526	2.08868	0.61079	2.1175	NA	1.2833	1.19595	0	NA	-0.513081	-0.637349	-0.515246	-0.662146	NA	NA	1.91454	0.219208	1.85932	0.219946	-1.81709	NA	NA	-0.0332782	-0.0597236	0.405309	-1.36668	NA	NA	-0.533994	-0.537594	0.208527	0.0461741
YBR022W	-0.299439	-0.300543	0.393751	0.310398	-1.17587	-0.664453	-0.458281	-0.140034	-0.651389	-0.415806	-0.121761	0	-0.229503	-0.230957	-0.662838	0.597305	-0.620429	0.719207	0.484051	0.294103	0.49073	0	-1.57567	-1.8255	0	0	-0.317956	-0.0660841	-0.319298	-0.0686556	0.00290118	NA	-0.1279	-0.48854	-0.165661	-0.490184	-0.410821	2.76375	-0.426084	-0.0332782	-0.0597236	0.253035	-0.995922	-0.858272	0	-0.586359	-0.590312	-0.147016	0.214957
YBR023C	-0.991537	-0.995193	-1.03499	-0.523211	1.43646	-0.357491	-1.85674	-1.83464	-0.350462	-1.83176	-1.82949	0	-0.646275	-0.650367	-0.549668	-0.764679	-0.503774	-0.649023	-0.232708	0.694734	-0.235918	0	-2.07794	-1.72424	0	0	-2.07635	-2.12066	-2.08511	-2.20317	0.034871	NA	0.181539	-2.73041	0.141131	-2.7396	-1.47191	0.0680739	-0.805466	0.332782	-0.0597236	1.44444	-1.60914	-2.20865	0	-1.26815	-1.27669	1.12976	-1.12373
YBR024W	-0.0431537	-0.0433125	0.5234	0.931762	-0.452734	0.457032	0.0792104	0.14585	0.448045	0.128411	0.166338	0	0.140095	0.140982	0.0264041	0.66904	0.090039	0.791271	-0.586402	0.794376	-0.594491	0	-0.816054	-0.99061	0	0	-0.12907	-0.0267899	-0.129615	-0.0278325	0.35457	NA	-0.81818	-0.379221	-0.850038	-0.380498	0.163512	0.0680739	-0.770724	-0.0332782	-0.0597236	-0.114201	-0.651345	0.203676	0	0.0782497	0.0787772	0.505277	1.28973
YBR025C	0.445669	0.447313	-0.263501	-0.0661352	0.0607255	1.34638	-0.115582	-0.272827	1.3199	-0.0688192	-0.255583	0	-1.2093	-1.21696	0.00986252	-0.58847	0.0729875	-0.472007	0.188764	-0.315356	0.191368	0	0.634924	0.185586	0	0	0.552354	0.266371	0.554686	0.276734	-1.03079	NA	-0.380787	-0.472945	-0.416385	-0.474537	0.0555895	0.0680739	-0.836039	-0.0332782	-0.0597236	-0.493685	-0.912282	-0.635394	0	-0.0825631	-0.0831193	0.330779	1.09903
YBR026C	-0.0270256	-0.0271251	-0.156534	-0.3054	-0.577645	2.04811	0.73223	1.30446	2.00784	0.789604	1.33392	-1.84869	0.346699	0.348895	0.329033	-1.08979	0.401987	-0.975625	-0.422892	-0.504856	-0.428726	0	1.67929	1.56902	0	0	0.587149	0.418059	0.589627	0.434324	-0.210231	NA	-1.23863	0.77172	-1.26689	0.774316	-0.203365	0.0680739	-1.65734	-0.0332782	-0.0597236	NA	-1.70228	-1.22536	0	0.765258	0.770416	-0.48946	0.270183
YBR027C	-0.0582473	-0.0584619	0.54158	0.433472	-0.634122	0.0476374	0.0500051	0.186857	0.0467005	0.0988406	0.207662	0	0.087814	0.0883699	1.79397	-0.424538	1.91204	-0.307323	-0.919161	0.981277	-0.931841	0	-0.24633	-0.283608	0	0	0.046381	-0.0676728	0.0465771	-0.0703062	1.03659	NA	0.128588	0.447703	0.0886344	0.449209	0.234582	0.0680739	1.0164	2.16308	4.37475	-0.137649	0.0869601	0.229897	0	0.956596	0.963044	0.579641	NA
YBR028C	-0.828012	-0.831066	-0.804094	-0.699463	2.37316	0.378461	-0.162608	-0.413427	0.371019	-0.116434	-0.397272	0	-1.97357	-1.98607	-1.54933	-1.67138	-1.53422	-1.55989	1.43561	0.30034	1.45541	0	1.90172	1.89424	0	0	-0.963157	-0.298219	-0.967222	-0.309822	0.461136	NA	0.909666	-0.88567	0.863032	-0.888651	-1.4224	0.0680739	-0.774893	-0.0332782	-0.0597236	0.0649753	-0.0324665	-0.0585336	0	-0.644724	-0.64907	0.187767	0.0122235
YBR030W	0.486435	0.488229	0.103682	0.107736	-0.0577737	0.386817	0.0765746	-0.0921257	0.379211	0.125742	-0.0734821	0	-0.136073	-0.136935	0.797508	0.381004	0.88489	0.501915	-0.515398	0.0996201	-0.522508	0	-0.3755	-0.337244	0	0	0.454659	0.308752	0.456578	0.320764	0.461136	NA	-0.779301	0.11112	-0.811491	0.111493	0.561422	0.0680739	NA	-0.0332782	-0.0597236	NA	-0.368235	-0.0323127	0	0.390353	0.392984	-1.2339	0.00523939
YBR031W	0.00560856	0.00562905	-0.543941	-0.830005	0.290079	0.370968	0.154597	0.0672127	0.363674	0.204741	0.0870913	0	-0.426626	-0.429327	0.422308	0.335796	0.498134	0.4565	-0.422497	-1.72258	-0.428326	0	1.23937	1.077	0	0	0.152687	-0.108648	0.153332	-0.112875	0.279973	NA	-0.687648	0.0393732	-0.720623	0.0395051	0.451759	0.0680739	-0.945824	-0.0332782	-0.0597236	-1.43061	-0.535791	0.164344	0	-0.205451	-0.206836	-0.975954	1.6337
YBR032W	1.3154	1.32025	-0.551467	-0.702261	0.407078	-1.78608	-0.33541	-0.477706	-1.75096	-0.291398	-0.462049	0	1.07001	1.07679	-0.573988	-0.49556	-0.528842	-0.378669	0.120488	0.201746	0.12215	-8.39922	-2.23183	-2.23189	0	0	-1.1625	-1.46002	-1.1674	-1.51682	-0.657809	NA	-0.180734	-5.88718	-0.218044	-5.90699	-1.22113	0.0680739	-0.972227	-0.0332782	-0.0597236	-0.104192	1.10064	-1.09426	0	-0.373366	-0.375883	-0.0702615	NA
YBR033W	1.27896	1.28368	-0.0191818	0.051702	0.47489	-0.750828	-0.665478	-0.801888	-0.736064	-0.625597	-0.788742	0	0.862049	0.867508	-0.655652	-0.104289	-0.613021	0.0143953	0.136693	0.429627	0.138578	0	-1.17362	-1.20355	0	0	-0.787981	-0.751068	-0.791305	-0.780289	-0.902911	NA	-0.033466	0.295883	-0.0720347	0.296878	-0.753232	0.0680739	-0.506685	-5.15811	-0.0597236	0.0694186	-0.475482	-0.215859	0	-0.494392	-0.497725	0.069089	0.393892
YBR034C	-1.173	-1.17732	-0.398076	-0.691776	-0.412143	1.4752	0.146448	0.0496985	1.4462	0.196491	0.0694411	0	-1.9367	-1.94896	-0.036623	0.0211984	0.0250705	0.140459	-0.207472	-0.184396	-0.210335	0	0.459822	0.457952	0	0	-0.558107	-0.452983	-0.560462	-0.470606	-0.721749	NA	1.0977	0.0782119	1.04946	0.0784742	-2.33343	0.0680739	-1.04171	-0.0332782	-0.0597236	-0.749444	-0.0288316	-0.596063	0	-1.13351	-1.14115	0.378634	0.131277
YBR035C	-0.271176	-0.184256	-1.32624	-1.03771	1.45541	2.1237	-0.852562	-1.0568	2.44287	-0.793155	-1.00022	0	-1.03027	-1.44048	0.0787858	1.05466	0.113599	1.17576	-1.3834	-0.541221	-0.609665	0	0.801098	0.886229	0	0	0.0735877	-0.398615	0.152687	-0.260973	NA	NA	0.659855	-0.608517	0.553103	-0.448653	-0.634238	0.0680739	NA	-0.0332782	-0.0597236	-0.402654	-3.19869	NA	0	0.139441	0.0489279	0.269026	-2.2893
YBR036C	-9.64127	-9.67683	-4.25278	-4.5794	-8.78994	-7.9125	-7.32189	-6.85035	-7.75692	-7.36531	-6.88406	-3.69739	-0.917795	-0.923606	0.303785	1.00286	0.375962	1.12662	0.0598001	-0.150159	0.0606255	0	-2.3325	-2.22909	0	0	-3.1375	-6.95153	-3.15074	-7.22198	-0.881598	NA	1.80305	0.715563	1.74877	0.71797	-4.16817	0.0680739	-1.86162	2.8952	-0.0597236	-0.120827	2.53259	-0.635394	0	-5.13187	-5.16647	-2.53602	-0.230345
YBR037C	-0.106796	-0.10719	0.372829	0.0589781	0.203987	0.462795	0.632774	0.467248	0.453695	0.688903	0.490226	-3.69739	0.573193	0.576822	0.850718	-0.0799249	0.939738	0.0388708	-0.342773	2.85066	-0.347501	0	0.472842	0.0492584	0	0	0.534641	0.614927	0.536898	0.638851	NA	NA	-3.23242	0.271904	-3.24363	0.272818	0.488589	-1.27976	NA	-0.0332782	-0.0597236	-0.6972	-0.0139826	NA	0	0.972083	0.978636	-2.57014	0.246773
YBR039W	NA	NA	NA	NA	NA	NA	NA	NA	NA	NA	NA	-3.69739	NA	NA	NA	NA	NA	NA	NA	NA	NA	NA	NA	NA	NA	NA	NA	NA	NA	NA	NA	NA	NA	NA	NA	NA	NA	NA	NA	NA	-0.0597236	NA	NA	NA	NA	NA	NA	NA	NA
YBR040W	-0.100108	-0.100477	-0.219662	-0.42958	0.302605	-0.43898	-0.00332738	-0.177487	-0.430349	0.0448411	-0.159505	0	-0.233157	-0.234633	0.139249	0.0680898	0.206359	0.187564	-1.24077	0.935559	-1.25789	0	0.949712	0.856276	0	0	0.159708	0.117906	0.160383	0.122493	1.32432	NA	0.205356	0.19739	0.164745	0.198053	0.317384	0.0680739	0.174948	-0.399338	-0.0597236	0.0557049	-0.508743	-0.543621	0	0.372888	0.375402	-1.11582	0.407214
YBR041W	0.87829	0.881529	-0.165614	-0.484236	-1.42222	-0.913078	-2.16369	-2.59808	-0.895125	-2.14256	-2.59885	0	1.04664	1.05327	-1.12161	0.709011	-1.09333	0.831426	1.10678	0.101041	1.12205	0	-0.0876289	-0.158	0	0	-1.58467	-1.32228	-1.59136	-1.37372	-0.721749	NA	0.180134	-2.00043	0.139739	-2.00716	-2.00334	0.0680739	-0.780839	-0.0332782	-0.0597236	0.16584	-3.66792	0.505216	0	-1.24364	-1.25203	0.220407	-0.339892
YBR042C	0.243083	0.243979	0.108474	0.196685	-0.860269	0.184041	-0.433883	-0.152048	0.180422	-0.391102	-0.133868	0	-0.736601	-0.741266	1.43057	2.2571	1.53745	2.38662	0.0497943	-0.0893187	0.050482	0	-0.711852	-0.725519	0	0	-0.657582	-0.386955	-0.660357	-0.402011	-0.178261	NA	-0.470633	-0.858624	-0.505463	-0.861514	-1.31367	0.0680739	-0.294651	-0.0332782	-0.0597236	NA	-1.00991	-0.189638	0	0.119391	0.120195	0.642692	0.693886
YBR043C	0.199152	0.199886	0.746115	0.474136	-0.651998	0.152444	0.335148	0.524977	0.149446	0.387552	0.548402	0	0.585765	0.589474	0.429756	1.61444	0.505812	1.741	0.512581	0.707529	0.519653	0	-0.720718	-0.792241	0	0	-0.17484	0.174618	-0.175577	0.181412	-1.68084	NA	0.0721013	0.114906	0.0326298	0.115293	-1.03074	0.0680739	0.0600986	-0.0332782	-0.0597236	0.0876578	-1.76378	0.295449	0	0.145099	0.146077	0.539099	0.212823
YBR044C	0.401699	0.40318	0.543893	0.398993	0.698416	1.09233	0.735684	0.463499	1.07085	0.7931	0.486448	-1.84869	-0.242498	-0.244033	-1.12709	-0.54825	-1.09897	-0.431602	0.275382	0.860842	0.279181	0	0.754006	0.740159	0	0	0.458159	0.756599	0.460093	0.786036	-1.48903	NA	-0.721683	0.0782389	-0.754366	0.0785012	-0.0505804	0.0680739	0.724379	-0.0332782	-0.0597236	0.352651	-0.274269	0.400333	0	0.712649	0.717452	-0.858687	-3.59035
YBR045C	-0.252879	-0.253812	-0.0995802	0.163598	0.267803	0.195661	-0.573883	-0.65706	0.191814	-0.532854	-0.642793	0	0.291071	0.292915	-0.221739	0.876524	-0.165746	0.999708	1.02409	-0.50434	1.03822	0	0.146454	0.191406	0	0	0.106346	0.222138	0.106796	0.23078	0.00290118	NA	-0.840627	-0.166849	-0.872293	-0.167411	0.345519	0.0680739	0.729235	-0.0332782	-0.0597236	0.12006	0.241758	-0.0192022	0	0.3839	0.386488	0.255365	-0.783966
YBR046C	0.330626	0.331845	0.325352	0.416716	-0.0499701	-0.466983	-0.215513	-0.240737	-0.457801	-0.17	-0.223245	0	0.676271	0.680553	-0.508843	-0.128175	-0.461692	-0.00960002	0.575277	-0.901781	0.583214	0	-0.449233	-0.488256	0	0	-0.0864593	-0.0568331	-0.0868239	-0.0590446	-0.338111	NA	-1.00134	-0.230704	-1.03164	-0.231481	0.248044	0.0680739	-0.469586	-0.0332782	-0.0597236	-0.0331643	1.54167	-1.33025	0	-0.0571073	-0.057492	-0.224014	1.20095
YBR047W	0.321945	0.323133	0.318867	0.297241	-0.258617	0.485897	-0.453594	-0.44283	0.476343	-0.411061	-0.426903	0	0.372755	0.375115	-0.270761	0.682574	-0.216277	0.804868	-0.510301	-0.318955	-0.517342	0	-1.39966	-1.41699	0	0	-0.459115	0.128375	-0.461052	0.13337	0.546389	NA	-0.321426	-0.384771	-0.357532	-0.386067	0.190033	0.0680739	-0.789222	-0.0332782	-0.0597236	0.150631	0.16004	-1.47446	0	-0.107181	-0.107904	0.620112	0.947836
YBR048W	-0.230139	-0.230987	-0.635567	-0.829059	0.516297	2.59329	0.480216	0.554999	2.5423	0.534435	0.578657	0	-0.653197	-0.657333	0.61225	0.355624	0.693927	0.476418	0.821712	-0.835661	0.833048	0	0.629196	0.678466	0	0	-0.495583	-0.225154	-0.497674	-0.233914	-0.945538	NA	0.363676	0.0262839	0.321711	0.0263717	-0.654181	0.0680739	-1.05346	-0.0332782	-0.0597236	-0.110049	-0.801068	-0.0847545	0	0.504033	0.50743	-0.419886	-0.163867
YBR050C	0.141921	0.142444	-0.359913	-0.572682	0.903812	1.06299	-0.934873	-0.84153	1.04209	-0.898362	-0.828692	0	-1.40913	-1.41805	0.693074	1.28154	0.77724	1.40658	0.910408	-0.354056	0.922968	0	-0.157888	-0.927543	0	0	0.185809	0.39174	0.186594	0.406981	0.642298	NA	-0.823681	0.27451	-0.855492	0.275433	0.0964527	0.0680739	-0.263715	-0.0332782	-0.0597236	NA	0.209335	-0.596063	0	-0.408624	-0.411378	0.200405	0.244575
YBR052C	0.189306	0.190004	0.471393	0.489708	-0.268183	-0.374805	-0.028013	-0.0215578	-0.367436	0.0198465	-0.00236721	0	-0.44106	-0.443853	-0.281733	0.293335	-0.227587	0.413844	0.652166	0.947775	0.661164	0	-1.45135	-1.64412	0	0	0.149576	0.121269	0.150208	0.125987	-0.423364	NA	0.242864	0.0110163	0.201932	0.011053	0.527208	0.0680739	-0.44789	-0.0332782	-0.0597236	-0.0598171	0.335148	-0.071644	0	0.365301	0.367763	0.0785704	0.998406
YBR053C	0.277704	0.278728	0.478741	0.641216	-0.432608	-0.492204	0.0252439	-0.0785804	-0.482526	0.0737693	-0.0598317	0	0.453765	0.456638	-0.0169075	0.802866	0.0453931	0.925711	-0.661742	0.207886	-0.670872	0	0.0815979	-0.737469	0	0	0.135481	0.364359	0.136053	0.378535	-0.540586	NA	-0.949361	0.246068	-0.980097	0.246895	0.242832	0.0680739	-0.826852	-0.0332782	-0.0597236	0.194746	-0.937638	-0.425627	0	0.173797	0.174969	-0.628054	0.329742
YBR054W	0.0404604	0.0406097	-0.018484	-0.324505	0.254958	-0.665149	-0.0222246	-0.155489	-0.652071	0.0257071	-0.137336	0	-0.100385	-0.10102	0.109026	0.301791	0.175205	0.422338	-0.113617	0.75401	-0.115185	0	0.13662	0.132391	0	0	-0.185111	-0.205235	-0.185892	-0.21322	-0.359424	NA	-0.0968135	0.181508	-0.13484	0.182117	-0.00236325	0.0680739	-0.810146	-0.0332782	-0.0597236	-0.303486	-0.322032	0.872309	0	0.329494	0.331715	-0.123911	0.505056
YBR056W	0.0750706	0.0753475	0.520042	0.836814	-1.2313	-0.44	0.309533	0.44662	-0.431348	0.361617	0.469438	0	0.0118995	0.011975	-0.891432	0.78066	-0.856063	0.903404	-0.442248	-0.536793	-0.44835	0	-1.41618	-1.64039	0	0	-0.411506	-0.416326	-0.413242	-0.432524	-0.43402	NA	-0.740952	-0.349282	-0.773471	-0.350458	-0.41456	0.0680739	0.128858	-0.0332782	-0.0597236	-0.0175842	-1.787	0.177455	0	-0.242015	-0.243647	0.543468	0.471429
YBR056W-A	0.131602	0.0385557	0.377867	0.61095	-0.0935505	0.577404	0.086569	0.261615	0.602983	0.146514	0.305424	NA	0.116891	0.00400277	-0.855596	-0.694345	-0.384701	-0.681471	-0.373359	-0.886448	-0.530945	NA	0.467664	0.542743	NA	NA	0.334485	0.504207	0.344216	0.444681	NA	NA	-0.826083	0.210927	-0.369342	0.196376	0.368228	NA	NA	NA	NA	NA	NA	NA	NA	0.590679	0.499404	0.166289	NA
YBR057C	-0.142177	-0.142702	0.308551	0.197249	-0.514733	0.54451	-0.00641501	0.0497268	0.533804	0.0417144	0.0694697	0	-0.315749	-0.317748	-0.0496326	-0.0794299	0.0116609	0.0393687	1.19789	0.109458	1.21441	0	-1.12431	-1.17534	0	0	-0.182119	-0.137476	-0.182888	-0.142825	-1.00948	NA	0.328865	-0.27747	0.287199	-0.278404	-0.265118	0.0680739	-0.268141	1.43096	-0.0597236	0.244133	-0.615291	0.308559	0	-0.114861	-0.115635	0.53228	1.5056
YBR058C	1.49648	1.502	-0.90848	-0.591023	0.911624	0.252905	-1.60267	-1.44701	0.247933	-1.57452	-1.43886	0	-0.748478	-0.753217	0.0906845	-1.05154	0.156298	-0.937196	0.532187	1.43409	0.539529	0	1.42858	1.36469	0	0	-0.149228	0.378179	-0.149858	0.392893	NA	NA	0.105539	-1.20105	0.0657818	-1.20509	0.0730243	0.0680739	-0.316689	-0.0332782	-0.0597236	0.134951	0.158218	NA	0	-2.36706	-2.38301	-0.305843	-0.715676
YBR058C-A	-0.247214	-0.241973	-2.77612	-1.91023	1.68885	3.85187	-6.72235	-6.78541	4.03405	-6.49423	-6.53241	NA	-0.260803	-0.367874	-1.01693	-0.820081	-0.697458	-0.814463	2.29625	-8.69279	1.87045	NA	0.299229	0.252721	NA	NA	-0.254091	0.808995	-0.290564	0.688004	NA	NA	1.36153	-0.570841	1.05882	-0.300042	-0.0321226	NA	NA	NA	NA	NA	NA	NA	NA	-0.235967	-0.354025	0.707179	NA
YBR059C	-0.300824	-0.301933	0.136988	0.125517	-0.608284	0.775333	-0.0956002	-0.183359	0.760087	-0.0485869	-0.165422	0	0.367471	0.369798	-1.47606	-0.427122	-1.45869	-0.309918	-1.10022	-1.26396	-1.1154	0	0.533737	0.162053	0	0	0.227628	-0.0630601	0.228589	-0.0655131	NA	NA	-0.530652	-0.0185275	-0.564969	-0.0185901	0.396963	0.0680739	0.253761	-0.0332782	-0.0597236	-1.0463	-2.89847	NA	0	-0.151872	-0.152895	-0.395853	1.25818
YBR061C	-0.216305	-0.217103	-0.122479	0.279291	0.585546	0.59969	-0.49926	-0.495407	0.587899	-0.457298	-0.479887	NA	-0.952916	-0.95895	0.195423	0.826587	0.264263	0.949541	1.10895	1.61367	1.12425	NA	0.654476	0.0669255	0	NA	-0.395633	-0.50872	-0.397302	-0.528512	NA	NA	-0.00269918	-0.0437355	-0.0415313	-0.0438836	-1.23503	NA	NA	-0.0332782	-0.0597236	0.141987	-0.504426	NA	NA	-1.11114	-1.11863	-0.173318	NA
YBR062C	-0.0875892	-0.13337	0.0494309	0.307211	0.00257487	0.571335	0.132727	0.689703	0.372908	0.320945	0.750675	0	0.620197	0.665386	0.405241	-0.387873	-0.843545	-0.698824	-1.71759	0.539279	-1.68094	0	0.416847	0.341321	0	0	0.42155	0.585008	0.476536	0.332742	0.0774975	NA	-0.7248	0.248363	-0.946704	0.105755	-0.0673567	0.0680739	-0.0444598	-0.0332782	-0.0597236	-0.241224	0.381728	0.361001	0	0.828844	0.620881	0.0101892	0.412969
YBR063C	0.152581	0.153144	0.4322	0.561185	-0.400043	0.0110643	-0.0035964	0.16991	0.0108468	0.0445685	0.190584	0	-0.097126	-0.0977411	-0.137863	-0.0203284	-0.0792864	0.0987416	-0.580641	0.701063	-0.588652	0	-1.49487	-1.53158	0	0	0.163628	0.00743557	0.164319	0.0077245	0.418509	NA	-0.553954	-0.124174	-0.588072	-0.124593	0.292111	0.0680739	-0.1971	1.0649	-0.0597236	-0.0445626	-1.85146	-0.294522	0	0.35998	0.362407	0.422149	0.562481
YBR065C	0.362532	0.363869	-3.53749	-4.62585	-0.251101	0.730541	-4.08994	-4.12934	0.716176	-4.09291	-4.14197	0	-0.0115759	-0.0116489	-0.112411	1.11533	-0.0530508	1.23961	-0.36578	-6.73107	-0.370826	0	-0.897316	-1.03515	0	0	0.149043	0.965692	0.149672	1.00326	0.386539	NA	-0.361955	0.124421	-0.397715	0.12484	0.757604	0.0680739	0.249109	-1.49752	-0.0597236	0.375337	-0.415971	-0.464958	0	0.378089	0.380637	1.88575	0.650753
YBR066C	-0.563047	-0.565123	0.184987	0.381718	-1.11896	0.023294	-0.796817	-0.598609	0.0228359	-0.758579	-0.583889	0	0.217297	0.218673	-0.763056	0.391282	-0.723733	0.51224	0.0629861	0.36086	0.0638547	0	-1.68641	-1.78432	0	0	0.438171	0.818402	0.440021	0.850242	-0.604526	NA	0.129746	-0.306891	0.089781	-0.307924	-0.0487152	0.0680739	-0.130041	-0.0332782	-0.0597236	0.119341	0.0587476	-0.504289	0	0.0573444	0.0577305	0.548968	1.55513
YBR067C	-0.160998	-0.161592	0.408028	0.293164	-0.194039	-0.725233	-0.0192621	-0.0908815	-0.710973	0.0287066	-0.0722279	0	0.531623	0.53499	0.199422	0.158016	0.268385	0.277903	-0.463482	0.318924	-0.469877	0	-0.1682	-0.224579	0	0	0.110272	0.143823	0.110738	0.149418	0.0668409	NA	-0.449625	0.269872	-0.484634	0.27078	-0.0424619	0.0680739	0.0738145	-0.0332782	-0.0597236	-0.0560455	0.555608	-0.097865	0	0.293792	0.295772	-0.194652	-0.400745
YBR068C	0.131775	0.132261	0.213387	0.43168	-1.15545	-0.855825	0.0747078	0.295765	-0.838997	0.123852	0.317413	0	0.0902526	0.0908239	-0.299281	0.563931	-0.245676	0.68568	-0.86928	0.227733	-0.881273	0	-0.802837	-1.03639	0	0	-0.399571	-0.219432	-0.401256	-0.227969	-0.52993	NA	-0.441127	-0.00872252	-0.47621	-0.00875207	-0.286186	0.0680739	-0.0895917	-0.0332782	-0.0597236	0.182395	1.06258	-0.176528	0	-0.0583596	-0.0587535	0.952453	-0.241533
YBR069C	0.347284	0.348565	1.40798	1.31349	-0.517739	0.203211	0.5768	0.616077	0.199215	0.632229	0.640208	0	0.139221	0.140103	-1.09949	0.580015	-1.07053	0.701838	0.462808	-0.512336	0.469193	0	0.176534	-0.0367358	-8.66622	0	-0.446193	-0.72676	-0.448076	-0.755035	2.12357	NA	0.336367	0.23075	0.294637	0.231526	-0.0718231	0.0680739	-0.00367106	-0.0332782	-0.0597236	0.634423	0.0160034	-0.504289	0	0.528509	0.532072	0.513894	-5.31523
YBR071W	-0.538056	-0.54004	-0.444766	-0.189965	1.57351	1.02294	-0.569935	-0.743496	1.00283	-0.528858	-0.729899	0	-0.903762	-0.909485	0.182847	-0.577206	0.251299	-0.460691	1.48982	0.819184	1.51038	0	-0.053325	0.0402972	0	0	-0.30893	-0.149228	-0.310233	-0.155034	0.578359	NA	0.227542	0.0110136	0.186741	0.01105	-0.573076	0.0680739	-0.237123	-0.0332782	-0.0597236	0.0286123	0.895259	-0.858272	0	-1.3737	-1.38296	-0.528367	0.233387
YBR072C-A	0.228075	0.118766	-0.173637	-0.333694	0.292002	0.0327023	-0.163842	-0.295508	-0.587479	-0.280748	-0.489382	NA	-0.968271	-0.874645	1.51675	-0.410039	1.03898	-0.231926	-0.486497	-0.963298	-0.172887	NA	-0.270318	0.312141	NA	NA	0.167905	0.409131	0.0789555	0.32975	NA	NA	0.384376	0.358994	-0.526232	0.46462	0.0485327	NA	NA	NA	NA	NA	NA	NA	NA	0.855793	0.605305	-0.223558	NA
YBR072W	-0.129098	-0.129575	0.470278	0.55825	0.104279	0.0337066	-0.165009	-0.280718	0.0330441	-0.118864	-0.263535	0	0.024165	0.0243182	-0.302386	0.942089	-0.248877	1.06557	0.376287	-0.559548	0.381478	0	0.0301793	0.062896	0	0	0.181991	0.126124	0.182759	0.13103	-1.16933	NA	-0.81812	-0.0114243	-0.849979	-0.0114634	0.353136	0.0680739	-0.0715627	-0.0332782	-0.0597236	-0.0282561	-0.596658	0.977193	0	0.0208022	0.020942	-0.856567	0.081612
YBR073W	0.270158	0.271154	0.0143369	-0.0967778	-0.892067	0.0557274	0.347202	0.344287	0.0546313	0.399757	0.366311	0	0.00905758	0.0091149	-0.375461	0.86221	-0.324201	0.985329	-0.784389	1.01057	-0.79521	0	-0.226447	-0.218247	0	0	0.0300417	0.256999	0.0301689	0.266997	-0.0930084	NA	-1.09259	-0.446588	-1.1221	-0.448091	0.395307	0.0680739	0.27239	-0.0332782	-0.0597236	0.0607513	-1.15183	0.859199	0	0.49551	0.498851	0.0809529	0.526138
YBR074W	0.12501	0.129854	-0.200807	-0.142867	0.083118	-0.13019	-0.251269	-0.350982	-0.251238	-0.141807	-0.32453	0	0.030121	-0.0876586	-0.419443	-0.485287	0.205381	-0.419924	0.652706	0.255862	0.0726648	0	-0.392128	-0.179873	0	0	0.154552	0.179885	0.236339	0.189605	1.18579	NA	0.065429	0.134908	-0.164486	0.249254	0.102056	0.0680739	-0.06686	-0.0332782	-0.0597236	-0.0594836	0.481006	-0.687836	0	0.0592689	0.274008	-0.0804488	-0.46011
YBR076W	0.208685	0.209455	0.603251	0.718331	-0.76481	-0.290042	-0.209294	-0.0587194	-0.284338	-0.163703	-0.0398169	0	-0.0617724	-0.0621633	0.321513	-0.144171	0.394236	-0.0256698	-0.408739	0.249516	-0.414379	0	-0.694576	-0.668773	0	-8.21547	0.301444	0.00268646	0.302716	0.00279127	-1.47837	NA	-0.617347	-0.137553	-0.650922	-0.138016	0.218938	0.0680739	-0.303792	-0.0332782	-0.0597236	-0.116141	-2.08409	-1.55313	0	0.187064	0.188325	0.116164	0.680823
YBR077C	-3.23898	-3.25093	-1.41687	-1.18611	1.93209	4.22332	-2.06834	-2.02082	4.14028	-2.04601	-2.01712	0	-3.8271	-3.85134	0.301954	-1.0647	0.374074	-0.950425	0.014177	-0.823231	0.0143731	0	1.12309	1.00229	0	0	-5.18939	-4.27134	-5.21129	-4.43752	NA	NA	0.747475	0.542822	0.702228	0.544648	-2.09761	0.0680739	0.281717	-0.0332782	-0.0597236	1.14059	-2.93557	NA	0	-0.928275	-0.934532	2.32324	NA
YBR078W	-0.753869	-0.540057	-4.77736	-4.58195	0.013124	1.19906	-2.88742	-3.25627	1.13159	-3.18222	-3.74055	0	-4.87614	-4.57657	-1.4962	-2.07641	-1.12016	-2.60366	3.58051	0.291772	2.88174	NA	-0.581019	-0.456532	0	NA	-5.17069	-6.97599	-5.34317	-4.53574	0.237347	NA	1.40418	0.229153	1.48782	0.279998	-1.31521	2.08983	NA	1.43096	-0.0597236	-0.153701	NA	0.374112	NA	-6.54347	-5.61959	0.0114544	NA
YBR081C	-0.878929	-0.882171	-0.900819	-0.721948	-0.454902	-0.113221	-2.82708	-2.65485	-0.110995	-2.81425	-2.65606	-1.84869	-0.565395	-0.568975	-1.23738	-2.87569	-1.21266	-2.76972	1.44956	-0.269827	1.46955	0	2.43477	2.21392	0	0	-1.16388	-1.34019	-1.16879	-1.39233	NA	NA	1.7212	-0.00137693	1.66763	-0.00138203	-0.849699	3.88695	-0.813804	-0.0332782	-0.0597236	2.90835	-0.0139826	NA	0	-2.84621	-2.8654	1.81493	-0.223943
YBR082C	0.269926	0.270922	-0.0134538	-0.320307	-0.400213	-0.474737	0.1671	0.0596634	-0.465403	0.217401	0.0794834	NA	0.00263101	0.00264795	0.775089	-0.565031	0.861781	-0.44846	-0.152112	-0.492359	-0.15421	0	-0.260077	-0.203363	0	0	0.368634	0.69382	0.37019	0.720814	-0.348767	NA	-0.866078	0.343054	-0.897526	0.344208	0.382095	0.0680739	NA	-0.0332782	-0.0597236	2.20911	0.0132961	0.229897	0	0.396086	0.398756	-1.19232	NA
YBR083W	0.0518382	0.0520291	-0.095921	-0.270807	-0.180148	-0.619131	-0.107444	-0.194716	-0.606958	-0.0605783	-0.176867	0	-0.313952	-0.31594	0.97091	-0.0533604	1.06363	0.0655574	0.190434	0.669546	0.193061	0	0.380345	0.330924	0	0	0.073074	0.0840517	0.0733831	0.0873218	0.311943	NA	0.131421	-0.246404	0.0914422	-0.247234	-0.231066	0.0680739	0.314424	-0.399338	-0.0597236	-0.731689	0.102815	-0.950045	0	0.526933	0.530485	-0.534719	0.860405
YBR084C-A	0.339927	0.341181	-2.34	-2.70726	1.78133	2.14889	-0.193423	-0.156049	2.10664	-0.147634	-0.1379	0	-0.951462	-0.957486	0.878267	1.53675	0.968136	1.66296	-0.757553	-1.10718	-0.768005	0	3.62533	3.2106	0	-2.73849	0.212063	-0.26032	0.212959	-0.270448	NA	NA	-0.393505	-0.211644	-0.428995	-0.212357	-0.462555	-1.05512	-0.165861	-1.13146	-0.0597236	-2.49449	0.489841	NA	0	0.332505	0.334746	-2.12637	2.59175
YBR084W	-0.0235704	-0.0236571	0.58927	1.16951	-0.762455	1.12721	0.0357016	0.368421	1.10505	0.084358	0.390633	-1.84869	0.978991	0.98519	-0.320912	0.46273	-0.267973	0.584015	0.307367	-0.167721	0.311607	0	-1.88404	-1.87595	0	0	-0.61678	-0.57635	-0.619382	-0.598773	-0.455333	NA	-0.484795	-0.37972	-0.519504	-0.380998	-0.447763	0.0680739	-0.508517	-0.0332782	-0.0597236	-0.18769	-0.620837	-1.02871	0	-0.281585	-0.283484	2.78567	0.0993956
YBR085C-A	0.371377	0.51358	-1.92259	-1.32271	0.72867	0.557971	-0.540435	-0.86086	0.254275	-0.833685	-1.23644	NA	-5.38967	-3.98422	0.24208	-0.676317	0.303132	-0.867762	0.304895	0.162497	0.791601	NA	0.366526	0.550808	NA	NA	0.226855	0.642151	0.325726	0.64937	NA	NA	-0.65984	-0.00228558	-0.52551	0.0278517	-0.042265	NA	NA	NA	NA	NA	NA	NA	NA	-2.27739	-2.06045	-0.270363	NA
YBR085W	1.84507	1.85188	-0.775791	-0.815202	0.523806	-1.2423	-0.168302	-0.481849	-1.21787	-0.122199	-0.466224	0	0.897632	0.903315	-0.0564462	-0.539142	0.00463693	-0.422452	0.402335	0.914388	0.407886	NA	-1.162	-1.2303	0	NA	-0.985016	-1.72644	-0.989173	-1.79361	-0.210231	NA	0.528162	-4.41317	0.484791	-4.42802	-1.22901	7.25655	NA	7.65398	-0.0597236	4.33753	2.64227	0.164344	NA	-0.37779	-0.380337	0.508393	1.29504
YBR086C	NA	NA	NA	NA	NA	NA	NA	NA	NA	NA	NA	NA	NA	NA	NA	NA	NA	NA	NA	NA	NA	NA	NA	NA	NA	NA	NA	NA	NA	NA	-0.572556	NA	NA	NA	NA	NA	NA	NA	NA	NA	-0.0597236	NA	NA	-0.176528	NA	NA	NA	NA	NA
YBR089C-A	-0.62968	-0.632002	-0.887487	-1.28999	0.475565	1.86217	-1.49969	-1.5252	1.82556	-1.47025	-1.51766	0	0.18735	0.188536	-1.54865	-1.52576	-1.53352	-1.41359	2.88347	-0.524475	2.92325	0	0.477816	0.311858	0	0	-0.602234	-0.900165	-0.604775	-0.935188	NA	NA	0.802957	-0.976678	0.757236	-0.979965	-0.541743	0.0680739	0.0190589	-0.0332782	-0.0597236	0.175434	2.5614	NA	0	-0.150989	-0.152007	-0.081097	NA
YBR090C	-0.140529	-0.141048	-0.34032	-0.429657	0.171629	-0.0815004	-0.152918	-0.163154	-0.079898	-0.106622	-0.145061	0	-0.888045	-0.893668	0.253267	0.412033	0.323888	0.533086	-0.166834	0.137683	-0.169135	0	0.827503	0.840259	0	0	-0.063113	-0.18016	-0.0633789	-0.187169	0.248003	NA	-0.288967	0.263027	-0.325351	0.263912	-0.390436	0.0680739	0.512749	-0.0332782	-0.0597236	-0.0618183	0.712329	-0.976266	0	0.386124	0.388727	-0.539276	-0.525553
YBR092C	0.638071	0.640425	-1.12418	-0.639865	0.142041	0.611893	-0.364306	-0.567524	0.599862	-0.320655	-0.552563	0	0.302956	0.304875	-0.729453	-0.904448	-0.689095	-0.789434	0.34903	0.375015	0.353845	0	0.47564	0.251164	0	0	-0.944741	-0.148843	-0.948728	-0.154634	-0.636496	NA	-0.37812	-1.02287	-0.413741	-1.02631	0.106963	0.0680739	0.11507	0.698841	-0.0597236	-0.164246	1.34161	1.34429	0	0.554032	0.557766	-0.181033	-0.310404
YBR093C	-0.333777	-0.335007	-0.484481	-0.434173	-0.042837	1.95516	0.305895	0.234105	1.91671	0.357933	0.255276	0	0.000553494	0.00055728	0.900402	0.621007	0.990951	0.743017	0.665974	-0.475779	0.675162	0	0.667596	0.61396	0	0	-0.463024	-0.459292	-0.464977	-0.477161	NA	NA	-0.936451	0.685888	-0.967299	0.688195	-0.0470454	-1.50441	0.0327209	-0.0332782	-0.0597236	NA	0.62269	NA	0	0.23076	0.232316	0.0169773	-0.0431321
YBR094W	-0.339049	-0.3403	-0.539392	-0.488144	-0.523954	-0.0893734	-0.497076	-0.468353	-0.0876159	-0.455086	-0.452623	0	0.328456	0.330536	0.860357	0.108427	0.949674	0.228088	0.191838	0.083568	0.194485	0	0.665123	0.697574	0	0	-0.0185965	0.00249061	-0.0186747	0.00258749	-0.988164	NA	-0.9195	0.224695	-0.950492	0.22545	0.11514	0.0680739	-0.17033	-5.89023	-0.0597236	-0.193635	-1.30603	-0.871382	0	0.488758	0.492052	-0.961665	0.749888
YBR095C	-0.459744	-0.461439	-0.63618	-0.354214	-0.0893536	-0.456563	-3.31041	-3.26273	-0.447586	-3.30363	-3.26865	0	-2.82012	-2.83797	-0.205724	-1.57449	-0.149238	-1.46254	0.646192	0.649657	0.655107	0	1.69445	1.42388	0	0	-0.673574	0.0678988	-0.676416	0.0705406	0.471792	NA	0.761704	-0.16033	0.716335	-0.16087	0.71798	0.0680739	NA	-0.0332782	-0.0597236	0.6997	-2.74174	1.02963	0	-3.55644	-3.58041	0.747134	0.232934
YBR096W	NA	NA	NA	NA	NA	NA	NA	NA	NA	NA	NA	0	NA	NA	NA	NA	NA	NA	NA	NA	NA	NA	NA	NA	NA	NA	NA	NA	NA	NA	NA	NA	NA	NA	NA	NA	NA	NA	NA	NA	NA	NA	NA	NA	NA	NA	NA	NA	NA
YBR097W	-4.22032	-4.23589	-2.03525	-2.04976	-0.20518	2.75075	-1.65093	-2.09453	2.69666	-1.62338	-2.0914	-1.84869	-2.33666	-2.35145	-1.53235	2.3794	-1.51672	2.50948	0.46602	0.77263	0.47245	0	-0.408688	-0.196942	-8.66622	-8.21547	-2.70397	-1.57416	-2.71538	-1.6354	NA	NA	2.91314	0.159864	2.84937	0.160401	-1.49618	0.0680739	NA	-0.0332782	-0.0597236	-0.234807	-0.0139826	NA	0	0.0749603	0.0754651	3.97549	0.468454
YBR098W	0.0507147	0.0748561	-0.221253	-0.174522	-0.386638	0.14612	0.0768607	0.0202747	0.180289	0.0506849	-0.0536771	0	-0.132955	-0.0648568	-0.211098	-0.426486	-0.168094	-0.406555	-0.987814	-0.827083	-0.977051	0	0.0114929	0.0970751	0	0	0.0240736	0.178505	-0.0107099	0.233284	-0.220888	NA	-0.69213	0.114802	-0.65615	0.1176	0.0533372	0.0680739	0.142837	0.00739547	-0.0597236	0.328375	-0.20176	-0.53051	0	0.144518	0.188101	-0.331539	0.885561
YBR101C	-8.9009	-7.86018	-1.80366	-1.10998	-2.67048	1.22757	-7.6053	-7.58529	2.08721	-7.84318	-7.70455	0	-4.11014	-4.90818	-9.78083	-2.96701	-7.61277	-2.20336	1.95717	1.45232	2.04713	0	-2.72817	-2.35727	0	0	-4.56838	-4.76661	-4.42517	-3.00949	NA	NA	4.76105	0.970923	5.18351	0.795715	-2.07501	0.0680739	0.58445	-0.0332782	-0.0597236	1.62837	-0.237443	NA	0	-2.36547	-2.28051	1.4056	-0.577934
YBR103W	-2.17999	-2.18803	-0.513332	-0.882287	2.07695	-0.265918	0.133303	-0.0965152	-0.26069	0.183181	-0.0779057	0	-1.51694	-1.52654	-1.41286	-2.78019	-1.39355	-2.67378	0.992971	0.606014	1.00667	0	0.0793063	0.174215	0	0	-0.413704	-0.907807	-0.41545	-0.943127	-0.657809	NA	1.84687	0.518968	1.79222	0.520713	-1.88057	0.0680739	-0.188184	-0.0332782	-0.0597236	0.14077	0.346538	-1.27781	0	-1.1664	-1.17427	-0.224586	-1.65659
YBR104W	-0.402147	-0.40363	-0.481276	-0.389988	0.463476	0.255988	0.202565	0.0447759	0.250955	0.25331	0.0644803	0	-0.349187	-0.351398	0.330646	0.0189559	0.40365	0.138205	0.0587053	-0.116712	0.059515	0	0.911217	0.813068	0	0	-0.163903	-1.17111	-0.164595	-1.21668	-0.188918	NA	-0.403823	0.283513	-0.439225	0.284466	0.0650185	0.0680739	-0.174796	-0.0332782	-0.0597236	-0.453543	0.524374	0.243007	0	-0.297335	-0.299339	-1.32123	0.971375
YBR105C	-0.358654	-0.545406	0.82179	0.518856	-1.15428	1.50649	-0.125235	-0.409541	2.00735	0.133753	-0.204975	0	-0.360654	-0.342283	1.75009	1.4693	1.28468	1.4321	0.391865	-0.93624	0.450748	0	0.774385	0.735222	0	0	-2.24249	-2.8812	-2.30714	-1.96899	-0.551243	NA	0.146765	0.208454	0.0403574	0.0532943	-0.960315	0.0680739	-0.325491	-0.0332782	-0.0597236	-0.205573	1.33025	-0.569842	0	-1.10697	-1.14813	0.39101	0.432887
YBR106W	0.221111	0.221926	-1.07153	-0.153036	-0.0885518	2.44202	-2.55646	-1.79678	2.394	-2.54024	-1.79135	0	-3.71355	-3.73706	-0.568385	1.07812	-0.523067	1.20223	0.510588	0.0931225	0.517632	-8.39922	-2.80274	-2.89924	0	0	-0.847396	-0.384606	-0.850972	-0.39957	NA	NA	5.18307	-2.18487	5.09989	-2.19222	-0.646454	0.0680739	1.70551	-0.0332782	-0.0597236	-1.39665	1.17218	NA	0	-0.865207	-0.871039	0.887983	NA
YBR107C	-1.28182	-1.28655	-2.1202	-2.16065	2.66636	1.41429	-0.0839828	-0.225959	1.38648	-0.036824	-0.208352	0	-2.071	-2.08411	-0.680564	-1.38663	-0.638701	-1.27383	-0.423367	-0.517544	-0.429208	0	0.901889	0.999296	0	0	-1.23078	-1.28989	-1.23597	-1.34007	-0.743062	NA	0.832454	0.0472948	0.78648	0.0474537	-3.20248	0.0680739	-0.0670505	-0.0332782	-0.0597236	0.602097	0.280834	0.636321	0	-1.59367	-1.60441	1.21056	0.431723
YBR108W	0.146132	0.146671	-3.52244	-3.47139	0.708816	0.162529	-3.63438	-3.758	0.159333	-3.63165	-3.76775	0	-1.23653	-1.24436	-2.79623	-3.37623	-2.81952	-3.27255	0.527792	-1.94382	0.535074	0	0.213616	0.276556	0	0	-1.5491	-1.40774	-1.55564	-1.46251	-0.316797	NA	0.89847	-1.15183	0.851932	-1.1557	-0.743601	0.0680739	-0.486908	-0.0332782	-0.0597236	-0.0194986	-0.0962497	1.39673	0	-1.80378	-1.81594	1.49335	0.329095
YBR111C	0.389134	0.390569	0.175272	0.367721	-0.210875	1.13923	0.455343	0.395006	1.11683	0.509251	0.417423	0	-0.411462	-0.414067	0.11001	0.728001	0.176219	0.850503	-0.457683	-0.136095	-0.463997	NA	0.188003	0.1389	0	NA	-0.284298	-0.260529	-0.285497	-0.270665	0.0135578	NA	-0.410861	0.257528	-0.446202	0.258394	0.150792	NA	NA	-0.0332782	NA	0.676597	0.840991	-1.02871	NA	0.562576	0.566368	0.682639	1.30144
YBR111W-A	-0.544741	-0.57631	-2.46928	-1.97852	-0.224941	1.52576	0.251807	0.268549	1.71634	0.395331	0.313426	NA	-0.441522	-0.426621	1.07841	1.63433	1.27014	1.73045	-0.10133	-2.7016	0.0156847	0	0.617896	0.561972	NA	0	-5.01859	-4.82252	-4.60987	-3.47213	NA	NA	0.565913	-0.215296	0.539667	-0.228671	0.0822411	0.0680739	NA	NA	NA	NA	NA	NA	0	-3.41979	-3.07904	0.0150212	NA
YBR112C	NA	NA	NA	NA	NA	NA	NA	NA	NA	NA	NA	-3.69739	NA	NA	NA	NA	NA	NA	NA	NA	NA	NA	NA	NA	0	NA	NA	NA	NA	NA	NA	NA	NA	NA	NA	NA	NA	6.80727	NA	-0.0332782	-0.0597236	1.50056	-0.0139826	NA	NA	NA	NA	NA	NA
YBR114W	-0.933476	-0.936919	-0.457902	-0.258161	1.70196	0.941357	-0.318299	-0.349709	0.922847	-0.274072	-0.333061	0	-1.75616	-1.76728	-1.99149	-2.32138	-1.99	-2.21286	1.84862	-1.24083	1.87412	0	1.17781	1.02073	0	0	-1.66403	-1.11027	-1.67105	-1.15347	1.31367	NA	1.72344	0.278815	1.66985	0.279752	-2.56208	0.0680739	-0.250428	-0.0332782	-0.0597236	0.458767	-0.746062	-2.23487	0	-1.5098	-1.51998	0.783253	0.770776
YBR115C	0.718484	0.721134	0.780286	0.535337	0.164887	0.000590847	0.625204	0.586603	0.000579229	0.681237	0.610505	0	-0.0118669	-0.0119422	0.134704	0.047122	0.201675	0.166502	0.106181	1.1177	0.107646	NA	-0.0428433	-0.203469	0	NA	0.17015	0.612468	0.170869	0.636296	NA	NA	-2.30028	0.514735	-2.31946	0.516466	-0.887536	NA	NA	-0.0332782	-0.0597236	0.0832019	-0.632072	NA	NA	0.36563	0.368095	-3.60144	0.0512828
YBR117C	NA	NA	NA	NA	NA	NA	NA	NA	NA	NA	NA	0	NA	NA	NA	NA	NA	NA	NA	NA	NA	NA	NA	NA	NA	NA	NA	NA	NA	NA	NA	NA	NA	NA	NA	NA	NA	NA	NA	NA	NA	NA	NA	NA	NA	NA	NA	NA	NA
YBR118W	NA	NA	NA	NA	NA	NA	NA	NA	NA	NA	NA	NA	NA	NA	NA	NA	NA	NA	NA	NA	NA	NA	NA	NA	NA	NA	NA	NA	NA	NA	0.16275	NA	NA	NA	NA	NA	NA	NA	NA	NA	-0.0597236	NA	NA	1.43606	NA	NA	NA	NA	NA
YBR119W	0.579279	0.581416	-1.28564	-0.860744	0.365659	0.688812	-0.619058	-0.658399	0.675268	-0.578596	-0.644143	0	-0.0401056	-0.0403594	-0.6128	-0.253422	-0.56885	-0.135422	1.03354	0.610534	1.0478	0	-1.22508	-1.25226	0	0	0.141545	0.241123	0.142143	0.250505	0.216034	NA	-0.0189663	-1.1132	-0.0576591	-1.11695	0.384217	0.0680739	1.62158	-0.0332782	-0.0597236	0.753991	1.63702	-0.412516	0	-0.126184	-0.127034	0.835235	-0.113361
YBR120C	-0.339685	-0.340937	0.709855	0.784562	0.402815	1.21737	0.52536	0.43251	1.19343	0.580144	0.455218	0	0.206174	0.207479	0.561979	0.105078	0.642107	0.224722	-0.207613	2.22583	-0.210477	0	-0.866424	-0.968612	0	0	0.536526	0.508927	0.53879	0.528727	NA	NA	-3.71299	0.10999	-3.72009	0.110359	0.397159	0.0680739	-0.192643	-0.765398	-0.0597236	-0.915682	-0.0139826	NA	0	0.842336	0.848014	-2.29671	0.733721
YBR122C	-0.518902	-0.113806	-0.415333	-0.102785	0.0335529	0.587913	0.0336575	0.0671577	-0.218169	0.128802	0.036608	NA	-0.377327	0.269295	0.124083	-0.116632	-0.391402	0.0179348	0.0392069	-0.0341978	-0.449751	NA	-0.145936	-0.30863	0	NA	0.24355	-0.12053	0.662822	0.645337	NA	NA	-0.316043	0.187126	-0.55241	-0.554143	0.0362302	2.08983	NA	-0.0332782	NA	NA	-0.0758187	NA	NA	-0.224924	0.292584	0.169855	NA
YBR125C	-0.862417	-0.865597	0.177741	0.145074	0.835247	0.461067	-0.560537	-0.747923	0.452001	-0.519342	-0.73436	0	0.292706	0.294559	-0.324384	-0.309309	-0.271551	-0.191565	-1.60223	0.122991	-1.62433	0	-0.550326	-0.525717	0	0	0.480838	1.00593	0.482868	1.04507	1.2817	NA	-0.391653	-0.265738	-0.427158	-0.266633	0.35203	0.0680739	-0.165861	-0.0332782	-0.0597236	0.0321772	-0.923738	0.950972	0	0.502814	0.506204	-0.75757	0.418143
YBR126C	-0.0277375	-0.0278394	-2.18818	-2.18925	-0.037806	3.82001	-0.492721	-0.644764	3.7449	-0.450677	-0.630402	0	-2.32422	-2.33894	-0.905263	-2.27163	-0.87032	-2.16289	-1.56701	-1.5617	-1.58863	0	0.485558	0.616558	0	0	-1.81023	-3.11378	-1.81787	-3.23492	NA	NA	1.53438	0.393239	1.4824	0.394562	-0.977633	-1.27976	-0.338678	-3.32782	-0.0597236	-2.50954	-2.13132	NA	0	-0.816873	-0.82238	2.20878	-3.02354
YBR127C	-1.84525	-1.85206	-0.995638	-0.922884	-0.0522128	2.20411	-0.832036	-0.910332	2.16077	-0.794239	-0.898027	-1.84869	-1.72752	-1.73846	-0.602506	-0.497873	-0.558239	-0.380994	0.713079	0.315748	0.722917	0	0.605646	0.760119	-8.66622	0	-0.471914	-0.597183	-0.473905	-0.620417	NA	NA	1.83856	0.0212435	1.78398	0.0213144	-0.225341	NA	-0.263715	0.332782	-0.0597236	-0.290539	-0.0139826	NA	0	-0.656249	-0.660672	1.44633	0.50816
YBR128C	-0.123618	-0.124074	-0.229699	-0.358803	1.55513	0.769347	-0.287297	-0.409268	0.754219	-0.242682	-0.393081	-3.69739	-0.0445492	-0.0448311	-0.195608	-1.35778	-0.138811	-1.24485	0.200948	0.573466	0.203721	0	-0.0194412	0.0659937	0	0	0.621236	-0.580493	0.623858	-0.603078	-0.615183	NA	-1.13573	0.454385	-1.16487	0.455913	-0.669254	0.0680739	-0.263715	-0.0332782	-0.0597236	-0.167759	-0.818213	0.741205	0	0.296693	0.298693	0.31699	1.30726
YBR129C	0.261588	0.262553	-0.5708	-0.964554	0.146112	0.32673	-0.0517972	-0.175048	0.320305	-0.0042356	-0.157047	0	0.830704	0.835964	0.0603858	0.0402726	0.125067	0.15962	-0.702589	0.276698	-0.712281	0	0.562341	0.263693	0	0	0.241627	0.492753	0.242647	0.511924	-0.348767	NA	-0.738831	0.377913	-0.771367	0.379184	0.138419	0.0680739	-1.00042	-0.0332782	-0.0597236	0.113725	-1.13333	-0.0323127	0	0.614989	0.619135	-0.138912	1.26232
YBR130C	0.641494	0.64386	-1.081	-1.17432	1.37819	-1.27345	-1.35822	-1.40814	-1.24841	-1.32701	-1.39969	0	-0.747607	-0.752341	-0.542297	-0.703959	-0.496176	-0.588025	0.857103	-0.0334071	0.868928	0	0.318917	0.232844	0	0	-2.4448	-1.86562	-2.45512	-1.93821	0.25866	NA	1.64373	-1.20419	1.59082	-1.20824	-1.66436	0.0680739	-0.607292	-0.0332782	-0.0597236	-0.0854717	-0.0960163	1.34429	0	-1.49263	-1.50269	0.66866	-0.31312
YBR131W	-0.0573519	-0.0575633	1.21161	1.59594	-0.625153	2.19551	-0.267104	-0.419618	2.15234	-0.222237	-0.403511	0	0.457205	0.4601	-0.922802	2.3836	-0.888399	2.5137	0.179861	-0.269901	0.182343	0	-0.464425	-0.430232	0	-2.73849	-2.25448	-1.94012	-2.26399	-2.01561	-2.6506	NA	-0.453595	-0.563605	-0.488571	-0.565502	-1.84712	0.0680739	0.188814	-0.0332782	-0.0597236	-1.18802	-0.666403	0.098792	0	-1.72824	-1.73989	1.6956	-0.211268
YBR132C	-0.321923	-0.32311	-0.208576	-0.352145	-0.874171	0.857172	-0.169055	-0.27472	0.840318	-0.12296	-0.25749	0	0.769733	0.774607	0.689003	0.500582	0.773042	0.62204	0.645235	0.953946	0.654136	0	0.996823	0.982647	0	0	0.925764	1.44528	0.929671	1.50151	0.343913	NA	-1.34874	0.571771	-1.37606	0.573695	0.65062	-2.6276	NA	-0.0332782	NA	-2.83127	-0.0139826	0.478995	0	1.46039	1.47023	0.251836	2.13442
YBR133C	0.507808	0.509681	-1.83918	-1.52462	-0.223541	2.70573	-2.32407	-2.44739	2.65253	-2.30494	-2.44699	0	0.975525	0.981703	-0.596161	-0.0643435	-0.551699	0.0545238	-0.0105332	-0.499131	-0.010679	0	-0.423662	-0.489302	0	0	-2.56312	-2.17491	-2.57393	-2.25952	NA	NA	2.09172	-2.53217	2.03498	-2.54069	-2.32336	0.0680739	0.161099	-0.0332782	-0.0597236	1.36418	-1.51251	NA	0	-2.48535	-2.5021	0.884634	0.860017
YBR137W	-0.176785	-0.177437	0.161087	-0.028593	0.0175199	-0.665092	-0.0138996	0.00973064	-0.652015	0.0341363	0.0291638	0	0.283796	0.285594	0.234504	-0.66067	0.304548	-0.544537	0.244906	-0.373817	0.248284	0	0.636664	0.517661	0	0	0.122294	0.299151	0.12281	0.310789	0.0135578	NA	-0.362565	0.147012	-0.398319	0.147506	0.167303	0.0680739	-0.573051	-0.0332782	-0.0597236	0.154242	0.282059	-0.845161	0	0.164056	0.165162	-0.474798	0.720141
YBR138C	-0.345118	-0.34639	-0.608428	-0.734376	0.292318	1.65936	0.243224	0.09854	1.62673	0.294477	0.118661	0	-0.672267	-0.676524	0.5043	-0.0742382	0.582652	0.0445843	-0.109171	-0.104806	-0.110677	0	0.630561	0.23679	0	0	0.036687	-0.140364	0.0368426	-0.145825	0.567702	NA	-0.0878712	0.0506545	-0.125974	0.0508247	0.327568	0.0680739	-1.11831	-0.0332782	-0.0597236	0.106669	-1.08345	0.33478	0	0.348045	0.350391	-0.413472	0.991228
YBR139W	-0.895363	-0.898665	-0.389211	-0.485768	1.78911	-0.0974192	0.116721	-0.155855	-0.0955042	0.166392	-0.137704	0	-1.0647	-1.07144	0.0924474	-1.35115	0.158116	-1.23818	0.968622	-0.146697	0.981986	0	1.01893	1.02957	0	0	-0.262616	-0.269392	-0.263723	-0.279873	0.216034	NA	-0.0196297	0.332415	-0.0583164	0.333533	-1.71453	0.0680739	-0.573051	-0.0332782	-0.0597236	-0.0987422	-0.942753	0.138123	0	-0.632027	-0.636288	-0.0201232	1.47404
YBR141C	0.0850061	0.0853198	-1.51804	-1.12037	1.48841	1.79197	-0.745703	-0.586377	1.75674	-0.706825	-0.571562	0	-0.981772	-0.987989	0.421189	-0.792992	0.496981	-0.677467	1.41558	0.947631	1.43511	0	0.549501	0.549627	0	0	0.391633	0.81855	0.393286	0.850396	-0.391394	NA	-0.659879	0.751407	-0.693091	0.753934	-1.27552	0.0680739	-0.889224	-0.0332782	-0.0597236	0.0782732	1.93075	-0.110975	0	-0.110813	-0.11156	-0.282416	0.727643
YBR145W	1.94168	1.94884	-0.969254	-0.818032	0.950644	-0.652182	-0.817718	-1.18465	-0.639359	-0.779742	-1.17447	0	0.955501	0.961551	0.219701	-0.687327	0.289289	-0.571317	0.107053	1.25057	0.10853	0	-0.0847333	-0.0712775	0	0	-0.533862	-0.712926	-0.536114	-0.740664	-0.785689	NA	-0.0723701	-1.76912	-0.110606	-1.77507	-1.21658	0.0680739	-0.755643	-0.0332782	-0.0597236	0.243554	-0.339571	1.50161	0	0.0752972	0.0758045	0.706735	0.867972
YBR146W	-0.486241	-0.488034	-0.784373	-0.557628	1.84711	1.2662	-1.49614	-1.71458	1.2413	-1.46665	-1.70851	-3.69739	0.129211	0.130029	0.0873935	-0.990184	0.152906	-0.875563	-1.04741	1.62428	-1.06186	0	0.991906	1.04594	0	0	0.0072914	0.532609	0.0073226	0.553331	NA	NA	0.189945	0.148072	0.149466	0.14857	-1.12196	0.0680739	-0.624366	-0.0332782	-0.0597236	1.96556	-1.91832	NA	0	-0.116493	-0.117279	0.047388	0.515338
YBR147W	-3.31028	-3.32249	-0.113501	-0.303283	-0.415461	0.99746	0.0541022	-0.0945429	0.977847	0.102989	-0.0759177	0	0.552149	0.555645	0.210125	0.663061	0.279417	0.785266	-1.02753	-0.153295	-1.04171	0	0.436087	0.465704	0	0	-0.867961	-0.497444	-0.871623	-0.516797	-1.08407	NA	0.100382	-0.924005	0.0606689	-0.927114	-1.99536	0.0680739	-0.290238	-0.0332782	-0.0597236	0.214095	0.319552	-1.56624	0	0.717687	0.722524	0.407734	-0.1078
YBR148W	0.311489	0.312638	-1.88165	-1.50288	1.04276	1.97564	-2.33884	-2.19356	1.9368	-2.3199	-2.19119	0	-0.0971356	-0.0977504	-0.61422	-1.31155	-0.570314	-1.1984	1.51626	1.20832	1.53717	0	-1.06049	-1.14028	0	0	0.299892	0.5914	0.301158	0.614408	1.53745	NA	-0.842607	0.285715	-0.874257	0.286675	-0.665276	0.0680739	-1.08189	-0.0332782	-0.0597236	0.165468	-0.624037	-0.884493	0	-0.533249	-0.536843	-0.501021	0.967431
YBR149W	-0.569822	-0.571924	-0.198488	-0.137703	-0.143052	-0.143508	-0.29899	-0.196589	-0.140686	-0.254523	-0.178755	0	-0.546491	-0.549951	-0.0101583	-1.09732	0.0523502	-0.983192	0.359777	-0.426389	0.364741	0	0.985046	0.611761	0	0	-0.698409	-0.736783	-0.701357	-0.765449	0.109467	NA	-0.00637136	0.0173112	-0.0451718	0.0173687	-0.426303	0.0680739	-0.0308814	-0.0332782	-0.0597236	0.279765	-3.13821	0.295449	0	-0.15008	-0.151091	-0.593428	1.07969
YBR150C	0.918157	0.921544	0.514366	1.73635	-0.352936	1.72231	0.128463	0.903577	1.68844	0.178281	0.929935	0	-0.149043	-0.149986	-0.877566	1.96978	-0.84177	2.09798	-0.714229	-0.927997	-0.724082	0	-1.84002	-2.54864	0	0	-0.299847	-0.590984	-0.301112	-0.613978	-0.519273	NA	2.50988	-0.36596	2.44956	-0.367191	-0.643732	0.0680739	-0.530077	-1.49752	-0.0597236	-0.0531887	-1.16328	0.177455	0	0.252518	0.25422	0.245584	-0.253884
YBR151W	-0.157218	-0.157798	0.324482	0.583888	0.029356	0.842517	0.514103	0.491004	0.825952	0.568746	0.514165	0	-0.276253	-0.278002	-0.259071	-0.805368	-0.204228	-0.689899	0.0810934	0.350384	0.0822127	0	-0.45039	-0.631933	0	0	0.0535241	0.331077	0.0537503	0.343958	0.652955	NA	0.0274756	-0.0997203	-0.0116139	-0.100056	0.310442	0.0680739	-0.351848	-1.13146	-0.0597236	-0.0606053	0.591665	-0.740278	0	0.626286	0.630507	-0.617777	-0.582914
YBR156C	-0.0983365	-0.0986993	-0.0209919	-0.0874043	0.494063	0.390088	0.0774166	0.0742928	0.382418	0.126595	0.0942256	-0.924347	-0.44693	-0.44976	-0.0336631	0.373252	0.0281219	0.494127	-1.10832	1.03669	-1.12361	0	-0.514545	-0.510314	0	0	0.0519285	0.0733274	0.0521482	0.0761801	NA	NA	-0.272742	0.00415896	-0.309265	0.00417274	0.108472	0.0680739	-0.469586	-0.0332782	-0.0597236	0.108209	-1.35255	NA	0	-0.197048	-0.198376	-0.430904	0.628248
YBR157C	-0.168201	-0.287156	-0.0748792	-0.0417671	-0.186621	0.251433	0.00971884	0.0231619	0.00738779	0.109995	-0.0106281	0	-0.676822	-0.631893	0.333604	-0.518057	-0.202403	-0.383253	-0.107086	-1.0649	0.172709	0	-0.753032	-0.683667	0	0	-0.299889	-0.0842307	-0.191135	-0.13482	-1.60625	NA	0.443486	0.730384	0.139513	0.378601	0.0754368	0.0680739	0.235165	-0.0332782	-0.0597236	-0.0739191	0.578283	-0.399406	0	-0.302284	0.00308144	0.00924987	1.08745
YBR158W	-0.0563669	-0.0565744	0.158252	0.0491886	-0.399255	-0.00454133	0.159546	-0.0207367	-0.00445238	0.209752	-0.00154	0	-0.0552057	-0.0555552	-0.458021	0.297853	-0.409304	0.418382	-0.639538	0.452105	-0.648361	0	-0.296052	-0.383371	0	0	0.0323049	-0.0169283	0.0324415	-0.0175871	-1.2013	NA	-0.712458	0.161769	-0.74522	0.162313	0.266148	0.0680739	-0.192643	-0.0332782	-0.0597236	0.112931	1.25425	1.75071	0	0.583601	0.587535	-0.383343	0.239531
YBR159W	0.062168	0.0623974	-0.0657754	-0.484466	-0.103567	-0.490753	0.0418094	-0.0830612	-0.481104	0.0905426	-0.0643474	0	-0.113587	-0.114306	0.305851	0.0266261	0.378091	0.145911	-0.741408	0.971628	-0.751636	0	0.978646	0.909731	0	0	0.0958939	0.0094006	0.096299	0.00976602	NA	NA	-0.411618	0.0807525	-0.446953	0.0810233	0.21922	0.0680739	-0.152443	-0.0332782	-0.0597236	0.311536	-0.696979	NA	0	0.246499	0.24816	-0.429709	-0.311956
YBR161W	-0.442928	-0.444561	-0.484904	-0.603246	0.543734	0.434996	-1.38325	-1.33135	0.426443	-1.35235	-1.3223	0	0.674904	0.679177	-1.46195	-0.817042	-1.44415	-0.701627	0.658532	-1.12861	0.667617	0	0.439591	0.275412	0	0	-1.11216	-0.690003	-1.11685	-0.716848	0.546389	NA	-1.24163	0.186861	-1.26987	0.187489	-0.703142	0.0680739	-0.984032	-0.0332782	-0.0597236	-0.031701	1.65136	-1.44824	0	0.270234	0.272056	-0.343522	0.297344
YBR162C	1.05418	1.05806	-1.04431	-0.598463	0.508073	-1.11139	-1.50332	-1.32114	-1.08954	-1.47393	-1.31202	0	0.115773	0.116507	-1.88419	-0.426194	-1.87939	-0.308986	-0.519736	0.40154	-0.526907	0	-2.02008	-2.16059	0	0	-1.742	-1.89367	-1.74935	-1.96735	0.0988108	NA	0.754922	-3.13731	0.709611	-3.14786	-2.83884	0.0680739	-2.34091	-0.0332782	-0.0597236	1.16707	-0.124721	-0.189638	0	-2.08851	-2.10258	2.4087	-0.130369
YBR162W-A	-0.0899062	-0.0902378	-1.44021	-1.29318	0.697333	0.885702	-0.25065	-0.400951	0.868287	-0.205576	-0.3847	0	0.43998	0.442766	-1.2496	-1.33147	-1.22526	-1.21841	1.44935	-0.360821	1.46934	0	1.5331	1.2317	0	0	-0.730164	0.0982424	-0.733245	0.102064	0.120124	NA	-0.236658	0.552478	-0.273489	0.554336	-0.931774	0.0680739	0.151878	-0.0332782	-0.0597236	0.359104	0.611856	0.518327	0	0.553714	0.557446	-1.28994	0.535709
YBR163W	NA	NA	NA	NA	NA	NA	NA	NA	NA	NA	NA	0	NA	NA	NA	NA	NA	NA	NA	NA	NA	0	NA	NA	0	0	NA	NA	NA	NA	NA	NA	NA	NA	NA	NA	NA	0.0680739	NA	-0.0332782	-0.0597236	-1.99729	-0.0139826	NA	0	NA	NA	NA	0.761011
YBR164C	-3.64913	-3.66258	0.244446	0.185754	-0.481514	0.755853	-0.543236	-0.202901	0.740991	-0.501824	-0.185115	0	-2.64466	-2.6614	-6.39478	-1.3752	-6.52889	-1.26234	1.77633	0.299054	1.80084	0	0.635225	1.31326	0	-2.73849	-2.57724	-1.92399	-2.58812	-1.99885	-0.700436	NA	0.614167	0.305447	0.57006	0.306474	-1.66344	0.0680739	-0.577338	-0.0332782	-0.0597236	0.0847474	-0.237628	-1.25159	0	-1.21525	-1.22344	0.832151	NA
YBR165W	0.155294	0.155867	0.147517	0.155713	-1.95671	0.418665	0.116979	0.596317	0.410433	0.166653	0.620294	0	0.282329	0.284116	0.132193	0.0725701	0.199085	0.192066	-0.589931	-0.674653	-0.598069	0	0.136112	-0.0251384	0	0	0.413479	0.845811	0.415225	0.878719	0.802148	NA	-1.07286	-0.470785	-1.10254	-0.47237	0.730956	0.0680739	NA	-0.0332782	-0.0597236	-0.124455	-0.3974	0.492106	0	0.124771	0.125612	0.0522615	-0.0997163
YBR166C	0.0751075	0.0753847	0.0313582	0.247012	-0.477136	1.53387	0.252044	0.376106	1.50371	0.303408	0.398378	0	-0.429977	-0.4327	-0.585477	0.368783	-0.540685	0.489637	-0.328416	-0.242784	-0.332947	NA	-0.091016	-0.140974	0	NA	0.303351	0.251396	0.304632	0.261177	NA	NA	-0.349486	-0.303793	-0.385352	-0.304816	0.516254	NA	NA	-0.0332782	NA	1.13241	-1.7298	NA	NA	0.24521	0.246863	0.403272	-1.28909
YBR168W	1.54759	1.5533	-0.781629	0.370909	-2.34328	0.774652	-0.898181	-0.263606	0.759419	-0.861211	-0.246291	0	0.83935	0.844664	-5.74681	-1.55429	-5.86097	-1.44226	0.192387	1.00761	0.19504	0	-0.712644	-2.23192	0	0	-1.48035	-0.734941	-1.48659	-0.763535	NA	NA	3.22105	-2.54421	3.15465	-2.55277	-0.906519	0.0680739	0.128858	-0.0332782	-0.0597236	-1.43345	0.0681875	NA	0	0.514612	0.518081	4.58523	0.0593016
YBR169C	0.0362851	0.0364187	-0.607082	0.290299	-0.555359	-1.06602	-0.0674751	0.270172	-1.04506	-0.0201099	0.291623	0	0.25071	0.252298	-2.03966	0.598909	-2.03965	0.720819	-0.869664	1.68735	-0.881661	0	-0.796326	-1.00569	0	0	-0.459443	-0.763441	-0.461381	-0.793143	1.43089	NA	0.694027	-0.0122537	0.649238	-0.0122953	-0.390872	0.0680739	-0.139008	-0.0332782	-0.0597236	-0.0731653	-0.977916	0.295449	0	-0.0579508	-0.0583414	1.93135	0.829042
YBR170C	0.136784	0.137288	0.707849	0.993665	-1.05264	0.21713	0.600832	0.722768	0.21286	0.656561	0.747725	0	-0.118061	-0.118809	-0.422279	0.46234	-0.372462	0.583623	0.23667	0.262597	0.239935	0	-0.85125	-0.958848	0	0	0.105445	0.309439	0.10589	0.321478	-1.1267	NA	-1.08558	-0.0986429	-1.11515	-0.0989754	0.382522	0.0680739	-0.232684	-0.0332782	-0.0597236	0.168628	1.05275	-0.832051	0	0.450557	0.453594	0.222235	-0.442973
YBR171W	-1.21958	-1.22408	-4.99992	-5.69148	-0.058337	1.66784	-4.26433	-4.32713	1.63504	-4.26949	-4.3413	0	-2.22684	-2.24094	-0.449429	0.597907	-0.400448	0.719812	1.5185	-0.105511	1.53945	0	-0.629139	-0.677427	0	0	-1.73887	-0.848301	-1.7462	-0.881305	-0.316797	NA	0.650315	-1.07412	0.605899	-1.07773	-1.57657	2.76375	NA	-0.0332782	4.37475	0.747512	-1.67925	-0.150307	0	0.162141	0.163234	1.65741	NA
YBR172C	0.303675	0.304794	-0.600816	-0.308523	0.726879	-0.186804	-1.47541	-1.40499	-0.183131	-1.44566	-1.39652	0	-0.491889	-0.495004	-0.0651019	1.60534	-0.00428545	1.73187	1.10234	1.39414	1.11755	0	-1.68807	-1.60243	0	0	0.256663	0.487245	0.257746	0.506201	-1.02013	NA	0.230293	0.458946	0.18947	0.46049	0.180085	0.0680739	-0.183724	-0.399338	-0.0597236	-0.130551	0.250524	0.767426	0	-0.260172	-0.261926	0.536693	0.176544
YBR173C	1.20077	1.18881	-3.75884	-3.799	0.391708	0.717221	-4.61619	-4.77303	1.00094	-4.3162	-4.38179	0	-0.888248	-0.900365	-0.123919	-0.0670081	-0.211922	0.242625	-0.756979	-4.84713	-0.0642095	-2.09981	-0.0531332	0.0959812	0	-1.36925	-4.11156	-4.92212	-3.76917	-3.21677	NA	NA	1.87529	-2.80808	1.71856	-2.24982	-0.188491	0.0680739	1.78767	-0.0332782	-0.0597236	1.21891	-0.753053	NA	0	-1.70174	-2.04842	1.20578	0.480612
YBR175W	-0.888164	-0.891439	0.0202074	0.131135	-1.29379	-1.27996	-1.86869	-2.09924	-1.25479	-1.84387	-2.09614	0	0.120257	0.121019	-0.437105	-0.0246093	-0.387745	0.0944405	-0.24177	-0.487059	-0.245106	0	3.02684	2.45463	0	0	0.0657877	-0.199233	0.0660657	-0.206985	NA	NA	1.31607	-0.00366757	1.26596	-0.00368009	-0.313823	0.0680739	1.18316	NA	-0.0597236	1.95966	0.795125	NA	0	-0.925149	-0.931385	0.0195862	1.39715
YBR176W	0.0760322	0.0763125	1.01946	1.83527	0.649397	0.19079	-0.19113	0.439861	0.187038	-0.145312	0.462627	0	-0.240677	-0.242201	-0.526579	0.893914	-0.479974	1.01718	-0.981908	0.0944392	-0.995455	0	-1.41483	-1.70333	0	0	0.122293	-0.28588	0.122809	-0.297002	-0.838972	NA	-0.182077	-0.0580228	-0.219375	-0.0582189	-0.348701	0.0680739	1.2193	NA	-0.0597236	0.504588	0.484679	0.203676	0	-1.02141	-1.02829	-0.37934	0.215992
YBR177C	-0.554471	-0.556515	0.711169	0.968061	0.628908	-0.181668	-0.0586243	-0.0823785	-0.178096	-0.0111478	-0.063659	0	-0.566826	-0.570415	0.537241	-0.57424	0.616607	-0.457712	-0.853091	-0.518738	-0.86486	0	0.77586	0.589386	0	0	-0.3036	-0.128278	-0.304881	-0.133269	-0.274171	NA	0.595233	-0.531672	0.551288	-0.533461	0.562511	0.0680739	-0.125533	NA	-0.0597236	0.415208	-0.063513	0.164344	0	0.262249	0.264017	0.292644	-0.0101515
YBR179C	0.299072	0.300175	-0.348388	-0.688721	0.183711	0.959257	0.913727	0.778921	0.940395	0.973372	0.804313	-1.84869	0.412856	0.41547	0.601282	-0.661334	0.682621	-0.545205	0.267701	0.871497	0.271394	0	0.000233411	-0.0305969	0	0	0.752643	0.661828	0.755819	0.687577	NA	NA	-1.48878	0.399817	-1.5149	0.401162	0.467808	-0.156564	-0.170308	NA	-0.0597236	-2.22744	-0.40104	NA	0	0.720103	0.724957	-2.45629	1.91242
YBR180W	-0.29996	-0.301067	-0.549532	-1.21781	0.0110084	0.484531	-0.588528	-0.660279	0.475005	-0.547683	-0.646038	0	-1.0809	-1.08775	-0.417713	-0.663222	-0.367755	-0.547102	2.69355	-0.504331	2.73071	0	-0.429447	-0.506161	0	0	-0.308623	-0.941534	-0.309925	-0.978166	-0.242201	NA	0.0577789	-0.72957	0.0184298	-0.732025	-0.729396	0.0680739	-0.386861	NA	-0.0597236	0.100148	0.119535	0.964082	0	-0.247483	-0.249151	-0.423333	0.658383
YBR181C	0.624073	0.626374	-0.444363	-0.54548	0.467464	2.10319	0.191324	0.172798	2.06183	0.241928	0.193494	0	-0.474767	-0.477773	0.464645	1.4879	0.541775	1.61388	0.163371	-0.041628	0.165624	0	0.587476	0.411188	0	0	-0.624785	-0.264839	-0.627421	-0.275143	-1.06276	NA	0.309792	-0.453697	0.268288	-0.455224	-0.888812	-1.05512	-0.876765	NA	-0.0597236	-1.56685	-0.26825	-1.88089	0	-0.413145	-0.41593	-1.16496	2.12013
YBR182C	0.219894	0.220705	0.363617	-0.0761075	-0.8831	-0.791333	0.127375	0.0465686	-0.775774	0.177179	0.0662873	0	-0.530577	-0.533936	-0.272208	0.161652	-0.217769	0.281557	0.1902	-0.103432	0.192825	0	-0.774983	-0.874432	0	0	0.087291	0.301397	0.0876598	0.313123	1.95306	NA	0.124149	-0.198632	0.0842324	-0.1993	0.0987365	0.0680739	-0.214886	NA	-0.0597236	-0.0517187	-2.29649	-0.714057	0	0.100385	0.101062	0.452135	0.5015
YBR182C-A	0.503533	0.368846	-0.386668	-0.513723	0.213818	-0.105313	0.0239297	-0.0600243	-0.287238	-0.0902439	-0.262028	NA	-0.0839995	-0.113088	-0.53192	-0.54146	-0.121793	-0.52247	-1.07038	0.0369238	-1.23451	NA	0.543959	0.593792	NA	NA	0.538341	0.506857	0.45069	0.458427	NA	NA	-0.233566	-0.714876	-0.59475	-0.443399	0.12866	NA	NA	NA	NA	NA	NA	NA	NA	-0.255754	0.0993742	-0.587562	NA
YBR183W	0.840354	0.843453	0.519583	-0.0197329	-0.858234	-0.647909	-0.238249	-0.301438	-0.63517	-0.193021	-0.284416	0	-0.623482	-0.62743	0.398024	1.11713	0.473103	1.24142	0.137249	-0.0399316	0.139143	0	-0.506368	-0.542269	0	0	0.210909	0.53278	0.2118	0.553508	1.06856	NA	-0.607002	-0.483976	-0.640666	-0.485605	0.0638616	0.0680739	-0.356213	NA	-0.0597236	0.0752543	-0.305882	0.478995	0	0.0815703	0.0821199	-0.506121	0.0591723
YBR184W	-1.03368	-1.0375	0.163864	-0.135183	2.22988	-0.282657	0.409001	0.238682	-0.277099	0.46233	0.259889	0	-0.768273	-0.773137	-1.11681	-1.76694	-1.08838	-1.65588	1.57713	-1.53636	1.59889	0	0.633344	0.581981	0	0	-0.736424	-0.390755	-0.739531	-0.405958	-0.604526	NA	1.10959	-0.152527	1.06125	-0.153041	-1.94553	0.0680739	-0.16584	NA	-0.0597236	-0.317947	-0.773799	-0.320743	0	-1.56531	-1.57586	-0.147448	0.329871
YBR185C	0.0803818	0.0806786	0.52561	0.518432	-0.540131	0.00320209	0.476116	0.332993	0.003139	0.530284	0.35493	0	0.482449	0.485504	0.51046	0.638777	0.589002	0.76087	0.867675	1.39759	0.879645	0	-0.275354	-0.326727	0	0	0.112783	0.681608	0.11326	0.708127	-0.231544	NA	-1.30823	-0.859784	-1.3359	-0.862678	-0.331162	0.0680739	-0.347439	NA	-0.0597236	-0.0437916	0.425965	0.636321	0	1.06958	1.07679	-1.10642	1.24518
YBR186W	-0.250008	-0.250931	-0.420674	-0.585209	0.625039	0.562608	0.128261	-0.111975	0.551545	0.178076	-0.0934857	0	-0.26751	-0.269204	-0.500443	-0.351945	-0.453032	-0.234397	0.575372	0.114827	0.58331	0	0.289784	0.249782	0	0	0.0350717	0.366	0.03522	0.380239	-0.327454	NA	-0.415502	0.11988	-0.450804	0.120283	-0.206534	0.0680739	1.51947	NA	-0.0597236	0.00845074	-0.422124	-0.320743	0	-0.0801636	-0.0807039	-0.527603	-0.378887
YBR187W	0.0644551	0.0646928	-0.251437	0.0114976	0.015423	-0.128731	-0.289066	-0.439726	-0.126199	-0.244473	-0.423775	0	0.224676	0.226099	0.683736	0.984264	0.767614	1.10794	0.383862	-0.227652	0.389157	0	0.314043	0.313968	0	0	0.109277	0.523286	0.109738	0.543645	-0.00775544	NA	-0.547387	-0.207847	-0.581561	-0.208547	0.919417	0.0680739	1.59312	NA	-0.0597236	-0.0724182	-0.361292	-0.425627	0	0.0266419	0.0268218	0.266737	2.33742
YBR188C	2.01132	2.01874	-1.27019	-0.731814	-0.230637	-0.71323	-0.307316	-0.0531173	-0.699206	-0.262952	-0.0341714	0	0.770001	0.774877	0.269642	0.282125	0.340768	0.402582	0.0817905	-0.572058	0.0829185	0	-2.73888	-2.99068	0	0	-1.16118	-1.01203	-1.16608	-1.0514	0.940684	NA	-0.279702	-1.9218	-0.316165	-1.92827	-1.10565	0.0680739	-0.04896	NA	-0.0597236	-0.0242548	-0.560116	-0.753388	0	-0.273667	-0.275512	1.74324	-0.723437
YBR189W	-0.0900344	-0.0903665	-0.457894	-0.733288	-0.00956315	2.34072	-0.313771	-0.270782	2.29469	-0.269488	-0.253521	-3.69739	-1.06081	-1.06753	1.31769	0.870275	1.42109	0.99343	-1.56315	0.232233	-1.58471	0	1.52513	1.38144	0	0	0.291746	0.100444	0.292978	0.104351	0.482449	NA	0.23937	0.315754	0.198468	0.316815	-0.736421	0.0680739	-0.863623	-0.0332782	-0.0597236	-0.692332	-2.5401	-2.07754	0	0.746399	0.75143	-3.08124	1.16803
YBR191W	-4.34161	-4.35762	-0.499493	-0.466458	-2.14081	1.66031	-0.426632	-0.655254	1.62767	-0.383762	-0.640973	-1.84869	-4.35534	-4.38292	-1.31396	-1.47636	-1.29161	-1.36397	2.46811	0.500994	2.50216	0	1.49895	1.46226	0	-2.73849	-0.979994	-0.310317	-0.984129	-0.32239	NA	NA	1.20803	0.27941	1.15884	0.280349	-1.06072	0.0680739	-0.568526	-0.0332782	-4.4942	-1.59649	-0.0139826	NA	0	-0.0938116	-0.094444	0.281379	-1.7212
YBR194W	0.976462	0.980064	-0.145571	-0.516267	-0.00112547	-0.913168	-0.0182868	-0.114084	-0.895212	0.0296945	-0.0956107	0	0.505795	0.508998	0.28376	1.33079	0.35532	1.45606	-1.41387	-0.559073	-1.43337	NA	-0.450372	-0.509944	0	NA	-1.13174	-0.496877	-1.13652	-0.516209	-1.3718	NA	-0.376092	-1.27686	-0.411731	-1.28116	-0.481111	NA	0.527076	NA	-0.0597236	1.22832	-0.882205	-1.52691	NA	-0.123959	-0.124795	-0.0766325	-0.647517
YBR195C	1.12891	1.13307	-2.84592	-3.36548	0.103893	0.28332	-0.28344	-0.409652	0.277749	-0.238777	-0.393469	0	-0.495951	-0.499092	0.43439	1.00465	0.510589	1.12842	-0.935396	-1.01486	-0.948301	0	2.62961	1.74242	0	0	0.430854	0.791908	0.432672	0.822718	-0.487303	NA	0.0338897	-0.758948	-0.00525446	-0.761502	0.247352	0.0680739	0.119686	NA	-0.0597236	1.39929	0.0689884	-0.989376	0	0.28907	0.291019	-0.730154	0.908195
YBR196C-A	-0.139734	-0.38371	-2.45591	-2.18926	0.992481	0.379875	-2.8065	-3.03838	0.795677	-2.83141	-3.10138	NA	-0.509313	-0.533951	-0.555354	-0.293425	-0.547659	-0.124288	0.390577	-2.8488	0.0981485	NA	0.910513	0.896631	NA	NA	-0.160509	-0.357858	-0.183737	-0.246798	NA	NA	1.17318	-0.865387	0.913979	-0.518708	0.167011	NA	NA	NA	NA	NA	NA	NA	NA	-1.78097	-1.65146	0.398206	NA
YBR196C-B	-0.214177	0.0420674	-0.126196	-0.268253	0.528453	0.338534	-0.219556	-0.293867	-0.0420391	-0.57409	-0.743695	NA	-0.171008	-0.234007	0.015689	-0.171017	0.203582	-0.179941	-0.28645	-0.478907	-0.0529811	NA	-0.502081	-0.323785	NA	NA	0.21403	0.193838	0.09467	0.0913246	NA	NA	-0.662577	-0.425736	-0.788754	-0.367166	0.132744	NA	NA	NA	NA	NA	NA	NA	NA	-0.282668	-0.221928	-0.385912	NA
YBR197C	0.132669	0.133158	-0.035279	0.151262	-0.0139975	0.297844	0.363865	0.271198	0.291988	0.416629	0.292657	0	-0.25624	-0.257862	0.36364	2.98838	0.43766	3.12125	-0.459978	0.483214	-0.466323	0	0.0252997	-0.136502	0	0	0.239765	0.95761	0.240778	0.994867	-0.423364	NA	-0.422123	-0.818812	-0.457367	-0.821568	0.368731	0.0680739	-0.542969	NA	-0.0597236	0.675841	-0.31673	0.374112	0	0.390424	0.393055	-0.412754	-0.0298105
YBR199W	-0.0879992	-0.0883238	0.545663	0.537599	-0.346632	-0.605538	0.285441	0.281003	-0.593632	0.337223	0.302537	0	-1.36212	-1.37075	-0.160181	0.574357	-0.102293	0.696155	-0.394195	0.399288	-0.399634	0	-0.651275	-0.718641	0	0	-0.377161	0.136932	-0.378752	0.142259	-0.316797	NA	-0.242677	0.127462	-0.279457	0.12789	-0.291641	0.0680739	-0.170308	NA	-0.0597236	-0.231842	-0.183697	-0.307632	0	0.106568	0.107286	-0.235239	-0.817722
YBR200W	-0.0278944	-0.0279973	-4.04499	-3.5391	-1.0494	-0.369757	-3.10839	-3.03382	-0.362487	-3.09908	-3.03797	-1.84869	0.748712	0.753453	0.203681	0.736986	0.272775	0.85953	-0.151362	-0.0989423	-0.153451	0	-0.57788	-0.770179	0	-5.47698	-2.58146	-3.33339	-2.59235	-3.46308	NA	NA	0.592852	-0.073744	0.548927	-0.0739925	-0.448746	5.45943	2.57284	NA	4.37475	1.98929	-1.51565	NA	0	-2.34299	-2.35879	2.27988	0.413228
YBR200W-A	0.653156	0.725336	-0.256217	-0.101193	0.177642	-0.129611	0.0572564	-0.0202174	-0.338793	0.155784	-0.0101108	NA	0.298365	0.487978	0.220343	0.450719	0.0283916	0.508883	-1.06815	-0.492246	-0.396145	NA	-1.06636	-0.793631	NA	NA	-0.45309	-0.0774312	-0.68331	-0.252497	NA	NA	-0.165049	-0.197487	-0.169607	-0.347442	-0.259477	NA	NA	NA	NA	NA	NA	NA	NA	-0.176613	-0.159692	-0.134413	NA
YBR201W	1.15634	1.02564	-0.115925	-0.23434	-0.179089	-0.582667	0.121135	0.114195	-1.11222	0.265692	0.172306	0	0.575967	0.251533	0.496239	0.00742305	0.271002	-0.0203591	-1.16804	-0.444607	-1.04428	0	0.426557	-0.698139	0	0	0.353765	1.18412	0.485704	0.988066	-0.551243	NA	-0.189248	0.442741	-0.0227911	0.386721	0.0384627	0.0680739	-0.254838	NA	-0.0597236	0.236381	-0.474762	0.347891	0	0.0667951	-0.0393103	-0.176306	-3.42739
YBR203W	-0.121131	-0.121577	0.332913	0.263731	1.64884	-0.287956	0.422144	0.476166	-0.282294	0.475637	0.499212	0	-0.316381	-0.318384	-0.176472	0.0805748	-0.119084	0.200107	-0.000552408	-1.13112	-0.000559784	0	0.465437	0.285645	0	0	-0.63846	-0.421103	-0.641154	-0.437486	0.898057	NA	0.630114	0.342278	0.585871	0.34343	-1.44546	0.0680739	0.258438	NA	-0.0597236	0.183769	1.49297	-1.12048	0	-1.10751	-1.11497	0.669258	-1.12004
YBR204C	-2.06342	-2.07103	0.945848	0.895426	-0.150155	0.06919	0.247746	0.253941	0.0678296	0.299056	0.275266	0	-0.165972	-0.167023	-1.10712	-0.354368	-1.07839	-0.23683	0.705613	0.479545	0.715348	0	-0.337717	-0.343194	0	0	-0.184064	0.412814	-0.18484	0.428875	0.0242144	NA	-0.0266661	-0.861681	-0.0652924	-0.86458	0.589262	0.0680739	0.1105	NA	-0.0597236	-0.126615	0.382163	-0.989376	0	0.261101	0.26286	0.149173	-0.576124
YBR205W	0.154352	0.154921	-0.30308	-0.793741	0.0663093	0.313324	-0.377163	-0.379001	0.307163	-0.333673	-0.36258	0	-0.820749	-0.825946	-0.415674	-0.867782	-0.365653	-0.7526	2.29271	0.0681882	2.32434	0	-0.544936	-0.677534	0	0	-0.84903	-0.136156	-0.852613	-0.141453	-0.444677	NA	-0.644317	-1.31658	-0.677662	-1.32101	0.232797	0.0680739	0.375451	NA	-0.0597236	0.419192	0.142711	0.557658	0	0.299736	0.301756	-0.796994	-0.322432
YBR207W	0.490153	0.491961	0.439746	-0.0698625	-0.523869	-0.949364	-0.21937	-0.371736	-0.930697	-0.173906	-0.355259	0	0.144024	0.144936	-0.121074	0.0702655	-0.0619812	0.189751	-0.370301	-0.0385646	-0.375409	0	-0.575282	-0.688752	0	0	-0.0179581	0.395248	-0.0180336	0.410626	-0.103665	NA	-0.17227	-0.490813	-0.209652	-0.492464	0.593809	0.0680739	-0.0534802	NA	-0.0597236	-0.0591352	0.903764	0.688763	0	0.917765	0.923952	0.34749	-0.166712
YBR208C	0.0680108	0.0682616	0.704095	0.916795	-0.643408	-0.632998	0.300637	0.381604	-0.620551	0.352609	0.403918	-3.69739	-0.311905	-0.31388	0.237412	0.515444	0.307544	0.636972	-0.574827	-0.655289	-0.582757	0	-1.36382	-1.49432	0	0	-0.0757934	-0.0932393	-0.0761126	-0.0968672	-0.0397253	NA	0.0952126	-0.145757	0.0555438	-0.146248	0.245375	0.0680739	2.75489	NA	-0.0597236	-0.0464953	-0.0752933	0.89853	0	-0.0176883	-0.0178078	0.376759	-0.910714
YBR210W	0.133006	0.133497	0.659509	0.385432	-0.795572	-0.557807	0.0170181	-0.0646046	-0.546839	0.0654408	-0.045748	0	-0.225909	-0.22734	-0.237286	1.34978	-0.181772	1.47513	-0.613989	-0.475418	-0.62246	0	-0.40727	-0.500845	0	0	0.1674	0.758239	0.168107	0.787739	1.31367	NA	-0.243241	-0.660533	-0.280016	-0.662756	0.400695	0.0680739	0.249132	NA	-0.0597236	-0.149516	-0.115655	-0.871382	0	0.353999	0.356385	-0.849611	-0.508352
YBR212W	-0.0155761	-0.0156334	0.755127	0.487507	-0.26696	0.0756671	0.305938	0.269535	0.0741793	0.357976	0.290981	0	-0.703138	-0.70759	-1.31606	-0.558972	-1.29377	-0.442374	0.324211	0.274036	0.328684	0	-1.06771	-1.2045	0	0	0.216732	0.348009	0.217647	0.361549	-0.572556	NA	0.00696149	-0.997646	-0.0319527	-1.001	0.363758	0.0680739	-0.192622	NA	-0.0597236	0.555786	-0.13837	0.505216	0	0.0889975	0.0895971	0.0992755	-0.555495
YBR213W	-0.492806	-0.494623	-0.0898746	0.114732	0.936195	-0.135147	-0.275409	-0.255027	-0.132489	-0.230646	-0.237645	0	-2.0107	-2.02343	-0.542124	-0.739822	-0.495997	-0.624053	0.455276	-0.0318435	0.461557	0	-1.0047	-1.09055	0	0	-0.178967	-0.307603	-0.179722	-0.319571	0.130781	NA	0.138488	0.395597	0.0984489	0.396928	-0.422741	0.0680739	-0.112062	NA	-0.0597236	-0.133106	-1.28292	-1.25159	0	-0.368479	-0.370964	0.374737	0.777954
YBR214W	0.317959	0.319132	0.897412	0.497969	-0.87427	-0.422969	0.738758	0.767553	-0.414652	0.796213	0.792858	0	0.0515736	0.0519001	-0.119782	0.943364	-0.0606493	1.06685	0.142795	0.363372	0.144765	0	-0.801598	-0.997831	0	0	-0.350772	-0.099603	-0.352252	-0.103479	-0.114322	NA	-0.526593	0.0687652	-0.560945	0.0689961	-0.000462961	0.0680739	0.441531	NA	-0.0597236	-0.120362	-0.495914	0.0201292	0	0.121937	0.122759	0.575641	-0.377076
YBR215W	0.0136121	0.0136621	-1.85082	-1.41322	0.454672	2.91835	-1.23445	-1.1519	2.86096	-1.20169	-1.14147	0	0.677334	0.681623	-0.735343	-0.0178195	-0.695167	0.101261	1.24564	-0.2461	1.26283	0	-0.36341	-0.438867	0	0	-0.232629	-0.218132	-0.23361	-0.226618	-1.38246	NA	0.528778	0.00767565	0.485402	0.00770056	-0.358252	0.0680739	-0.430478	NA	-3.01604	0.138192	-1.1656	0.688763	0	-1.94119	-1.95427	1.15201	0.576579
YBR216C	0.64483	0.647208	-0.00402769	0.292151	-1.20047	0.162126	-0.171784	-0.0666594	0.158938	-0.125724	-0.0478182	0	0.359806	0.362085	0.330894	1.37329	0.403906	1.49876	-0.264271	-1.09759	-0.267917	0	-0.470677	-0.61221	0	0	0.217284	0.130965	0.218201	0.13606	0.439823	NA	0.0300036	-0.186915	-0.00910784	-0.187544	-1.41582	0.0680739	-0.071541	NA	-0.0597236	1.43582	0.040071	0.754315	0	0.12907	0.12994	0.0746836	0.828136
YBR217W	0.0544159	0.0546164	0.72338	0.462991	-0.497631	-0.40252	0.654543	0.718089	-0.394605	0.710944	0.74301	0	0.41725	0.419892	-0.371335	0.529571	-0.319949	0.651163	-0.574305	-0.186488	-0.582228	0	-0.10279	-0.221479	0	0	-0.249115	-0.435505	-0.250166	-0.452448	-0.828315	NA	1.08536	0.199623	1.03723	0.200293	-0.761671	0.0680739	-0.382489	NA	-0.0597236	0.0301063	-0.0482386	-0.727167	0	0.0789091	0.0794412	0.55553	-0.708304
YBR218C	-0.139694	-0.140209	0.786526	0.860565	-0.465387	-0.23181	-0.559101	-0.415722	-0.227252	-0.517888	-0.399585	0	0.0917347	0.0923158	-0.831075	0.228963	-0.793847	0.349176	-0.341132	0.388318	-0.345838	0	-0.821974	-0.884821	0	0	-0.359367	-0.146048	-0.360884	-0.151731	-0.0397253	NA	0.838334	-0.124125	0.792311	-0.124543	-0.363437	0.0680739	-0.228221	NA	-3.01604	-0.216714	0.369031	-0.333853	0	0.231024	0.232581	0.574312	-0.0725559
YBR219C	0.540382	0.542375	0.484707	0.443217	-0.188476	-0.143817	0.467737	0.378763	-0.140989	0.5218	0.401055	0	-0.103651	-0.104308	0.0438239	0.932785	0.107995	1.05623	-1.15345	-0.0134092	-1.16937	0	0.73996	0.645572	0	0	0.151013	0.56062	0.151651	0.582431	1.38826	NA	-0.117829	0.0616851	-0.155676	0.0618917	-0.609049	0.0680739	-0.228221	NA	-0.0597236	-0.388913	0.719461	0.138123	0	0.669443	0.673955	0.0577151	0.0443634
YBR220C	0.486096	0.487889	0.333791	-0.0082664	0.258085	-0.389129	0.195431	0.0966462	-0.381478	0.246086	0.116752	0	-0.244492	-0.24604	0.678745	0.9946	0.762469	1.11832	-1.50662	-0.207263	-1.5274	0	0.242003	0.0387892	0	0	0.148124	0.434882	0.148749	0.451801	-0.0290687	NA	0.0803359	0.0778859	0.0407941	0.0781474	-0.607851	0.0680739	-0.0353877	NA	-0.0597236	-0.244545	0.643444	-0.0847545	0	0.769993	0.775183	-0.226184	-1.09372
YBR221C	0.416552	0.418088	-0.717233	0.025681	-0.933269	0.629904	0.793106	0.736499	0.617519	0.851241	0.761562	0	-2.46822	-2.48385	-0.0927277	-1.80173	-0.0327621	-1.69083	-0.711754	-0.547659	-0.721573	0	-1.06582	-1.22912	0	0	-1.62881	-1.27504	-1.63568	-1.32464	0.0135578	NA	0.391164	-2.42505	0.348964	-2.43321	-2.67784	0.0680739	-0.116554	NA	-0.0597236	0.192638	-0.277027	-0.740278	0	-1.67525	-1.68654	2.52811	-0.34526
YBR221W-A	0.271425	-0.00557153	-0.854763	-0.773688	1.05974	0.246162	-0.106695	-0.331591	0.119269	0.0916707	-0.238527	NA	-0.331892	-0.335624	-0.0117331	-0.185678	-0.107056	0.122885	1.5643	0.932427	0.997077	NA	-1.39888	-1.08013	NA	NA	-0.327202	0.723829	-1.01045	0.494718	NA	NA	0.727448	0.207739	0.398178	-0.296957	0.00475644	NA	NA	NA	NA	NA	NA	NA	NA	0.863444	0.611193	-0.0929759	NA
YBR222C	0.408687	0.410195	0.152416	0.281731	-0.692269	-0.643463	0.301561	0.262568	-0.630811	0.353545	0.28396	0	0.528589	0.531936	-0.248664	0.324943	-0.1935	0.445596	-0.199422	-0.382265	-0.202174	0	-3.05673	-3.06571	0	0	-1.15629	-0.265378	-1.16117	-0.275703	-2.44812	NA	-0.240139	-0.0158261	-0.27694	-0.0158796	-0.625212	0.0680739	-0.161369	NA	-0.0597236	-0.263418	0.245948	-0.150307	0	0.186085	0.18734	0.348872	-0.456812
YBR223C	-0.0295598	-0.0296686	0.0327785	-0.0942755	0.220713	-0.50808	-0.227482	-0.367067	-0.49809	-0.182119	-0.350554	0	-0.553672	-0.557178	-0.123927	0.107248	-0.0649226	0.226903	-0.652902	-0.352578	-0.66191	0	-0.500679	-0.547139	0	0	0.0610772	0.288219	0.0613353	0.299433	-1.22261	NA	-0.397219	0.317308	-0.432677	0.318376	-0.350249	0.0680739	0.0738366	NA	-0.0597236	-0.0847418	0.256432	0.177455	0	0.20287	0.204238	-0.582758	-0.557176
YBR225W	-0.811798	-0.814792	0.948935	0.890361	0.107874	-0.736473	1.43133	1.42323	-0.721992	1.49745	1.45362	0	0.427269	0.429974	-0.161985	0.38694	-0.104152	0.507877	-0.51615	-0.0654476	-0.52327	0	-0.792726	-0.794409	0	0	0.108387	0.553369	0.108845	0.574898	-0.775032	NA	0.387727	0.33842	0.345557	0.339557	0.103515	0.0680739	0.42261	NA	-0.0597236	-0.821157	-0.324209	-1.68423	0	-0.0946164	-0.0952541	0.0641612	-0.0635671
YBR227C	-0.0056134	-0.00563388	-0.0117283	-0.420909	-0.570389	-0.62334	-0.0228455	0.0455501	-0.611083	0.0250788	0.0652602	0	0.0705393	0.0709863	0.123865	-0.0315231	0.190501	0.0874946	0.0202653	-0.607842	0.0205445	0	-0.899731	-1.00179	0	0	-0.376326	-0.817412	-0.377914	-0.849214	-0.220888	NA	0.703794	-0.315838	0.658921	-0.316901	-0.0956423	0.0680739	0.305092	NA	-0.0597236	0.1023	0.942432	1.75071	0	-0.881144	-0.887084	0.0169045	-0.904506
YBR228W	1.63986	1.64591	1.03659	1.23233	0.205912	-0.996537	-1.33055	-1.22298	-0.976942	-1.29899	-1.2131	0	0.555738	0.559257	-0.84465	0.705749	-0.80784	0.82815	0.298245	-0.0368525	0.30236	0	-1.64784	-1.75052	0	0	-1.11021	-1.04763	-1.11489	-1.08839	1.18579	NA	-0.507727	-2.52184	-0.542239	-2.53032	-1.31597	0.0680739	0.230543	NA	-0.0597236	-0.138827	-1.07158	0.518327	0	-0.592991	-0.596989	0.211587	0.684768
YBR229C	-0.305457	-0.306583	-4.46624	-4.39771	-0.900467	0.561423	-3.22177	-2.66739	0.550384	-3.21388	-2.6687	0	-0.0432788	-0.0435527	-0.562883	-0.450418	-0.517396	-0.333321	-0.25162	-1.60538	-0.255091	0	0.0563178	-0.106987	0	0	0.198449	0.409079	0.199287	0.424995	-0.807002	NA	0.800125	0.532525	0.754428	0.534316	-3.39035	0.0680739	-0.551568	NA	-0.0597236	-0.0722606	0.455912	-0.281411	0	0.00330761	0.00332989	0.694084	NA
YBR230C	-0.764273	-0.767092	0.0495678	-0.1218	0.642745	0.136522	0.352231	0.35835	0.133837	0.404849	0.380483	0	0.420892	0.423557	-0.57837	-0.426551	-0.533359	-0.309344	-1.02167	-0.704433	-1.03577	0	-0.0810618	-0.208965	0	0	-0.356048	-0.446403	-0.35755	-0.463771	0.450479	NA	1.75866	-0.122697	1.70477	-0.123111	-1.36935	0.0680739	0.207353	NA	-0.0597236	-0.0951841	0.670234	-0.412516	0	-0.484599	-0.487866	0.927366	-0.188764
YBR230W-A	0.347685	-0.00312422	0.0182557	-0.0581289	-0.0221322	-0.0252104	0.146384	-0.106756	0.190539	0.480987	0.130079	NA	-0.18833	-0.573335	0.228251	0.495672	0.0975146	0.848674	-1.3545	0.0737645	-0.907933	NA	-0.679557	-0.510187	NA	NA	-0.0915211	0.191586	0.00575521	0.224747	NA	NA	-0.53004	-0.0489032	-0.292471	0.0852873	-0.0552085	NA	NA	NA	NA	NA	NA	NA	NA	0.132892	0.262559	0.272049	NA
YBR231C	-1.01314	-1.01688	0.434967	1.32786	-0.731849	1.32033	0.120399	0.0157825	1.29437	0.170115	0.0352623	0	-0.245098	-0.246649	-0.949638	-1.5365	-0.916061	-1.42438	1.98155	0.964941	2.00889	-8.39922	-2.8316	-2.71972	0	-2.73849	-2.95529	-1.35519	-2.96776	-1.40791	-1.7661	NA	1.0847	-4.19099	1.03657	-4.2051	-1.10446	0.0680739	-0.0534802	NA	-0.0597236	-1.12472	-1.06714	-0.596063	0	-0.354326	-0.356714	0.441569	NA
YBR233W	-0.349473	-0.350762	-0.0360756	-0.410537	-0.455471	1.28808	-1.10079	-1.09518	1.26276	-1.06635	-1.08431	0	0.441105	0.443898	-1.10861	-0.324074	-1.07993	-0.206398	3.51795	-1.13706	3.56648	0	-0.560523	-0.755495	0	0	-0.994564	-0.473778	-0.99876	-0.492211	0.3226	NA	-0.873741	-1.98658	-0.905124	-1.99327	-0.630138	0.0680739	0.0692627	NA	-0.0597236	-0.0852912	0.585499	0.111902	0	-0.0252248	-0.0253952	-0.5158	-0.608393
YBR235W	0.182434	0.183107	0.560179	0.718165	-0.939389	-0.463749	0.15949	0.249291	-0.45463	0.209696	0.27058	0	-0.334511	-0.33663	0.169338	0.436105	0.237374	0.557268	0.557232	-0.123567	0.56492	0	-1.20834	-1.45997	0	0	-0.35163	-0.386263	-0.353113	-0.401291	-0.284828	NA	-0.181586	-0.775083	-0.218888	-0.777692	-0.150402	0.0680739	0.417885	NA	-0.0597236	0.123659	0.448229	0.570769	0	-0.172432	-0.173594	0.765255	-0.102756
YBR238C	1.27108	1.27577	0.548928	0.243335	-1.02572	-1.09655	0.457223	0.398751	-1.07499	0.511155	0.421198	0	0.262073	0.263732	0.334957	1.92034	0.408094	2.04831	-1.5904	-0.941518	-1.61234	0	-1.03308	-0.988383	0	0	-0.308257	0.397388	-0.309557	0.412848	0.461136	NA	-0.741858	-0.0623081	-0.774369	-0.0625184	0.482506	0.0680739	0.19809	NA	-0.0597236	-1.01435	-0.168948	-1.47446	0	-0.769385	-0.774571	-1.03753	-1.27027
YBR239C	0.349158	0.350446	-0.440936	-0.746171	0.392304	0.0244582	-0.528099	-0.684244	0.0239773	-0.486498	-0.670187	0	0.118556	0.119306	-0.240566	0.264782	-0.185153	0.38516	-1.20155	0.756569	-1.21813	0	0.15604	0.0810994	0	0	0.118255	0.657888	0.118754	0.683484	-0.284828	NA	-0.166682	0.286552	-0.204112	0.287516	0.104402	0.0680739	0.019081	NA	-0.0597236	-0.0414649	1.43544	-0.740278	0	0.221167	0.222658	-0.605886	-0.785776
YBR240C	0.292873	0.293953	0.232287	0.338386	-0.629812	-0.281091	-0.152264	-0.221522	-0.275564	-0.10596	-0.203881	0	-0.167319	-0.168378	0.314716	0.896466	0.387229	1.01974	-1.00833	0.0667676	-1.02225	0	-0.148159	-0.182543	0	0	0.404861	0.951709	0.40657	0.988736	-1.02013	NA	-0.181093	-0.167284	-0.2184	-0.167848	0.244336	0.0680739	0.101322	NA	-0.0597236	-0.0488163	-0.134346	1.34429	0	0.641718	0.646044	-0.685981	0.100818
YBR241C	0.213028	0.213814	1.08351	1.27006	-0.717628	-0.268112	0.532743	0.467411	-0.262841	0.58762	0.490389	0	-0.0240249	-0.0241767	0.522295	1.06937	0.601201	1.19344	0.105464	0.475589	0.106919	0	-0.550195	-0.698461	0	0	0.426893	0.693145	0.428695	0.720113	0.450479	NA	-0.346541	0.232041	-0.382433	0.232821	0.304816	0.0680739	-0.0444378	NA	-0.0597236	-0.0611341	1.45835	0.583879	0	0.522882	0.526407	-0.446837	-0.773101
YBR242W	-0.5281	-0.530048	0.431806	0.71804	1.58217	0.391019	0.515749	0.490136	0.38333	0.570414	0.513292	0	-0.151124	-0.152081	0.58936	-0.00948517	0.670332	0.109634	-0.125217	0.350364	-0.126945	0	-0.186258	-0.208825	0	0	-0.199143	-0.0178299	-0.199983	-0.0185239	0.22669	NA	0.511754	-0.048028	0.468523	-0.04819	-1.08426	0.0680739	-0.299042	NA	-0.0597236	-0.105872	0.244652	-0.635394	0	-0.81076	-0.816225	-0.0467926	-0.39182
YBR244W	-0.387252	-0.38868	0.391238	0.470333	-0.576865	1.05664	-0.118833	-0.0616729	1.03587	-0.0721108	-0.0427933	0	0.0662668	0.0666863	0.653775	0.205491	0.73673	0.325597	-1.2912	-0.353907	-1.30901	0	-0.138621	-0.453017	0	0	0.149981	0.321855	0.150615	0.334377	0.407853	NA	-0.170971	-0.268868	-0.208363	-0.269773	0.390086	0.0680739	-0.695681	NA	2.89659	0.346026	0.446481	-0.569842	0	0.121687	0.122507	-0.871318	0.502858
YBR245C	-0.482276	-0.484054	-0.213541	-0.184652	-0.481001	1.37713	0.574504	0.508219	1.35005	0.629903	0.531514	0	0.839881	0.8452	-0.919131	0.67965	-0.884614	0.80193	-0.544093	-0.652877	-0.551599	0	-0.0897207	-0.170633	0	0	-1.15343	-1.30612	-1.1583	-1.35693	-1.00948	NA	0.908877	-0.40762	0.86225	-0.408992	-1.42457	0.0680739	0.17497	NA	-0.0597236	0.241984	-0.454378	-0.215859	0	-1.33773	-1.34675	0.930076	-0.435795
YBR246W	0.703441	0.706035	-0.472168	0.212558	-1.04982	-0.516277	-0.398594	-0.392899	-0.506126	-0.355372	-0.376585	0	0.347676	0.349877	-0.484327	1.1718	-0.436421	1.29634	0.317745	0.0323951	0.322129	0	0.0901449	0.0111083	0	0	-2.25127	-2.35752	-2.26077	-2.44924	-0.146291	NA	0.618647	-1.96573	0.574502	-1.97234	-2.27999	0.0680739	-0.343049	NA	-0.0597236	0.330232	-0.0307446	0.662542	0	-0.813461	-0.818944	1.72447	-1.71977
YBR248C	0.115471	0.115897	-0.270073	-0.308847	-0.312251	1.14317	0.8554	0.724374	1.12069	0.914315	0.749344	0	-0.0937905	-0.0943841	0.744586	0.184382	0.830337	0.30439	-0.0562856	-0.193119	-0.0570621	0	0.312718	0.181144	0	0	0.172602	0.970028	0.173331	1.00777	NA	NA	-0.896738	-0.0141644	-0.927924	-0.0142126	-0.471342	0.0680739	0.193462	NA	-0.0597236	-0.476288	0.785183	NA	0	0.625743	0.629961	-0.335508	-0.865964
YBR249C	0.34331	0.344577	0.27772	0.171628	-0.467228	-0.498848	0.395433	0.34524	-0.48904	0.448592	0.367272	0	-0.1292	-0.130019	-0.307075	0.521238	-0.253709	0.642791	-0.924968	-0.170016	-0.937729	0	0.0748963	-0.214828	0	0	0.189014	0.336445	0.189813	0.349535	0.706238	NA	0.582189	0.319282	0.538356	0.320355	0.358101	0.0680739	0.0967364	NA	-0.0597236	NA	0.294923	0.0856815	0	0.553189	0.556918	-0.656869	1.15898
YBR250W	0.499047	0.500888	0.481957	0.196944	-1.03574	-0.418636	0.466492	0.361832	-0.410404	0.52054	0.383993	0	0.152903	0.153871	0.409866	1.38875	0.48531	1.51429	-1.08011	-0.701253	-1.09501	0	-0.219155	-0.343745	0	0	0.276127	0.868043	0.277293	0.901815	0.429166	NA	-0.125281	0.132457	-0.163064	0.132902	0.624414	0.0680739	-0.0760512	NA	-0.0597236	0.00180751	1.15597	-0.307632	0	0.670577	0.675097	-1.6855	0.281823
YBR251W	-1.47753	-1.48298	1.02466	1.05716	-0.575867	0.199051	2.20825	2.16434	0.195138	2.2841	2.20047	-1.84869	0.312974	0.314956	0.740047	-0.707456	0.825659	-0.591538	-0.209308	1.74266	-0.212196	0	-0.491847	-0.658332	0	0	0.665019	0.58683	0.667826	0.609662	NA	NA	-3.35526	0.899614	-3.36542	0.902641	0.342036	-1.39209	NA	NA	-3.01604	-1.89226	-0.0139826	NA	0	1.16673	1.1746	-1.09495	-0.131856
YBR255W	0.0784139	0.0787035	-0.331683	-0.38187	0.390154	-0.297993	0.067966	0.0708983	-0.292134	0.117026	0.0908053	0	-0.455984	-0.458872	0.529391	0.466523	0.608516	0.587826	-1.64434	-0.0759168	-1.66702	0	-0.679526	-0.806659	0	0	0.00736154	-0.214462	0.00739316	-0.222805	-0.785689	NA	0.0312417	1.04022	-0.00788007	1.04372	-0.129651	0.0680739	-0.504179	NA	-0.0597236	-0.744425	0.111589	0.0856815	0	-0.851645	-0.857385	-0.296788	0.238496
YBR258C	0.578681	0.580815	0.40975	0.220074	-0.296137	-1.27257	-0.309873	-0.492132	-1.24755	-0.265541	-0.476587	0	0.396374	0.398884	-0.205181	0.307973	-0.148678	0.428548	-0.118227	0.312824	-0.119859	0	0.491862	0.553401	0	0	0.477839	0.789694	0.479856	0.820418	0.19472	NA	-0.164894	0.162508	-0.202339	0.163054	0.226582	0.0680739	0.465227	NA	-0.0597236	-0.0497472	0.114725	0.0856815	0	-0.0881468	-0.088741	-0.284423	-0.288481
YBR259W	0.695464	0.698029	0.0158951	-0.289158	-0.907255	-0.759476	-0.455824	-0.62255	-0.744543	-0.413318	-0.608015	0	-0.0811149	-0.0816284	-0.517595	0.353727	-0.470713	0.474512	0.996076	0.469681	1.00982	0	0.353172	0.280071	0	0	0.0950631	0.545169	0.0954646	0.566379	-0.732406	NA	-0.144116	-0.749866	-0.181739	-0.75239	0.0702211	0.0680739	0.0281869	NA	-0.0597236	0.236519	0.507453	-0.0585336	0	0.722523	0.727394	0.254261	-0.593002
YBR260C	0.507039	0.508909	0.169278	0.235111	-0.880017	-0.0296279	0.236162	0.0881577	-0.0290459	0.287328	0.108198	0	0.116718	0.117457	0.881013	1.38112	0.970966	1.50661	-0.355596	0.508791	-0.360502	0	-0.0382648	-0.128224	0	0	0.285976	0.43135	0.287183	0.448132	0.333256	NA	-0.805525	-1.64661	-0.837492	-1.65215	-1.94746	0.0680739	0.171478	NA	-0.0597236	-0.136813	0.39402	0.701873	0	0.0879173	0.0885097	-0.273871	-0.214631
YBR261C	1.96516	1.9724	0.40398	0.775943	0.0422332	-1.17174	0.0214785	-0.0435618	-1.1487	0.0699572	-0.0245418	0	1.15635	1.16368	0.296371	0.400873	0.36832	0.521874	-0.150022	-0.445681	-0.152092	0	-1.27374	-1.23273	0	0	-0.442515	0.0717492	-0.444382	0.0745406	0.365226	NA	-0.875154	0.711942	-0.906525	0.714336	-0.518833	0.0680739	0.00998295	NA	-0.0597236	-0.180162	-0.0615405	-0.150307	0	0.132002	0.132892	-0.190684	-0.573278
YBR262C	0.339015	0.340265	0.905757	0.86691	-0.0574978	-0.585627	0.18156	0.084023	-0.574112	0.232041	0.104031	0	0.361456	0.363745	0.684942	0.385601	0.768857	0.506533	-0.427982	0.0806431	-0.433887	0	0.501531	0.452752	0	0	0.378126	0.891582	0.379722	0.92627	0.365226	NA	-0.435682	-0.474842	-0.470811	-0.476441	0.618881	0.0680739	0.165736	NA	-0.0597236	-0.34755	-0.278013	-0.727167	0	0.496997	0.500347	-0.893203	0.186503
YBR263W	0.262035	0.263001	0.629349	0.649056	-0.721661	-0.213052	0.419984	0.35579	-0.208863	0.473449	0.377904	0	0.121731	0.122502	0.448695	0.37787	0.525335	0.498766	-0.875942	-0.234439	-0.888026	0	-0.468321	-0.493583	0	0	0.231481	0.338996	0.232458	0.352184	-0.210231	NA	-0.198914	-0.254146	-0.236068	-0.255002	-0.128673	0.0680739	0.138082	NA	-0.0597236	-0.186654	-0.567042	-0.596063	0	0.26426	0.266041	-0.57175	-0.321915
YBR264C	0.428908	0.43049	0.0758526	-0.324712	-0.45434	-0.0861123	0.407538	0.33969	-0.0844191	0.460848	0.361679	0	-0.0423337	-0.0426016	0.0782381	0.242236	0.143469	0.36251	-1.23562	-1.19379	-1.25267	0	-0.207135	-0.54336	0	0	0.355112	0.431934	0.356611	0.448739	-0.348767	NA	-0.224704	-0.277204	-0.261638	-0.278138	0.282521	0.0680739	0.375451	NA	-0.0597236	0.102152	-0.286272	-0.0585336	0	0.674401	0.678947	0.0027333	-0.411738
YBR267W	-0.302495	-0.30361	0.0591327	0.317271	-0.414673	2.13396	0.975382	0.850064	2.09201	1.0358	0.876007	-0.924347	0.349012	0.351222	0.0174736	-0.00206418	0.0808328	0.117089	-0.894993	0.473118	-0.90734	0	0.524718	0.505441	0	0	-0.0832038	-0.457497	-0.0835544	-0.475296	NA	NA	1.15875	-0.377427	1.10998	-0.378698	-0.442727	0.0680739	-0.351827	NA	-4.4942	-1.33804	-0.28891	NA	0	-0.92854	-0.934799	-1.17505	0.732234
YBR268W	-0.126774	-0.127242	0.297505	0.0014169	0.27582	-0.1249	0.965175	0.792136	-0.122445	1.02546	0.81763	-1.84869	0.342202	0.344368	0.619827	-0.926172	0.701736	-0.811258	0.391342	1.25142	0.396742	0	0.0935886	0.0673299	0	0	0.715274	0.465592	0.718293	0.483707	NA	NA	-1.58768	0.238387	-1.61296	0.239189	0.401707	-0.156564	NA	NA	-0.0597236	-1.73858	0.313819	NA	0	0.60249	0.606551	-1.67672	0.103858
YBR269C	-0.0901196	-0.0904521	-0.298758	-0.462147	-0.477094	0.947162	0.550767	0.354869	0.928538	0.60587	0.376976	-1.84869	-0.647037	-0.651134	0.131983	-0.700115	0.19887	-0.584163	-0.327685	-1.11356	-0.332206	0	0.566547	0.485303	0	0	-1.60538	-1.13913	-1.61215	-1.18345	-0.124978	NA	0.114328	-0.771504	0.0744947	-0.7741	-1.72793	0.0680739	1.65982	0.332782	-0.0597236	2.35478	-2.11845	0.374112	0	-0.148447	-0.149447	-0.240415	0.382834
YBR270C	0.0541362	0.0543358	-0.938009	-0.312046	-0.220933	-1.23314	-0.941089	-0.638139	-1.20889	-0.904656	-0.623726	0	-0.166706	-0.167762	-1.89133	0.148317	-1.88676	0.268161	-0.744733	1.18044	-0.755008	0	-1.29217	-1.50893	0	0	-0.83759	-1.23343	-0.841125	-1.28142	-1.2013	NA	1.38219	-0.447951	1.33152	-0.449458	-0.784187	0.0680739	1.50189	-1.13146	-0.0597236	0.343839	-1.22658	0.361001	0	-0.427169	-0.430049	1.88261	0.510941
YBR271W	-0.586443	-0.588606	0.261537	0.200311	1.00879	-0.301735	-0.112115	-0.160458	-0.295803	-0.0653089	-0.142343	0	-0.865448	-0.870928	0.39445	-0.756212	0.46942	-0.640518	1.04562	0.33525	1.06004	0	-0.36214	-0.316027	0	0	-0.260036	-0.0614617	-0.261133	-0.0638533	0.0774975	NA	0.0885597	-0.383888	0.0489474	-0.38518	-0.633584	0.0680739	0.560523	-0.0332782	-0.0597236	-0.0675957	-0.82889	1.12141	0	-0.379919	-0.38248	-0.353032	-0.474854
YBR272C	0.552959	0.554998	-3.55324	-3.26497	-0.725872	-0.802284	-1.20916	-1.14224	-0.786509	-1.17609	-1.13173	0	0.408798	0.411387	-1.87167	1.2598	-1.86649	1.38475	-1.02067	-0.217996	-1.03475	0	-1.50209	-1.69779	0	0	-0.683284	-0.365985	-0.686167	-0.380224	-0.0930084	NA	1.09202	-1.24609	1.04382	-1.25028	-0.259411	0.0680739	0.413139	-2.96176	-0.0597236	0.32124	1.28438	0.098792	0	-0.367569	-0.370047	2.76624	1.46783
YBR273C	-0.181644	-0.182314	-0.336821	-0.406827	-0.265929	-0.39253	-0.422863	-0.411047	-0.384813	-0.379944	-0.394874	0	-0.546489	-0.549949	0.509087	0.214312	0.587587	0.334458	0.0378205	0.389446	0.0383428	0	-0.352453	-0.410427	0	0	-0.0745387	0.163787	-0.0748527	0.170159	-0.114322	NA	0.0707952	-0.200855	0.0313351	-0.201531	0.083079	0.0680739	0.032743	1.0649	-0.0597236	-0.0407041	0.448686	-0.189638	0	0.0470033	0.04732	0.575077	-0.0314919
YBR274W	0.0213701	-0.00587463	-0.956997	-0.662032	-3.09927	-1.2382	-2.23089	-2.42223	-1.09069	-2.38393	-2.5322	0	0.0577498	-0.0880843	0.701302	-0.0170922	0.661248	0.170011	-0.730954	0.182776	-0.226131	0	0.0224407	0.266632	0	0	-0.132351	0.0497364	-0.113472	0.147663	0.375883	NA	-0.273051	-0.769917	-0.359993	-0.848401	0.178643	0.0680739	0.12888	-0.0332782	-0.0597236	NA	0.665653	-0.582952	0	0.480575	0.539328	0.447057	-0.461338
YBR275C	0.39138	0.392823	-0.0346895	0.245256	-1.17229	1.38251	-0.673661	-0.422215	1.35532	-0.633882	-0.406129	0	0.817822	0.823001	-1.6951	1.53923	-1.68448	1.66545	-1.48084	-0.144698	-1.50127	0	-1.21411	-1.72015	0	0	-0.586489	-0.315171	-0.588964	-0.327432	-0.0290687	NA	0.458033	-0.759268	0.415262	-0.761824	-3.86675	0.0680739	1.22346	0.698841	-0.0597236	0.287736	-1.80412	0.072571	0	-1.24023	-1.24859	1.55705	1.07155
YBR276C	-1.07192	-1.07587	-2.24596	-2.14147	-0.798242	0.641547	-2.38313	-2.14714	0.628932	-2.36474	-2.14442	0	-0.370339	-0.372684	-1.63538	1.80817	-1.62292	1.93563	-0.91689	0.570971	-0.929539	0	-1.93605	-2.25017	0	0	-1.63299	-1.50872	-1.63988	-1.56741	0.19472	NA	2.69655	-2.05203	2.63464	-2.05894	-2.07445	0.0680739	-0.0489819	-0.0332782	-0.0597236	-0.593063	0.923571	-0.674725	0	-1.89557	-1.90835	3.91107	-0.0281938
YBR278W	0.235228	0.236095	-2.04088	-1.55586	0.619307	1.25722	0.491806	0.271848	1.2325	0.54617	0.293312	0	-0.592788	-0.596541	0.71793	0.65457	0.802861	0.776736	-0.251223	-0.469525	-0.254689	0	0.832379	0.856997	0	0	-1.03931	-0.776926	-1.0437	-0.807153	-0.849628	NA	-0.105987	-0.29094	-0.143936	-0.291919	-0.849783	0.292711	1.82103	-0.0332782	2.89659	4.58199	0.445037	-1.06804	0	-0.0125217	-0.0126061	-0.0651822	0.168202
YBR279W	0.0618742	0.492316	-2.35046	-1.92036	-0.303598	-0.248825	-1.47781	-1.49381	-0.398326	-1.13928	-1.2606	-3.69739	0.344341	0.073844	-0.323084	0.187021	-1.17603	0.039647	-0.102799	-0.859284	-0.33312	0	-1.71641	-1.33541	0	0	-4.03559	-4.3366	-4.02334	-3.13826	NA	NA	-0.450009	-3.16001	-0.077118	-3.94359	-1.4027	7.93047	3.36635	0.698841	-0.0597236	4.26989	-0.996104	NA	0	-0.731061	-0.818271	-0.0693475	0.461923
YBR280C	0.384792	0.386211	0.773236	1.27686	-0.795829	0.671643	-0.959852	-0.593253	0.658436	-0.923655	-0.578492	0	0.869704	0.875211	-2.04228	0.603034	-2.04235	0.724963	-1.05676	1.24184	-1.07134	0	-2.102	-2.21255	0	0	-0.617492	-0.608609	-0.620097	-0.632287	0.19472	NA	0.35931	-0.427025	0.317383	-0.428462	-0.409035	0.0680739	-0.0715627	-0.0332782	-0.0597236	0.327339	-0.537414	0.0594606	0	-0.0164156	-0.0165262	1.72771	0.604063
YBR281C	0.361381	0.362714	-0.776902	-0.535424	-0.180649	1.06912	0.175247	-0.0938569	1.0481	0.22565	-0.0752262	0	-0.82369	-0.828905	0.648198	-1.04709	0.730981	-0.932726	-0.30924	-0.133263	-0.313507	0	1.06537	1.15442	0	0	-1.6719	-1.74681	-1.67896	-1.81477	-0.423364	NA	0.0888849	-1.65209	0.04927	-1.65765	-2.86603	0.0680739	1.90172	-0.0332782	-0.0597236	3.88681	0.129182	-0.569842	0	-0.585847	-0.589796	-0.0438625	1.6974
YBR282W	0.0521195	0.0523117	0.433655	-0.0650778	0.257309	1.29788	0.927511	0.810808	1.27236	0.987328	0.836448	-3.69739	0.396492	0.399002	0.935432	-0.9467	1.02706	-0.83188	0.269574	2.15833	0.273293	NA	0.312624	0.240999	0	NA	0.497413	0.662926	0.499512	0.688718	NA	NA	-2.60531	0.42871	-2.62189	0.430151	0.434691	NA	NA	-0.0332782	-0.0597236	-1.0509	-0.0139826	NA	NA	1.05112	1.0582	-1.12555	0.912204
YBR283C	-0.971416	-0.974999	0.0289158	0.662146	-0.578832	1.1344	-0.991363	-0.641587	1.11209	-0.955559	-0.627201	0	-3.72906	-3.75267	-1.46343	-0.953378	-1.44568	-0.838588	0.578735	0.546162	0.586719	0	0.573964	0.232226	0	0	-0.655968	-0.733087	-0.658736	-0.761608	-0.679122	NA	2.6151	-1.78934	2.55388	-1.79536	-1.69252	0.0680739	3.15234	-0.0332782	2.89659	1.36765	0.120567	-1.19914	0	-0.100784	-0.101464	1.14732	-3.72492
YBR284W	0.598714	0.600923	-0.893997	-0.619974	-0.155161	0.770092	0.566719	0.265349	0.75495	0.622021	0.286763	0	-1.40011	-1.40897	1.28274	-0.941493	1.38506	-0.826649	0.31568	-1.59262	0.320036	0	0.476055	0.555856	0	0	-1.98892	-2.45224	-1.99731	-2.54764	-0.572556	NA	0.888078	-2.04435	0.841629	-2.05123	-3.73914	0.0680739	0.797459	-0.0332782	-0.0597236	1.28748	-2.05198	0.0332397	0	-1.14259	-1.1503	0.957214	1.69721
YBR285W	-0.599072	-0.601281	0.212501	0.548002	0.10994	-0.438162	-0.485062	-0.538565	-0.429547	-0.442923	-0.52338	0	-0.103705	-0.104361	0.337509	0.290491	0.410724	0.410985	0.921574	-0.4244	0.934288	0	-0.162088	-0.216543	0	0	-0.416507	0.132108	-0.418264	0.137248	0.35457	NA	0.203971	0.02394	0.163373	0.0240203	-0.352153	0.0680739	0.49572	-0.0332782	-0.0597236	-0.168701	-0.908696	1.80315	0	0.355765	0.358163	0.143233	0.0893721
YBR286W	0.780029	0.782906	-0.534058	-0.0184368	-0.0867111	0.842046	0.0346856	-0.118336	0.825489	0.0833292	-0.0998955	0	-0.0695636	-0.0700042	0.0988439	-0.607962	0.164709	-0.491588	0.351207	-1.30621	0.356052	0	-0.838271	-0.716509	0	0	-3.15838	-2.62563	-3.17171	-2.72778	-0.849628	NA	0.0520918	-3.46132	0.0127913	-3.47297	-2.35352	0.0680739	0.517539	-0.0332782	-0.0597236	3.74182	-0.446621	0.0332397	0	-1.28256	-1.2912	0.566533	1.52137
YBR287W	0.105357	0.105745	0.683621	1.60244	-0.232384	0.86642	-1.59059	-1.269	0.849384	-1.56228	-1.25947	0	0.604086	0.607911	-1.67389	-0.189617	-1.66261	-0.0713241	-0.643599	0.779871	-0.652478	0	-1.74603	-1.9355	0	0	-0.722805	-0.787864	-0.725855	-0.818516	-0.380737	NA	-0.0486841	-0.72077	-0.0871224	-0.723195	-0.15954	0.0680739	-0.0670505	-1.49752	-0.0597236	0.132187	-0.431661	0.269228	0	0.0939797	0.0946134	1.54141	-0.671961
YBR288C	-0.770678	-0.77352	0.726168	1.87617	0.90079	1.12696	-0.635962	-0.269851	1.10481	-0.595711	-0.252584	0	0.271611	0.273331	-0.342331	1.90192	-0.290052	2.02981	-0.562492	0.331299	-0.570251	0	-1.09897	-1.20602	0	0	-0.741614	-1.21598	-0.744744	-1.26329	0.184064	NA	-1.23055	-2.06318	-1.25888	-2.07012	0.00775652	0.0680739	-0.0715627	-0.0332782	-0.0597236	-0.577234	-1.82451	-1.02871	0	0.0429219	0.0432109	1.11609	NA
YBR289W	-1.31834	-1.3232	-0.297293	0.324604	-0.207406	-0.617066	-2.30733	-2.56278	-0.604932	-2.288	-2.56327	-1.84869	-2.93341	-2.95198	-0.544109	0.838639	-0.498044	0.961649	0.0649635	0.794201	0.0658593	0	0.90107	0.286047	-8.66622	-2.73849	0.32708	-0.0364006	0.328461	-0.037817	-0.0610385	NA	1.09215	-0.282205	1.04396	-0.283155	-0.360292	2.98839	0.211964	-0.0332782	-0.0597236	NA	-0.0139826	-0.989376	-10.1742	-1.74902	-1.76081	1.77286	0.44789
YBR290W	-6.65883	-6.68339	0.47735	0.578556	-2.06271	0.856825	-0.284247	-0.210996	0.839978	-0.239594	-0.193273	0	-2.83477	-2.85272	0.943762	1.23751	1.03565	1.36235	0.816009	-0.21087	0.827266	0	0.141978	0.202972	0	0	-1.12875	-0.830718	-1.13352	-0.863038	0.535732	NA	0.486875	-0.36524	0.443856	-0.366469	-1.64786	0.0680739	1.01942	-0.0332782	-0.0597236	0.156317	-2.06349	-1.17292	0	-3.84174	-3.86764	0.937361	-3.19213
YBR291C	0.326946	0.328152	-0.0158762	-0.0706091	-0.966365	0.679311	0.507168	0.496629	0.665954	0.561725	0.519834	0	-0.767727	-0.772588	1.14401	-0.239137	1.24206	-0.121071	-0.00487533	-0.942415	-0.00494306	0	0.333937	0.449322	0	0	-1.65657	-1.12039	-1.66356	-1.16398	0.237347	NA	0.521337	-2.19491	0.478023	-2.2023	-2.54972	0.0680739	1.21014	3.26126	4.37475	3.1377	-0.738241	0.819867	0	-0.666887	-0.671383	1.26646	1.182
YBR293W	-0.324518	-0.325714	0.0431563	-0.0341298	0.581742	0.819917	-0.0524791	0.0363667	0.803796	-0.00492624	0.056006	0	-0.672456	-0.676714	0.181259	-0.184602	0.249663	-0.0662855	0.638717	0.260548	0.647529	0	-0.958135	-1.12518	0	0	-0.0335656	0.078246	-0.0337067	0.0812904	-0.625839	NA	0.0552854	-0.163004	0.0159578	-0.163553	-0.239462	0.0680739	0.272413	-0.0332782	-0.0597236	0.100484	-0.609154	0.649431	0	-0.303083	-0.305126	0.760179	-1.04561
YBR294W	0.312002	0.313152	-0.331744	-0.115409	0.337303	0.499652	0.37824	0.838472	0.489828	0.431183	0.864326	0	0.256138	0.25776	-0.705435	0.35328	-0.664339	0.474063	-2.04126	-0.171919	-2.06942	0	-0.0717649	-0.177137	0	0	0.0274582	-0.0164289	0.0275746	-0.0170679	NA	NA	-0.212704	0.276776	-0.249739	0.277706	0.100663	0.0680739	0.342537	-0.0332782	-0.0597236	0.260246	-2.0336	NA	0	0.689125	0.69377	-0.0949921	-0.50486
YBR295W	0.29449	0.295576	-0.482115	-0.348299	0.0340517	1.44593	0.228704	0.198368	1.4175	0.279776	0.219263	0	-1.59377	-1.60386	0.189457	-0.654899	0.258113	-0.53874	0.332035	-1.34532	0.336616	0	-0.383716	-0.400791	0	0	-2.40865	-2.83809	-2.41882	-2.94851	-0.40205	NA	0.80396	-1.73912	0.758231	-1.74497	-2.77543	0.0680739	1.13952	-0.0332782	-0.0597236	3.2363	0.179946	-0.727167	0	-1.1298	-1.13741	1.4082	0.447308
YBR296C	0.295533	0.296623	0.779232	0.845156	-0.0753924	0.0148486	0.014883	-0.022226	0.0145565	0.0632793	-0.00304068	0	-0.00422668	-0.00425345	-0.198242	0.532299	-0.141525	0.653903	-0.929494	0.631651	-0.942318	0	-1.00112	-1.12916	0	0	0.142925	0.416275	0.143529	0.43247	0.184064	NA	-0.601419	0.0723648	-0.635131	0.0726081	0.506417	0.0680739	1.1144	0.332782	-0.0597236	-0.400898	0.820882	-0.451847	0	0.493284	0.496609	-0.110493	0.0486961
YBR296C-A	0.324037	0.147611	-0.46087	-0.670049	0.468549	0.695187	-0.101202	-0.374018	0.673081	0.0611574	-0.311951	NA	0.0398468	-0.144206	0.46529	-0.0410408	0.41881	-0.161726	-0.0102805	0.648914	-0.230587	NA	-0.205738	-0.153502	NA	NA	0.615443	0.486118	0.547696	0.539838	NA	NA	-0.479051	0.314618	-0.600162	0.244515	0.0677478	NA	NA	NA	NA	NA	NA	NA	NA	0.0896577	0.0101195	-0.517388	NA
YBR297W	0.201921	0.202665	-0.847616	-0.290026	-0.663528	0.623286	0.428625	0.1774	0.61103	0.482199	0.198132	0	-0.991815	-0.998095	0.386632	-0.339473	0.461361	-0.221868	-0.2103	-1.36593	-0.213201	0	0.550154	0.640864	0	0	-2.19401	-2.21368	-2.20327	-2.2998	0.184064	NA	0.41042	-2.19501	0.368056	-2.2024	-3.0292	0.0680739	2.93694	-0.0332782	-0.0597236	2.95153	-0.64452	-1.08115	0	-0.829662	-0.835255	0.230939	-0.196783
YBR298C	-0.0101394	-0.010177	-0.0171321	0.37292	-1.50019	0.0562732	0.201921	0.199555	0.0551665	0.252657	0.220459	0	-1.08896	-1.09586	-0.0438103	-0.0189298	0.0176618	0.100146	-0.210679	-0.988341	-0.213586	0	0.911046	-0.260535	0	0	-1.69217	-1.66168	-1.69931	-1.72633	-1.56362	NA	0.667937	-0.590883	0.623371	-0.592872	-1.69996	0.0680739	2.22616	-0.0332782	-0.0597236	3.07434	-1.11408	0.832978	0	-0.585119	-0.589063	1.15438	-0.236424
YBR299W	-1.20003	-0.986102	-0.828192	-0.298043	1.21524	0.0425926	0.115503	0.059614	-0.233646	0.83803	0.638187	0	-1.85772	-1.49529	-0.557709	-0.379374	-0.70782	0.0392411	0.914308	-0.133829	0.914751	0	-0.189131	0.0284539	0	0	-0.853324	-1.31875	-0.907872	-1.0053	0.748864	NA	0.921727	0.13565	0.819512	0.169942	-1.56677	0.0680739	-0.369381	-0.0332782	-0.0597236	-0.290023	-0.85502	-0.464958	0	-1.91394	-1.55599	0.743387	-1.13589
YBR301W	-0.00947098	-0.0095058	0.0331027	0.287358	-1.38672	-0.238239	-0.070097	0.208867	-0.233554	-0.0227647	0.229843	0	0.828428	0.833673	-1.1183	-0.11401	-1.08992	0.00462971	-1.701	0.146783	-1.72447	0	-0.0328858	-0.226933	0	0	-0.18805	0.0074032	-0.188843	0.0076913	-0.167605	NA	0.294168	0.019829	0.252798	0.0198954	-0.248673	0.0680739	0.0692405	-0.0332782	-0.0597236	-0.134946	-0.898035	0.374112	0	0.713518	0.718328	0.527052	-1.36572
YCL001W	-0.528972	-0.530923	0.146403	1.43399	-0.609526	-0.448403	-1.11978	-0.681642	-0.439587	-1.08558	-0.667565	0	-0.420473	-0.423135	-0.942716	0.192229	-0.908926	0.312273	-0.319831	-0.841073	-0.324243	0	-1.45072	-1.81978	0	0	-0.217263	-0.340728	-0.218179	-0.353985	NA	NA	0.151012	0.173098	0.110866	0.17368	-1.43207	0.0680739	-0.00818918	-0.0332782	-0.0597236	0.177173	0.348499	NA	0	-1.00704	-1.01383	1.8946	-1.12968
YCL001W-A	0.17205	0.172684	-0.790051	-0.458258	0.0639323	0.48954	0.305335	0.00159889	0.479914	0.357366	0.0209689	0	-1.53878	-1.54853	0.15152	-1.75631	0.219008	-1.64521	0.177158	-1.43557	0.179603	0	-0.16304	-0.231526	0	0	-2.19948	-2.11862	-2.20876	-2.20105	NA	NA	1.30627	-3.57324	1.25625	-3.58527	-2.70903	0.0680739	1.7108	-0.0332782	-0.0597236	3.22362	-0.688144	NA	0	-1.29584	-1.30457	0.859899	0.9598
YCL001W-B	-0.137117	-0.208068	-1.08733	-1.2826	0.313966	0.626916	-0.683274	-0.915023	0.524387	-0.950035	-1.30581	NA	-0.236118	-0.0454837	-0.366373	-0.973388	-0.270915	-1.15225	-0.976494	0.0298722	-1.1413	NA	0.202827	0.309397	NA	NA	0.508332	0.344381	0.519986	0.348188	NA	NA	-0.587148	0.248646	-0.587887	0.232366	0.0805187	NA	NA	NA	NA	NA	NA	NA	NA	0.365488	0.285914	-1.17935	NA
YCL002C	-2.07583	-2.18508	0.283677	0.104517	-0.186664	0.039094	0.246909	0.0425108	0.0188925	0.372481	0.066896	0	-2.87764	-2.39706	0.492844	-0.622914	0.439932	-0.721408	-0.461686	0.0263732	-0.0973044	0	0.482217	0.544784	0	0	0.124472	-0.052619	0.12031	0.110202	NA	NA	-0.0285794	0.354887	-0.0429346	0.353788	0.33232	0.0680739	0.709847	0.698841	-0.0597236	0.231842	-0.832243	NA	0	-0.248694	-0.241989	-0.174101	-0.548575
YCL005W	-0.0312253	-0.0313406	-0.519104	-0.0875028	-0.0566336	-0.992499	-0.891638	-0.988437	-0.972984	-0.854586	-0.976737	0	-0.227215	-0.228654	-1.38379	-1.53076	-1.36359	-1.41862	3.32957	0.492751	3.37551	-4.19961	-1.98143	-1.96598	0	0	-1.80183	-0.831737	-1.80943	-0.864097	NA	NA	1.24025	-3.77511	1.19079	-3.78782	-1.52066	7.70582	3.5887	3.62732	-0.0597236	4.36064	0.533944	NA	0	-0.118808	-0.119609	1.43285	NA
YCL005W-A	-0.717726	-0.857773	-1.29612	-1.25483	0.929293	1.445	0.57035	0.488151	1.349	0.434968	0.277339	NA	0.711634	0.368958	-1.86818	-0.381718	-0.727922	0.0284078	0.832191	-0.19796	0.139546	NA	1.44952	0.888673	-8.66622	NA	-0.61	-0.0296444	-0.574485	-0.23237	NA	NA	1.06059	0.270404	0.626395	-0.073811	-0.086563	NA	NA	NA	NA	NA	NA	NA	NA	0.365769	0.473389	-0.018397	NA
YCL008C	-2.70827	-2.71826	-0.391524	0.382168	0.113863	2.39232	-1.08845	-1.14032	2.34528	-1.05386	-1.12979	0	-3.10776	-3.12744	-0.527973	-0.596943	-0.481411	-0.480519	2.37288	1.61772	2.40561	0	-0.618739	-0.766276	0	-5.47698	-3.36225	-3.75343	-3.37644	-3.89946	NA	NA	1.23578	-1.6473	1.18636	-1.65284	-0.780936	0.0680739	-0.581603	-0.0332782	-0.0597236	0.765243	-2.3046	NA	0	-2.88951	-2.90899	2.12133	NA
YCL009C	-0.41852	-0.420063	-1.04233	-0.77054	0.170194	0.568003	0.151419	0.11484	0.556835	0.201523	0.135087	0	-0.949702	-0.955715	-0.370711	-0.780889	-0.319306	-0.665308	0.0668318	-0.719608	0.0677538	0	0.983059	0.737097	0	0	0.00938302	0.151524	0.00942329	0.15742	NA	NA	-0.254536	-0.902815	-0.291213	-0.905854	-0.95148	0.0680739	0.603672	-0.0332782	-0.0597236	0.273061	0.233968	NA	0	0.436802	0.439746	0.195438	-0.338987
YCL010C	-2.79177	-2.80207	0.114291	0.341442	0.42878	-0.129197	0.117986	0.100505	-0.126656	0.167672	0.120641	-1.84869	-2.3681	-2.38309	0.363628	-1.59315	0.437648	-1.4813	0.169411	0.0286236	0.171748	0	2.44435	2.11942	0	0	-0.126932	-0.383188	-0.127467	-0.398097	0.29063	NA	0.922321	-0.123336	0.875579	-0.123752	-2.28976	0.0680739	0.17497	-0.0332782	-0.0597236	0.0599392	0.0412301	0.125013	0	-1.98536	-1.99874	-0.181789	-0.217929
YCL011C	-0.613356	-0.615618	-0.921615	-0.792315	0.308213	0.519328	-1.93756	-2.04879	0.509116	-1.9136	-2.04531	0	-1.35102	-1.35957	-0.772897	-0.639486	-0.733877	-0.523256	0.986984	0.0512259	1.0006	0	-0.534694	-0.599112	0	0	-0.610014	-0.520808	-0.612588	-0.54107	0.29063	NA	0.944881	-0.143961	0.897945	-0.144446	-0.583104	0.0680739	0.666292	-0.0332782	-0.0597236	NA	0.0778331	0.125013	0	-0.583274	-0.587206	-0.300489	0.337696
YCL012C	0.424738	0.338867	0.76639	1.44267	-1.0331	-0.219913	-0.522007	0.317994	0.289015	-0.802298	0.0242397	NA	0.647325	0.465822	-2.02476	0.0496747	-1.34257	0.32838	-0.981922	-1.52231	-1.16656	NA	-0.622315	-0.686624	NA	NA	-0.666523	0.220389	-0.421773	-0.154573	NA	NA	0.563571	-0.762097	1.69815	-0.488548	0.108321	NA	NA	NA	NA	NA	NA	NA	NA	-0.423706	-0.268519	1.46628	NA
YCL014W	-0.454872	-0.446034	0.0444084	-0.22185	0.883262	0.0817702	-0.159623	-0.25073	-0.191493	-0.0431255	-0.16938	0	-0.924567	-0.796878	-0.542721	-0.56512	-0.474737	-0.482305	-0.399729	-1.00436	-0.24397	0	0.51426	0.453707	0	0	-0.0267381	0.171532	-0.00394593	0.173663	0.29063	NA	0.781723	-0.024444	0.482169	0.245017	-0.738485	0.0680739	-0.255728	0.0582368	-0.0597236	0.47411	1.45871	0.125013	0	-0.0885419	-0.00640437	0.487233	-0.935223
YCL016C	-0.336767	-0.338009	-0.903447	-0.260725	-2.65077	3.06146	-0.171093	0.0809481	3.00126	-0.125024	0.100933	0	0.779511	0.784447	-0.967926	1.12508	-0.934912	1.2494	-0.81496	-0.869445	-0.826203	-4.19961	-2.18169	-2.38902	0	0	-1.1439	-0.876167	-1.14873	-0.910256	0.29063	NA	0.780874	-2.17202	0.735342	-2.17933	-0.486909	3.21303	4.29109	NA	4.37475	2.70265	-0.0911347	0.125013	0	-1.43839	-1.44809	4.43006	-0.610591
YCL021W-A	NA	NA	NA	NA	NA	NA	NA	NA	NA	NA	NA	NA	NA	NA	NA	NA	NA	NA	NA	NA	NA	NA	NA	NA	NA	NA	NA	NA	NA	NA	NA	NA	NA	NA	NA	NA	NA	NA	NA	NA	NA	NA	NA	NA	NA	NA	NA	NA	NA
YCL024W	-1.85186	-1.85869	-0.638658	-0.714414	2.94852	-0.78008	0.177731	0.107439	-0.764742	0.228165	0.127629	0	-2.29607	-2.31061	-1.70841	-2.87173	-1.6982	-2.76574	1.84193	-0.274222	1.86734	0	0.152867	0.119881	0	0	-1.34413	-1.14984	-1.34981	-1.19457	NA	NA	1.86509	-0.708053	1.81029	-0.710435	-1.48726	0.0680739	-0.0217973	-0.0332782	-0.0597236	0.0365405	-0.165107	NA	0	-1.68258	-1.69392	0.854007	-0.800133
YCL025C	-0.479684	-0.481453	0.0959598	0.336141	1.44404	-0.191388	0.177906	0.192452	-0.187624	0.228342	0.213301	0	-1.70324	-1.71402	-0.870399	-0.692717	-0.834381	-0.576731	0.132775	0.674622	0.134607	0	0.146767	-0.086287	0	0	0.359855	0.303974	0.361374	0.3158	0.29063	NA	0.275226	-0.180088	0.234017	-0.180695	-0.179148	0.0680739	-0.26812	-0.0332782	-0.0597236	0.148166	0.791425	0.125013	0	-0.22509	-0.226608	-0.419804	-0.703325
YCL026C-A	0.940441	0.943909	-0.502071	-0.323545	-0.215198	-0.634878	-0.803942	-0.623454	-0.622395	-0.765793	-0.608926	0	0.904505	0.910232	-1.02849	-0.232106	-0.997337	-0.114008	-1.19176	0.219242	-1.2082	0	-0.838999	-0.853625	0	0	-0.321192	-1.76567	-0.322547	-1.83437	NA	NA	0.375659	-0.369031	0.333592	-0.370273	-1.48154	0.0680739	-0.334284	-0.0332782	-0.0597236	-0.0829051	-0.210684	NA	0	-0.600532	-0.604581	1.88233	-0.173955
YCL026C-B	NA	NA	NA	NA	NA	NA	NA	NA	NA	NA	NA	NA	NA	NA	NA	NA	NA	NA	NA	NA	NA	NA	NA	NA	NA	NA	NA	NA	NA	NA	NA	NA	NA	NA	NA	NA	NA	NA	NA	NA	NA	NA	NA	NA	NA	NA	NA	NA	NA
YCL027W	0.17118	0.171811	0.197864	0.190066	0.0485677	-0.102689	0.442395	0.490597	-0.10067	0.496141	0.513756	0	0.0541555	0.0544987	-0.822513	0.105617	-0.785021	0.225264	-0.109744	-0.0710016	-0.111257	0	-0.340905	-0.609935	0	0	0.0286338	-0.0132228	0.028755	-0.0137373	NA	NA	0.891644	-0.521761	0.845164	-0.523517	-0.10703	0.0680739	-0.413054	-0.0332782	-0.0597236	0.11136	-0.265895	NA	0	-0.323829	-0.326012	-0.351295	-1.13007
YCL028W	-0.174958	-0.175603	0.386897	0.632554	0.0543056	-0.0686602	0.121899	0.223147	-0.0673105	0.171635	0.244233	0	-0.0496659	-0.0499803	-0.501074	0.501722	-0.453682	0.623186	-0.548727	-0.373212	-0.556297	0	-0.138437	-0.34246	0	0	0.151533	0.305354	0.152173	0.317234	NA	NA	0.178156	0.325217	0.137778	0.326311	0.0885596	0.0680739	-0.259267	-2.96176	-0.0597236	0.202702	0.251331	NA	0	-0.280539	-0.282431	-0.0980204	-1.27318
YCL029C	1.20539	1.20984	-0.889132	-0.175481	-0.301409	1.0491	-1.37885	-1.25096	1.02847	-1.34789	-1.2413	0	-0.336498	-0.338629	0.596978	1.97095	0.678183	2.09915	-0.330654	-0.483735	-0.335216	-4.19961	-0.0754897	-0.0767243	0	0	-0.640542	-0.531117	-0.643245	-0.55178	NA	NA	0.623179	-1.74292	0.578995	-1.74878	-0.257649	0.0680739	2.11008	-0.0332782	2.89659	0.10552	0.77114	NA	0	-0.536763	-0.540382	0.744339	0.601088
YCL030C	-0.159744	-0.160333	0.326881	0.400581	0.865554	0.495652	0.0849427	0.114293	0.485906	0.134216	0.134536	0	-0.135086	-0.135941	0.0622517	0.20531	0.12699	0.325414	-1.36319	-0.437262	-1.38199	0	0.0181033	-0.0669314	0	0	0.216155	-0.0651024	0.217068	-0.0676358	NA	NA	0.433184	0.311134	0.390625	0.31218	-0.125119	0.0680739	-0.588676	-0.0332782	-0.0597236	0.166085	0.480623	NA	0	-0.149286	-0.150292	0.884605	0.130889
YCL032W	1.26014	1.26479	-1.28718	-0.901483	0.161079	-0.0240805	-1.44355	-1.42741	-0.0236071	-1.41341	-1.41911	0	-1.47512	-1.48446	0.0900108	-0.00839184	0.155604	0.110733	-0.787252	-0.13143	-0.798113	0	-0.0541941	0.00353826	0	0	-0.428932	-1.02936	-0.430742	-1.06941	NA	NA	1.10529	-2.63421	1.05698	-2.64307	-1.98096	0.0680739	-0.602999	-0.0332782	-0.0597236	2.74874	1.05396	NA	0	-2.05281	-2.06665	0.813855	0.784421
YCL033C	-0.267042	-0.268027	-1.3549	-0.675798	1.0535	0.352787	-0.877327	-0.876338	0.34585	-0.840096	-0.86377	0	-1.51554	-1.52513	-0.317252	-0.93057	-0.2642	-0.815676	-0.19477	-0.0272065	-0.197458	0	0.862248	0.855853	0	0	0.177089	0.195355	0.177837	0.202956	0.29063	NA	-0.192852	0.0415919	-0.230057	0.0417313	-0.147558	0.0680739	0.161122	-0.0332782	-0.0597236	0.920708	-0.334871	0.125013	0	0.257363	0.259099	-0.075001	-0.07857
YCL034W	0.705061	0.707661	-0.299435	-0.52261	-0.659826	-0.391335	-0.170901	-0.280345	-0.38364	-0.12483	-0.26316	0	-0.209314	-0.210639	-0.191349	-0.401545	-0.13442	-0.284224	-1.0423	-0.830848	-1.05668	0	0.273815	-0.211822	0	0	0.178243	0.519895	0.178996	0.540122	NA	NA	-0.325547	-0.185215	-0.361618	-0.185839	0.330074	0.0680739	0.550956	-0.0332782	-0.0597236	0.247091	0.891008	NA	0	0.561847	0.565635	0.0800424	-0.344742
YCL035C	0.0496732	0.0498564	0.119591	-0.184349	0.0803412	0.196239	0.227271	-0.0110873	0.19238	0.278325	0.0081842	0	-0.110192	-0.110889	0.395433	-0.217269	0.470432	-0.0991024	-0.209334	0.820532	-0.212223	0	0.810395	0.702584	0	0	0.369385	0.298057	0.370945	0.309653	NA	NA	-1.13807	0.111341	-1.16719	0.111715	0.526466	0.0680739	-0.683881	-0.0332782	-0.0597236	0.139394	-0.111089	NA	0	0.757031	0.762134	-0.392018	-1.16816
YCL036W	0.131409	0.131894	-0.813559	0.127925	0.238373	1.22787	-0.102587	-0.0688606	1.20372	-0.0556614	-0.0500365	0	0.0161717	0.0162743	-0.172425	-0.138454	-0.114913	-0.0199261	0.0381122	-0.473519	0.0386374	0	-1.35504	-1.55808	0	0	-0.86849	-0.76315	-0.872154	-0.792841	NA	NA	-0.783471	-0.765228	-0.815625	-0.767803	-0.734371	0.0680739	0.47947	-0.0332782	-0.0597236	0.902313	-0.527656	NA	0	-0.191533	-0.192824	3.04908	-0.484425
YCL037C	-1.20304	-1.20747	-0.909336	-0.833465	-0.239615	1.8154	-1.01517	-1.05052	1.77971	-0.979667	-1.0393	0	-0.244192	-0.245738	-1.0111	-1.13565	-0.979415	-1.0217	2.51595	-1.44115	2.55066	0	-2.0504	-2.45326	0	0	-0.655543	-1.00427	-0.658309	-1.04335	NA	NA	0.144828	-1.51559	0.104735	-1.52069	-1.14937	0.0680739	0.216623	-1.49752	2.89659	-0.557983	-0.57557	NA	0	-0.275616	-0.277474	0.203098	-0.41135
YCL038C	-0.212117	-0.236879	-0.199757	-0.488885	0.01368	0.072194	-0.191804	-0.198262	-0.061159	0.0589122	-0.109035	0	-0.389581	-0.851505	0.372568	0.286705	0.243325	0.454579	-0.160226	-0.147308	0.0294712	0	-0.0659071	0.0524467	0	0	-0.441293	-0.9097	-0.506264	-0.863523	NA	NA	0.390061	0.255284	0.479569	0.154089	-0.338245	0.0680739	-0.0807272	-0.0332782	-0.0597236	0.0425007	-1.31581	NA	0	-0.098453	-0.281026	-0.275285	-0.818951
YCL039W	-0.00752753	-0.00755525	0.41936	0.368159	-1.42024	-0.474732	0.342207	0.247298	-0.465398	0.394699	0.268571	0	0.251339	0.25293	-0.0810788	0.412278	-0.0207544	0.533332	-0.295177	0.465956	-0.299249	0	-0.895524	-0.983161	0	0	0.244263	0.248697	0.245295	0.258373	NA	NA	-0.838722	0.226795	-0.870404	0.227557	0.824041	0.0680739	-0.223778	-0.0332782	-0.0597236	-0.297501	1.59077	NA	0	0.17767	0.178868	0.314255	-0.543014
YCL040W	0.937176	0.940633	-0.176978	-0.0371926	0.0650016	-1.06201	-0.453476	-0.46738	-1.04113	-0.410941	-0.451643	0	0.474802	0.477808	-0.649931	-0.0518232	-0.607124	0.0671014	-0.787859	-0.484351	-0.798728	0	-1.11802	-1.07309	0	0	-0.624797	-0.515356	-0.627433	-0.535406	NA	NA	-0.178419	-1.18645	-0.215749	-1.19044	-1.62709	0.0680739	-0.785012	-1.49752	-0.0597236	-0.114597	0.96016	NA	0	-0.337754	-0.340031	0.029836	-0.520121
YCL042W	0.332419	0.333645	0.443336	0.670669	-1.08295	-0.792681	0.115788	0.161145	-0.777095	0.165447	0.181751	0	0.0399792	0.0402325	-0.0392444	0.474919	0.0223688	0.596261	-0.624124	0.241335	-0.632734	0	-1.69811	-1.72764	0	0	0.226923	0.363009	0.227881	0.377132	NA	NA	-0.339368	0.111355	-0.375321	0.111729	-0.0292074	0.0680739	-0.641389	-1.13146	-0.0597236	0.666932	0.745226	NA	0	0.569185	0.573022	-0.648287	-0.66142
YCL044C	0.292607	0.293687	-0.108496	0.280678	1.11044	0.650513	0.283081	0.355011	0.637723	0.334833	0.377119	0	1.08611	1.09299	0.37482	-0.588913	0.449184	-0.472451	0.458826	0.201654	0.465156	0	-0.78947	-0.878711	0	0	0.348918	0.583596	0.350391	0.6063	NA	NA	-0.716544	-0.151853	-0.749271	-0.152365	-1.22837	0.0680739	-0.138986	-0.0332782	-0.0597236	0.097128	0.67509	NA	0	0.0856599	0.0862369	-0.893471	-0.489016
YCL045C	-3.65227	-3.66574	-0.504887	-0.761173	1.02451	0.413953	0.586191	0.515571	0.405814	0.641736	0.538923	0	-1.68497	-1.69564	-0.527095	-1.77762	-0.480506	-1.66661	0.838796	-0.447258	0.850367	0	0.000258052	-0.0227192	0	0	-0.889379	-1.25794	-0.893132	-1.30688	NA	NA	1.49746	0.088856	1.4458	0.0891542	-2.45289	0.0680739	-0.408694	-0.0332782	-0.0597236	-0.44846	-0.382402	NA	0	-2.66312	-2.68107	1.57236	-3.33834
YCL047C	-0.620762	-0.623051	-0.32791	-0.369664	1.74229	-1.44583	-0.131021	-0.155025	-1.4174	-0.0844514	-0.136868	0	-0.308004	-0.309955	-1.283	-1.73475	-1.25969	-1.62354	-0.957696	-0.852741	-0.970908	0	-0.173139	-0.298541	0	0	-0.382592	-0.48226	-0.384206	-0.501023	NA	NA	2.52829	0.0799393	2.46781	0.0802076	-1.85813	0.0680739	0.12888	-1.49752	-0.0597236	-0.211381	-2.03566	NA	0	-1.70969	-1.72122	1.04079	-0.516759
YCL048W	-0.298301	-0.299401	-0.1755	-0.469663	0.631483	0.335912	0.211489	0.188627	0.329308	0.262346	0.209446	0	0.478067	0.481094	-0.464092	0.0835167	-0.415562	0.203063	-1.2978	-0.620247	-1.31571	0	0.333226	0.249225	0	0	-0.0116444	-0.0538107	-0.0116931	-0.0559039	NA	NA	0.738045	0.0510818	0.692879	0.0512534	-1.08571	0.0680739	0.0875705	-0.0332782	-0.0597236	0.159912	-0.424748	NA	0	-0.285045	-0.286967	0.605652	0.138455
YCL049C	0.234253	0.235117	-0.284976	0.159442	-0.229454	0.937617	0.0419817	0.0414438	0.919181	0.0907172	0.0611223	0	-0.879407	-0.884975	0.267974	-0.248273	0.339048	-0.130249	-0.616909	-0.0640081	-0.625419	0	0.0678051	-0.222624	0	0	0.280065	0.21537	0.281247	0.223749	NA	NA	-0.0605595	-0.121146	-0.0988964	-0.121554	0.23344	0.0680739	1.23546	-0.765398	-0.0597236	0.15951	0.37045	NA	0	0.191216	0.192505	0.229216	-1.28973
YCL050C	-0.122202	-0.122652	-2.49946	-2.17302	0.85048	-0.0079173	-1.33528	-1.42399	-0.0077618	-1.30378	-1.41567	0	-0.77223	-0.77712	-0.314192	-1.19666	-0.261046	-1.08299	-0.856077	-0.87443	-0.867888	0	0.142581	0.0473529	0	0	0.0512745	-0.159859	0.0514913	-0.166078	NA	NA	0.549418	0.0934193	0.505865	0.0937333	-0.387335	0.0680739	1.29712	-0.0332782	-0.0597236	0.69519	-0.137538	NA	0	0.203665	0.205038	-0.174078	0.52187
YCL051W	0.0809427	0.081241	0.516453	1.1198	-1.31934	0.387852	0.116265	0.380029	0.380226	0.16593	0.402331	0	-0.17956	-0.180697	-0.352692	0.157295	-0.300731	0.277179	-0.646453	-1.15968	-0.655372	0	-1.76493	-2.17954	0	0	-1.25635	-1.39722	-1.26165	-1.45158	NA	NA	-0.12336	-0.797378	-0.161161	-0.800061	-0.923147	0.0680739	1.00449	-0.0332782	-0.0597236	-0.00580319	0.764943	NA	0	-0.726091	-0.730985	2.86721	-0.445818
YCL055W	-1.71091	-1.71722	-0.625328	-0.941481	2.45649	0.486306	0.679593	0.479492	0.476744	0.736308	0.502564	0	-0.185721	-0.186897	-0.405696	-1.50749	-0.355368	-1.39524	-0.0700045	-0.991462	-0.0709702	0	0.4945	0.348303	0	0	-0.718641	-0.263063	-0.721673	-0.273299	NA	NA	0.381491	0.314577	0.339374	0.315634	-2.01353	0.0680739	0.309768	-0.0332782	-0.0597236	0.334279	0.49901	NA	0	-1.89361	-1.90638	0.127673	-0.284019
YCL056C	0.0179307	0.0179969	-1.32401	-0.783674	1.45882	0.330828	-1.46585	-1.61828	0.324323	-1.43599	-1.61146	0	-2.00337	-2.01606	-0.993187	-0.707674	-0.960951	-0.591757	-0.178815	0.830046	-0.181282	0	-0.181269	-0.252215	0	0	0.363011	0.222256	0.364543	0.230903	NA	NA	-0.407625	0.102085	-0.442994	0.102428	-0.267473	0.0680739	0.211987	-0.0332782	-0.0597236	0.629954	0.140944	NA	0	-0.317789	-0.319932	-0.503448	-0.563125
YCL057C-A	0.30293	0.127791	0.648982	1.32038	-0.725914	0.585763	-0.975761	-0.289973	0.87939	-0.965838	-0.336276	NA	1.15349	0.771821	-1.68652	-0.0304018	-1.01205	0.0652396	-0.136623	-1.46947	-1.70056	NA	-1.24119	-1.07298	NA	NA	-0.59875	0.0909969	-0.519252	-0.339589	NA	NA	1.3638	-1.26285	1.71466	-0.920392	-0.278035	NA	NA	NA	NA	NA	NA	NA	NA	0.469989	0.526939	1.29401	NA
YCL057W	1.87277	1.87967	0.586299	0.537947	0.219492	-0.579322	-0.0761406	-0.108347	-0.56793	-0.0288837	-0.089829	0	0.328028	0.330105	-0.751482	0.661731	-0.711803	0.783928	-0.018825	0.955589	-0.0190843	0	-1.22459	-1.43984	0	0	-0.664708	-0.0796119	-0.667513	-0.0827093	NA	NA	-1.01249	-1.63954	-1.04268	-1.64505	-0.847586	0.0680739	1.04933	-0.0332782	-0.0597236	0.00973232	-0.16198	NA	0	0.189183	0.190458	0.175105	-0.678105
YCL058C	-0.934111	-0.937556	-0.19974	-0.100274	0.109868	1.63969	0.210428	0.220596	1.60745	0.261271	0.241663	0	-1.91629	-1.92843	-0.532547	0.413389	-0.486126	0.534448	1.49264	1.10585	1.51323	0	-0.00892763	0.209957	0	0	-1.84099	-0.603265	-1.84876	-0.626736	NA	NA	0.334222	-2.68929	0.292509	-2.69834	-1.47538	1.41591	0.399005	-0.0332782	-0.0597236	0.352706	-1.0015	NA	0	0.508105	0.51153	0.117075	NA
YCL061C	-0.199398	-0.171703	-1.46023	-1.42705	-2.68504	0.939048	-0.457205	-0.566971	1.11069	-0.461395	-0.607061	0	-0.89956	-0.861345	0.542454	-0.0781177	0.616399	-0.146372	-0.495605	-1.41901	-0.566527	0	0.761333	0.520046	0	0	-0.0502641	-0.311773	-0.00760845	-0.301682	0.29063	NA	0.390852	-0.0965718	0.273207	-0.123074	-0.172368	5.01015	1.57088	0.0582368	2.15751	3.21098	-2.07832	0.125013	0	-0.243171	-0.169	-0.275686	0.741546
YCL063W	-0.452926	-0.454597	-0.94913	-0.383397	1.46813	0.963586	-0.318118	-0.295576	0.944639	-0.27389	-0.278508	0	0.135623	0.136482	0.0777432	-0.233705	0.142959	-0.115614	-0.138234	-1.6726	-0.140141	0	0.681106	0.464822	0	0	-0.335432	-0.425159	-0.336847	-0.4417	0.29063	NA	-0.154651	0.176769	-0.192183	0.177363	-1.22364	0.0680739	0.7124	0.149752	-0.0597236	-0.342558	-1.00849	0.125013	0	-0.935147	-0.941451	-1.26193	0.710635
YCL064C	0.711351	0.713974	-0.0365567	-0.0139389	0.405316	-0.267673	-0.0159729	0.038805	-0.26241	0.0320371	0.0584633	0	0.990049	0.996318	0.493345	0.29091	0.571359	0.411407	-0.979711	-0.7238	-0.993228	0	0.200221	0.0543282	0	0	-0.515091	-0.607702	-0.517264	-0.631345	NA	NA	0.0154078	-0.39381	-0.0235789	-0.395135	-0.629448	0.0680739	-0.290217	-0.0332782	-0.0597236	NA	0.112529	NA	0	-0.515218	-0.518691	0.485283	0.218837
YCL069W	1.08476	1.08876	-0.576794	-0.0242571	-0.314762	0.233702	-0.420203	-0.462466	0.229107	-0.377252	-0.446691	0	0.5044	0.507594	0.195981	0.54465	0.264838	0.666311	-1.39723	-0.24269	-1.41651	0	-0.473232	-0.577282	0	0	-0.11152	-0.210745	-0.111991	-0.218944	0.29063	NA	0.521744	-1.33221	0.478427	-1.33669	-0.845674	0.0680739	0.0646907	-0.399338	-0.0597236	0.576089	-1.11319	0.125013	0	-0.132514	-0.133407	0.492739	-0.144337
YCR001W	-0.39811	-0.399578	-0.607711	-0.688982	1.54537	0.277746	0.353831	0.230966	0.272285	0.406469	0.252113	0	-0.163288	-0.164321	-0.337042	0.514319	-0.2846	0.635841	-1.16071	-0.113832	-1.17672	0	0.640335	0.513443	0	0	-0.109948	-0.223871	-0.110412	-0.232581	NA	NA	1.10649	-0.13646	1.05817	-0.136919	-1.42583	0.0680739	-0.29463	-0.0332782	-0.0597236	0.0375548	0.655081	NA	0	-0.45176	-0.454805	0.888295	NA
YCR002C	1.44145	1.44677	-3.59379	-3.42849	1.08354	1.28024	-4.042	-3.88391	1.25506	-4.04438	-3.89464	0	0.293286	0.295143	-0.647356	0.413189	-0.60447	0.534246	-0.57512	-0.478519	-0.583054	-4.19961	-2.5482	-2.52444	0	0	-3.13616	-2.61813	-3.1494	-2.71999	NA	NA	-1.42272	-5.10045	-1.44941	-5.11761	-0.357542	6.58263	NA	7.28792	-0.0597236	3.5879	-0.359854	NA	0	-0.569783	-0.573624	1.4378	-3.71497
YCR003W	-0.737289	-0.740009	0.634829	1.24487	-1.32195	0.514968	1.30101	1.37536	0.504842	1.3655	1.40538	-1.84869	0.791168	0.796177	0.173166	-1.45921	0.241321	-1.34674	-0.773426	1.61224	-0.784096	0	-1.39132	-1.61849	0	0	0.100712	0.290057	0.101138	0.301342	NA	NA	-0.729457	0.120865	-0.762073	0.121271	0.00149075	0.0680739	NA	-0.0332782	-0.0597236	-0.972698	0.0125596	NA	0	0.46447	0.467601	1.06282	0.0210183
YCR004C	-0.158056	-0.158639	0.567667	0.0889749	-0.290659	0.16676	1.04701	0.877728	0.163481	1.10833	0.903886	0	0.309506	0.311466	1.13379	-0.79437	1.23153	-0.678851	1.04104	1.70737	1.05541	0	0.275569	0.234487	0	0	0.81287	0.971655	0.816301	1.00946	NA	NA	-1.22362	0.208119	-1.25201	0.208818	0.499397	-0.830486	1.77942	-0.0332782	-0.0597236	-1.8744	-0.0139826	NA	0	0.557312	0.561069	-1.68822	-0.616282
YCR005C	0.368704	0.370064	0.172344	-0.126917	-0.270363	-0.0903394	-0.134406	-0.325384	-0.088563	-0.0878786	-0.308547	0	0.22738	0.228819	0.0775726	1.0982	0.142783	1.2224	-0.624252	0.403236	-0.632865	0	0.475054	0.405126	0	0	0.352146	0.881351	0.353632	0.91564	NA	NA	-0.569622	0.0356463	-0.603606	0.0357656	0.499706	0.0680739	1.12619	-0.0332782	-0.0597236	0.393092	-0.373886	NA	0	0.376595	0.379133	-0.320261	-0.967622
YCR006C	-0.55778	-0.559838	-0.743319	-0.877192	0.535205	0.95613	-0.637086	-0.685348	0.93733	-0.596849	-0.6713	0	-0.868977	-0.874479	-0.592662	-0.457584	-0.548092	-0.34052	2.17407	-1.07522	2.20407	0	-0.0671458	-0.199606	0	0	-0.716731	-1.03894	-0.719756	-1.07936	NA	NA	-0.196905	-0.79321	-0.234076	-0.795879	-1.06178	0.0680739	-0.36936	-0.0332782	-0.0597236	0.00277727	-0.668457	NA	0	-0.450412	-0.453448	0.0817051	NA
YCR007C	0.884196	0.887457	-0.0814343	-0.209439	-0.0284886	-0.274981	0.0881864	-0.0333307	-0.269574	0.1375	-0.0142313	0	0.64527	0.649356	0.193924	0.184328	0.262717	0.304336	0.309177	0.296305	0.313443	0	-0.54173	-0.622837	0	0	-0.0554282	0.382004	-0.0556617	0.396866	NA	NA	-0.460325	-0.14942	-0.495243	-0.149923	-0.199526	0.0680739	-0.307859	-0.765398	-0.0597236	0.150027	-1.08361	NA	0	0.40359	0.40631	-0.294899	0.140783
YCR008W	0.910848	0.914208	-0.389493	-0.186069	2.82286	1.28598	0.1406	-0.00745751	1.26069	0.190569	0.0118422	0	0.158704	0.159709	0.724842	-0.595304	0.809986	-0.478871	-0.81154	-0.303125	-0.822736	0	0.873191	0.75796	0	0	-0.354561	-0.167652	-0.356057	-0.174175	0.29063	NA	0.60628	1.1487	0.56224	1.15256	-1.20612	0.0680739	-0.512812	-0.0332782	-0.0597236	0.259953	-1.99797	0.125013	0	-1.34598	-1.35506	-0.279478	-2.19068
YCR009C	-0.532217	-0.53418	-0.593087	-0.303199	1.73213	1.43919	-4.65507	-4.54514	1.41089	-4.66512	-4.561	0	-1.93963	-1.95191	-0.476397	-3.2436	-0.428246	-3.13932	1.76219	0.455323	1.7865	0	-0.623857	-0.478583	0	0	-0.209281	0.392291	-0.210163	0.407553	0.29063	NA	0.158399	0.63299	0.11819	0.635119	-1.30094	3.21303	1.72097	-0.0332782	-0.0597236	1.82333	-3.31621	0.125013	-10.1742	-4.88199	-4.9149	1.37733	NA
YCR010C	-0.13317	-0.133661	-0.634034	-1.01632	1.63122	0.919319	0.380994	0.336056	0.901243	0.433972	0.358018	0	0.0887386	0.0893007	0.0639171	-0.634818	0.128707	-0.518568	-1.33571	-0.677643	-1.35414	0	0.449569	0.271104	0	0	-0.230846	0.0131692	-0.23182	0.0136812	NA	NA	1.39972	0.0508668	1.3489	0.0510371	-1.26993	0.0680739	-0.0217973	-0.0332782	-0.0597236	0.437388	-0.289375	NA	0	-0.895622	-0.901659	0.276518	-0.304066
YCR011C	-0.0526032	-0.0527973	-0.327892	-0.365825	0.0677951	0.327143	-0.180306	-0.182524	0.320711	-0.134352	-0.16458	0	-0.881382	-0.886963	0.393251	0.492944	0.468183	0.614368	-0.359274	-1.42723	-0.36423	0	-0.152192	-0.354898	0	0	0.0712942	0.39671	0.0715954	0.412144	NA	NA	-0.168614	-0.359456	-0.206026	-0.360666	-0.63699	0.0680739	-0.0760512	-1.49752	-0.0597236	0.149395	0.223427	NA	0	-0.427275	-0.430155	0.323624	-0.712249
YCR014C	-0.686819	-0.689352	-1.39778	-1.13706	0.334679	0.697166	-0.621753	-0.667298	0.683458	-0.581324	-0.65311	0	-1.01721	-1.02365	0.185402	0.533386	0.253933	0.654995	-0.314911	-0.155975	-0.319256	0	-0.15401	-0.199517	0	0	-0.252959	-0.342228	-0.254026	-0.355542	NA	NA	0.130017	0.0614535	0.0900498	0.06166	-1.28087	0.0680739	0.207353	-0.0332782	-0.0597236	-0.0507832	-0.684668	NA	0	-0.176224	-0.177412	-0.372929	0.0301365
YCR015C	1.21044	1.21491	0.257802	-0.0814538	-0.411654	-0.218678	0.260888	0.1685	-0.214379	0.312363	0.189163	0	0.43573	0.438489	-0.696666	0.291101	-0.655298	0.411599	-0.494437	-0.297638	-0.501258	0	0.0335098	-0.282623	0	0	-0.0179163	0.244853	-0.0179913	0.254379	NA	NA	0.409292	-0.655579	0.366938	-0.657786	-0.171645	0.0680739	0.512773	-0.399338	-0.0597236	0.175476	1.20158	NA	0	0.416341	0.419147	-0.768197	-0.77724
YCR016W	-1.00373	-1.00743	-0.882372	-1.46611	2.43011	0.596982	0.960153	0.745795	0.585243	1.02038	0.77093	0	-1.0368	-1.04336	-0.932173	-1.72435	-0.898058	-1.6131	0.874419	-0.707817	0.886483	0	1.18738	1.10408	0	0	-0.389319	-0.525225	-0.390961	-0.545659	NA	NA	0.845681	-0.22059	0.799594	-0.221332	-2.9343	0.0680739	-0.645645	-0.0332782	-0.0597236	-0.186706	0.84842	NA	0	-1.53059	-1.54091	1.65399	0.367961
YCR017C	-0.284529	-0.285579	0.144847	1.0788	-1.18211	0.952023	0.0809692	0.0703709	0.933304	0.130192	0.0902738	0	-0.533351	-0.536728	-1.15948	-0.300173	-1.13236	-0.182387	-0.0382017	-0.14141	-0.0387284	0	-1.91245	-3.05762	0	0	-0.603646	-0.499758	-0.606194	-0.519202	0.29063	NA	0.52239	-0.859837	0.479068	-0.86273	-1.50935	0.0680739	-0.223778	-0.0332782	-0.0597236	-0.116224	0.325321	0.125013	0	0.184153	0.185395	2.87626	0.268308
YCR019W	0.471119	0.472856	-1.62585	-1.20809	2.00607	0.69107	-0.87839	-1.03474	0.677481	-0.841172	-1.0234	0	-1.94949	-1.96183	0.0649354	-1.70664	0.129757	-1.5953	-0.0529873	-0.0553661	-0.0537189	0	-0.513922	-0.606983	0	0	-0.242027	-0.717894	-0.243048	-0.745825	NA	NA	1.11182	-0.301635	1.06345	-0.302651	-0.756674	0.0680739	-0.316668	-0.0332782	-0.0597236	0.701828	-0.0111342	NA	0	-0.944266	-0.950631	0.460078	0.0541929
YCR020C	0.0673592	0.0676077	0.403243	0.735851	0.239277	0.229748	0.4496	0.451141	0.225231	0.503436	0.473994	0	0.173752	0.174852	-0.950375	-1.27468	-0.916821	-1.16136	-0.129674	-0.774857	-0.131463	0	-0.763159	-1.49471	0	0	-0.264515	-0.334587	-0.265631	-0.347604	NA	NA	1.32578	-0.225488	1.27559	-0.226248	-0.378689	0.0680739	0.0509868	-0.0332782	-0.0597236	0.0325439	-0.468735	NA	0	-0.160331	-0.161412	1.62357	-1.25371
YCR020C-A	-0.3267	-0.327904	-1.10571	-0.934012	1.32446	-0.480882	-0.0549149	-0.251097	-0.471426	-0.00739215	-0.233685	0	-1.17841	-1.18588	-0.290658	-1.44631	-0.236787	-1.33378	1.1194	0.424149	1.13484	0	-0.192631	-0.206192	0	0	-0.154985	-0.159327	-0.155639	-0.165527	NA	NA	0.461268	0.117952	0.418468	0.118348	-1.35727	0.0680739	0.0692627	-1.49752	-0.0597236	0.635593	1.06618	NA	0	-1.07256	-1.07979	-0.531992	0.391823
YCR020W-B	0.272655	0.273661	-4.90369	-4.4173	-1.17363	1.84661	-2.25127	-2.35815	1.8103	-2.23123	-2.35706	0	0.782688	0.787644	-0.246068	0.285974	-0.190824	0.406449	0.649046	-4.3465	0.658	0	-0.204196	-0.0765993	0	0	-2.40115	-2.37267	-2.41128	-2.46498	NA	NA	-0.0224321	-2.04232	-0.0610956	-2.04919	0.0350755	5.01015	2.94111	-0.0332782	-0.0597236	NA	-1.65643	NA	0	-1.83395	-1.84631	0.601438	NA
YCR021C	-0.794458	-0.797388	-0.790569	-1.24715	0.458536	1.37268	-0.810466	-0.893875	1.34569	-0.772399	-0.881442	0	-0.624447	-0.628401	-0.636769	-0.376611	-0.593557	-0.259175	2.67456	-0.509896	2.71146	0	-0.083729	-0.331976	0	0	-0.739265	-0.629358	-0.742385	-0.653845	NA	NA	-0.368903	-1.34825	-0.404603	-1.35279	-0.965123	0.0680739	-0.103071	-0.0332782	-0.0597236	-0.0320666	-0.475031	NA	0	-0.279848	-0.281734	0.404869	-0.330645
YCR022C	0.663638	0.666086	-0.254039	-0.0456159	0.896544	1.79492	-0.585086	-0.736702	1.75962	-0.544198	-0.723052	0	-0.0106464	-0.0107135	-0.0712472	2.02708	-0.01062	2.15554	-0.303406	-0.521074	-0.307592	0	-0.217871	-0.21817	0	0	-1.3739	-0.977988	-1.3797	-1.01604	NA	NA	0.82483	-2.03091	0.778922	-2.03774	-1.39771	0.0680739	-0.0670287	-2.22964	-0.0597236	0.346984	-0.600258	NA	0	-0.543623	-0.547287	1.04019	NA
YCR023C	0.302078	0.303192	-0.480176	-0.486965	0.115444	-0.537896	-0.843687	-0.92271	-0.52732	-0.806035	-0.910501	0	-0.554662	-0.558174	0.220609	-0.52219	0.290224	-0.405422	-0.142577	0.540461	-0.144544	0	-0.198123	-0.31644	0	0	-0.265127	0.215477	-0.266245	0.22386	NA	NA	-0.106969	-0.54247	-0.144909	-0.544296	0.103739	0.0680739	-0.219333	-0.0332782	-0.0597236	0.312862	-0.464886	NA	0	0.291974	0.293942	-0.00606291	0.421829
YCR024C	0.531058	0.533016	0.447943	0.172797	-0.0138601	1.51175	1.46635	1.42022	1.48202	1.53291	1.45058	-3.69739	1.00538	1.01174	1.56762	0.975933	1.67872	1.09957	-1.07082	1.90316	-1.0856	0	1.10339	1.09419	0	0	0.941265	1.20015	0.945238	1.24684	NA	NA	-3.51676	0.561376	-3.52554	0.563264	0.239985	0.0680739	-1.17867	-0.0332782	-0.0597236	0.433496	-0.0139826	NA	0	1.38028	1.38959	-2.91239	1.33481
YCR024C-A	-0.528217	-0.530165	0.469707	0.640204	-1.12507	0.680602	0.441936	0.500549	0.667219	0.495676	0.523784	0	-1.44076	-1.44989	0.102085	0.171534	0.16805	0.291483	0.164614	-0.509742	0.166885	0	-1.05691	-1.03213	0	0	-0.732138	-0.392806	-0.735228	-0.408088	NA	NA	0.788548	-1.09749	0.74295	-1.10119	-0.964833	2.53911	3.17735	-0.0332782	-0.0597236	3.90308	-0.147944	NA	0	-0.20552	-0.206905	1.78618	0.859306
YCR025C	-0.190687	-0.19139	0.226157	0.33906	-1.25236	0.905963	0.451862	0.473527	0.888149	0.505727	0.496553	0	-2.37972	-2.39479	0.141422	-0.268794	0.208599	-0.150864	1.59763	-0.294101	1.61968	0	-0.875378	-0.869685	0	0	-1.12896	-1.03071	-1.13372	-1.07081	NA	NA	0.982257	-1.58066	0.935002	-1.58598	-1.90303	2.98839	0.546176	3.26126	-0.0597236	4.168	-0.429209	NA	0	-0.393972	-0.396628	1.71381	NA
YCR026C	0.386491	0.387917	-0.181921	0.413053	-1.4529	1.90392	0.385877	0.487095	1.86649	0.438916	0.510226	0	-1.80093	-1.81233	0.240552	-0.227712	0.310781	-0.109594	-0.216282	-0.324467	-0.219266	0	-0.0370567	0.0983667	0	0	-2.40757	-2.35836	-2.41773	-2.45012	NA	NA	0.327197	-1.75678	0.285544	-1.76269	-2.72742	2.31447	1.26083	0.332782	-0.0597236	3.08278	0.420629	NA	0	-0.704583	-0.709333	1.13469	0.674615
YCR027C	0.493446	0.495266	-0.18525	0.148689	-0.532375	2.45262	0.638659	0.659163	2.40439	0.694861	0.683627	0	-1.38544	-1.39421	-0.337118	-0.806376	-0.284679	-0.690912	1.5217	-0.972327	1.5427	0	-0.305061	-0.118181	0	0	-2.26304	-1.64334	-2.27259	-1.70728	0.29063	NA	1.16801	-2.27674	1.11917	-2.2844	-2.8193	2.53911	1.42447	0.698841	-0.0597236	2.07703	-0.80579	0.125013	0	-1.84461	-1.85705	1.49664	1.04464
YCR028C	-0.797858	-0.8008	-0.957787	-0.349758	-0.482101	-0.514248	0.136873	0.136551	-0.504136	0.186796	0.156966	0	0.0336235	0.0338367	-0.00646449	-0.428043	0.0561579	-0.310844	-2.89641	-3.36874	-2.93637	0	0.019948	0.0725144	0	0	0.193441	-0.421142	0.194257	-0.437528	NA	NA	-0.120097	0.219293	-0.157924	0.22003	0.20667	0.0680739	0.959819	-0.0332782	-0.0597236	0.205301	-0.589378	NA	0	0.357618	0.360029	-0.147984	-0.883166
YCR028C-A	0.0273569	0.0274579	0.726628	0.0726547	-1.384	0.438715	1.29141	1.3569	0.430089	1.35578	1.38677	-3.69739	0.782608	0.787564	1.24466	-0.0585035	1.34581	0.0603905	0.438495	2.72698	0.444545	0	-0.279987	-0.305833	0	0	0.587427	0.981047	0.589907	1.01921	NA	NA	-2.59026	0.440837	-2.60697	0.442319	0.0490822	-1.95368	NA	-0.765398	-0.0597236	-2.60377	3.59424	NA	0	0.876181	0.882088	-1.11212	0.254404
YCR030C	-0.137131	-0.137637	-1.45656	-0.925465	0.26268	0.567514	-2.02945	-1.55952	0.556355	-2.00664	-1.55225	0	-0.423043	-0.425722	-0.227422	0.475213	-0.171604	0.596555	0.367007	0.445945	0.37207	0	-0.415667	-0.87052	0	0	-0.543985	-0.808506	-0.54628	-0.839962	NA	NA	0.343757	-0.245664	0.301963	-0.246491	-1.76621	0.0680739	0.574863	-0.0332782	-0.0597236	0.551883	0.0520537	NA	0	-1.69146	-1.70286	1.56684	-0.281756
YCR031C	-0.0189585	-0.0190284	-1.50151	-1.0155	1.12448	4.13668	-0.0305804	-0.0784145	4.05534	0.0172468	-0.0596642	0	-1.3011	-1.30934	1.17784	1.35482	1.27693	1.4802	-0.317252	-0.522956	-0.321628	0	0.945935	0.864422	0	0	-0.445763	-0.759357	-0.447644	-0.788901	0.29063	NA	0.7751	0.294134	0.729618	0.295123	-1.84695	0.0680739	-0.121044	-0.0332782	-0.0597236	-0.67557	0.650054	0.125013	0	-1.30361	-1.3124	-1.17337	0.741029
YCR032W	-3.24697	-3.25895	0.852068	0.680235	-1.97885	-3.06835	-2.77052	-3.00453	-3.00802	-2.75698	-3.00845	0	-1.74588	-1.75693	-0.397839	0.826598	-0.347269	0.949552	0.364953	-0.307198	0.369987	0	-1.56221	-1.78525	0	0	-1.98514	-0.341025	-1.99352	-0.354293	0.29063	NA	0.872417	0.042968	0.826102	0.0431117	-2.02104	0.0680739	-0.0489819	-0.0332782	-0.0597236	0.109142	0.232102	0.125013	0	-0.115181	-0.115957	1.37776	0.00155333
YCR033W	-1.12276	-1.1269	0.183414	0.802676	-1.86331	-2.76746	-1.32462	-1.38964	-2.71304	-1.29299	-1.38105	0	-0.240458	-0.241981	-1.69193	-0.985914	-1.68121	-0.871273	0.525331	1.44465	0.532579	0	-1.3804	-1.32342	0	0	-2.13102	-1.76429	-2.14002	-1.83293	0.29063	NA	1.49956	-2.03008	1.44789	-2.03691	-1.56828	0.0680739	-0.334284	-0.0332782	-0.0597236	-0.286261	-0.743854	0.125013	0	-1.55918	-1.56969	1.71414	NA
YCR034W	-0.865403	-0.868595	-0.94233	-0.79506	1.48461	1.32331	-0.933996	-1.05315	1.29729	-0.897475	-1.04195	0	-1.66851	-1.67907	0.194086	-1.4881	0.262884	-1.37576	-0.945884	0.695911	-0.958934	0	2.49356	2.02118	0	0	-0.346628	-0.814675	-0.34809	-0.846371	0.29063	NA	0.943708	2.19145	0.896783	2.19882	-1.25571	0.0680739	0.0921524	-0.765398	-0.0597236	0.513698	0.187521	0.125013	0	-1.86552	-1.87809	-0.075804	NA
YCR036W	-0.032894	-0.0330152	1.36499	1.7392	-1.28463	-0.427197	0.243039	0.657649	-0.418797	0.29429	0.682101	0	-0.141786	-0.142684	-0.260723	0.726519	-0.205931	0.849015	-0.464114	-0.521906	-0.470517	0	-1.61298	-1.74697	0	0	-0.0721474	-0.533997	-0.0724513	-0.554773	NA	NA	-0.109863	-0.724325	-0.147778	-0.726762	-0.536574	0.0680739	1.16974	0.332782	-0.0597236	3.05963	-0.456354	NA	0	-0.183301	-0.184537	1.56203	0.366732
YCR037C	1.34379	1.34875	-0.62164	-0.57342	0.361388	-1.47743	0.173813	-0.0171255	-1.44838	0.224198	0.00209934	0	0.36317	0.36547	-0.887578	-0.62781	-0.85209	-0.511527	-0.0942703	1.41904	-0.0955714	0	-0.590483	-0.60472	0	0	-0.994953	-0.95796	-0.999152	-0.995231	NA	NA	-0.473835	-3.77376	-0.508638	-3.78646	0.0210842	0.0680739	-0.30051	4.35944	-0.0597236	-0.186252	1.04731	NA	0	-0.342192	-0.344498	-0.223883	-1.38505
YCR043C	0.420728	0.42228	-0.0455161	0.288437	0.732082	0.467256	-0.818728	-1.02636	0.458068	-0.780764	-1.01495	0	-0.108868	-0.109557	0.500239	1.31776	0.578466	1.44297	0.427375	0.38923	0.433271	0	0.083109	0.136157	0	0	0.0356187	-0.0059486	0.0357695	-0.00617981	NA	NA	-0.666764	-3.03314	-0.699916	-3.04334	-0.278793	0.0680739	0.465227	-0.0332782	-0.0597236	0.179645	0.890684	NA	0	-0.298524	-0.300536	0.126951	-0.223361
YCR044C	-5.04477	-5.73993	-1.22574	-0.946985	-0.0374531	0.869494	-2.65123	-2.64726	1.19615	-2.97066	-2.96518	-3.69739	-4.6814	-5.33113	-1.30834	-3.62592	-0.747579	-3.62724	1.11616	0.663659	2.05489	0	1.49686	1.42667	0	0	-0.344449	-1.37754	-0.627094	-1.17004	NA	NA	1.99848	1.04177	1.62123	1.36202	-0.690115	NA	NA	-1.13146	-3.01604	0.991743	-0.0139826	NA	0	-0.0573296	0.170167	-0.615038	NA
YCR045C	0.775098	0.777957	-0.5451	-0.410497	-0.248142	1.37293	0.533679	0.45249	1.34593	0.588568	0.475353	0	-0.81403	-0.819184	-0.410162	-1.08437	-0.359972	-0.970186	0.545238	-0.447351	0.552761	0	0.132922	0.13626	0	0	-1.52085	-1.64947	-1.52727	-1.71364	NA	NA	1.12628	-2.61946	1.0778	-2.62828	-2.76646	2.08983	-0.387173	-1.13146	-0.0597236	3.9219	-1.87293	NA	0	-1.05485	-1.06196	1.65546	0.1715
YCR046C	-0.108464	-0.108865	1.46647	1.40834	-0.362584	2.65357	1.3883	1.58555	2.60139	1.45388	1.61719	-1.84869	1.05537	1.06205	0.783487	-0.54146	0.870436	-0.42478	-0.143458	3.07429	-0.145437	NA	-0.294641	-0.294568	0	NA	0.7223	1.05047	0.725349	1.09133	NA	NA	-3.35796	0.10793	-3.3681	0.108292	-0.16426	NA	NA	-0.0332782	-0.0597236	-1.05068	0.175226	NA	NA	0.551003	0.554717	-0.560552	0.335303
YCR047C	NA	NA	NA	NA	NA	NA	NA	NA	NA	NA	NA	0	NA	NA	NA	NA	NA	NA	NA	NA	NA	0	NA	NA	0	0	NA	NA	NA	NA	NA	NA	NA	NA	NA	NA	NA	0.0680739	1.2	-0.0332782	-0.0597236	-1.97033	0.700137	NA	0	NA	NA	NA	1.03553
YCR048W	-0.0968791	-0.0972362	0.471228	0.833569	-0.566247	0.115535	0.0165272	0.203567	0.113263	0.0649442	0.224502	0	0.00885551	0.00891185	0.375461	0.224869	0.449846	0.345063	-0.433807	0.212046	-0.439792	0	-0.871385	-1.0207	0	0	-0.399816	-0.132285	-0.401503	-0.137431	NA	NA	-0.523141	-0.285843	-0.557521	-0.286805	-0.0568081	0.0680739	0.479446	-0.0332782	-0.0597236	0.0161037	1.34607	NA	0	-0.280429	-0.282319	0.0193147	0.282729
YCR050C	0.132694	0.133183	-0.42217	-0.189024	-0.83209	1.71738	0.694567	0.75402	1.68362	0.751469	0.77922	0	-1.42636	-1.43539	0.198653	-1.22091	0.267592	-1.10735	0.471131	-0.462211	0.477631	0	0.343977	0.503084	0	0	-2.13756	-1.95911	-2.14658	-2.03533	0.29063	NA	0.594405	-3.00047	0.550467	-3.01056	-2.89447	2.08983	1.52265	-0.0332782	-0.0597236	4.08994	-1.90537	0.125013	0	-0.849153	-0.854876	1.8237	NA
YCR051W	0.038568	0.0387102	-0.607032	-0.470168	0.140969	-0.522604	-0.0317882	0.0842584	-0.512328	0.0160239	0.104269	0	-1.06268	-1.06941	0.647542	-0.413052	0.730305	-0.295784	0.024125	-0.91163	0.0244577	0	0.0942366	0.0321476	0	0	0.154157	-0.130381	0.154808	-0.135454	NA	NA	0.364156	0.14375	0.322186	0.144233	-0.329957	0.0680739	0.333181	-0.0332782	-0.0597236	-0.652073	-0.483582	NA	0	0.274012	0.275859	0.297019	0.0694545
YCR053W	-1.11215	-1.11625	0.248212	0.914331	0.580866	-3.01421	0.24239	0.153235	-2.95494	0.293633	0.17378	0	-0.548162	-0.551633	0.642706	-0.769187	0.72532	-0.653553	0.045356	3.18201	0.0459821	0	NA	NA	0	0	0.0257621	-0.772014	0.0258713	-0.80205	0.29063	NA	2.12108	-0.561106	2.06409	-0.562994	-0.229411	0.0680739	NA	-0.0332782	-0.0597236	-0.0233068	1.35826	0.125013	0	-0.363282	-0.36573	-0.326582	-0.204543
YCR059C	0.129129	0.129605	-0.038035	-0.0399533	-0.269719	0.103168	-0.266913	-0.120229	0.101139	-0.222043	-0.101803	0	0.341204	0.343365	0.101161	-0.226711	0.167098	-0.108589	-0.608154	0.456601	-0.616544	0	0.038045	-0.247282	0	0	-0.214931	-0.0560805	-0.215837	-0.0582627	NA	NA	-0.118775	0.233707	-0.156614	0.234493	-0.119547	0.0680739	0.522307	-0.0332782	-0.0597236	-0.12275	0.131157	NA	0	0.397462	0.400142	0.0866757	-1.25022
YCR060W	0.327409	0.328616	-0.247248	0.0878124	-0.353895	0.0794416	0.113854	0.431638	0.0778797	0.163488	0.45434	0	0.116535	0.117273	-0.173938	-0.567675	-0.116474	-0.451116	0.886487	-1.12985	0.898717	0	-0.116427	-0.285501	0	0	-0.479888	-0.21436	-0.481913	-0.2227	NA	NA	0.0906513	-0.215962	0.0510212	-0.21669	-0.193874	0.0680739	0.119664	-0.0332782	-0.0597236	0.0440233	0.0725969	NA	0	0.355894	0.358293	0.666176	-0.193226
YCR061W	-0.173958	-0.172514	0.192045	0.308802	-0.82752	0.143265	0.107161	0.255396	0.0809655	0.0512139	0.168554	0	-0.322568	-0.445295	0.0440412	-0.432474	0.257226	-0.272452	-0.571264	0.279869	-0.640242	0	-0.151694	-0.213956	0	0	-0.0714197	-0.0103044	-0.0870343	0.108142	NA	NA	-0.0134165	0.23581	-0.108387	0.213849	0.00714041	0.180393	-0.0774384	1.0649	-0.0597236	0.0325701	-1.66443	NA	0	0.0661037	0.313832	0.571528	1.17204
YCR063W	0.676412	0.747051	-3.48505	-3.05311	0.559113	2.79329	-4.25175	-4.5382	2.82412	-3.77451	-4.0205	-1.84869	-0.427043	-0.898118	0.318766	-0.154271	0.0533443	-0.230767	-1.10148	-4.57875	0.421339	-8.39922	-1.1471	-1.04357	0	0	-1.75182	-3.21591	-2.26392	-2.41088	0.29063	NA	1.34986	-1.71024	1.55253	-2.15702	0.671437	3.43767	0.646987	-0.0332782	-0.0597236	-1.02177	-3.28652	0.125013	0	-5.23104	-5.77605	0.0786444	0.447955
YCR065W	0.148676	0.149224	0.0632378	-0.185069	-1.31295	0.936866	0.0953637	0.083316	0.918445	0.144767	0.103319	0	0.24964	0.251221	1.02669	1.71317	1.12113	1.84019	-1.69003	0.654028	-1.71335	0	0.826987	0.5669	0	0	0.0135403	0.278799	0.0135981	0.289646	0.29063	NA	-1.0488	0.718177	-1.07869	0.720593	-1.24573	2.08983	2.22068	-0.0332782	-0.0597236	1.50083	0.932027	0.125013	0	0.305192	0.307249	-0.11053	0.954626
YCR066W	0.185594	0.186279	-0.229159	-0.0797494	-1.22362	-0.0358193	-0.331488	-0.30998	-0.0351148	-0.287426	-0.293024	0	-0.037673	-0.0379112	0.348447	0.00185305	0.421999	0.121024	0.318045	-0.358743	0.322432	0	0.407498	0.393142	0	0	0.107995	0.449799	0.108451	0.467299	NA	NA	-0.78164	0.242742	-0.813811	0.243557	0.131037	0.0680739	0.773055	3.99338	2.89659	5.67428	-1.11252	NA	0	0.25944	0.261188	-0.87947	NA
YCR067C	-0.439489	-0.44111	-0.800803	-0.674683	-0.0959275	0.313189	0.0754969	-0.144286	0.307031	0.124651	-0.126046	0	-0.810864	-0.815998	1.14034	-0.261019	1.23828	-0.143053	-0.800815	1.31301	-0.811863	0	0.458718	0.506598	0	0	-0.0269403	0.299662	-0.0270535	0.311321	NA	NA	0.786002	0.579348	0.740426	0.581296	0.78208	0.0680739	0.2166	-0.0332782	-0.0597236	-0.412763	0.0174366	NA	0	0.867106	0.872952	-0.475239	0.420277
YCR068W	0.561107	0.563176	-0.56538	-0.481238	-0.936258	0.648338	0.066399	0.0679537	0.63559	0.11544	0.0878376	0	-0.432784	-0.435524	0.691947	0.448956	0.776078	0.570178	-1.10851	-0.50815	-1.12381	0	-0.132006	-0.11065	0	0	-1.66869	-1.8362	-1.67574	-1.90764	0.29063	NA	-0.0612704	-1.20518	-0.0996009	-1.20924	-2.49339	0.0680739	0.739856	1.43096	-0.0597236	3.27809	-1.001	0.125013	0	-1.43576	-1.44543	1.41388	0.718848
YCR069W	0.3263	0.327503	0.0621807	-0.142972	0.641909	0.00495045	0.357372	0.108117	0.00485271	0.410055	0.128312	0	-0.0873052	-0.0878582	0.507526	-0.0354696	0.585977	0.0835299	0.882693	0.192523	0.89487	0	0.0597708	0.0825531	0	0	0.299699	0.252768	0.300965	0.262602	NA	NA	-1.1275	0.323503	-1.15671	0.324591	0.667815	0.0680739	0.432043	-0.0332782	-0.0597236	-0.141538	0.507514	NA	0	0.683378	0.687985	-0.406765	-0.111745
YCR071C	-0.0539048	-0.0541039	1.34789	0.85713	-0.628147	0.746792	0.948389	1.12968	0.732108	1.00847	1.15779	-3.69739	0.652525	0.656657	1.08992	0.226112	1.18631	0.346313	-0.318529	2.68988	-0.322923	0	-0.292816	-0.383581	0	0	0.732528	0.912859	0.73562	0.948375	NA	NA	-2.45163	0.6046	-2.46952	0.606634	0.766664	0.0680739	0.019081	-2.96176	-0.0597236	-1.74761	-0.0139826	NA	0	1.16889	1.17677	-0.702946	1.00791
YCR073C	1.01538	1.01913	-0.461508	-0.398264	0.787073	-0.755975	-0.363531	-0.568076	-0.741111	-0.31987	-0.55312	0	0.778512	0.783442	-0.141073	-0.513736	-0.0825955	-0.396929	0.116439	0.14491	0.118046	0	-0.505594	-0.614331	0	0	-0.25455	-0.159338	-0.255623	-0.165537	0.29063	NA	-0.00267757	-1.07989	-0.0415094	-1.08352	-0.534543	0.0680739	-0.0354095	-0.0332782	-0.0597236	-0.0606224	0.148259	0.125013	0	-0.1946	-0.195911	-0.478315	-0.061239
YCR073W-A	-0.299941	-0.301047	-0.632341	-0.801896	0.81013	0.375913	-1.07951	-1.34008	0.368522	-1.0448	-1.33111	0	0.00581431	0.00585105	0.197967	-0.582644	0.266885	-0.466154	-0.240768	0.287547	-0.244089	0	0.281361	0.302952	0	0	0.456953	0.520197	0.458882	0.540436	NA	NA	-1.02407	-0.155005	-1.05417	-0.155526	-0.0936381	0.0680739	0.905448	-0.0332782	-0.0597236	0.0186018	-1.01477	NA	0	-0.0152228	-0.0153259	-0.443127	-0.391497
YCR075C	-0.209022	-0.209793	-0.698191	-0.558313	0.877865	0.501399	-0.884694	-0.978457	0.491541	-0.847555	-0.96668	0	-0.491193	-0.494304	-0.151655	-1.02965	-0.0935032	-0.915213	0.754672	-0.103846	0.765083	0	-0.0934262	-0.102412	0	0	-0.260469	-0.290397	-0.261568	-0.301695	NA	NA	-0.42315	-0.0765882	-0.458387	-0.0768468	-0.0259409	0.0680739	-0.192643	-0.0332782	-0.0597236	0.0809963	-0.417718	NA	0	0.195581	0.196899	-0.0494558	-0.514883
YCR075W-A	-2.13115	-2.13439	-2.47909	-2.02047	0.969709	1.70493	-1.13	-1.13199	1.76714	-0.748194	-0.71865	NA	-0.0992989	-0.0124663	0.0259566	-0.256247	0.256497	-0.115398	0.536536	-2.00435	-0.0735307	NA	-0.195335	-0.0884714	NA	NA	-3.52943	-2.58792	-3.09909	-1.9771	NA	NA	-0.271393	-0.135602	-0.341447	-0.302221	0.534583	NA	NA	NA	NA	NA	NA	NA	NA	0.504547	0.450666	-0.562014	NA
YCR076C	0.745249	0.747998	-0.908155	-0.694938	1.80213	-0.741075	-1.32887	-1.49142	-0.726503	-1.29729	-1.48362	0	0.461789	0.464713	0.838355	1.30681	0.926994	1.43196	0.611228	0.494707	0.619661	0	0.585584	0.605462	0	0	-0.142428	0.393841	-0.143028	0.409163	NA	NA	-0.537316	0.424322	-0.571576	0.425749	-0.345751	0.0680739	1.22533	-0.0332782	-0.0597236	0.0679782	-0.580145	NA	0	-0.265	-0.266787	-0.0356208	-1.07426
YCR077C	-0.0714899	-0.0717537	0.276059	0.132738	-0.10863	-0.161784	-0.0667225	-0.174032	-0.158603	-0.0193478	-0.156023	0	0.425804	0.4285	0.469321	0.511194	0.546596	0.632701	-0.285985	-0.372218	-0.28993	0	-0.675381	-0.720985	0	-8.21547	0.578604	0.569599	0.581047	0.59176	0.29063	NA	-0.852774	0.322485	-0.884337	0.323569	0.384653	0.0680739	3.27645	-0.0332782	-0.0597236	-1.08398	-1.14685	0.125013	-10.1742	0.787205	0.792511	-0.349354	-3.02212
YCR079W	-0.598077	-0.600282	-0.292205	-0.260691	0.297517	1.19051	-1.13502	-1.22265	1.1671	-1.10101	-1.21276	-3.69739	-0.673239	-0.677501	0.226833	0.558274	0.29664	0.679997	0.526853	-1.17733	0.534122	0	-0.583169	-0.667461	0	0	-0.985904	-0.795629	-0.990065	-0.826584	NA	NA	0.746968	0.31685	0.701725	0.317916	-2.01644	0.0680739	1.18487	-0.0332782	-4.4942	-0.339981	-1.06686	NA	0	-1.70284	-1.71432	0.955285	NA
YCR081W	2.05556	2.06314	-1.33312	-0.951974	0.546733	0.336455	-0.896407	-0.880892	0.329839	-0.859415	-0.868359	-3.69739	-0.216586	-0.217957	-1.23546	-2.19692	-1.21068	-2.08784	2.00353	-1.39782	2.03118	0	0.00531807	0.060152	0	0	-1.70223	-2.14657	-1.70941	-2.23008	NA	NA	1.6901	-2.22799	1.63679	-2.23548	-3.60121	0.0680739	5.86221	-0.0332782	-0.0597236	1.1572	-1.73504	NA	0	-1.82619	-1.8385	2.47662	0.84883
YCR082W	0.577882	0.580013	0.556982	0.600907	-0.292595	-0.46158	-0.285756	-0.203975	-0.452504	-0.241121	-0.186198	0	0.667689	0.671917	-0.29519	0.626718	-0.24146	0.748755	-0.0503408	0.493702	-0.0510354	0	-0.79541	-0.818883	0	0	-1.36556	-1.13949	-1.37132	-1.18383	NA	NA	0.500834	-0.269945	0.457697	-0.270854	-1.52883	0.0680739	0.773055	-0.0332782	-0.0597236	0.0490686	-0.0467773	NA	0	-0.839074	-0.844731	0.696815	0.295921
YCR083W	-0.33346	-0.33469	-0.268076	-0.304082	0.281245	0.708322	-0.0487974	-0.108903	0.694395	-0.00119784	-0.0903891	0	-0.212412	-0.213757	-0.198334	-0.923429	-0.14162	-0.808502	-0.147109	0.319387	-0.149139	0	-0.184794	-0.233965	0	0	0.157426	0.22684	0.158091	0.235665	0.29063	NA	-0.0757679	-0.265981	-0.113974	-0.266876	0.511375	0.0680739	-0.053502	-2.96176	-0.0597236	0.44509	0.91689	0.125013	0	0.447017	0.450031	-0.00349787	-0.0521209
YCR084C	NA	NA	NA	NA	NA	NA	NA	NA	NA	NA	NA	-3.69739	NA	NA	NA	NA	NA	NA	NA	NA	NA	0	NA	NA	0	0	NA	NA	NA	NA	NA	NA	NA	NA	NA	NA	NA	0.0680739	NA	-0.0332782	-0.0597236	1.99547	-0.0139826	NA	0	NA	NA	NA	NA
YCR085W	0.401613	0.403094	-0.592346	-0.705184	-0.960538	1.38088	0.0549726	0.0993918	1.35372	0.10387	0.119519	0	-0.729968	-0.73459	0.740884	-0.713204	0.826522	-0.597313	0.0102221	-0.399638	0.0103638	0	0.555945	0.632939	0	0	-2.05014	-1.39542	-2.05879	-1.44971	NA	NA	-0.0645234	-1.52328	-0.102827	-1.52841	-3.26632	0.0680739	1.12947	-0.0332782	-0.0597236	3.20575	0.560948	NA	0	-0.0837489	-0.0843134	0.53165	NA
YCR086W	-1.44966	-1.45501	-0.375574	-0.613969	0.599444	-0.913636	-0.6616	-0.629641	-0.895672	-0.62167	-0.615161	0	-1.58831	-1.59837	-0.287414	-0.701689	-0.233444	-0.585745	1.23582	0.539268	1.25287	0	1.16667	1.20649	0	0	-0.853123	-0.520537	-0.856724	-0.540789	0.29063	NA	2.12691	-0.379194	2.06987	-0.38047	-1.44042	0.0680739	1.52502	-0.0332782	-0.0597236	0.577511	0.971803	0.125013	0	0.372488	0.374999	0.0989844	-0.247547
YCR087C-A	0.404031	0.405521	-0.560487	-0.520938	-0.839393	1.4319	0.367654	0.316698	1.40374	0.420464	0.338509	0	-1.73873	-1.74974	0.567946	-0.834693	0.648258	-0.719359	0.0454714	-0.618927	0.0460987	0	1.14786	1.24848	0	0	-1.58263	-1.78556	-1.58931	-1.85503	NA	NA	0.497827	-1.91868	0.454714	-1.92514	-3.00137	2.53911	2.04135	-0.0332782	-0.0597236	1.36305	1.24049	NA	0	-0.425924	-0.428795	0.803912	1.73439
YCR088W	-0.75543	-0.758216	-0.493516	-0.200368	0.316846	0.52025	0.18681	0.0032144	0.510021	0.237358	0.0225965	0	-0.261776	-0.263434	-1.11415	-0.739929	-1.08564	-0.624161	0.242782	1.24102	0.246131	0	-0.195286	-0.398727	0	0	-0.0196407	0.257632	-0.0197229	0.267655	0.29063	NA	0.847774	-1.31672	0.801669	-1.32115	-0.0328931	0.0680739	0.156488	-0.0332782	-0.0597236	0.706418	1.33479	0.125013	0	0.039126	0.0393896	0.0783694	-0.606194
YCR089W	0.281898	0.282938	0.329515	0.262694	-0.341755	0.0939665	0.127627	0.0318357	0.0921185	0.177434	0.0514398	0	-0.28104	-0.28282	-0.025591	0.0709246	0.0364428	0.190413	-0.833987	-0.460524	-0.845492	0	-0.769243	-0.846303	0	0	0.224299	0.125192	0.225246	0.130063	NA	NA	-0.390418	0.099841	-0.425935	0.100176	0.576042	0.0680739	-0.103093	-0.0332782	-0.0597236	0.206423	0.513554	NA	0	0.278625	0.280503	-0.28019	-0.812355
YCR090C	0.0733275	0.0735979	0.244528	0.274973	-0.407667	-0.693749	-0.382298	-0.280063	-0.680108	-0.338872	-0.262875	0	NA	NA	0.45319	-0.448123	0.529968	-0.331016	-1.44507	-0.297212	-1.46501	0	-0.662705	-0.576106	0	0	NA	-0.0467975	NA	-0.0486184	NA	NA	-0.644139	-0.435227	-0.677485	-0.436691	0.0156511	0.0680739	1.30664	-2.96176	-0.0597236	0.155088	1.1564	NA	0	-0.134579	-0.135486	0.757816	0.182494
YCR091W	0.20753	0.208296	0.822462	0.617376	-0.037806	0.223298	0.253876	0.125079	0.218907	0.305262	0.145405	0	NA	NA	-1.66719	0.369664	-1.65571	0.490522	0.246769	0.121252	0.250173	0	0.0134602	0.0509697	0	0	NA	0.354573	NA	0.368368	NA	NA	-1.40137	-0.0327864	-1.42824	-0.0328976	0.227231	0.0680739	0.792574	-0.0332782	-0.0597236	-0.00750855	0.643553	NA	0	0.707629	0.712399	-0.144078	-0.265072
YCR092C	-0.102661	-0.103039	0.425877	0.511404	-0.361361	0.298169	0.806367	0.712718	0.292306	0.864668	0.737598	0	NA	NA	-0.656527	0.290042	-0.613924	0.410535	0.123827	0.149655	0.125536	0	-0.227212	-0.224776	0	0	NA	0.199716	NA	0.207487	0.29063	NA	-1.49152	-0.00843554	-1.51762	-0.00846471	-0.103958	0.0680739	-0.205986	-0.765398	-0.0597236	0.0601882	-0.523637	0.125013	0	0.269582	0.2714	0.213251	-1.85299
YCR094W	-0.249662	-0.250582	0.53708	0.58808	-2.67897	-0.552206	0.783294	0.716118	-0.541348	0.841305	0.741023	0	NA	NA	-5.93941	-2.37045	-6.05949	-2.26216	-0.840749	-0.757236	-0.852348	0	0.212582	0.227338	0	-2.73849	NA	0.692164	NA	0.719093	NA	NA	2.99934	0.559202	2.93484	0.561083	0.357296	1.86519	-0.826832	-0.0332782	-0.0597236	3.89658	-2.00993	NA	0	-1.54634	-1.55676	0.238854	NA
YCR095C	-0.725497	-0.728172	0.0509235	-0.284524	0.192113	-0.373388	-0.0964926	-0.140277	-0.366046	-0.0494905	-0.122007	0	-0.952239	-0.958268	-0.0015913	-2.78123	0.0611816	-2.67482	2.24464	-0.480246	2.27561	0	1.59251	1.24418	0	0	-2.43927	-2.07997	-2.44957	-2.16089	0.29063	NA	2.36907	0.45307	2.30996	0.454594	1.12966	0.0680739	-0.747229	-0.0332782	-0.0597236	-1.28152	-0.327468	0.125013	0	0.532319	0.535908	1.55483	-0.854518
YCR095W-A	-0.279713	-0.239734	-0.241157	-0.315068	0.548568	0.551649	0.156003	0.071696	0.415883	-0.124696	-0.285217	NA	-0.461327	-0.361833	-0.0340564	-0.731744	0.050175	-1.01578	-0.48134	-0.661404	-0.529074	NA	-0.417501	-0.263749	NA	NA	-0.211011	-0.348723	-0.22358	-0.358454	NA	NA	-0.373739	-0.149395	-0.376092	-0.00403543	0.184719	NA	NA	NA	NA	NA	NA	NA	NA	-0.642859	-0.275072	-0.765829	NA
YCR098C	0.530039	0.531994	0.488153	0.670748	-0.838407	-1.1719	-0.337542	-0.309884	-1.14886	-0.293556	-0.292927	0	NA	NA	-0.689077	0.560849	-0.647476	0.682584	-0.584186	-0.845487	-0.592245	0	-1.60552	-1.68073	0	0	NA	0.279046	NA	0.289902	0.29063	NA	-1.33071	-0.869678	-1.35818	-0.872605	-0.443025	0.0680739	0.680792	-0.0332782	-0.0597236	-0.00213205	-2.14634	0.125013	0	0.0374919	0.0377449	0.698403	-0.329481
YCR099C	0.158246	0.15883	0.556299	0.606842	-0.457749	-0.469816	-0.132588	-0.0858514	-0.460578	-0.0860377	-0.0671589	0	NA	NA	-0.283722	0.11434	-0.229638	0.234027	-0.43364	0.329153	-0.439623	0	-1.68772	-1.72556	0	0	NA	0.340392	NA	0.353636	NA	NA	-1.45661	-0.431684	-1.48301	-0.433137	0.0620235	0.0680739	0.826811	-0.765398	-0.0597236	-0.106999	-0.299735	NA	0	0.281252	0.283148	-0.00934314	-0.249034
YCR100C	0.34173	0.34299	0.811831	0.708172	-0.0916493	-0.249893	-0.0585511	-0.040838	-0.24498	-0.0110738	-0.0217969	0	NA	NA	0.263966	-0.265012	0.334917	-0.147064	-0.13235	-0.317693	-0.134175	0	-1.19598	-1.19683	0	0	NA	0.53379	NA	0.554557	NA	NA	-1.26426	0.0470123	-1.29231	0.0471702	0.21161	0.0680739	0.724403	-0.0332782	-0.0597236	0.0745872	-0.647403	NA	0	0.0320852	0.0323017	-0.866687	-0.480933
YCR101C	0.0744879	0.0747626	0.292453	0.414889	-0.219722	0.111967	-0.726955	-0.693496	0.109765	-0.687843	-0.679511	0	NA	NA	-0.171601	0.556339	-0.114064	0.678053	0.624729	-0.625871	0.633348	0	0.0200459	-0.0189095	0	0	NA	0.192238	NA	0.199717	NA	NA	-1.50984	-0.295061	-1.53578	-0.296055	0.128017	0.0680739	0.484221	-0.0332782	-0.0597236	0.0365223	-0.139081	NA	0	0.426458	0.429332	-0.229596	0.68826
YCR102C	0.0570381	0.0572487	0.184106	0.165694	-0.133455	-0.310997	0.0706554	0.0118922	-0.304881	0.119749	0.0313423	0	NA	NA	0.106339	-0.428152	0.172436	-0.310953	-0.125395	0.664104	-0.127124	0	-0.13903	-0.117578	0	0	NA	0.516924	NA	0.537035	NA	NA	-1.33064	-0.0267876	-1.35811	-0.0268786	0.209532	0.0680739	2.17261	-0.0332782	-0.0597236	-0.123737	1.41172	NA	0	0.488794	0.492089	-0.386591	1.26781
YCR105W	-0.115067	-0.115491	0.186116	0.027786	-0.210511	-0.180473	0.00911009	-0.0888478	-0.176924	0.0574336	-0.0701783	0	NA	NA	0.321023	1.20108	0.39373	1.32575	-0.158921	0.235272	-0.161113	0	-0.290889	-0.27435	0	0	NA	0.458534	NA	0.476373	NA	NA	-0.993123	0.10715	-1.02349	0.107509	0.14488	0.0680739	0.0509868	-0.0332782	-0.0597236	-0.0779946	1.0144	NA	0	0.574664	0.578537	-0.424304	0.219872
YCR106W	-0.177798	-0.178453	1.06575	1.23965	-0.696759	-0.309939	0.238906	0.379128	-0.303845	0.290106	0.401423	0	NA	NA	-2.16685	-0.262576	-2.17076	-0.144617	0.13105	-0.847249	0.132859	0	-0.386068	-1.18307	0	0	NA	0.23495	NA	0.244091	NA	NA	0.0321179	0.101765	-0.00701108	0.102107	-0.0459134	0.0680739	0.00998295	-0.0332782	-0.0597236	-0.0468859	0.618008	NA	0	-0.261201	-0.262962	0.499254	-0.181068
YCR107W	-0.553419	-0.764761	-0.524052	-0.573981	1.04087	0.694898	-0.618412	-0.800208	0.393486	0.131432	-0.131433	0	-0.609384	-1.24868	-0.158846	0.0744527	0.0491009	0.397845	-0.161963	0.335915	0.358118	0	0.257188	0.445249	0	0	-0.0853833	-0.27256	-0.048562	-0.409	NA	NA	0.232755	0.753129	0.878504	0.613983	-0.59576	0.0680739	-0.294651	0.332782	-0.0597236	-0.0210543	-0.963113	NA	0	-0.171404	-0.993603	-0.00606291	0.380959
YDL001W	1.03925	1.04308	0.152367	0.159665	-1.22092	-0.59271	-0.709863	-0.815108	-0.581055	-0.670536	-0.802065	0	0.696225	0.700634	-2.07935	-1.14795	-2.08056	-1.03406	0.0456164	0.450338	0.046246	0	-0.824829	-0.844338	0	0	-0.0631387	0.239719	-0.0634045	0.249045	0.0455277	NA	0.13462	-0.152982	0.0946142	-0.153497	0.0178748	0.0680739	-0.0805811	-0.0332782	-0.0597236	0.206326	0.968079	-0.596063	0	0.802082	0.807489	0.922319	0.237914
YDL002C	1.52115	1.52676	-2.43273	-2.3025	0.360027	-1.48607	-2.3742	-2.29515	-1.45685	-2.3557	-2.29357	0	0.23412	0.235602	-1.04663	-1.70612	-1.01604	-1.59478	-0.0919575	-0.782279	-0.093226	0	0.0407102	-0.0933235	0	0	0.625974	0.723847	0.628616	0.752009	-2.55469	NA	0.283011	0.129958	0.241736	0.130395	-0.581425	0.0680739	0.570073	-0.399338	-0.0597236	0.389034	-1.08654	-1.67112	0	-0.969687	-0.976224	-0.089966	-0.204219
YDL005C	NA	NA	NA	NA	NA	NA	NA	NA	NA	NA	NA	-1.84869	NA	NA	NA	NA	NA	NA	NA	NA	NA	NA	NA	NA	NA	NA	NA	NA	NA	NA	NA	NA	NA	NA	NA	NA	NA	NA	NA	NA	NA	-0.15261	NA	NA	NA	NA	NA	NA	NA
YDL006W	-1.20636	-1.21081	-2.61326	-2.71912	-0.365925	1.82287	-2.15798	-2.34135	1.78703	-2.13678	-2.34013	-1.84869	0.114445	0.115169	-1.39838	-0.161272	-1.37862	-0.0428491	0.410215	-2.25654	0.415875	0	1.90723	1.34045	-8.66622	-2.73849	-1.73289	-1.02817	-1.7402	-1.06817	-1.6169	NA	1.11034	-0.0887591	1.06199	-0.0890586	-1.64368	0.0680739	-1.0981	-6.62235	-0.0597236	-0.735956	-1.24074	-6.75798	0	-1.46213	-1.47199	2.23343	NA
YDL009C	0.115999	0.116427	0.456544	0.850398	-0.81912	-0.499333	-0.111175	0.236673	-0.489515	-0.064356	0.257864	0	0.0921127	0.0926959	-0.119729	0.33683	-0.0605943	0.457538	-0.320369	-0.263015	-0.324789	0	-2.10538	-2.16053	0	0	-0.49679	-0.636595	-0.498887	-0.661362	NA	NA	0.642538	-0.696183	0.598188	-0.698526	-0.246333	0.0680739	-0.259288	-0.0332782	-0.0597236	1.19522	-0.0139826	NA	0	-0.159792	-0.16087	1.16192	NA
YDL010W	-0.495996	-0.497825	-0.483374	-0.438273	0.741785	0.132083	-0.121967	-0.27071	0.129485	-0.0752835	-0.25345	0	-1.20554	-1.21318	-0.336459	-0.0217392	-0.283998	0.0973244	-0.206872	0.498858	-0.209726	0	-0.03518	-0.0203707	0	0	0.0478923	0.397293	0.0480948	0.412749	-0.231544	NA	-0.366822	-0.180566	-0.40254	-0.181174	0.00628941	0.0680739	-0.156918	-0.0332782	-0.0597236	-0.0260664	-0.991597	-0.360074	0	-0.0790771	-0.0796103	-0.7737	0.322047
YDL012C	-1.06899	-1.07293	-0.128396	-0.11132	2.3311	0.782691	-0.0158876	-0.00151159	0.767302	0.0321234	0.0178343	-3.69739	-1.43703	-1.44613	-0.716088	-0.832954	-0.675319	-0.717611	2.01692	-0.679097	2.04475	0	0.0832055	0.19145	0	0	-0.507555	-0.414249	-0.509696	-0.430366	-0.785689	NA	0.55728	0.0824744	0.513661	0.0827513	-1.04134	0.0680739	-0.179261	-0.399338	-0.0597236	0.055553	-0.46384	-0.22897	0	-0.951951	-0.958368	-0.211522	0.0589783
YDL013W	0.592185	0.59437	-0.48372	0.108257	-1.50757	2.75784	-0.382762	-0.310632	2.70362	-0.339342	-0.293681	0	-1.30188	-1.31013	-0.779649	-0.0534589	-0.740837	0.0654584	0.840011	-0.774641	0.8516	0	0.0778825	0.100998	0	0	-2.27539	-1.20922	-2.28499	-1.25627	-3.84414	NA	0.895757	-3.20804	0.849243	-3.21883	-2.24031	0.0680739	1.5959	-0.0332782	-0.0597236	0.913423	-1.03254	2.45868	0	-0.438906	-0.441864	1.56328	-1.68576
YDL018C	1.37096	1.37602	-0.20615	-0.0517449	-0.401882	-0.579943	-0.579586	-0.510332	-0.56854	-0.538629	-0.494928	0	0.990084	0.996353	-0.540075	0.432885	-0.493885	0.554034	0.646122	0.393898	0.655036	0	-1.47439	-1.60397	0	0	-0.875336	-0.73529	-0.87903	-0.763897	-0.167605	NA	-0.35693	-1.8607	-0.392732	-1.86696	-0.413389	0.0680739	-0.525769	-0.0332782	-0.0597236	0.117968	-1.59911	-0.464958	0	-0.363937	-0.366391	1.20568	-0.520768
YDL019C	-0.620084	-0.622371	-0.651531	-0.270562	-0.00817318	-0.391393	-0.931256	-0.779605	-0.383697	-0.8947	-0.766287	0	-0.551824	-0.555318	0.72006	1.54237	0.805056	1.66861	-1.00191	0.720056	-1.01573	0	-1.04299	-1.03423	0	0	-0.274616	-0.564894	-0.275774	-0.586872	-0.359424	NA	-0.312271	0.476735	-0.348454	0.478338	-0.313766	0.0680739	0.27239	-5.52417	-0.0597236	-0.316763	0.713231	0.0332397	0	0.00134276	0.0013519	1.33397	-1.08493
YDL020C	0.375736	0.377122	-0.893223	-1.04346	1.00004	1.08745	0.820442	0.846585	1.06607	0.878919	0.872501	0	-2.11735	-2.13075	-0.711956	-2.74846	-0.671059	-2.6419	2.03323	0.703759	2.06128	0	1.12651	1.28092	0	0	-2.09672	-3.35568	-2.10557	-3.48623	-1.04145	NA	2.14943	-1.2613	2.0922	-1.26555	-3.58539	0.0680739	-0.452233	-0.0332782	-0.0597236	2.20568	-3.98383	-0.569842	0	-3.71364	-3.73867	1.74454	-0.508028
YDL021W	-0.202365	-0.203111	0.0974914	0.311242	-0.102168	0.361391	-0.495283	-0.394103	0.354286	-0.453271	-0.377799	0	0.0990996	0.0997274	-1.13288	0.528098	-1.10494	0.649684	0.749975	0.805036	0.760322	0	-2.42298	-2.45483	0	0	-2.66066	-2.83764	-2.67189	-2.94804	NA	NA	0.75624	-3.93956	0.710918	-3.95281	-0.416775	4.11159	1.9982	-0.0332782	-0.0597236	5.71572	-0.0139826	NA	0	0.364065	0.366519	1.29716	-0.732102
YDL022W	0.382597	0.384008	0.304306	0.126489	-0.0605817	0.436535	-0.300686	-0.193921	0.427952	-0.256239	-0.176066	0	-0.333495	-0.335607	0.56241	0.385838	0.642552	0.506771	-1.01508	0.388968	-1.02909	0	-0.10341	-0.178819	0	0	0.504281	0.748659	0.506409	0.777786	NA	NA	-1.00822	0.356158	-1.03846	0.357356	0.0541604	0.0680739	-0.0218193	-0.0332782	-0.0597236	-0.0967512	-0.0139826	NA	0	0.621372	0.625561	-0.0351783	-6.33613e-05
YDL024C	-0.362964	-0.364303	0.965808	1.29197	-0.832439	-0.0773352	-0.0124618	0.496994	-0.075815	0.0355922	0.520202	0	-0.690705	-0.695078	-0.721404	0.0238022	-0.680798	0.143074	-0.230425	-0.0522848	-0.233604	0	-1.34473	-1.68556	0	0	-0.128444	-0.743728	-0.128986	-0.772663	-1.00948	NA	0.0590623	-0.396164	0.0197026	-0.397497	-0.589935	0.0680739	-0.303472	-0.0332782	-0.0597236	0.147636	1.77414	1.04275	0	-0.480877	-0.484119	1.08533	-0.145372
YDL025C	-1.11982	-1.12395	-0.188892	-0.342006	0.384065	-1.74511	-0.489889	-0.565606	-1.7108	-0.44781	-0.550631	0	-1.45248	-1.46168	-0.853376	-1.20268	-0.816834	-1.08903	1.31455	0.540107	1.33268	0	0.191049	0.286567	0	0	-0.269117	-0.0186287	-0.270253	-0.0193538	1.60139	NA	0.430076	-0.19576	0.387542	-0.196419	-0.149493	0.0680739	0.398982	-0.0332782	-0.0597236	0.0205527	-1.26954	-1.09426	0	-0.238277	-0.239883	0.112603	1.47798
YDL027C	0.380489	0.381892	-0.0894249	0.173539	1.09091	-0.0789216	-0.637925	-0.732685	-0.0773699	-0.597699	-0.719004	0	-0.897031	-0.90271	-0.284255	0.750773	-0.230186	0.873379	1.72995	0.799951	1.75382	0	0.0814747	-0.00773574	0	0	0.0870889	0.203126	0.0874571	0.211029	-0.40205	NA	-0.258329	0.368812	-0.294975	0.370052	-0.352942	0.0680739	-0.0715627	-0.0332782	-0.0597236	-0.0622946	-0.550536	-0.5174	0	0.027998	0.0281865	-0.0641632	-0.161409
YDL033C	-0.34556	-0.346834	0.121962	0.0543685	-1.1263	0.0635297	-0.338527	-0.241011	0.0622805	-0.294554	-0.223521	-1.84869	0.136478	0.137342	0.58592	-0.138195	0.666785	-0.0196656	-1.50501	0.32421	-1.52577	0	-0.191056	-0.320958	0	0	0.18187	0.187663	0.182638	0.194964	-2.37352	NA	-1.46377	0.146333	-1.4901	0.146825	0.0940761	0.0680739	0.0600986	-0.0332782	-0.0597236	-1.37624	-1.1758	-2.18243	0	0.615248	0.619396	0.244896	0.23481
YDL035C	-0.719382	-0.722034	-0.358562	0.115826	-0.445571	0.143	-0.858747	-0.698426	0.140188	-0.821283	-0.68448	0	0.192895	0.194117	-0.262924	-0.630214	-0.208199	-0.513941	-0.529497	0.646668	-0.536802	0	-0.000762875	-0.0584715	0	0	-0.121567	-0.264211	-0.12208	-0.27449	-0.359424	NA	-0.214447	0.560247	-0.251468	0.562131	0.109644	0.0680739	0.225878	-0.0332782	-0.0597236	-0.752835	-0.330619	0.190565	0	0.501186	0.504564	-0.0981001	0.36227
YDL036C	-0.537785	-0.562604	-1.25956	-1.34986	1.07315	1.93017	-1.54578	-1.76353	2.09557	-1.72661	-1.98356	0	-1.51302	-1.33077	-1.58565	-1.01209	-1.61152	-1.12255	0.0807269	-0.678881	0.428097	0	1.18222	1.16707	0	0	0.253958	-0.178974	0.240023	-0.255369	0.887401	NA	1.06238	-0.557368	0.985855	-0.386331	0.392721	0.0680739	-0.624366	-0.0332782	-0.0597236	-0.0605573	0.6498	-0.189638	0	-2.44514	-2.2991	0.355224	-0.806535
YDL037C	-0.0375796	-0.0377182	-0.19338	-0.463618	-0.0841841	-0.132454	-0.120421	-0.0487934	-0.129849	-0.0737179	-0.0298138	0	-0.301008	-0.302914	0.154244	-0.29171	0.221816	-0.173886	-0.837778	-0.568358	-0.849336	0	0.875555	0.57611	0	0	0.243657	0.663565	0.244686	0.689381	-0.455333	NA	-0.110365	0.163787	-0.148275	0.164337	-0.168628	0.0680739	0.565285	-0.0332782	-0.0597236	0.0067511	2.91676	-0.556731	0	0.424327	0.427187	-0.0998726	-0.567587
YDL039C	-0.0181457	-0.018212	-0.23879	-0.30725	0.541543	-0.36324	0.0947054	0.0860398	-0.356098	0.144101	0.106064	-1.84869	-0.594031	-0.597793	0.321053	-0.107135	0.393761	0.0115362	0.181335	-0.0691577	0.183838	0	-0.252721	-0.311437	0	0	-0.283053	-0.0146472	-0.284247	-0.0152173	0.599672	NA	0.144268	-0.159543	0.104179	-0.16008	-0.496209	0.0680739	0.101976	-0.0332782	1.41843	0.000881158	1.51421	0.478995	0	0.0306335	0.0308399	0.476835	-0.120118
YDL040C	-0.671451	-0.723882	-0.890251	-0.395553	-0.631602	1.49492	0.892897	1.25049	2.27149	0.422053	0.566148	0	1.83537	1.52387	-0.830345	0.379388	-0.448543	1.0038	0.591128	-0.501366	0.0416885	0	-0.469434	-0.478266	0	0	0.0634898	0.383665	-0.0103895	0.233576	NA	NA	0.394166	0.561469	-0.340144	0.551756	-0.00880976	0.0680739	-0.24156	-0.399338	-0.0597236	NA	-0.323452	NA	0	0.46786	0.413163	1.19795	0.113041
YDL042C	1.22767	1.2322	-0.623024	-1.00502	-0.779543	-0.210535	-1.3583	-1.72428	-0.206396	-1.32709	-1.71828	0	0.590023	0.593758	0.693024	2.46267	0.777187	2.59313	0.562405	1.3367	0.570164	0	1.27835	1.1207	0	0	-0.0859689	0.401924	-0.0863312	0.417561	NA	NA	-0.3385	-2.1954	-0.37446	-2.20279	-1.14993	0.0680739	NA	-0.0332782	NA	2.27032	0.873861	NA	0	-0.685152	-0.68977	-0.325978	0.124681
YDL044C	-0.139455	-0.139969	0.148368	-0.122751	0.186119	0.720976	0.724554	0.527872	0.7068	0.781831	0.551319	-3.69739	0.727635	0.732243	0.847885	-0.245047	0.936818	-0.127008	-0.11535	2.46819	-0.116941	0	0.447318	0.392025	0	0	0.502901	0.735856	0.505024	0.764485	NA	NA	-3.3201	0.517071	-3.33056	0.51881	0.569401	0.0680739	NA	-0.0332782	-0.0597236	-1.71186	-0.0139826	NA	0	0.841898	0.847573	-2.4708	0.253563
YDL045W-A	-2.09275	-2.10047	-1.66132	-1.72179	-0.507824	1.27966	-1.68033	-1.77285	1.2545	-1.65315	-1.76722	-3.69739	-0.175281	-0.176391	-1.22071	-0.871481	-1.19548	-0.756316	1.19246	-0.542946	1.20891	NA	0.66867	0.456967	0	NA	-3.09036	-4.11598	-3.1034	-4.27611	NA	NA	0.159862	-1.0237	0.11964	-1.02715	-1.47991	NA	NA	-0.0332782	-0.0597236	-0.927562	-0.0139826	NA	NA	-0.24139	-0.243017	1.19314	-0.29456
YDL046W	-0.245164	-0.246068	0.067496	0.191042	-0.378832	0.6051	-0.509708	-0.566588	0.593202	-0.467877	-0.55162	0	0.372634	0.374993	0.710615	-0.454339	0.79532	-0.33726	-0.0314117	-0.383028	-0.0318448	0	0.428012	-0.158517	0	0	0.106564	0.250289	0.107014	0.260027	NA	NA	-0.566364	0.194794	-0.600376	0.195449	0.358767	0.0680739	-0.00821114	-0.0332782	-0.0597236	0.452721	0.701641	NA	0	0.671513	0.676039	-0.438296	-0.288158
YDL047W	-3.79788	-3.18792	-0.848946	-0.526875	0.807012	-0.438661	-0.198591	-0.191969	-0.632409	-0.0365371	-0.0538078	-3.69739	NA	-3.53652	-1.88979	-4.38631	-1.62216	-3.56369	0.362776	-0.962549	0.635317	0	0.35809	0.414445	0	0	1.15588	1.55176	1.13201	1.41889	NA	NA	0.493009	0.486958	0.168133	0.413689	-1.11319	0.0680739	2.03053	-0.0332782	-0.0597236	-0.540269	-1.79237	NA	0	-2.12591	-2.16982	0.643311	NA
YDL048C	-0.239064	-0.239946	0.00222503	-0.27761	-0.587682	0.687055	0.0620427	0.096304	0.673546	0.111029	0.116408	0	0.305929	0.307866	0.391304	-0.716663	0.466177	-0.600788	-2.18617	-0.0330888	-2.21633	0	0.128923	0.0785909	0	0	0.12448	0.498551	0.125006	0.517947	0.631642	NA	-0.633306	0.319219	-0.666745	0.320292	0.13824	0.0680739	0.319104	-1.49752	-0.0597236	0.137956	0.933408	-0.189638	0	0.453424	0.456481	-0.946727	-0.270956
YDL049C	0.0428377	0.042996	0.746246	-0.0138896	0.298453	1.28271	1.31696	1.31323	1.25749	1.38165	1.34276	0	1.6325	1.64284	1.27356	-0.838097	1.37561	-0.722779	0.0273797	3.12876	0.0277573	0	1.14036	1.03748	0	0	0.646133	0.909107	0.64886	0.944477	NA	NA	-3.76561	0.981155	-3.77226	0.984456	0.417836	-4.42472	-0.30788	-0.0332782	-0.0597236	-1.06107	-0.0139826	NA	0	0.943101	0.949458	-2.21508	0.485009
YDL051W	0.817451	0.820467	0.310995	0.275622	0.0405246	-2.88316	-1.22858	-1.20087	-2.82647	-1.19574	-1.19081	0	0.892812	0.898466	-0.936689	-0.415406	-0.902714	-0.298149	-0.555712	0.0696636	-0.563379	0	-0.555624	-0.61812	0	0	-0.48594	-0.382752	-0.487991	-0.397643	-0.316797	NA	0.509429	-1.44008	0.466218	-1.44492	-1.32465	0.0680739	NA	-0.0332782	-0.0597236	0.279707	1.65629	0.505216	0	0.150282	0.151295	0.391163	-0.260868
YDL052C	0.372117	0.37349	-0.864129	-1.0266	0.311856	0.59168	-0.187979	-0.218465	0.580046	-0.142121	-0.2008	0	-0.737298	-0.741967	2.09455	2.2643	2.22187	2.39385	-1.85756	0.934215	-1.88318	0	1.1346	0.87211	0	0	0.621229	0.459471	0.623852	0.477348	NA	NA	-0.445156	-0.286779	-0.480205	-0.287744	-0.26329	0.0680739	0.427314	-0.0332782	-0.0597236	-0.398511	2.50092	NA	0	0.548338	0.552034	-0.966948	0.724345
YDL053C	1.05953	1.06344	-0.194722	-0.386077	0.0530281	-1.23429	-0.434557	-0.575031	-1.21002	-0.391785	-0.560129	0	0.365995	0.368312	0.0480133	1.7914	0.112314	1.91878	-0.307706	0.719361	-0.311951	0	-0.530656	-0.506912	0	0	-1.71311	-1.27443	-1.72034	-1.32401	0.034871	NA	-1.03431	-0.801032	-1.06432	-0.803727	-0.549341	0.0680739	-0.726161	-0.0332782	-0.0597236	-0.300778	1.68367	-0.163417	0	-0.226088	-0.227612	0.0281375	-1.18639
YDL054C	0.0140535	0.0141051	0.264539	0.0434505	-0.841274	-0.0464312	-0.0496369	-0.0915975	-0.0455182	-0.00204816	-0.07295	0	-0.207601	-0.208916	0.0421421	0.506768	0.106261	0.628255	0.764222	0.152894	0.774766	0	-1.16063	-1.25975	0	0	-0.521694	-0.0665264	-0.523896	-0.0691148	-1.04145	NA	-0.474351	-0.198043	-0.509149	-0.198709	-0.0171763	0.0680739	0.142664	-0.0332782	-0.0597236	0.0883934	-0.208841	0.6101	0	-0.432436	-0.43535	0.453421	-0.21573
YDL056W	0.353532	0.354836	0.141569	0.452116	0.51841	1.12712	-0.220209	0.0558038	1.10496	-0.174755	0.0755938	-3.69739	0.206478	0.207786	-0.0567359	-0.887574	0.00433818	-0.772482	-1.50176	0.0177848	-1.52248	0	3.56748	2.04034	0	0	-0.0997175	-0.595871	-0.100138	-0.619055	1.14316	NA	0.192374	0.285594	0.151874	0.286555	-0.198235	0.0680739	NA	-0.0332782	-0.0597236	1.12378	-1.15314	-0.635394	0	-0.329812	-0.332034	-0.635845	0.628378
YDL057W	-0.227272	-0.22811	0.682105	0.523091	-0.504005	0.811142	1.00438	1.09112	0.795193	1.06516	1.11893	0	0.825017	0.830241	0.867857	-1.36634	0.957405	-1.25345	-0.429738	3.6013	-0.435666	NA	-0.558298	-0.66572	0	NA	0.596679	0.794386	0.599198	0.825293	NA	NA	-0.736897	0.636137	-0.769451	0.638277	0.127766	-0.830486	NA	-0.0332782	-0.0597236	-1.2738	-0.0139826	NA	NA	0.869003	0.874861	-0.421525	-0.200598
YDL059C	0.507389	0.50926	-0.161644	-0.159305	-1.19268	0.507327	-0.421201	-0.521333	0.497351	-0.378263	-0.506014	0	0.37126	0.373611	0.0991086	0.629314	0.164982	0.751363	-0.968958	0.557715	-0.982326	0	0.510219	0.323034	0	0	0.155482	0.381984	0.156139	0.396845	1.46286	NA	-0.388387	-0.404966	-0.42392	-0.406329	0.118089	0.0680739	0.0327209	-0.0332782	-0.0597236	0.773066	0.0507308	-0.635394	0	-0.0284773	-0.0286697	0.0104099	-0.00271474
YDL061C	-0.578017	-0.580149	-0.940271	-0.770517	0.396025	3.33937	-0.397204	-0.481581	3.27371	-0.353964	-0.465954	0	-1.88093	-1.89284	0.0483626	-0.0739049	0.112674	0.0449183	1.06279	0.304694	1.07745	0	1.07962	1.11832	0	0	-0.700929	-0.173843	-0.703886	-0.180607	0.16275	NA	-0.0689993	0.233546	-0.107264	0.234331	-1.99908	-0.830486	-0.192643	-0.765398	-0.0597236	-3.35073	0.458152	-2.20865	0	-0.0899043	-0.0905107	-2.18783	NA
YDL063C	0.478946	0.480712	0.338944	-0.354523	0.629345	2.12843	1.1722	1.04805	2.08658	1.23508	1.07553	0	0.767396	0.772255	1.50555	1.02235	1.61474	1.14621	-1.36826	1.95121	-1.38714	0	1.3226	1.26144	0	0	0.601016	0.910485	0.603553	0.945908	NA	NA	-4.49851	0.484055	-4.4989	0.485683	0.2021	-1.50441	0.18419	-0.0332782	-0.0597236	-2.20844	-0.0139826	NA	0	0.799565	0.804955	-2.95736	-0.137612
YDL065C	0.363584	0.364925	0.412628	0.355199	-0.132547	0.649698	-0.0250204	-0.133398	0.636923	0.0228764	-0.115074	0	0.26215	0.26381	0.839265	0.400078	0.927932	0.521077	-0.767264	0.855408	-0.777849	0	1.06402	0.819584	0	0	0.019685	-0.0404468	0.0197685	-0.0420208	0.301287	NA	-0.76514	0.0337972	-0.797452	0.0339101	-1.00408	0.0680739	0.295722	-0.0332782	-0.0597236	-0.330595	-0.81229	-0.464958	0	0.0629148	0.063339	0.052704	0.372681
YDL066W	0.101776	0.102151	-0.34872	-0.45541	0.287375	0.270317	-0.482527	-0.547126	0.265002	-0.440356	-0.532007	0	-0.280246	-0.282021	-0.236989	0.335924	-0.181466	0.456627	0.0155369	0.49928	0.0157513	0	0.701825	0.582001	0	0	-0.767183	-0.637479	-0.77042	-0.662281	-0.647153	NA	-0.268735	0.0110862	-0.305292	0.0111226	-0.0486157	0.0680739	4.42323	-0.0332782	-0.0597236	-0.538994	1.28626	0.990303	0	0.21995	0.221432	0.0928826	-0.81811
YDL067C	0.00570522	-0.14517	0.225553	-0.179738	0.426889	0.56289	1.14882	1.04163	0.671406	1.28873	1.06471	-3.69739	0.311013	0.546537	0.701234	-0.0353771	0.535627	0.0735386	1.77558	1.96933	0.721509	0	-0.688149	-0.516907	0	0	0.8981	0.179655	0.87163	0.296281	NA	NA	-2.03748	0.479585	-2.26162	0.59447	0.346309	0.0680739	NA	-0.0332782	-0.0597236	3.68176	3.1354	NA	0	0.715716	0.6971	-1.66093	-0.796446
YDL069C	-0.53847	-0.752955	-0.14303	-0.0340575	0.548833	-0.183161	-0.00696524	-0.14314	-0.559546	0.199308	0.0106714	0	-1.39792	-1.32168	0.032674	-0.505954	-0.0207534	-0.502399	0.638094	0.633155	1.09946	0	-1.38717	-1.06803	0	0	-0.33954	-0.246068	-0.397306	-0.237895	NA	NA	0.200651	0.197939	0.277275	0.0697963	0.637212	0.0680739	NA	-0.0332782	-0.0597236	-1.10589	-0.0139826	NA	0	-0.31192	-0.3645	-0.311053	0.275874
YDL070W	-0.188767	-0.189463	-0.469886	-0.690175	1.70428	0.727978	-0.206254	-0.368413	0.713664	-0.160626	-0.35191	0	-0.2526	-0.2542	0.495175	0.339542	0.573245	0.460262	0.137344	0.757835	0.139239	0	0.125923	0.21859	0	0	0.295591	-0.0656742	0.296839	-0.0682296	-0.263514	NA	-0.285116	0.509867	-0.321532	0.511582	0.450838	0.0680739	0.36602	-1.49752	-0.0597236	-0.647487	1.17141	-1.52691	0	0.0600147	0.0604188	-1.01893	1.34677
YDL072C	0.446481	0.479968	0.311192	0.735584	-1.05501	-0.403954	-0.580706	-0.262096	-0.263666	-0.847938	-0.673626	0	0.554304	0.634136	-3.10374	0.0812376	-2.38712	0.304411	-1.81679	-0.611826	-1.86386	0	-1.98028	-1.7316	0	0	-0.638283	-0.294638	-0.664144	-0.606239	NA	NA	0.564713	0.0209852	0.424923	0.145109	-0.21945	0.0680739	-1.01269	-0.0332782	-0.0597236	NA	-0.20786	NA	0	-0.732913	-0.809019	2.05369	-0.0843254
YDL073W	1.86879	1.87568	-0.180158	1.13099	-0.52179	-1.04774	-0.55228	-0.366203	-1.02714	-0.510982	-0.349683	0	0.405252	0.407819	-1.38302	0.172913	-1.36279	0.292869	0.243325	1.77056	0.246682	0	-2.68233	-2.76964	0	0	-0.658715	-1.77244	-0.661494	-1.8414	NA	NA	3.86265	-2.01551	3.79076	-2.0223	-1.46686	0.0680739	0.133458	-0.0332782	-0.0597236	4.13421	-0.0139826	NA	0	0.136661	0.137583	3.12737	-0.565712
YDL074C	-0.947994	-0.809189	-0.341368	0.121418	-0.936372	-2.11676	-2.45567	-2.68709	-2.10699	-2.60831	-2.87228	-0.924347	-0.595332	-0.348519	-1.18307	-1.46047	-1.40373	-1.08715	0.337075	0.532075	0.663522	0	2.05619	1.36846	0	0	-1.03268	-1.09876	-0.760968	-0.94612	-2.44812	NA	1.00293	-1.11919	1.43421	-0.74934	-0.449051	2.08983	1.24051	-0.0332782	-0.0597236	5.63742	-1.78759	-1.776	0	-5.27438	-4.42337	0.677722	-0.901855
YDL075W	0.447568	0.536303	-1.88515	-1.5016	0.97553	1.72466	-0.784965	-0.564524	1.64484	-0.671708	-0.452489	0	0.0595753	0.0810439	0.536442	-0.733958	0.563635	-0.85624	-0.137105	-4.29131	0.105899	NA	1.14323	1.17291	0	NA	0.0830462	0.256977	0.0801346	0.332342	NA	NA	0.519207	-0.695881	0.447535	-0.678291	0.678539	-1.50441	3.13001	-0.0332782	-0.0597236	NA	0.159006	NA	NA	0.446553	0.462775	-0.444513	NA
YDL076C	-0.1645	-0.165107	-1.43973	-0.645107	-0.621833	-0.502182	-3.55882	-2.8787	-0.492308	-3.55515	-2.88164	0	0.0415	0.0417626	-2.14345	0.0292348	-2.14664	0.148532	-0.208051	2.24482	-0.210921	0	-0.766752	-1.26704	0	0	-1.34775	-1.97788	-1.35344	-2.05484	-0.37008	NA	2.79293	-0.553184	2.73019	-0.555046	0.309766	0.0680739	1.21012	-0.0332782	-0.0597236	1.97914	-2.38938	-0.53051	0	-2.03503	-2.04875	2.39038	0.38749
YDL077C	-1.57632	-1.49239	-0.571846	-0.440338	0.379704	1.61258	0.0522532	-0.051899	1.78564	0.124293	-0.0995986	-3.69739	-1.11403	-1.00666	-0.393761	-1.00169	-0.412264	-1.33748	0.913408	0.803346	1.40436	0	-0.734686	-0.40739	0	-5.47698	-2.48571	-1.58588	-2.43451	-1.33786	-3.5351	NA	0.914255	0.340158	1.3521	0.291342	-0.564787	0.0680739	0.80721	-0.0332782	-0.0597236	NA	-0.0139826	1.31806	0	-0.103806	-0.161502	0.943865	0.145956
YDL078C	-0.210658	-0.211435	-0.109324	0.424537	-0.843029	-0.824191	-0.250872	0.0319595	-0.807985	-0.205802	0.0515643	0	0.393488	0.395979	-1.57516	0.585629	-1.56085	0.707478	-1.17775	0.354608	-1.19399	0	-1.14426	-1.39156	0	0	-0.88642	-0.731279	-0.890161	-0.75973	-1.3718	NA	0.567948	-0.109596	0.524237	-0.109966	-0.348618	0.0680739	-0.0850875	-0.0332782	-0.0597236	-0.125221	0.518075	1.33118	0	-0.117662	-0.118456	1.18148	0.249425
YDL079C	-0.0869061	-0.0872268	-0.282671	0.43337	0.474114	-0.666668	-0.294306	0.211567	-0.65356	-0.249779	0.232564	0	-0.109963	-0.110659	-2.35582	0.327011	-2.36555	0.447673	-0.225472	-0.61513	-0.228582	0	-0.862214	-1.07246	0	0	-1.03809	-0.702257	-1.04247	-0.729579	-0.700436	NA	0.847197	-0.842518	0.801097	-0.845354	-1.13374	0.0680739	-0.125554	-0.0332782	-0.0597236	0.0187023	-1.81233	0.452774	0	-0.994279	-1.00098	2.20278	0.249683
YDL080C	0.423069	0.424629	0.210681	0.52871	-0.712919	-0.759664	-0.554135	-0.248697	-0.744727	-0.51286	-0.231266	0	-0.377301	-0.37969	-2.14081	0.0607077	-2.14391	0.180149	-0.239356	-0.499068	-0.242658	0	-2.60317	-2.71129	0	0	-0.569029	-0.58649	-0.57143	-0.609308	-0.423364	NA	0.775921	-0.90836	0.730432	-0.911417	-0.824503	0.0680739	0.295722	-0.0332782	-0.0597236	-0.153176	-1.62009	-0.071644	0	-0.877376	-0.88329	0.696506	0.474986
YDL081C	-1.06331	-1.06723	-2.96894	-2.75407	-1.15507	0.625171	-4.44942	-4.51444	0.612879	-4.45689	-4.53005	0	-1.00856	-1.01495	-0.313888	4.4619	-0.260732	4.60153	-1.03575	-0.500189	-1.05004	0	-0.299629	-0.455661	0	0	-2.53832	-2.42355	-2.54903	-2.51784	NA	NA	2.15466	-1.65716	2.09738	-1.66273	0.764796	0.0680739	-0.818503	-0.0332782	-0.0597236	0.847147	-1.1167	NA	0	-2.01565	-2.02923	1.4925	0.330647
YDL082W	0.705928	0.708532	0.271903	0.942604	-0.0930705	2.02352	-0.219122	0.197178	1.98373	-0.173654	0.218063	0	0.18443	0.185598	0.0140086	2.25991	0.0772619	2.38944	-2.07921	-0.0201012	-2.1079	0	-0.143569	-0.692632	0	0	-0.213403	-0.239378	-0.214303	-0.248691	-0.455333	NA	0.169671	-0.632824	0.129365	-0.634954	-0.568932	-1.50441	0.627692	-1.49752	-0.0597236	-2.13188	1.01327	-2.49708	0	0.141293	0.142245	0.375061	1.1322
YDL083C	0.0629423	0.0631747	0.650316	1.51452	0.0464125	4.76331	-0.484861	-0.182202	4.66965	-0.442718	-0.164256	0	-0.0519419	-0.0522705	-0.219182	2.955	-0.163111	3.08772	-1.62106	-0.317605	-1.64342	NA	-0.311521	-0.390309	0	NA	-0.722144	-0.981669	-0.725191	-1.01986	-0.625839	NA	-0.091941	-0.324967	-0.13001	-0.326061	-1.1564	-1.05512	0.12426	-2.96176	-0.0597236	NA	-0.280656	-2.33975	NA	-0.091081	-0.0916953	0.239872	NA
YDL085C-A	0.119976	0.169237	-0.224886	-0.513756	-0.480752	0.243087	0.283544	0.262113	0.0646166	0.343192	0.21549	NA	-0.104501	-0.136846	-0.304529	-0.408434	-0.0636937	-0.359273	-0.17137	-1.01588	-0.474575	NA	-0.0146696	0.155979	NA	NA	0.123889	0.158254	0.234287	0.197051	NA	NA	0.0331669	0.523215	-0.00258825	0.40691	0.186957	NA	NA	NA	NA	NA	NA	NA	NA	0.194267	0.0383486	-0.161179	NA
YDL085W	0.304994	0.306119	0.808103	1.54806	-0.753698	1.04065	-1.1585	-0.806488	1.02018	-1.12479	-0.793378	-3.69739	0.49853	0.501686	-1.47801	0.431632	-1.46071	0.552774	-0.378543	0.823318	-0.383765	0	-1.14516	-1.32308	0	0	-0.589486	-0.57371	-0.591974	-0.596031	0.823461	NA	-0.369487	-0.775095	-0.405182	-0.777703	-0.216766	0.0680739	0.0372789	-0.0332782	-0.0597236	0.144915	-0.285647	1.27873	0	0.154437	0.155478	1.60597	0.209266
YDL086W	0.395197	0.396655	0.766937	1.63897	-0.537243	0.818376	-1.12121	-0.455335	0.802284	-1.08703	-0.439505	0	0.293356	0.295214	-1.59695	0.109099	-1.58331	0.228762	-0.824438	-0.558061	-0.835813	0	-0.496014	-1.87396	0	0	-0.759867	-0.644196	-0.763073	-0.669259	0.578359	NA	-0.0949563	0.00364655	-0.132999	0.00365828	-0.119678	0.0680739	0.541374	-7.35447	-0.0597236	0.0349951	0.584696	0.977193	0	0.270124	0.271945	1.37195	-0.0252838
YDL088C	-0.320613	-0.321795	-0.601257	-0.644411	-0.0413877	0.602307	-0.0628953	-0.0723602	0.590465	-0.0154727	-0.0535632	0	-0.301332	-0.30324	0.593956	0.0459144	0.675069	0.165288	-2.35415	0.689218	-2.38663	0	1.15849	0.790832	0	0	0.0680043	0.296979	0.0682917	0.308533	-0.0930084	NA	-0.491678	0.589702	-0.526328	0.591686	0.341487	0.0680739	-0.611563	-0.0332782	-0.0597236	-0.641659	0.0293297	-0.609173	0	1.3441	1.35316	-0.858527	0.61331
YDL089W	0.282494	0.283536	-0.274121	-0.392043	0.277387	0.332833	0.0855856	-0.134898	0.326288	0.134867	-0.116585	0	0.145327	0.146247	1.11692	-0.491962	1.21414	-0.375056	-0.178912	0.37736	-0.18138	0	0.347981	0.237941	0	0	0.507882	0.312907	0.510026	0.325081	0.397196	NA	-0.373356	0.385414	-0.409018	0.38671	0.215108	0.0680739	-0.1971	0.698841	-0.0597236	0.443268	-0.692905	-1.10737	0	0.6172	0.62136	-0.460824	0.0210183
YDL090C	0.573247	0.575361	-3.03459	-2.83623	0.261679	1.7252	-2.90662	-2.40714	1.69128	-2.89479	-2.40643	0	-0.146224	-0.147149	-0.401684	-1.41464	-0.351233	-1.30197	-0.431043	-1.8639	-0.436989	0	1.06524	1.12247	0	0	-0.565047	-0.274824	-0.567431	-0.285516	NA	NA	0.109632	0.0171905	0.0698404	0.0172474	0.703806	0.0680739	-2.12026	0.332782	-0.0597236	-1.54554	-2.46184	NA	0	-2.45671	-2.47327	0.865092	-0.605741
YDL091C	-0.722543	-0.725208	0.0456842	-0.254035	0.514187	-0.0597878	0.238747	0.118278	-0.0586124	0.289944	0.138552	-3.69739	-0.388484	-0.390944	0.85603	-0.832014	0.945214	-0.716667	-0.148085	0.15365	-0.150128	0	1.25387	1.08079	0	0	-0.327587	-0.340193	-0.328969	-0.353428	0.0881541	NA	0.112425	-0.213524	0.0726086	-0.214244	-0.952216	0.0680739	-0.512833	-0.399338	-0.0597236	-0.145199	-1.57458	0.164344	0	-0.265174	-0.266962	0.459001	-0.7257
YDL093W	-0.0849224	-0.0852358	-0.296591	-0.613724	0.301044	0.665095	-0.578226	-0.588344	0.652017	-0.537252	-0.573545	-3.69739	-0.523129	-0.526442	0.0936891	-0.986332	0.159396	-0.871693	0.355134	-0.297905	0.360033	0	-0.43805	-0.636285	0	-2.73849	0.037453	-0.0751659	0.0376115	-0.0780905	-0.572556	NA	-0.209129	-0.303624	-0.246195	-0.304645	0.253388	0.0680739	-0.30788	-0.0332782	-0.0597236	-0.0685849	-1.11232	-0.281411	0	0.427392	0.430273	-1.14333	-0.703713
YDL095W	-0.381114	-0.38252	-3.30785	-3.00151	0.989995	0.300808	-0.899276	-1.05897	0.294893	-0.86232	-1.04781	-0.924347	-2.07758	-2.09074	-1.29866	-1.91141	-1.27583	-1.80102	1.50326	-1.73484	1.524	0	-0.718381	-0.757715	0	0	-2.39589	-2.35198	-2.406	-2.44349	-2.09645	NA	2.89141	-1.21126	2.82783	-1.21534	-2.24657	0.0680739	-0.351848	-1.13146	-0.0597236	0.003787	-2.60313	0.754315	0	-1.49973	-1.50984	0.433085	-0.505118
YDL099W	0.704119	0.706716	-0.659667	-0.407925	-1.35457	0.841635	-0.04195	0.14138	0.825086	0.00573514	0.161834	-3.69739	0.604458	0.608285	-1.79898	0.019643	-1.79156	0.138896	-1.05814	-0.968552	-1.07274	0	-1.16839	-1.47262	0	0	-0.474463	0.247679	-0.476465	0.257315	0.0455277	NA	0.589445	-0.241664	0.54555	-0.242478	-0.0933044	0.0680739	0.258438	-0.765398	-0.0597236	-1.12907	1.40568	-0.0454231	0	-0.408421	-0.411174	1.90395	0.178743
YDL100C	-3.91843	-3.93288	-3.10495	-3.46329	1.44089	0.0516623	-3.38652	-3.49932	0.0506462	-3.38069	-3.50707	0	-3.93994	-3.96489	-1.71003	-3.43953	-1.69987	-3.33615	0.698741	-0.152838	0.708381	0	1.21554	1.14428	0	0	-0.850005	0.03675	-0.853592	0.0381795	0.279973	NA	1.17551	0.66906	1.1266	0.67131	-1.934	0.0680739	0.1519	-0.0332782	-0.0597236	-0.661973	2.76739	-0.963155	0	0.2886	0.290545	0.337301	-2.58632
YDL101C	0.448276	0.44993	-1.29287	-0.850584	1.96023	1.86002	0.854485	0.553546	1.82344	0.913387	0.577192	0	-0.904222	-0.909947	0.499085	-0.762833	0.577277	-0.647169	0.103717	-2.07219	0.105147	0	0.13879	0.114316	0	0	-2.06909	-1.56217	-2.07782	-1.62295	NA	NA	0.710893	-2.34164	0.665959	-2.34952	-2.58018	0.0680739	1.35773	-0.0332782	-0.0597236	1.49064	-0.82566	NA	0	-0.702798	-0.707535	1.16126	-0.155266
YDL104C	0.455204	0.456883	-1.02334	-0.805382	1.25287	1.81461	0.734264	0.555961	1.77893	0.791662	0.579626	0	-1.12671	-1.13384	0.101984	-1.26466	0.167946	-1.1513	0.235777	-1.90816	0.23903	0	0.474802	0.542859	0	0	-2.23165	-1.79545	-2.24106	-1.8653	-1.63822	NA	0.245894	-3.43091	0.204937	-3.44246	-3.08979	0.0680739	-0.0217973	-0.0332782	-0.0597236	-1.3078	-0.0139826	0.00701873	0	-0.922967	-0.929189	0.834924	-0.600309
YDL106C	-0.122294	-0.122745	1.21036	1.02006	-1.22579	2.71744	1.49205	1.316	2.66401	1.55893	1.34555	-1.84869	0.0634449	0.0638465	-0.312164	0.43504	-0.258956	0.556198	0.261111	-0.870149	0.264713	0	0.931686	0.41782	-8.66622	0	-0.546564	-0.47265	-0.54887	-0.491039	-0.52993	NA	0.0863795	0.199463	0.0467859	0.200133	0.537392	0.0680739	2.67099	0.332782	-0.0597236	NA	1.74719	-0.464958	0	0.233381	0.234954	1.62685	1.07374
YDL107W	-0.407231	-0.408733	1.11156	0.840562	-0.798191	0.0734564	0.84013	0.782757	0.0720121	0.898853	0.808179	-3.69739	1.53095	1.54064	0.591789	-1.58592	0.672835	-1.47403	0.405833	3.55274	0.411432	0	-0.576188	-0.577871	0	0	0.891027	0.795621	0.894788	0.826576	NA	NA	-3.75433	0.511483	-3.76108	0.513203	0.381115	0.0680739	NA	-0.0332782	-0.0597236	-1.20724	-0.0139826	NA	0	0.87684	0.88275	-1.42811	0.732557
YDL109C	0.0403029	0.0404518	-0.0967338	0.107912	-0.250288	0.369251	0.343756	0.426759	0.36199	0.396267	0.449423	0	0.345729	0.347919	-0.358078	-0.0600675	-0.306283	0.0588194	0.270599	-0.641645	0.274331	0	0.236831	-0.0586816	0	0	-0.0572885	0.304781	-0.0575297	0.316639	0.301287	NA	-0.212104	-0.533227	-0.249145	-0.535022	0.4365	0.0680739	0.244482	-0.0332782	-0.0597236	-0.0848594	0.603377	-0.5174	0	0.587251	0.591209	-0.136481	-0.558599
YDL110C	0.031253	0.0313683	0.496293	0.760127	-0.934126	0.403654	-0.0120644	0.14271	0.395717	0.0359946	0.163173	0	-0.473075	-0.47607	0.811163	1.05727	0.898965	1.18128	0.316147	0.421246	0.320508	0	-1.24837	-1.44909	0	0	0.0533337	0.0685989	0.0535591	0.0712681	0.29063	NA	-0.477883	-0.639264	-0.512651	-0.641416	0.0457002	0.0680739	0.408441	-0.0332782	-0.0597236	-0.146578	0.599778	0.151234	0	0.333174	0.33542	-0.683721	0.0164916
YDL112W	-0.0303945	-0.0305062	0.226275	0.0168854	-1.01482	0.373082	-0.385324	-0.287691	0.365747	-0.341935	-0.270562	0	-0.38767	-0.390124	-0.11788	-0.0758131	-0.058688	0.0430024	-0.920364	0.212013	-0.933062	0	-1.05233	-1.26845	0	0	-0.083711	-0.0955855	-0.0840637	-0.0993043	0.599672	NA	0.250645	-0.0214868	0.209647	-0.0215595	0.00852483	0.0680739	0.57968	-1.49752	-0.0597236	0.13961	1.00773	-0.569842	0	-0.109573	-0.110312	0.375806	0.963163
YDL113C	-0.0289897	-0.0290962	0.73338	0.881756	-0.509033	0.250298	0.0144694	-0.00296126	0.245376	0.06286	0.0163735	0	-0.433503	-0.436248	-0.259522	0.000452041	-0.204692	0.119616	1.47627	0.571474	1.49664	0	-1.45597	-1.69097	0	0	-0.277258	0.129706	-0.278428	0.134752	-0.423364	NA	-0.493495	-0.117697	-0.528129	-0.118093	0.13456	0.0680739	0.10591	-1.49752	-0.0597236	-2.4435	0.861658	0.767426	0	0.130987	0.13187	0.703299	0.171565
YDL114W	-0.395011	-0.396468	0.156149	0.282441	0.80121	0.0446826	-0.503745	-0.589456	0.0438037	-0.461839	-0.574665	-3.69739	-0.121205	-0.121972	-0.367194	-0.237292	-0.31568	-0.119218	-1.0843	0.0928399	-1.09926	0	0.153318	0.00388504	0	0	-0.205531	-0.265161	-0.206398	-0.275478	-0.210231	NA	0.161554	0.570237	0.121318	0.572154	-0.487382	0.0680739	0.399005	-0.0332782	-0.0597236	-0.136356	1.69403	-1.04182	0	-0.32944	-0.331661	0.399012	-0.15449
YDL115C	-0.511564	-0.51345	-0.22005	-0.428094	-0.381212	0.0234432	-0.348121	-0.400524	0.0229824	-0.304267	-0.384269	0	-0.854765	-0.860177	0.579921	0.527984	0.660602	0.649569	-0.660585	0.0484774	-0.669699	0	-0.240985	-0.178981	0	0	0.00663653	0.0587806	0.00666485	0.0610678	NA	NA	-0.212514	-0.0348513	-0.249551	-0.0349694	0.400207	0.0680739	4.31272	-0.0332782	-0.0597236	1.36841	NA	NA	0	0.145937	0.146921	-0.256045	1.52545
YDL116W	-1.52745	-1.53308	-1.60191	-1.12059	-0.536654	2.09421	-0.8593	-0.840931	2.05303	-0.821843	-0.828088	0	0.490078	0.493181	-0.889059	0.204001	-0.853616	0.324099	-1.72138	-1.60688	-1.74513	0	2.70513	1.89306	0	0	0.23466	0.589173	0.23565	0.612095	NA	NA	0.243286	-0.108617	0.202351	-0.108983	0.589963	0.0680739	2.64842	-0.0332782	-0.0597236	0.991392	0.729543	NA	0	-0.0114788	-0.0115563	-0.990918	0.797872
YDL117W	-0.525044	-0.526981	0.999008	1.46188	-1.59873	0.5006	-0.0673434	0.287506	0.490757	-0.0199768	0.309091	0	0.460817	0.463735	-1.45644	-0.0958103	-1.43847	0.022913	-2.00675	-1.00331	-2.03443	0	-0.719184	-1.03058	0	0	-1.13518	-0.5914	-1.13997	-0.614408	-0.295484	NA	0.892225	-0.737872	0.84574	-0.740355	-0.580948	0.0680739	4.01116	-0.0332782	4.37475	4.38068	-1.65304	-1.74978	0	-0.745847	-0.750874	1.39163	-1.34619
YDL119C	-0.355046	-0.356355	0.518194	0.673432	0.077047	0.781521	0.227409	0.280056	0.766155	0.278465	0.301583	-3.69739	0.524829	0.528152	0.787905	0.605055	0.874991	0.726994	-1.24222	0.603588	-1.25936	NA	0.0975538	0.148114	0	NA	-0.348149	-0.301889	-0.349618	-0.313634	-0.583213	NA	-0.0633598	-0.540613	-0.101672	-0.542433	0.556847	NA	NA	-0.0332782	-0.0597236	0.935218	-0.0337061	-0.294522	NA	-0.157511	-0.158573	-0.419508	NA
YDL121C	-0.100139	-0.100508	0.219775	0.104362	0.28338	-0.241816	0.00401986	0.0481275	-0.237062	0.0522798	0.0678576	0	0.221737	0.223142	-0.417725	0.706393	-0.367768	0.828795	1.14736	-1.26091	1.16319	0	0.285337	0.263191	0	0	-0.0345193	-0.0997232	-0.0346646	-0.103603	-1.64887	NA	-0.49616	-0.163855	-0.530773	-0.164407	0.345608	0.0680739	-0.776644	-0.399338	-0.0597236	0.128	-0.843375	0.754315	0	-0.162793	-0.163891	-0.66929	0.220712
YDL122W	0.937088	0.940544	-0.320269	-0.235254	-1.65814	0.964655	-0.198789	-0.0317864	0.945688	-0.153067	-0.0126752	0	-0.303298	-0.305219	1.15367	2.49023	1.25202	2.62081	-0.426976	-0.768116	-0.432866	0	-0.118638	-0.211286	0	0	0.207741	0.689866	0.208618	0.716705	-0.572556	NA	-1.2181	0.0584451	-1.24654	0.0586412	-0.683033	0.0680739	0.34256	-0.0332782	-0.0597236	0.611926	-1.70927	1.02963	0	0.0766841	0.0772007	0.763644	0.956631
YDL123W	0.182111	0.182783	0.456306	0.477533	-0.766812	0.14114	-0.144046	-0.0394789	0.138365	-0.0976397	-0.0204276	0	-0.36024	-0.362521	-0.285578	0.0819187	-0.231551	0.201458	-0.618657	-0.177144	-0.627192	0	-1.11863	-1.18923	0	0	0.0166664	-0.0156572	0.0167372	-0.0162666	0.0242144	NA	-0.176671	0.0159008	-0.214015	0.0159535	-0.118753	0.0680739	0.0967364	-2.22964	-0.0597236	-0.0576789	-0.894061	-0.071644	0	0.199178	0.200521	0.141437	0.421441
YDL124W	0.179366	0.180028	0.241296	0.462644	0.190749	0.018956	-0.00101024	0.150002	0.0185832	0.047187	0.170522	0	-0.213245	-0.214595	-0.11625	-0.611846	-0.0570084	-0.49549	-0.100058	-0.0984878	-0.101438	0	-0.383869	-0.556171	0	0	0.17641	0.0218812	0.177155	0.0227326	1.3776	NA	-0.120527	-0.242849	-0.158351	-0.243667	0.0765271	0.0680739	0.19809	-0.0332782	-0.0597236	0.314094	-0.0809273	-0.687836	0	0.0429419	0.043231	1.07388	-0.532861
YDL125C	0.291282	0.292356	0.494233	0.685706	-0.44432	0.914041	-0.109809	0.0474625	0.896069	-0.0629741	0.0671879	0	0.201022	0.202295	-0.958056	-0.749118	-0.924738	-0.633391	0.0918757	0.366634	0.0931427	0	-0.493729	-0.837841	0	0	0.154469	0.589194	0.155122	0.612117	1.27104	NA	-0.494849	-0.695855	-0.529472	-0.698197	0.254846	0.0680739	0.866063	-0.0332782	-0.0597236	2.42626	-1.0383	-0.582952	0	0.213036	0.214472	0.821334	0.835379
YDL127W	-0.520557	-0.522477	-0.719771	-0.868771	1.53879	-0.0525029	-0.503605	-0.448428	-0.0514706	-0.461698	-0.432545	0	-0.770504	-0.775383	-0.321501	-1.00599	-0.26858	-0.891447	-0.677479	0.324011	-0.686826	0	-0.532488	-0.598491	0	0	-0.295154	-0.718538	-0.296399	-0.746494	0.0455277	NA	0.626156	0.154785	0.581947	0.155305	-1.06179	0.0680739	-0.0263295	-0.0332782	-0.0597236	0.179893	-0.874945	0.872309	0	-0.522012	-0.525532	0.494555	0.765732
YDL128W	0.00164075	0.00164704	-0.165381	0.583553	0.102992	0.660179	-0.753686	-0.646306	0.647198	-0.714908	-0.631956	0	-0.0278724	-0.0280485	-0.201544	0.00266545	-0.144928	0.121841	-0.455239	-0.353262	-0.461519	0	-0.345727	-1.00056	0	0	0.036904	-0.0388714	0.0370602	-0.0403841	-0.689779	NA	0.34346	-1.05584	0.301669	-1.05939	0.0945905	0.0680739	0.170352	-0.0332782	-0.0597236	0.631955	-1.01477	0.832978	0	0.0572185	0.0576045	-0.294194	0.0773439
YDL129W	-0.279995	-0.281027	-0.285088	-0.431107	1.34857	-0.267601	-0.248523	-0.283553	-0.262339	-0.203423	-0.266392	-3.69739	-0.776647	-0.781565	0.0212412	-0.177228	0.0847165	-0.058878	-0.250995	-0.215217	-0.254458	0	0.564121	0.472249	0	0	-0.363535	-0.285727	-0.365069	-0.296843	0.407853	NA	0.335299	0.498951	0.293577	0.500629	-0.934735	0.0680739	-0.0850656	-0.0332782	-0.0597236	-0.0592037	-0.241697	0.583879	0	-0.263252	-0.265026	0.775895	-0.057553
YDL130W	0.264052	0.265026	0.0308581	0.55551	-0.982034	0.671952	0.177174	0.629023	0.65874	0.227601	0.653254	0	0.13602	0.136881	-0.00559114	1.75422	0.0570581	1.88143	-2.13515	-2.3404	-2.1646	0	-0.117726	-0.327161	0	0	-0.454612	-0.556148	-0.45653	-0.577785	1.15382	NA	-0.0433665	-0.62906	-0.0818503	-0.631177	-0.950798	0.0680739	0.188836	-0.0332782	-4.4942	-2.31643	-0.973428	-0.910714	0	-0.699916	-0.704634	0.697181	1.01813
YDL130W-A	-0.328772	-0.329984	0.0518799	-0.00305038	0.805002	0.135946	-0.0746996	-0.074885	0.133272	-0.0274245	-0.0561077	0	NA	NA	-0.150252	-0.280329	-0.0920575	-0.162452	0.155567	0.690486	0.157713	0	-0.1355	-0.0795294	0	0	NA	-0.058589	NA	-0.0608685	1.47351	NA	0.36675	-0.16024	0.324758	-0.16078	-0.362704	0.0680739	0.469973	-1.13146	-0.0597236	-0.0254496	-0.0804605	-0.910714	0	-0.824121	-0.829676	0.488324	0.0372499
YDL131W	0.0564212	0.0566293	0.644501	0.265929	-0.319894	-0.192	0.411933	0.389154	-0.188225	0.465298	0.411526	0	0.00541982	0.00545421	0.393593	0.222027	0.468536	0.342209	-0.511671	0.572676	-0.518729	0	-1.1166	-1.32667	0	0	0.190774	0.247634	0.19158	0.257268	-0.764375	NA	-0.323703	-0.348363	-0.35979	-0.349535	0.0846895	0.0680739	0.263095	-0.0332782	-0.0597236	0.216719	-0.039649	0.583879	0	-0.0297387	-0.0299391	-0.600159	-0.169169
YDL133C-A	-0.441988	-0.443617	-0.00531399	-0.222749	0.492351	-0.146647	-0.622232	-0.582714	-0.143764	-0.581809	-0.567871	0	-1.04883	-1.05547	-0.122762	-0.360093	-0.0637217	-0.242582	-0.378964	-0.195924	-0.384193	0	-0.0900377	-0.0776403	0	0	-0.290293	-0.437556	-0.291518	-0.45458	-0.380737	NA	-0.167111	0.0664258	-0.204536	0.0666486	-0.0611545	0.0680739	-0.0850517	-0.0332782	-0.0597236	0.164218	1.66262	0.111902	0	0.258897	0.260642	-0.354549	-0.765794
YDL133W	0.746429	0.749182	-0.00805769	0.158898	0.174733	-0.515305	0.192802	0.00598916	-0.505173	0.243424	0.0253931	-3.69739	0.591073	0.594816	-1.10497	-0.118852	-1.07617	-0.000234146	0.455572	-1.23825	0.461857	0	-0.191672	-0.147888	0	0	-0.137221	-0.0356835	-0.1378	-0.0370719	-0.146291	NA	-0.479584	-0.94311	-0.514337	-0.946283	-0.299308	0.0680739	1.45539	-0.0332782	-0.0597236	-0.324023	0.1221	0.924751	0	0.137992	0.138922	-0.896501	0.561899
YDL134C	0.729835	0.732527	-0.530807	-0.447609	0.140601	0.568243	-0.531343	-0.536511	0.557071	-0.489782	-0.521309	0	0.491074	0.494183	0.149447	0.741329	0.216871	0.863893	0.354598	-0.173757	0.35949	0	-0.20059	-0.396586	0	0	0.769146	1.12296	0.772393	1.16665	-0.103665	NA	-0.0489984	0.733194	-0.087434	0.73566	0.482861	0.0680739	1.28117	-0.0332782	-0.0597236	0.455056	1.73424	-0.80583	0	-0.116411	-0.117196	-0.200121	0.0909241
YDL135C	-0.43952	-0.44114	-0.145952	-0.189142	-0.651483	0.187595	-0.892723	-0.780249	0.183907	-0.855685	-0.766936	0	-0.60257	-0.606385	-1.34301	-1.20275	-1.32155	-1.0891	2.16665	-0.00435064	2.19654	0	-0.579917	-0.662394	0	0	-1.6109	-1.76262	-1.6177	-1.83119	1.76124	NA	0.867771	-0.966209	0.821496	-0.96946	-0.950693	-0.156564	0.427337	-0.0332782	-0.0597236	-1.91699	1.30373	-0.137196	0	-3.92985	-3.95634	1.0075	NA
YDL136W	0.356316	0.35763	-0.852013	-0.758268	0.268665	2.26504	-0.142613	-0.010407	2.2205	-0.0961876	0.00887011	0	-0.894155	-0.899816	1.96533	1.04243	2.08868	1.16637	-1.52036	-0.26557	-1.54133	0	0.973895	0.814216	0	0	0.43749	-0.00692545	0.439337	-0.00719504	-0.508617	NA	-1.52366	-0.26896	-1.54948	-0.269865	-0.360086	-1.27976	1.27488	-0.0332782	-0.0597236	-1.7176	0.283522	-0.22897	0	0.496572	0.49992	-1.78242	1.1549
YDL137W	0.546306	0.548321	-0.0443087	-0.287176	-0.189331	-0.22791	-0.0348904	0.120263	-0.223429	0.012883	0.140552	0	-0.663263	-0.667463	1.06411	0.865364	1.1597	0.988496	-0.950678	0.550422	-0.963793	0	-0.0363715	-0.131158	0	0	-0.222785	-0.641429	-0.223725	-0.666384	-1.04145	NA	-0.0790036	0.096194	-0.117182	0.0965173	-0.454804	0.0680739	2.51587	-0.399338	-0.0597236	0.190908	0.726389	-0.779609	0	0.792624	0.797967	0.350474	-0.98657
YDL138W	-0.0607061	-0.0609298	0.185821	0.339451	-0.385104	0.313902	-0.135656	0.0573069	0.30773	-0.0891443	0.0771082	0	0.100609	0.101247	0.177649	-0.970809	0.245942	-0.856099	-1.00559	-0.158868	-1.01946	0	-0.128596	-0.309414	0	0	0.401581	0.348152	0.403277	0.361697	-0.668466	NA	-0.223016	0.427	-0.259964	0.428436	0.195694	0.0680739	1.03437	-0.0332782	-0.0597236	-0.354399	-0.89963	0.701873	0	0.787616	0.792926	0.138025	0.999764
YDL142C	-0.0833157	-0.0836228	-0.274766	-0.814217	-0.0106741	1.29327	-0.00252764	0.015713	1.26785	0.0456506	0.035192	0	0.239789	0.241308	0.347534	-0.150222	0.421058	-0.0317491	-3.26401	0.902678	-3.30904	0	0.984273	0.829507	0	0	0.5137	0.780349	0.515869	0.810709	-0.49796	NA	-0.752351	0.391711	-0.784772	0.393028	0.349363	0.0680739	4.18348	-0.0332782	-3.01604	-1.51832	0.282421	-0.845161	0	0.53265	0.53624	-0.0754019	-0.0728146
YDL144C	-0.0109702	-0.0110107	0.183237	0.0877336	-0.663598	0.523186	0.265582	0.258259	0.512898	0.317115	0.279617	0	0.0644887	0.0648971	0.555467	-0.0712124	0.635394	0.0476243	-0.325561	-0.520263	-0.330052	0	0.902217	0.418425	0	0	-0.0171951	0.349569	-0.0172672	0.363169	0.578359	NA	-1.018	0.137009	-1.04815	0.13747	0.16335	0.0680739	1.1647	-0.0332782	-0.0597236	0.0584097	0.576066	-0.464958	0	0.295775	0.297769	0.106943	-0.150222
YDL146W	-0.699043	-0.701621	0.151027	-0.214189	0.165815	1.97391	0.566973	0.463837	1.9351	0.622278	0.486788	0	0.295208	0.297077	0.101237	-0.708268	0.167176	-0.592354	1.20098	2.09802	1.21755	0	0.875163	0.734794	0	0	0.351336	0.397683	0.352819	0.413155	-0.988164	NA	-1.28155	0.0771881	-1.30945	0.0774476	-0.153974	0.0680739	1.99823	-0.0332782	-0.0597236	-1.14802	0.469766	-0.215859	0	0.664726	0.669207	-0.971268	-0.232673
YDL149W	0.0288355	0.0289422	0.546029	1.20361	-1.26344	-0.275374	-0.474402	-0.16923	-0.269959	-0.432129	-0.151184	0	0.883117	0.888709	-0.987753	0.391481	-0.95535	0.51244	-0.790699	-1.11647	-0.801607	0	-2.12797	-2.28734	0	0	-0.857042	-1.35413	-0.860659	-1.40682	-1.47837	NA	0.0228278	-0.577333	-0.0162221	-0.579277	-1.06201	0.0680739	2.22125	-0.0332782	-0.0597236	0.226363	-1.22566	-0.373185	0	-1.24079	-1.24915	2.65166	0.641958
YDL154W	0.148347	0.148894	0.273468	0.0516757	-0.0343119	-0.0477398	-0.0690535	-0.279013	-0.0468008	-0.0217079	-0.261816	0	-0.449706	-0.452553	0.182872	-0.451394	0.251325	-0.334301	-0.192152	0.022767	-0.194802	0	-0.11936	-0.131033	0	0	0.269972	0.479725	0.271112	0.498388	-0.0503819	NA	-0.86982	-0.0646976	-0.901237	-0.0649161	0.62082	0.0680739	0.885739	-0.0332782	-0.0597236	-0.00970506	0.506184	0.098792	0	0.155933	0.156985	-0.996949	0.203058
YDL155W	-0.404363	-0.405855	-0.0250286	-0.186168	-0.357276	0.14351	0.0869843	-0.0183309	0.140688	0.136282	0.00088498	0	0.453975	0.45685	-0.216426	-0.0910381	-0.160269	0.0277073	0.04816	0.543724	0.0488245	0	0.207976	0.122026	0	0	0.213179	0.429929	0.214079	0.446656	-0.167605	NA	-0.625786	0.325765	-0.65929	0.32686	0.527538	0.0680739	3.43444	-0.0332782	-0.0597236	1.26655	-0.386643	-0.700946	0	0.473751	0.476944	-0.273679	-0.104696
YDL156W	0.133051	0.133542	-0.738971	-0.524294	-0.061221	0.966	-0.50623	-0.570011	0.947006	-0.464355	-0.555069	0	0.107841	0.108524	0.299961	-0.529731	0.37202	-0.412998	-0.444778	0.0732932	-0.450914	0	0.499581	0.333168	0	0	0.313936	0.61265	0.315261	0.636486	-0.881598	NA	-0.885886	0.204262	-0.917165	0.204949	0.222092	0.0680739	0.28174	-0.0332782	-0.0597236	0.0115885	-0.532084	0.413443	0	0.803834	0.809253	-0.545217	0.783904
YDL157C	-0.713895	-0.716528	-0.385193	-0.602678	1.75747	1.1284	0.420685	0.371651	1.10622	0.474159	0.393888	-3.69739	-1.08391	-1.09077	0.486534	-0.86246	0.564339	-0.747254	0.169643	0.200463	0.171984	0	0.686105	0.682542	0	0	-0.0419793	0.22328	-0.042156	0.231967	-0.966851	NA	-0.531756	0.645707	-0.566064	0.647879	-1.4685	0.0680739	4.30299	-0.0332782	-0.0597236	-0.45272	-1.12243	-0.451847	0	-0.184593	-0.185838	-0.0657888	0.980364
YDL159W	0.587079	0.589245	-0.120204	-0.440532	0.422655	-0.918581	-0.413936	-0.322254	-0.90052	-0.370906	-0.305393	0	-0.95849	-0.964559	1.08296	0.420827	1.17914	0.541921	-0.652874	0.347922	-0.66188	0	0.477299	0.491757	0	0	-0.276574	-0.331372	-0.27774	-0.344265	NA	NA	-0.0506417	-0.924484	-0.0890633	-0.927594	-2.45278	0.0680739	NA	-0.0332782	NA	1.95682	0.575025	NA	0	-0.373701	-0.376221	0.0302981	0.900435
YDL159W-A	-0.149988	-0.301252	-0.43552	-0.21914	-0.0704063	0.734384	0.0257397	0.0846225	0.696166	0.0837173	0.0419148	NA	-0.474961	-0.283983	-1.14298	0.335017	-0.725929	0.355192	-0.15725	-1.06189	-0.620028	NA	-0.382835	-0.194151	NA	NA	0.565449	0.954474	0.593717	0.741508	NA	NA	-0.367375	-0.530465	-0.445182	-0.567487	-0.503992	NA	NA	NA	NA	NA	NA	NA	NA	-0.0301679	-0.0744829	-0.612324	NA
YDL160C	-0.311572	-0.255664	-4.91928	-4.74051	0.120146	1.86349	-3.34598	-3.91401	2.13663	-2.97357	-3.50617	-3.69739	-0.134338	-0.517381	0.110447	0.796103	-0.323478	0.968435	-0.114388	-1.69553	0.057983	0	-2.91407	-2.4919	0	0	-3.71153	-5.44251	-4.22191	-6.77961	NA	NA	0.988558	-1.81887	1.05344	-2.131	-2.70354	0.0680739	1.39717	-0.0332782	-0.0597236	3.96152	1.33832	NA	0	-0.190512	-0.0740744	0.388398	1.50618
YDL160C-A	0.37586	0.45344	-0.304437	-0.424886	0.642904	3.13362	0.922523	0.986294	3.14334	0.924908	0.884869	NA	0.108139	0.199868	-0.0867909	0.437524	0.111843	0.433891	0.834894	-1.00625	0.248312	NA	-0.953885	-1.06372	NA	NA	-0.39305	-0.631567	-0.594328	-0.805265	NA	NA	0.209955	0.736135	0.429587	0.685438	-0.98106	NA	NA	NA	NA	NA	NA	NA	NA	0.068718	-0.183505	-0.454626	NA
YDL161W	-1.97349	-1.98077	0.359951	-0.156482	-0.509285	0.131888	0.342916	0.483404	0.129295	0.395417	0.506506	0	-0.00196883	-0.00198114	0.771028	-0.196951	0.857594	-0.0786913	-0.210685	0.696866	-0.213592	0	0.591051	0.411749	0	0	0.0858277	0.287491	0.0861903	0.298676	0.684925	NA	-0.713605	0.0517716	-0.746358	0.0519455	-0.239388	0.0680739	2.7535	-0.0332782	-0.0597236	0.507193	0.0328278	-0.753388	0	0.481401	0.484646	0.344973	0.44304
YDL167C	-0.441054	-0.360934	0.422028	0.328194	0.642565	1.39731	0.803027	0.647359	1.69386	0.976694	0.73547	0	0.750824	0.537232	0.917812	-0.292015	0.318098	0.0256886	0.0570257	1.5232	-0.286851	0	1.02252	0.877961	0	0	0.840059	1.43165	0.808267	1.29553	-0.679122	NA	-2.18517	0.646391	-2.30646	0.524259	0.218731	0.0680739	0.637347	-0.0332782	-0.0597236	-0.949556	-0.184507	-0.5174	0	0.108542	0.172117	-1.67292	0.727901
YDL168W	-0.306907	-0.308038	-0.94871	-0.802063	0.0484272	1.82958	-0.0119872	-0.00839429	1.79361	0.0360725	0.010898	0	-0.968778	-0.974912	0.580579	-0.186007	0.66128	-0.0676972	-0.428454	-0.236583	-0.434366	0	1.24284	0.850401	0	0	0.634353	0.749721	0.637031	0.77889	0.887401	NA	-0.707314	0.0806132	-0.74012	0.0808842	0.0290966	0.0680739	0.277076	-0.0332782	-0.0597236	0.021752	-0.360277	-1.10737	0	0.452778	0.45583	-1.05502	-0.397123
YDL169C	-0.203857	-0.204609	-0.383593	-0.277082	-0.758331	0.118694	0.207265	0.177255	0.11636	0.258069	0.197986	0	-0.655041	-0.659189	0.438583	-0.265262	0.514911	-0.147316	-0.372936	-0.362339	-0.378081	0	0.515265	0.319935	0	0	0.367231	0.607848	0.368781	0.631497	-1.07342	NA	-1.095	0.0996564	-1.12449	0.099991	0.15093	0.0680739	-0.0353877	-0.0332782	-0.0597236	0.247716	0.112592	0.0463501	0	0.534262	0.537864	-1.22569	0.301288
YDL170W	0.192524	0.193234	-0.0283655	-0.301328	-0.0641498	-0.290969	0.218417	0.115292	-0.285247	0.26936	0.135543	0	0.0524278	0.0527597	0.822128	-0.350501	0.910267	-0.232946	-0.420375	-0.385648	-0.426175	0	-0.058991	-0.115349	0	0	0.183442	0.335884	0.184217	0.348951	0.184064	NA	-0.923226	0.149872	-0.954186	0.150376	0.672758	0.0680739	-0.134504	-0.399338	-0.0597236	0.239567	-0.0424974	0.544548	0	0.50252	0.505907	-0.582386	0.435926
YDL171C	0.237747	0.238624	0.37304	1.11483	-0.622858	1.05421	-0.582065	-0.225194	1.03349	-0.54114	-0.207581	0	0.508754	0.511976	-1.01138	0.235505	-0.979706	0.355748	-1.03547	-0.488134	-1.04975	0	-2.17504	-2.21152	0	0	-0.504464	-0.701645	-0.506593	-0.728943	-1.08407	NA	-0.289522	-0.753539	-0.325901	-0.756074	-0.261981	0.0680739	0.75357	-0.0332782	-0.0597236	0.0327243	-0.244379	0.662542	0	-0.721144	-0.726005	2.45502	-0.581944
YDL173W	-1.09467	-1.09871	0.122584	-0.232052	0.739878	-0.238274	-0.383981	-0.509933	-0.23359	-0.340576	-0.494526	0	-0.936392	-0.942321	-1.51414	-0.720004	-1.49795	-0.604144	0.619029	0.0983738	0.62757	0	0.883427	0.797914	0	0	-1.04941	-0.875577	-1.05383	-0.909642	-0.764375	NA	0.667066	-0.519171	0.622507	-0.520918	-1.63202	0.0680739	0.642166	-0.0332782	-0.0597236	-0.239658	0.792691	-0.569842	0	-0.782615	-0.78789	0.902462	-0.138517
YDL174C	-0.103422	-0.103804	-0.584284	-0.741197	1.05188	0.597593	-0.221853	-0.399606	0.585843	-0.17642	-0.383345	0	-0.412619	-0.415232	0.230467	-0.975019	0.300385	-0.860329	0.360277	-0.808687	0.365248	0	0.634593	0.488507	0	0	-0.00736856	0.367062	-0.00739932	0.381344	1.01528	NA	-0.207816	0.0302462	-0.244894	0.0303476	-0.14189	0.0680739	0.0829905	-0.0332782	-0.0597236	0.081155	-1.88718	-0.346964	0	-0.265139	-0.266927	-0.938099	-0.337176
YDL175C	-0.243479	-0.244377	-0.076927	-0.0345008	0.0846309	2.02304	0.0176854	-0.162162	1.98326	0.0661165	-0.144061	0	0.0118452	0.01192	0.41802	0.358995	0.493715	0.479805	-0.571359	-0.267584	-0.579241	0	1.34254	0.709963	0	0	-0.127204	0.125586	-0.12774	0.130472	1.60139	NA	-1.02618	0.176569	-1.05626	0.177163	0.266686	0.0680739	0.47947	-0.0332782	-0.0597236	0.0958373	0.0618403	0.950972	0	-0.24665	-0.248312	-0.822361	0.984632
YDL176W	-0.948285	-0.951782	-0.210079	-0.231686	-0.353437	1.85483	0.203886	0.0629227	1.81836	0.254647	0.0827679	0	-0.2754	-0.277143	0.415902	-0.876067	0.491532	-0.760922	0.871371	0.250438	0.883392	0	0.808324	0.672589	0	0	-0.377953	-0.436023	-0.379547	-0.452987	-0.306141	NA	0.495706	0.288529	0.452612	0.2895	-0.33445	0.0680739	NA	3.99338	-0.0597236	0.977725	-1.4232	-0.00609173	0	0.174872	0.17605	-0.418949	-1.19622
YDL177C	0.428547	0.430128	0.006892	-0.0639623	0.00450416	-0.0663768	-0.113711	-0.201806	-0.0650716	-0.0669239	-0.184012	0	0.802479	0.807561	0.543574	-0.29472	0.623136	-0.176909	-0.531345	0.39588	-0.538676	0	0.496734	0.400677	0	0	-0.11854	-0.186917	-0.119039	-0.194189	1.3776	NA	-0.568306	-0.0671528	-0.602301	-0.0673795	0.096774	0.0680739	3.76519	-1.13146	-0.0597236	0.20029	0.0454779	1.17385	0	0.10421	0.104912	0.00893328	-0.444913
YDL178W	0.134847	0.135344	0.329477	-0.0964045	-0.648744	0.159535	-0.0367492	-0.0901365	0.156398	0.0110006	-0.0714773	0	-0.339717	-0.341868	0.453531	-0.393385	0.53032	-0.276027	-0.453391	0.164925	-0.459646	0	0.943207	0.686887	0	0	0.173925	0.365883	0.17466	0.380118	-0.252858	NA	-0.597518	0.329216	-0.631262	0.330323	0.143506	0.0680739	0.370746	-0.0332782	-0.0597236	0.139267	-0.808559	1.7376	0	0.178544	0.179748	-0.266393	-0.200145
YDL179W	-0.919602	-0.922994	-0.326287	-0.499253	2.01773	0.0505481	0.376567	0.323344	0.0495541	0.429489	0.345207	0	-0.563691	-0.56726	-0.293251	-0.777745	-0.239461	-0.662151	0.952383	0.320315	0.965523	0	1.69471	1.65526	0	0	-0.725023	-0.195703	-0.728082	-0.203317	0.727551	NA	1.55101	-0.019015	1.49889	-0.0190799	-2.31263	0.0680739	0.101322	-0.0332782	-0.0597236	0.511791	-1.12286	-0.176528	0	-0.795172	-0.800533	0.204955	-0.267982
YDL180W	-0.0978587	-0.0982198	-0.299911	-0.521377	0.391809	-0.278085	0.051173	-0.0545734	-0.272617	0.100023	-0.0356385	0	-0.566658	-0.570246	0.3039	-0.302997	0.376081	-0.185225	0.637214	-0.00076005	0.646006	0	0.697381	0.682741	0	0	-0.897033	-0.224556	-0.900818	-0.233292	0.0242144	NA	0.46424	0.450844	0.421415	0.45236	0.412663	0.0680739	-0.290217	-1.49752	-3.01604	-0.135992	-0.020226	1.05586	0	0.254038	0.255751	-0.998386	-0.476859
YDL181W	0.312629	0.313782	0.319524	-0.0932859	0.422368	0.287046	0.718682	0.562988	0.281402	0.775886	0.586707	0	0.553962	0.55747	1.10463	-0.592217	1.20147	-0.475771	0.301848	2.86374	0.306012	NA	0.257815	0.246689	0	NA	0.505073	0.674904	0.507204	0.701162	-0.284828	NA	-3.06887	0.0979978	-3.08148	0.0983272	0.121847	NA	NA	-0.0332782	NA	-1.53103	-1.02818	-1.31714	NA	0.306738	0.308805	-2.45649	0.271282
YDL182W	0.613032	0.615293	-4.50463	-4.37148	0.602033	0.484662	-3.91792	-4.22507	0.475133	-3.91874	-4.23845	0	-0.241048	-0.242574	-0.253106	-0.27207	-0.198079	-0.154155	-0.0381955	-4.52714	-0.038722	0	-0.75617	-0.558875	0	0	0.266279	0.659152	0.267404	0.684797	0.130781	NA	-0.770732	-0.377487	-0.802997	-0.378758	0.515963	0.0680739	-0.116554	-0.0332782	-0.0597236	-0.863713	-0.484411	0.741205	0	0.00649565	0.00653965	-0.620821	0.0149396
YDL183C	-0.549403	-0.551429	-0.115087	0.885716	1.28389	0.825124	-0.0567615	0.113398	0.8089	-0.00926219	0.133634	0	-0.263795	-0.265465	-1.36808	-1.5098	-1.34739	-1.39756	0.592751	-0.187435	0.600929	0	-2.07311	-2.09948	0	0	-0.752632	-0.99555	-0.755808	-1.03428	-0.945538	NA	1.154	-0.824288	1.10527	-0.827062	-1.04193	0.0680739	0.0418609	-0.0332782	-0.0597236	0.937656	-0.965559	1.30495	0	-1.50374	-1.51387	3.26493	-0.236553
YDL184C	0.0271679	0.0272682	-0.0575338	1.17226	0.341986	-0.318804	-0.291072	0.34162	-0.312535	-0.246506	0.363624	0	-0.143177	-0.144083	-0.358922	0.685571	-0.307154	0.807878	-1.04717	0.319477	-1.06162	0	-1.60488	-1.76111	0	0	-0.920804	-1.97542	-0.92469	-2.05228	-1.14801	NA	3.07287	-0.184041	3.00774	-0.184661	-1.58496	0.0680739	-0.0625145	0.698841	-0.0597236	0.332901	-2.46135	0.6101	0	-0.611774	-0.615898	1.34539	-0.0807687
YDL185W	-3.0711	-2.57896	-0.876903	-0.785069	0.301117	1.51477	-1.47498	-1.70248	1.79515	-1.62372	-1.94744	-1.84869	-2.10799	-2.45942	0.287678	-0.100917	0.0275903	0.796061	1.88102	1.24567	1.58366	0	-0.503901	-0.0511576	-8.66622	0	-0.577233	-1.03023	-0.693554	-0.52871	NA	NA	1.92326	-0.178393	1.58531	-0.208157	0.0920009	0.0680739	1.39876	-0.0332782	-4.4942	-0.743984	NA	NA	0	-1.45796	-1.22315	0.924743	0.186568
YDL186W	0.157638	0.15822	0.215477	0.48319	-0.391871	0.409318	-0.0302131	0.222176	0.40127	0.0176188	0.243255	0	-0.575971	-0.579617	-0.183982	-0.14684	-0.126827	-0.0283511	-0.839835	-0.110488	-0.851422	0	-0.738464	-1.02944	0	0	0.129511	-0.217731	0.130058	-0.226202	-0.242201	NA	-0.213053	0.00438025	-0.250086	0.00439443	0.21045	0.0680739	0.184212	-0.0332782	-0.0597236	0.404156	-0.186088	0.0201292	0	0.186181	0.187436	1.35747	-0.838092
YDL188C	0.203108	0.203857	-1.45539	-0.72938	0.562778	-0.0132733	-0.216674	-0.0574979	-0.0130124	-0.171176	-0.0385857	0	-0.695731	-0.700136	-0.536285	-0.147475	-0.489978	-0.028989	-0.796768	-0.266455	-0.807761	0	-0.672087	-0.895425	0	0	-0.436336	-0.500202	-0.438177	-0.519663	-1.09473	NA	0.838143	0.176602	0.792121	0.177196	-0.481935	0.0680739	1.25068	-0.0332782	-0.0597236	-0.140889	-2.93442	1.59338	0	-0.553366	-0.557096	1.73224	-0.499622
YDL189W	-1.11998	-1.12411	0.0104077	0.373569	-0.210044	-0.54017	-0.00233745	0.156194	-0.529549	0.0458433	0.176761	0	-4.7408	-4.77082	-0.997128	0.0350018	-0.965014	0.154325	1.20001	-0.298704	1.21656	0	0.0691703	-0.209406	0	0	-0.575832	-0.525047	-0.578261	-0.545474	1.47351	NA	1.35229	-0.728137	1.30187	-0.730587	-1.41574	0.0680739	1.65826	1.43096	-0.0597236	0.271153	-2.22389	0.505216	0	-0.307637	-0.30971	2.10426	0.118861
YDL190C	-0.193387	-0.1941	-0.750535	-0.304374	0.728113	-0.953525	-0.214421	-0.148851	-0.934776	-0.168895	-0.130646	0	-1.56549	-1.5754	-2.38448	-0.53019	-2.39509	-0.413458	-0.379449	-1.28266	-0.384683	0	0.126777	0.167356	0	0	0.0427058	0.673065	0.0428863	0.699251	-0.711092	NA	1.43257	0.154876	1.38147	0.155397	-1.69143	0.0680739	-0.0670287	-3.32782	-0.0597236	-0.44417	-2.76499	-0.687836	0	-0.539767	-0.543405	0.549935	-1.19758
YDL191W	0.331223	0.332445	0.0189307	0.411263	1.39703	0.481273	0.484252	0.467675	0.47181	0.538522	0.490655	0	0.299917	0.301816	-3.22077	-1.98441	-3.25714	-1.87435	3.44086	-0.175751	3.48833	0	0.110889	0.109527	0	0	-0.65936	-0.349798	-0.662142	-0.363407	0.152094	NA	0.341066	-0.832544	0.299294	-0.835346	0.732871	0.0680739	-0.437201	-0.0332782	-0.0597236	-1.74803	-0.953547	-3.79502	0	-0.164567	-0.165676	1.14971	0.213275
YDL192W	-1.16793	-1.17223	-4.47666	-4.74464	-2.44078	-0.0516252	-3.0919	-2.91053	-0.0506099	-3.08238	-2.91372	0	-2.0577	-2.07073	-1.45667	0.961128	-1.43871	1.0847	0.0274405	-1.49057	0.0278188	0	3.02633	2.16482	0	0	-1.61286	-1.08304	-1.61966	-1.12518	NA	NA	0.848542	0.201877	0.802431	0.202555	-2.10583	0.0680739	0.309768	-0.0332782	-0.0597236	0.240614	-0.987004	NA	0	-1.11386	-1.12136	0.560052	-1.56082
YDL194W	0.452108	0.453775	-0.760722	-0.752598	-0.593932	0.282552	-0.894599	-0.759054	0.276996	-0.857585	-0.745577	0	-0.522228	-0.525534	-0.0227847	0.681418	0.0393353	0.803707	0.0399196	0.378727	0.0404704	0	-0.540921	-0.641092	0	0	-0.0848457	-0.426821	-0.0852034	-0.443427	-0.199575	NA	0.666801	-0.0553166	0.622244	-0.0555029	-0.329111	0.0680739	0.704975	-0.0332782	-0.0597236	-0.259047	-0.449879	-0.661615	0	0.139064	0.140001	0.433256	-1.35996
YDL197C	-0.0906502	-0.0909846	0.327943	0.294475	0.226744	-0.468473	-0.094989	0.0982819	-0.459262	-0.0479677	0.118401	0	-0.483197	-0.486257	-0.107638	-0.26934	-0.048131	-0.151413	0.687913	-0.269881	0.697404	0	-0.746211	-0.790608	0	0	-0.397201	-0.654063	-0.398876	-0.67951	-0.0397253	NA	-0.170947	-0.320295	-0.20834	-0.321374	0.033536	0.0680739	0.536622	-0.0332782	-0.0597236	0.16082	-0.083526	-0.124086	0	0.157016	0.158075	0.813334	-0.061045
YDL198C	0.702503	0.705094	-0.285509	-0.53842	0.614843	2.37836	0.511602	0.477722	2.33159	0.566214	0.500781	0	0.672703	0.676963	0.730448	0.804127	0.815764	0.926978	-0.262412	1.64973	-0.266032	0	1.78781	1.45314	0	0	0.0752432	0.529571	0.0755611	0.550174	NA	NA	-1.35048	-0.402245	-1.37779	-0.403598	0.355056	0.0680739	NA	-0.0332782	-3.01604	-1.05978	-0.0139826	NA	0	0.977818	0.984409	-0.748971	-2.31898
YDL199C	0.130796	0.131278	0.883707	1.06883	-1.18189	0.566793	-0.258136	-0.148237	0.555649	-0.213156	-0.130028	0	-0.0298315	-0.0300206	-0.112853	-0.27414	-0.0535064	-0.156235	0.0470543	-0.0827718	0.0477037	0	-1.12887	-1.11929	0	0	-0.201231	-0.253625	-0.20208	-0.263493	-0.00775544	NA	-0.0186314	0.30319	-0.0573267	0.304209	0.118966	0.0680739	0.0464228	-3.32782	-0.0597236	-0.173267	-1.1007	-0.425627	0	0.040675	0.0409494	0.150908	0.192
YDL200C	-0.0774554	-0.0777413	0.00925543	-0.100044	0.0947563	-0.371663	-0.278086	-0.228525	-0.364355	-0.233356	-0.210938	0	-0.193875	-0.195102	-0.415354	-0.203456	-0.365324	-0.085226	0.599902	0.519478	0.608178	0	-1.3509	-1.4184	0	0	0.19782	-0.267456	0.198656	-0.277862	0.173407	NA	0.015544	0.442453	-0.0234439	0.443941	0.266117	0.0680739	0.671123	-0.0332782	-0.0597236	-0.460821	-0.920627	0.347891	0	0.195043	0.196358	0.629233	0.29812
YDL201W	0.27611	0.277128	-1.03682	-0.651501	-5.81079	-0.366778	-0.967048	-0.912982	-0.359567	-0.930941	-0.900698	0	0.025604	0.0257662	-0.773067	-1.3175	-0.734052	-1.20438	-0.310777	0.142823	-0.315064	0	0.526683	0.513724	0	0	-0.636091	-0.77464	-0.638776	-0.804777	0.301287	NA	0.681405	0.366806	0.636723	0.368039	-0.0308808	0.0680739	0.969732	-0.0332782	-0.0597236	0.140481	-1.26128	-0.412516	0	0.508511	0.511938	0.563269	-1.00998
YDL202W	-0.0767995	-0.0980918	0.388855	0.276679	0.323688	0.844019	1.05351	1.10147	0.799565	1.09123	1.07864	0	0.557302	0.513035	0.483682	-1.27221	0.516498	-1.42849	0.12953	1.99402	0.411694	0	0.585358	0.386805	0	0	0.647116	0.482239	0.648203	0.487513	NA	NA	-2.00657	0.712609	-1.88705	0.685487	0.244161	0.0680739	NA	-0.0332782	-0.0597236	-2.23188	NA	NA	0	0.329794	0.500166	-1.10556	0.571858
YDL203C	0.187015	0.187705	-0.884116	-0.989197	-0.668238	0.204442	-0.52288	-0.676244	0.200422	-0.481214	-0.662126	0	0.673948	0.678215	0.729596	1.85595	0.814886	1.98363	-0.192111	-0.270143	-0.194761	0	-0.775385	-0.683045	0	0	-1.21276	-1.01669	-1.21788	-1.05625	-0.551243	NA	-0.0415169	-3.11969	-0.0800169	-3.13019	-3.62264	0.0680739	0.193462	-0.0332782	-0.0597236	0.0154081	4.17686	0.190565	0	0.235452	0.23704	0.287905	-0.449051
YDL204W	0.143965	0.144496	0.153837	0.605002	-1.75402	-0.18419	-0.426544	0.0259456	-0.180569	-0.383673	0.0455044	0	-0.280654	-0.282431	-1.28794	0.696263	-1.26478	0.81862	-0.93039	-1.19237	-0.943226	0	-1.86011	-1.98367	0	0	-0.981283	-0.989343	-0.985424	-1.02783	-0.966851	NA	1.46911	-0.195077	1.41769	-0.195734	-0.728939	0.0680739	1.04933	-0.0332782	-0.0597236	-0.167001	0.422987	0.492106	0	-0.694002	-0.69868	2.20208	-0.661679
YDL206W	-0.46557	-0.467287	0.428118	0.369181	-0.462944	-0.527794	0.304725	0.262017	-0.517416	0.356748	0.283405	0	-0.204414	-0.205708	0.253753	-0.328066	0.324389	-0.210407	-0.62829	-0.0174443	-0.636957	NA	-1.12743	-1.09886	0	NA	0.226188	0.358315	0.227143	0.372255	0.279973	NA	-0.422586	-0.316207	-0.457827	-0.317271	0.388614	NA	1.6635	-0.0332782	-0.0597236	0.628807	0.302438	-0.779609	NA	-0.0851299	-0.0857035	0.0220011	-1.29348
YDL210W	-0.671477	-0.673954	-0.696051	-0.928315	0.53915	0.384449	-0.715611	-0.801016	0.37689	-0.676357	-0.787864	0	-0.864731	-0.870207	-0.368219	-0.736403	-0.316738	-0.620618	0.772187	-1.17056	0.78284	0	-0.104702	-0.0879104	0	0	0.304947	0.0622587	0.306234	0.0646806	0.578359	NA	0.664648	-0.0499788	0.620109	-0.0501474	0.00937876	0.0680739	0.69531	-0.0332782	-0.0597236	0.373888	0.311077	0.32167	0	-0.388945	-0.391567	-0.525764	-0.392273
YDL211C	0.239661	0.240545	0.24146	0.236217	0.369846	0.749424	-0.109012	-0.176573	0.734688	-0.0621666	-0.158584	-3.69739	0.578368	0.582031	-1.18882	0.808271	-1.16261	0.931141	-0.225669	0.143848	-0.228782	0	-0.0486013	-0.118726	0	0	0.183598	0.570086	0.184373	0.592266	0.0135578	NA	-0.249232	-0.611812	-0.285956	-0.61387	0.378006	0.0680739	1.51747	-1.49752	-0.0597236	0.293369	1.28843	0.361001	0	0.33825	0.340531	-0.364554	-0.0564536
YDL213C	0.109181	0.109583	-0.644192	-0.853328	0.169276	1.64582	-1.2472	-1.15325	1.61346	-1.2146	-1.14282	0	-0.325718	-0.32778	-0.669732	-0.467329	-0.627535	-0.35031	-0.137074	-1.52535	-0.138965	0	-0.571704	-0.495483	0	0	-0.207912	-0.163862	-0.208789	-0.170237	-0.487303	NA	0.661911	-0.483049	0.617396	-0.484675	-0.544366	0.0680739	1.51228	-0.0332782	-0.0597236	-0.262807	-0.125126	0.89853	0	-0.377988	-0.380536	0.179496	0.425774
YDL214C	0.282292	0.283334	0.265785	0.133463	0.217104	0.771707	-0.186407	-0.089838	0.756533	-0.14053	-0.071176	0	-0.201005	-0.202277	-0.425655	-0.292988	-0.375942	-0.17517	0.792474	0.144264	0.803407	0	-0.685278	-0.782177	0	0	0.0871684	0.0979251	0.0875366	0.101735	-0.5619	NA	0.118931	-0.213649	0.0790591	-0.214368	-0.218414	0.0680739	0.469973	-0.0332782	-0.0597236	NA	-0.462941	-0.792719	0	0.0127226	0.0128078	0.734068	0.0854274
YDL215C	0.294378	0.295464	0.0658931	0.22407	-0.596172	-0.167559	-0.229256	-0.0953786	-0.164264	-0.183915	-0.0767598	-3.69739	0.0167465	0.0168528	0.0343307	-0.143598	0.09821	-0.0250938	-0.440541	-0.0686261	-0.446618	0	-0.627319	-0.710772	0	0	0.0469471	0.0703466	0.0471458	0.0730837	0.19472	NA	-0.715096	-0.729399	-0.747836	-0.731854	0.061125	0.0680739	0.714697	-2.22964	-0.0597236	-0.123306	-2.07973	-0.569842	0	-0.000435528	-0.000438883	0.079385	-0.857881
YDL216C	0.170458	0.171087	-0.135111	-0.0369156	-0.0766897	0.146526	-0.500869	-0.346901	0.143645	-0.458927	-0.330231	0	-0.455961	-0.458849	0.321455	-1.06605	0.394176	-0.951778	-0.0648332	0.0075871	-0.0657274	0	-1.13465	-1.29857	0	0	-0.0243998	-0.0943991	-0.0245025	-0.0980715	-0.657809	NA	-0.121701	0.177208	-0.159515	0.177804	0.092336	0.0680739	0.714697	-0.0332782	-0.0597236	0.301227	0.103808	0.32167	0	-0.10425	-0.104953	0.761977	-0.721691
YDL218W	0.155882	0.156457	0.566736	0.852594	-0.356069	-0.199097	0.120692	0.250471	-0.195182	0.170412	0.27177	0	0.140313	0.141202	-0.521275	-0.344562	-0.474507	-0.22698	-0.509333	-0.0315654	-0.51636	0	-0.668907	-0.767845	0	0	-0.200311	0.0959257	-0.201156	0.0996576	-1.04145	NA	0.45265	0.315985	0.409924	0.317048	0.196749	0.0680739	1.09936	-0.0332782	-0.0597236	-0.0239361	-1.1907	0.819867	0	0.278821	0.280701	1.48784	-0.791079
YDL219W	0.439857	0.44148	0.174014	0.169634	-0.156299	0.392666	-0.0924102	0.0175259	0.384945	-0.045357	0.0370188	0	0.521518	0.52482	-0.151309	0.118066	-0.0931465	0.237771	-0.456421	0.587895	-0.462718	0	-0.00439439	-0.191626	0	0	0.2622	0.372852	0.263307	0.387359	-0.380737	NA	-1.05427	0.20552	-1.08411	0.206211	0.0293154	0.0680739	0.465227	0.332782	-0.0597236	0.507168	-0.303544	0.793646	0	0.142343	0.143302	-0.419977	-1.6414
YDL222C	-0.0287692	-0.0288754	0.374504	0.349316	-0.363036	0.464517	-0.130611	-0.142559	0.455383	-0.0840353	-0.124306	0	-0.14244	-0.143342	0.0499753	-0.458517	0.114336	-0.341457	0.566241	-0.190648	0.574053	0	0.116864	0.0890196	0	0	-0.0677699	0.390382	-0.0680554	0.40557	-0.785689	NA	-0.161087	0.325333	-0.198564	0.326427	0.363646	0.0680739	0.455743	-0.0332782	-0.0597236	0.0459046	-0.302117	-0.0454231	0	0.244266	0.245912	-0.0336982	0.491735
YDL223C	-0.258469	-0.259422	-0.948416	-1.4228	-0.416524	0.436027	-1.05234	-1.10721	0.427453	-1.0173	-1.09643	0	-0.162031	-0.163057	-0.586916	-0.216452	-0.542169	-0.0982821	-0.320371	-1.50742	-0.32479	0	-0.0765053	-0.201356	0	0	-0.554711	0.0788372	-0.557051	0.0819045	0.493106	NA	-0.9896	0.236759	-1.01999	0.237555	-0.30645	0.0680739	-0.130019	-0.0332782	-0.0597236	0.174705	1.55581	0.32167	0	0.299114	0.301131	-0.656244	-0.472914
YDL224C	0.683444	0.685965	0.03865	0.630015	-1.61714	0.778018	-0.337541	-0.0432293	0.76272	-0.293556	-0.024207	0	0.872871	0.878397	-0.710921	1.6489	-0.669993	1.77563	-1.98451	-1.33254	-2.01189	0	-1.53261	-1.76859	0	0	-1.4783	-1.47277	-1.48454	-1.53007	1.08988	NA	0.110389	-0.958903	0.0705898	-0.96213	-1.70789	0.0680739	0.598869	-0.0332782	-0.0597236	-0.728837	0.746946	-0.700946	0	-1.07486	-1.0821	2.9922	-0.289387
YDL225W	1.02633	1.03012	-5.51827	-6.55655	0.168489	-0.394349	-2.91928	-2.8892	-0.386595	-2.9076	-2.89222	-0.924347	0.947552	0.953552	-0.818221	-0.0903133	-0.780597	0.0284348	0.102632	-2.28414	0.104047	-4.19961	-0.788352	-0.77979	0	0	-0.900304	-1.05087	-0.904103	-1.09176	NA	NA	0.45623	-3.87658	0.413474	-3.88963	-1.86666	0.0680739	0.495273	-0.0332782	-0.0597236	2.03625	-0.196487	NA	0	-0.849873	-0.855602	1.45394	0.374686
YDL226C	0.428405	0.429985	-0.183959	0.0793803	0.256295	0.29373	0.102807	-0.0560336	0.287954	0.152303	-0.0371099	-0.924347	-0.842158	-0.847491	0.0206427	-0.216215	0.0841	-0.0980432	0.120497	-0.385646	0.122159	0	-0.305752	-0.317583	0	0	0.340653	0.379584	0.342091	0.394353	-0.412707	NA	-0.121916	0.195197	-0.159728	0.195853	0.684041	0.0680739	-1.45479	-0.0332782	-0.0597236	0.362363	1.14571	-1.29092	0	0.325494	0.327688	-0.702314	-1.57104
YDL227C	-0.220921	-0.221736	-0.633839	-0.846084	-0.0999964	-0.0130426	-0.492823	-0.63096	-0.0127865	-0.450781	-0.616491	0	-0.5795	-0.583169	0.342446	0.213683	0.415814	0.333826	0.0603256	0.0661824	0.0611584	0	-0.311255	-0.247745	0	0	-1.3715	-0.90092	-1.37729	-0.935971	NA	NA	-0.325326	0.0222147	-0.361398	0.0222885	0.458972	0.0680739	0.517539	-0.0332782	-0.0597236	-0.446499	-0.353686	NA	0	-0.485061	-0.488331	0.140077	-2.0435
YDL229W	-0.659646	-0.662079	0.0602441	-0.11693	0.723558	2.68865	0.13244	0.154817	2.63578	0.182308	0.175375	0	-0.626388	-0.630354	0.314727	-0.346552	0.387241	-0.22898	-0.945596	1.18727	-0.95864	0	0.759875	0.534733	0	0	0.106896	-0.0386278	0.107348	-0.0401305	0.365226	NA	0.662354	0.0811674	0.617835	0.0814396	-0.0288905	0.0680739	0.925191	-0.0332782	-0.0597236	0.524017	-0.381524	-0.910714	0	0.050176	0.050514	-0.323328	-0.079928
YDL230W	0.636576	0.638924	-0.490578	-0.305947	0.317755	0.0762669	-0.796306	-0.776754	0.074767	-0.758061	-0.763414	0	1.22042	1.22814	-0.911433	-0.681763	-0.876679	-0.565727	-0.206788	1.64922	-0.20964	0	-0.205817	-0.272498	0	0	0.066177	0.153218	0.0664566	0.159179	-1.31852	NA	-0.115693	-0.401168	-0.153558	-0.402518	-0.736439	0.0680739	-0.254838	-0.0332782	-0.0597236	0.335323	-1.07523	0.243007	0	0.572557	0.576417	0.253191	0.816884
YDL231C	0.0921511	0.0924913	0.385153	0.533189	-0.0873337	0.389426	-0.232019	-0.0974415	0.381769	-0.186713	-0.0788387	-3.69739	-0.0230495	-0.0231956	0.379333	0.0322132	0.453836	0.151524	-0.551418	0.241289	-0.559026	0	-0.0779464	-0.189675	0	0	0.210225	0.279646	0.211113	0.290525	-1.16933	NA	-0.0964548	0.548526	-0.134484	0.550371	-0.219189	0.0680739	0.777932	-1.13146	-0.0597236	0.385166	-0.934285	-0.22897	0	0.545582	0.549259	0.565736	-0.506412
YDL232W	0.341786	0.343047	0.33655	0.387633	-1.08726	0.431964	0.346785	0.455642	0.42347	0.399334	0.47853	0	0.922221	0.92806	0.463103	-1.06109	0.540186	-0.946797	-1.25697	0.391525	-1.27431	NA	-0.414258	-0.505153	0	NA	0.292539	0.224929	0.293774	0.23368	NA	NA	-1.07953	-0.168304	-1.10915	-0.168871	0.453611	NA	0.00998295	-0.0332782	-0.0597236	0.823506	-2.93124	NA	NA	0.700128	0.704847	-0.385906	-1.09321
YDL233W	-0.0684685	-0.0687208	-0.0168868	-0.0362687	-0.0710112	0.598832	0.0907872	0.242395	0.587057	0.140133	0.26363	0	0.627053	0.631024	0.398322	-0.584429	0.47341	-0.467947	-0.104306	0.0368714	-0.105744	0	0.199487	0.0802698	0	0	0.191222	0.455565	0.19203	0.47329	0.375883	NA	-0.235289	0.209983	-0.272132	0.210689	0.0166675	0.0680739	-0.662649	-0.0332782	-0.0597236	0.190703	-0.136243	-1.71045	0	0.49822	0.501578	0.0674067	-0.358452
YDL234C	-0.132678	-0.133168	0.0904791	-0.0679731	-0.26294	0.167483	-0.0138191	0.035925	0.16419	0.0342174	0.0555609	0	0.137817	0.13869	-0.287707	-0.480015	-0.233745	-0.363054	-0.696212	-0.55585	-0.705817	0	0.660922	0.795274	0	0	-0.028683	0.287063	-0.0288035	0.298231	-0.679122	NA	0.705501	-0.145898	0.660612	-0.14639	-0.0686767	0.0680739	1.04933	-0.0332782	-3.01604	0.207667	-0.318849	0.741205	0	0.407288	0.410033	0.580549	-0.954042
YDL236W	-0.209514	-0.210287	-0.706034	-0.866093	0.460465	1.05808	-0.455676	-0.442395	1.03728	-0.413168	-0.426465	0	0.086257	0.0868034	-0.0968135	-0.079509	-0.0369735	0.039289	0.0233172	-1.29841	0.0236392	0	0.699148	0.577271	0	0	-0.554137	0.221531	-0.556475	0.23015	-1.57428	NA	-1.00926	-0.30003	-1.03949	-0.301039	-0.761524	0.0680739	0.797459	-0.0332782	-0.0597236	0.761532	0.978561	0.216786	0	0.475807	0.479014	-0.507112	-0.224913
YDL237W	-0.201616	-0.20236	-0.266076	-0.233011	-0.268322	-0.294354	-0.23983	-0.30842	-0.288566	-0.194621	-0.291452	0	-0.206498	-0.207805	0.718704	-0.515266	0.803658	-0.398467	-0.812135	-0.244551	-0.82334	0	0.194363	0.194194	0	0	0.266328	0.609043	0.267452	0.632738	0.439823	NA	-0.379012	0.180969	-0.414625	0.181578	0.171115	0.0680739	0.0464228	-0.399338	-0.0597236	0.103896	0.324309	0.0201292	0	0.46809	0.471245	-0.352987	-0.144854
YDL238C	0.200288	0.201027	0.361781	1.10235	-0.779354	0.271972	-0.798088	-0.413793	0.266624	-0.759865	-0.397642	0	0.462495	0.465423	-0.739994	0.354029	-0.699961	0.474815	-1.25574	-0.683313	-1.27306	0	-1.59379	-1.93531	0	0	-0.610259	-0.764708	-0.612834	-0.79446	0.727551	NA	-0.427975	-0.792711	-0.46317	-0.795378	-0.600943	0.0680739	0.508009	-2.96176	-0.0597236	0.28062	0.422397	-0.674725	0	-1.22137	-1.22961	2.18848	-0.620809
YDL239C	-0.043094	-0.0432528	-0.0370834	-0.659816	-0.0113852	-0.0870243	0.034159	-0.0406802	-0.0853129	0.0827963	-0.0216382	0	-0.388051	-0.390508	0.443203	0.174277	0.519673	0.294239	-1.29124	0.350698	-1.30905	0	0.107294	-0.00503088	0	0	0.082241	0.132923	0.0825885	0.138095	-0.52993	NA	0.0865037	0.0131635	0.0469088	0.0132074	-0.183584	0.0680739	0.165736	-2.96176	-0.0597236	0.0487784	0.764542	0.531437	0	0.0494351	0.0497686	-0.126619	0.0903421
YDL240W	-0.701239	-0.703825	0.215503	-0.429941	1.00107	0.739142	0.580043	0.393021	0.724609	0.635512	0.415423	0	-0.799882	-0.804947	0.624703	-0.0359499	0.706763	0.0830475	-0.910098	0.221168	-0.922654	0	1.18424	1.0615	0	0	0.576999	0.796107	0.579435	0.82708	1.33498	NA	-0.189462	0.0396892	-0.226697	0.0398218	-1.20331	0.0680739	0.13348	-0.0332782	-0.0597236	1.60805	-0.776993	-1.08115	0	-0.318865	-0.321015	-1.02622	-0.467676
YDL241W	-0.0947097	-0.0950589	-0.096326	-0.105107	0.566152	0.634611	-0.674058	-0.840011	0.622133	-0.634284	-0.827161	0	-0.724623	-0.729212	0.487438	-0.544909	0.56527	-0.428245	1.24841	0.193563	1.26563	0	0.83581	0.279437	0	0	0.264612	0.453271	0.265729	0.470906	0.450479	NA	-0.286718	0.0315031	-0.323121	0.0316082	0.131969	0.0680739	0.920252	-0.0332782	-0.0597236	-0.0279043	0.513844	-0.438737	0	0.204665	0.206044	-0.203353	0.0957095
YDL242W	0.0464602	0.0466318	-0.145996	-0.352709	1.05225	0.299582	-0.651102	-0.653133	0.293691	-0.61104	-0.638836	0	-0.0249431	-0.0251011	0.543862	-0.459946	0.623432	-0.342892	-0.0932597	-0.989612	-0.0945466	0	0.753098	0.736576	0	0	0.00532502	0.379875	0.00534807	0.394654	-0.220888	NA	-0.594927	0.188747	-0.628694	0.189382	-0.625136	0.0680739	-0.504179	-0.0332782	-0.0597236	0.201749	1.04489	-0.163417	0	0.0348735	0.0351082	-0.681303	NA
YDL243C	-0.229081	-0.229926	0.0404867	-0.0794155	0.0715121	0.242463	-0.160153	-0.225245	0.237695	-0.113947	-0.207633	0	0.486552	0.489633	0.443	-0.332784	0.519464	-0.215148	-0.636132	-0.481331	-0.644908	0	0.133158	0.0235668	0	0	0.133717	0.490331	0.134282	0.509407	0.109467	NA	-1.03666	0.355229	-1.06665	0.356423	0.478925	0.0680739	0.39429	-2.22964	-0.0597236	-0.125837	-0.392913	-0.569842	0	0.817743	0.823255	-0.772102	-1.42249
YDR001C	0.232123	0.232979	0.615744	0.300117	0.222062	-1.55484	-0.72196	-0.524573	-1.52427	-0.682785	-0.50928	0	0.547858	0.551327	0.853216	1.20467	0.942313	1.32936	-0.576736	0.772737	-0.584692	0	0.257528	0.351404	0	0	0.12414	0.656941	0.124664	0.6825	0.823461	NA	-0.831452	-0.787446	-0.863197	-0.790096	0.361013	0.0680739	-0.107567	-0.0332782	-0.0597236	-0.0933794	-2.83092	-0.976266	0	-0.168786	-0.169925	-0.722716	-0.482161
YDR003W	0.0127117	0.0127588	-0.104072	-0.364397	-0.494135	0.514344	0.159972	0.184213	0.50423	0.210184	0.204997	0	0.335389	0.337513	-0.0195459	-0.0301781	0.0426734	0.0888468	-0.784518	0.139162	-0.795342	0	0.656114	0.590397	0	0	0.28978	0.559632	0.291004	0.581406	0.567702	NA	-0.268102	0.172886	-0.304664	0.173467	-0.182967	0.0680739	-0.404331	-0.0332782	-0.0597236	-0.279383	-0.926574	-1.36958	0	0.626883	0.631109	-0.288695	0.524004
YDR003W-A	-0.160848	-0.195229	0.137512	0.159319	0.467773	0.401003	0.235915	0.332116	-0.332631	0.011984	0.0189298	NA	-0.424106	-0.157515	-0.594185	-0.326614	-0.25722	-0.494341	-0.131817	-0.988837	-0.310293	NA	-0.145447	-0.160647	NA	NA	0.0387855	0.255333	-0.072631	0.125238	NA	NA	0.251449	0.417682	0.120581	0.202469	-0.12283	NA	NA	NA	NA	NA	NA	NA	NA	-0.0292168	-0.089943	0.120155	NA
YDR004W	0.582675	0.584824	-0.994779	-1.256	-0.867596	0.833739	-0.479617	-0.399094	0.817346	-0.437409	-0.382829	0	0.686272	0.690617	-0.376809	0.509327	-0.325591	0.630825	0.224384	-0.856212	0.22748	0	1.10511	0.997978	0	0	-0.417735	0.0147887	-0.419498	0.0153641	-2.18171	NA	-0.934664	-0.328164	-0.965527	-0.329269	-0.22682	0.0680739	1.70554	-0.0332782	4.37475	0.728078	-0.807511	-0.0323127	0	-0.133429	-0.134328	-0.89611	0.466579
YDR005C	0.709803	0.712421	0.308947	-0.404508	-3.60495	1.07511	-0.158132	-0.251279	1.05397	-0.111902	-0.233868	0	0.0784287	0.0789255	0.223685	0.335285	0.293395	0.455986	-0.547157	0.553908	-0.554705	0	0.744951	0.63505	0	0	0.181985	0.985588	0.182754	1.02393	-0.849628	NA	-2.73989	-0.697368	-2.75532	-0.699715	-0.605178	0.0680739	1.23546	-0.0332782	-0.0597236	0.210647	0.114708	-1.09426	0	-1.26591	-1.27444	-0.147371	0.695373
YDR006C	0.87405	0.877274	-0.638479	-0.927065	1.81382	1.14707	0.280744	0.14678	1.12452	0.332467	0.167274	0	0.787483	0.792469	-0.431303	-0.866854	-0.381763	-0.751668	0.963949	0.140814	0.977247	0	0.0560634	0.0793861	0	0	-0.35625	0.452918	-0.357753	0.470539	-0.934881	NA	-0.0713059	-1.1763	-0.109551	-1.18026	-0.345032	0.0680739	1.08933	-0.0332782	-0.0597236	-0.397539	0.301242	-0.412516	0	0.346009	0.348341	-0.0580083	-0.619968
YDR007W	-1.74202	-1.74844	-0.692431	-1.05829	1.42239	-0.0317729	0.381005	0.546801	-0.0311483	0.433982	0.570394	0	-1.92505	-1.93724	-0.307027	-2.53045	-0.253661	-2.4229	0.0615342	0.255107	0.0623829	0	1.01695	1.02967	-8.66622	0	-0.473885	-1.37208	-0.475885	-1.42547	-1.40377	NA	2.94719	0.283911	2.88313	0.284866	-2.89533	0.0680739	NA	-0.0332782	-0.0597236	0.579981	0.0101166	0.190565	0	-0.612955	-0.617087	1.99421	-4.29575
YDR009W	0.12912	0.129596	0.527992	1.13552	-0.741012	0.814491	-0.329505	0.00974924	0.798476	-0.285419	0.0291824	0	0.43515	0.437905	-0.782788	0.0842488	-0.744072	0.203798	0.325342	-0.614177	0.329829	0	-2.19499	-2.76638	0	0	-0.515317	-0.618598	-0.517492	-0.642666	-0.46599	NA	-0.332502	-0.630558	-0.368512	-0.63268	-0.31133	0.0680739	0.389577	-0.0332782	-0.0597236	-0.0143151	0.59417	0.243007	0	-0.720313	-0.725169	2.28079	0.0162329
YDR011W	-0.34152	-0.342779	-0.260294	-0.315682	-0.358085	-1.25009	-1.00859	-1.04293	-1.22551	-0.973005	-1.03165	0	-1.11392	-1.12097	0.763753	0.509457	0.850095	0.630957	0.129895	-0.218937	0.131687	0	-0.642566	-0.6196	0	0	-0.861604	-0.749865	-0.865239	-0.77904	0.216034	NA	-0.0892638	0.162927	-0.127356	0.163475	-0.448857	0.0680739	0.432066	-0.0332782	-0.0597236	-0.332054	0.424992	0.89853	0	0.00749074	0.00754134	0.609427	1.49214
YDR014W	0.300736	0.301845	-0.0650196	-0.0478271	-0.117789	0.78724	0.00423442	-0.11552	0.771761	0.0524972	-0.0970578	0	0.124021	0.124806	0.392814	-0.204414	0.467732	-0.0861885	-0.381403	-0.303724	-0.386665	0	0.17147	0.190161	0	0	0.000816401	0.068898	0.00082039	0.0715788	-1.25458	NA	-0.986374	0.319661	-1.01679	0.320735	0.310734	0.0680739	2.87023	-0.0332782	-0.0597236	0.389629	-0.142333	-0.648504	0	-0.090855	-0.0914678	-0.372106	-0.0554836
YDR017C	0.0338665	0.0339913	-2.17166	-2.17358	-0.692972	1.78342	-2.55844	-2.18442	1.74836	-2.54225	-2.18198	-3.69739	-1.53134	-1.54103	-0.659811	-0.239768	-0.617309	-0.121704	0.64926	0.847407	0.658217	0	0.571971	0.709419	0	0	0.689647	1.31279	0.692558	1.36387	NA	NA	-0.0242515	-0.227625	-0.0628994	-0.228391	-1.16572	0.0680739	2.51726	-0.765398	-0.0597236	1.57382	-0.0885568	NA	0	-1.38484	-1.39418	0.201944	0.846308
YDR018C	-0.035665	-0.0357961	-0.175354	-0.230133	-0.148633	-0.334458	-0.0926288	-0.146183	-0.327882	-0.0455784	-0.127958	0	-0.0725879	-0.0730476	-0.0547915	-0.281978	0.00634247	-0.164108	0.348235	-0.466306	0.35304	0	0.610953	0.550379	0	0	-0.389855	0.0943346	-0.3915	0.0980043	1.97438	NA	0.0264416	0.103012	-0.0126397	0.103357	-0.00654507	0.0680739	0.0236329	-0.0332782	-0.0597236	0.245252	0.527053	0.0463501	0	-0.101711	-0.102396	-0.343745	-0.215407
YDR019C	-0.145685	-0.146223	0.0943655	0.235919	0.0104691	1.06408	0.343593	0.320434	1.04316	0.396103	0.342274	0	-0.582299	-0.585987	-0.421291	0.0802659	-0.371443	0.199797	0.0441147	-0.305973	0.044723	0	0.543263	0.444451	0	0	0.103379	0.151699	0.103816	0.157601	1.17513	NA	-0.192362	-0.196506	-0.229572	-0.197168	-0.127033	0.0680739	0.536622	0.698841	-0.0597236	0.189826	-0.0992864	-4.18833	0	-0.395103	-0.397767	0.26414	0.841717
YDR020C	-0.2414	-0.24229	0.237168	0.107618	1.17881	6.98727	2.56936	2.42729	6.84988	2.64972	2.46546	0	-0.244452	-0.246	-1.06501	-0.740144	-1.03499	-0.624377	1.09367	0.308056	1.10875	0	-0.434277	-0.444879	0	0	-0.438415	0.0143213	-0.440264	0.0148781	1.68665	NA	0.452272	-0.47053	0.409549	-0.472113	-0.0119584	0.0680739	0.0418609	-0.0332782	-0.0597236	-0.358772	1.01935	0.0594606	0	0.50446	0.507861	-0.441111	0.363111
YDR022C	0.012216	0.0122613	-0.00395924	-0.144385	0.580985	0.209968	-0.386183	-0.566107	0.205839	-0.342806	-0.551135	0	0.181096	0.182243	-0.43612	-0.19824	-0.38673	-0.0799864	0.305573	0.574621	0.30979	0	-0.406768	-0.605997	0	0	0.153181	0.0791691	0.153828	0.0822493	-1.56362	NA	-0.431969	-0.0334178	-0.46713	-0.0335311	0.241085	0.0680739	1.12445	-0.0332782	-0.0597236	-0.0985286	0.884947	0.439664	0	0.179277	0.180485	-0.83475	-0.159793
YDR025W	0.274652	0.275665	-1.50008	-0.875502	-0.0359663	1.83917	-1.43421	-1.18269	1.803	-1.40395	-1.1725	0	0.915503	0.921299	-0.826781	2.3644	-0.789421	2.49441	-0.107811	-1.87083	-0.109299	0	5.19216	2.59633	0	0	-1.17898	-0.441006	-1.18396	-0.458163	NA	NA	-0.72101	-2.96587	-0.753699	-2.97584	0.337951	0.0680739	-0.170308	-0.0332782	-0.0597236	-0.547897	0.141938	NA	0	-0.0449626	-0.0452662	1.99574	0.615703
YDR026C	-0.155864	-0.156439	0.127573	0.908306	-1.37141	0.540565	-0.0292516	0.545984	0.529937	0.0185924	0.569572	0	0.182419	0.183574	-0.159524	-0.471688	-0.101615	-0.354689	-2.33321	-0.371965	-2.3654	0	-0.16175	-0.317978	0	0	0.0323759	-0.0511885	0.0325129	-0.0531801	-0.37008	NA	0.229395	0.373831	0.188578	0.375088	-0.0142787	0.0680739	0.175647	-0.0332782	-0.0597236	0.311845	NA	0.649431	0	0.825355	0.830919	0.479464	-0.22362
YDR027C	-3.79836	-3.81236	-0.260392	-0.14147	-4.06643	1.4074	-0.530634	-0.303266	1.37973	-0.489064	-0.286258	-3.69739	-2.82898	-2.84689	-3.7012	-5.33098	-3.75236	-5.23626	2.71184	-0.0263666	2.74926	NA	1.94348	1.85801	-8.66622	NA	-0.653087	-0.961039	-0.655843	-0.99843	NA	NA	2.11044	0.525577	2.05354	0.527345	-3.17578	-1.05512	2.33604	-0.0332782	-0.0597236	NA	NA	NA	NA	-1.46518	-1.47506	-1.32286	-0.20797
YDR028C	-5.90767	-5.92945	-2.80382	-2.65203	-4.21218	-4.50443	-5.51824	-5.14873	-4.41587	-5.53909	-5.16926	0	-3.7564	-3.78018	-1.37161	-2.031	-1.35103	-1.92115	1.01673	-0.973294	1.03076	0	-0.735118	-0.272476	0	0	-2.77492	-4.36112	-2.78663	-4.53079	NA	NA	1.88511	-0.066676	1.83013	-0.0669006	-3.04069	0.0680739	-0.312265	-0.0332782	-3.01604	-0.158112	NA	NA	0	-2.54225	-2.55939	1.51595	-1.13757
YDR029W	-1.51226	-1.51784	-0.497104	0.103363	1.7331	-0.223142	-0.3803	-0.51845	-0.218755	-0.336849	-0.50311	0	-2.13	-2.14348	-1.46047	-1.34431	-1.44263	-1.23132	0.835058	-0.495578	0.846579	0	0.807395	0.937131	0	0	-0.743149	-1.0221	-0.746285	-1.06187	-0.0823518	NA	1.47743	0.0223696	1.42594	0.0224445	-2.48178	0.0680739	-0.245974	-0.0332782	-0.0597236	0.184038	NA	-0.543621	0	-1.71262	-1.72417	1.63556	NA
YDR030C	-0.448337	-0.44999	0.0611948	-0.182716	0.554358	0.102321	-0.0480261	-0.0261609	0.10031	-0.00041763	-0.00700617	0	-0.651035	-0.655157	0.3376	-0.580642	0.410818	-0.464143	-0.61354	-0.488054	-0.622004	0	-0.418052	-0.386894	0	0	0.149216	-0.0459093	0.149846	-0.0476954	-0.721749	NA	-0.874385	0.157205	-0.905763	0.157734	-0.652022	0.0680739	0.851328	-0.765398	-0.0597236	0.132874	NA	-0.0192022	0	-0.300691	-0.302718	0.620711	-0.391885
YDR031W	-0.0555529	-0.055758	0.25234	0.0642456	-0.910171	0.149572	0.158242	0.236848	0.146632	0.208432	0.258041	0	-0.238713	-0.240225	0.281802	-0.304287	0.353302	-0.18652	-0.977202	-0.883208	-0.990684	0	-0.828667	-1.08126	0	0	0.106361	0.548959	0.10681	0.570317	0.130781	NA	-1.54867	-0.398849	-1.57428	-0.400192	0.0812701	0.0680739	-0.32107	-0.0332782	-0.0597236	0.22398	NA	-0.307632	0	0.130934	0.131817	0.228245	0.231059
YDR032C	-0.477718	-0.47948	0.217011	0.098517	-0.343196	-0.386908	-0.132449	0.0285618	-0.379301	-0.0858962	0.0481404	0	-0.977332	-0.983521	0.418402	0.00526437	0.494109	0.124452	0.239184	-0.127055	0.242484	0	-0.894842	-1.0515	0	0	0.0417671	-0.00502638	0.0419437	-0.00522176	-0.0610385	NA	-0.40388	-0.414261	-0.439281	-0.415656	-0.389989	0.0680739	0.905448	-0.0332782	-0.0597236	NA	NA	-0.80583	0	-0.331518	-0.333753	-0.67993	-0.0355013
YDR033W	-1.28572	-1.29046	0.333096	0.119508	-0.618646	-0.782148	-0.245486	-0.0962264	-0.766769	-0.200348	-0.0776144	0	-2.10381	-2.11713	-0.475497	-0.533854	-0.427319	-0.41714	0.867403	0.404624	0.87937	0	-0.40101	-0.398846	0	0	-0.272433	-0.0116264	-0.273583	-0.0120785	0.365226	NA	0.561867	-0.892534	0.518207	-0.895537	-0.0343134	0.0680739	0.807235	-0.0332782	-0.0597236	0.303459	NA	0.295449	0	-0.378688	-0.38124	0.114014	0.378178
YDR034C	0.461953	0.463657	-0.487277	-0.810364	0.964112	0.178805	-1.34579	-1.02602	0.17529	-1.31442	-1.01461	0	-0.238639	-0.240151	-0.319319	-0.992086	-0.266331	-0.877473	1.23053	-0.93011	1.24751	0	0.258569	0.148999	0	0	-0.637004	-0.20111	-0.639692	-0.208934	NA	NA	0.865739	-0.938902	0.819481	-0.942062	-0.904978	0.0680739	-0.259267	-0.0332782	-0.0597236	-0.167781	NA	NA	0	0.119999	0.120808	-0.180248	-0.500204
YDR034W-B	0.805907	0.905643	0.0878057	0.19007	-0.285689	0.790459	0.230594	0.216271	0.86032	0.398145	0.26488	NA	-0.866963	-0.371647	0.366934	1.0632	0.223339	1.59061	0.267177	-0.568834	0.695002	0	-1.25012	-1.05893	NA	0	0.0221656	0.234053	0.010705	0.0668595	NA	NA	0.0612955	-0.776959	-0.164739	-0.392149	-0.232343	0.0680739	NA	NA	NA	NA	NA	NA	0	0.0720668	0.00723602	0.0521933	NA
YDR035W	-0.977462	-0.981067	-0.520211	-0.678311	2.07393	0.266949	-0.409758	-0.535891	0.261699	-0.366676	-0.520685	0	-0.885921	-0.891531	-0.159793	-1.63528	-0.101893	-1.52362	0.336213	0.161157	0.340852	0	0.805807	0.906781	0	0	-0.455416	-0.673575	-0.457338	-0.699782	0.279973	NA	0.187716	0.258914	0.147256	0.259785	-2.07453	0.0680739	-0.0534802	-0.0332782	-0.0597236	-0.043883	NA	-0.779609	0	-0.927257	-0.933508	0.380149	-2.52101
YDR036C	-0.164816	-0.165423	0.023976	-0.169096	0.300434	0.704087	0.0553367	-0.117226	0.690243	0.104239	-0.098777	0	-0.804224	-0.809316	0.66162	-0.18262	0.744817	-0.0642946	0.558316	-1.2162	0.566019	0	0.532052	0.454287	0	0	-0.0837146	0.349759	-0.0840676	0.363366	-1.11604	NA	-0.895101	0.321871	-0.926301	0.322954	-0.0123872	0.0680739	0.0601207	1.79702	-0.0597236	0.257249	NA	-0.24208	0	0.338013	0.340291	0.483247	0.780282
YDR042C	-0.12305	-0.123504	0.410126	0.133396	0.392627	0.934795	1.06699	1.07043	0.916415	1.12855	1.09808	0	0.502935	0.506119	0.73384	-2.22824	0.819261	-2.1193	0.196248	2.11227	0.198955	0	0.737775	0.628506	0	0	0.454442	0.71034	0.45636	0.737977	-0.338111	NA	-2.86788	0.465721	-2.88221	0.467287	0.189904	0.0680739	-0.590167	-0.0332782	-0.0597236	-1.44568	NA	-0.281411	0	0.942128	0.948479	-1.10873	1.46608
YDR043C	0.265135	0.266113	-0.136905	0.556613	-1.73222	-0.352755	-0.757647	-0.571915	-0.345819	-0.718919	-0.556988	0	1.64432	1.65473	-0.864136	-0.666474	-0.827926	-0.550369	-1.06412	0.347688	-1.0788	0	-1.90231	-2.20284	0	0	-1.11911	-0.968229	-1.12383	-1.0059	-0.263514	NA	1.53965	-2.35307	1.48763	-2.36099	-2.0791	0.0680739	0.709847	-0.0332782	-0.0597236	-0.104922	NA	-0.0323127	0	1.00652	1.0133	1.95903	1.17941
YDR046C	1.05706	1.06096	-0.834095	-0.855119	0.883562	0.211972	-0.738702	-1.03588	0.207805	-0.699736	-1.02455	0	0.562935	0.5665	0.558095	-0.979631	0.638104	-0.864962	0.246433	0.583884	0.249833	0	0.70209	0.653475	0	0	0.0149594	0.254379	0.0150231	0.264276	0.908714	NA	0.377472	0.308877	0.33539	0.309916	0.0327267	0.0680739	-0.607272	0.698841	-0.0597236	-0.195156	NA	-0.766499	0	0.946719	0.9531	-0.418803	0.445109
YDR049W	-0.00797117	-0.00800027	2.08332	1.94423	-2.73804	-3.38864	-0.681919	-0.358432	-3.32201	-0.642243	-0.341852	0	-0.0153658	-0.0154629	-0.221746	0.95616	-0.165753	1.07971	0.668638	1.52157	0.677862	0	-1.25164	-1.40095	0	0	-3.38705	-4.90951	-3.40134	-5.10052	-1.55297	NA	0.0437481	-0.569482	0.00451944	-0.571398	-0.364773	0.0680739	1.02891	NA	-0.0597236	0.424678	-4.72691	0.138123	-10.1742	-5.30957	-5.34536	1.20985	1.4935
YDR051C	-0.035533	-0.0356642	0.403612	0.446518	-0.0478013	-0.191325	0.515221	0.525612	-0.187563	0.569879	0.549042	0	0.100431	0.101067	-0.206207	0.16085	-0.149735	0.280751	-0.654104	-0.552687	-0.663128	0	-1.20202	-1.30095	0	0	-0.289731	-0.252569	-0.290954	-0.262396	-0.455333	NA	0.506356	-0.516831	0.463172	-0.51857	-1.07814	0.0680739	0.15651	NA	-0.0597236	0.0933404	-0.17136	0.701873	0	0.103569	0.104267	0.538721	-0.255242
YDR055W	-0.0875039	-0.0878264	0.569983	0.309095	-0.887485	-1.26312	0.375904	0.328388	-1.23828	0.428818	0.350289	0	-0.126873	-0.127676	0.16113	-0.154907	0.228914	-0.0364552	-0.778728	-0.1622	-0.789472	0	-0.691836	-0.817491	0	0	0.193975	0.212123	0.194794	0.220375	0.034871	NA	-0.264116	-0.171326	-0.300713	-0.171903	0.322223	0.0680739	-0.232662	NA	-0.0597236	-0.0564989	0.169233	-0.766499	0	0.333215	0.335461	-0.0105818	-0.213208
YDR056C	0.408589	0.410096	0.480126	0.501876	-0.634663	-1.10152	0.261342	0.187351	-1.07986	0.312822	0.20816	0	-0.161621	-0.162644	-0.282604	0.129391	-0.228485	0.249148	-0.0407858	-0.0938652	-0.0413478	0	0.309616	-0.352428	0	0	0.136067	0.348424	0.136641	0.36198	-0.775032	NA	0.285843	-0.354216	0.244544	-0.355408	0.341698	0.0680739	0.0967364	NA	-0.0597236	0.177682	-0.806052	-0.478068	0	0.0638356	0.0642655	0.0940415	0.707337
YDR057W	0.964168	0.967724	0.918777	0.285329	-0.336106	-1.10066	0.524666	0.538357	-1.07902	0.579442	0.561885	0	0.216728	0.218101	0.245761	-0.233027	0.316151	-0.114933	0.857026	0.678985	0.86885	0	-0.667717	-0.856087	0	0	0.299369	1.3536	0.300633	1.40627	0.343913	NA	-1.09707	-0.00645643	-1.12655	-0.00647872	0.166107	0.0680739	0.954866	NA	-0.0597236	0.00872716	-0.06609	1.47539	0	0.607877	0.611974	-0.76385	0.146215
YDR058C	-1.08179	-1.08578	-0.22241	-0.655146	2.00417	0.537891	-0.0292703	-0.215944	0.527315	0.0185736	-0.19826	0	-2.40398	-2.4192	-0.169325	-1.56979	-0.111718	-1.45783	0.553599	-0.620026	0.561236	0	1.55547	1.36943	0	0	-0.447957	-0.698638	-0.449847	-0.725819	0.972653	NA	1.14479	-0.0881399	1.09615	-0.0884368	-2.76555	0.0680739	-0.0444598	-0.0332782	-0.0597236	-0.0890869	0.937208	-1.10737	0	-1.62839	-1.63936	0.386202	-0.657282
YDR059C	0.540065	0.542057	0.452677	0.119116	-0.961348	-0.602691	0.150433	0.0875744	-0.590841	0.200525	0.10761	0	-0.0341258	-0.0343419	0.209799	0.805698	0.279081	0.928556	0.516618	-0.158108	0.523745	0	-1.37574	-1.49419	0	0	-0.120185	0.377767	-0.120692	0.392465	0.493106	NA	-0.557989	0.320638	-0.592072	0.321717	0.0324457	0.0680739	-0.219333	NA	-0.0597236	-0.269358	0.565115	-0.307632	0	0.264	0.26578	-0.520604	-0.181327
YDR061W	0.425878	0.427448	0.284728	-0.0391936	-0.682542	-0.533393	0.206097	0.108995	-0.522905	0.256886	0.129197	0	0.0735153	0.0739811	0.093402	0.985779	0.1591	1.10946	0.111982	-0.204613	0.113527	0	-1.55453	-1.62254	0	0	-0.0783704	0.347299	-0.0787008	0.36081	0.429166	NA	0.142731	-0.583017	0.102656	-0.584979	-0.144869	0.0680739	1.49167	NA	-0.0597236	0.123486	0.516473	0.164344	0	0.202638	0.204003	-0.265254	0.30394
YDR063W	0.171355	0.171987	0.458339	0.437101	-0.372073	-0.644941	-0.0136826	-0.077252	-0.632259	0.0343563	-0.0584928	0	-0.114867	-0.115594	-0.25604	0.777193	-0.201103	0.899921	0.654903	0.368034	0.663939	0	-0.962786	-1.03477	0	0	0.144493	0.476583	0.145103	0.495125	0.578359	NA	-0.28512	-0.385941	-0.321537	-0.38724	0.381589	0.0680739	0.0509868	NA	-0.0597236	0.0383327	0.901032	-1.09426	0	0.297186	0.299189	-0.577896	0.270442
YDR065W	0.372417	0.37379	-0.471706	-0.10217	0.12089	0.803969	0.371108	0.290011	0.788161	0.423962	0.311615	-3.69739	0.448435	0.451275	0.932882	0.995349	1.02443	1.11908	-0.251104	0.632462	-0.254568	0	0.818494	0.694754	0	0	0.813059	1.09776	0.816491	1.14047	NA	NA	-0.228811	0.0597596	-0.265709	0.0599598	0.528847	-2.17832	NA	NA	-0.0597236	-1.919	-0.836199	NA	0	0.381978	0.384552	-1.38156	0.791017
YDR066C	-0.220158	-0.22097	0.376082	0.205627	0.121427	-0.3998	-0.0124147	-0.0750225	-0.391938	0.0356396	-0.0562458	0	0.351295	0.353519	-0.365192	-0.649074	-0.313617	-0.532888	0.699148	1.47363	0.708793	0	-0.503702	-0.497948	0	0	0.108972	0.136285	0.109433	0.141587	1.16447	NA	-0.396409	-0.109072	-0.431874	-0.109439	0.191192	0.0680739	0.0281869	NA	-0.0597236	-0.271868	0.690355	0.072571	0	0.0422231	0.0425075	-0.749787	0.270959
YDR067C	-0.677695	-0.680195	2.10018	2.60906	-0.772721	-0.704907	0.126297	0.564346	-0.691047	0.176087	0.588076	0	0.0986947	0.0993196	-1.28714	-1.61627	-1.26395	-1.50452	0.478451	-0.0433066	0.485052	0	-0.554105	-0.839542	0	-2.73849	-2.54677	-1.84591	-2.55752	-1.91772	1.4522	NA	0.842445	-0.146149	0.796386	-0.146642	0.805728	0.0680739	-0.0444378	NA	-0.0597236	-1.21532	-0.768621	-0.936935	0	-0.723357	-0.728233	0.922625	-0.280269
YDR068W	0.0123642	0.0124099	0.244781	1.29148	-0.810838	0.610065	-0.394779	0.0493223	0.59807	-0.35151	0.069062	0	0.286029	0.28784	0.169003	0.194559	0.237029	0.314614	-1.42835	-1.13606	-1.44805	0	-1.54705	-1.66572	0	0	-0.192183	-0.500931	-0.192994	-0.520421	-0.892255	NA	1.4455	-0.246318	1.39429	-0.247147	-0.827503	0.0680739	0.979653	-0.0332782	-0.0597236	-0.0468756	1.1712	0.846088	0	-0.533283	-0.536877	0.522034	0.736114
YDR069C	-1.93325	-1.94038	-1.22346	-0.99649	0.169891	1.29769	-1.5109	-1.583	1.27217	-1.4816	-1.57591	-3.69739	-1.96243	-1.97485	-0.758386	0.0408527	-0.71892	0.160203	1.39361	0.649514	1.41283	0	0.269345	0.252078	0	-5.47698	-1.44559	-0.9863	-1.45169	-1.02467	NA	NA	1.81353	-0.551322	1.75916	-0.553177	-0.985929	0.0680739	0.28174	-0.0332782	-0.0597236	1.74235	-0.0139826	NA	-3.39142	-0.91962	-0.925819	0.495535	0.0298778
YDR070C	-0.586801	-0.588965	-0.653551	-1.14916	-0.257629	1.11372	-1.42461	-1.46865	1.09182	-1.39422	-1.46068	0	-0.461092	-0.464011	-1.30277	-1.50867	-1.28007	-1.39643	2.78513	-0.543566	2.82355	0	-0.654709	-0.912595	0	0	-0.412778	-1.55467	-0.41452	-1.61515	-0.316797	NA	0.411477	-1.31611	0.369104	-1.32054	-1.04796	0.0680739	-0.495537	-0.0332782	-0.0597236	0.110257	-0.407465	1.08208	0	-0.157265	-0.158325	0.407053	0.0153922
YDR071C	-1.55898	-1.56473	-1.47688	-1.57139	0.196477	1.23838	-0.480134	-0.811671	1.21403	-0.437933	-0.798602	0	-0.31462	-0.316612	-0.995326	-1.34777	-0.963156	-1.23479	-1.01063	-1.23988	-1.02458	0	1.12692	0.736933	0	0	0.549771	1.10044	0.552091	1.14325	-2.00054	NA	1.02401	0.722131	0.976402	0.724561	-0.673899	0.0680739	-1.30604	-0.0332782	-0.0597236	-0.00867934	0.947399	-0.0192022	0	0.608619	0.612722	0.462309	-0.244831
YDR072C	1.87697	1.88389	-1.1563	-1.28753	0.530268	-1.8068	-0.162697	-0.271647	-1.77128	-0.116523	-0.254394	0	0.363375	0.365676	-4.90903	-5.61558	-4.99738	-5.52217	-0.401924	-0.563785	-0.407469	0	0.764733	0.610561	0	0	-1.79664	-0.655366	-1.80422	-0.680864	-0.156948	NA	1.0833	0.636755	1.03518	0.638896	-1.15182	0.0680739	-0.0579983	-0.0332782	-0.0597236	-0.261697	1.88393	0.0201292	0	0.239986	0.241604	-0.91094	0.87321
YDR073W	-1.01702	-1.02077	-1.26845	-1.454	1.02734	0.387352	-1.11714	-1.11285	0.379736	-1.08291	-1.10211	0	-1.0665	-1.07326	-0.485732	-2.38953	-0.437868	-2.28133	-0.205871	-0.099417	-0.20871	0	-0.519879	-0.644325	0	0	0.0366732	-0.405447	0.0368284	-0.421221	0.269317	NA	0.736654	-0.228387	0.6915	-0.229156	-1.77921	0.0680739	-0.508496	-0.0332782	-0.0597236	-0.428211	0.342993	0.282338	0	-4.98666	-5.02027	0.168884	-1.27227
YDR074W	-1.30682	-1.31164	-3.19722	-3.10365	1.81858	-0.20281	-4.76696	-4.79912	-0.198823	-4.7784	-4.81695	-3.69739	-3.11786	-3.13761	-1.01817	-2.36311	-0.986704	-2.25479	0.992127	0.145671	1.00581	0	1.00105	1.04298	0	0	-0.363138	0.786205	-0.36467	0.816793	-2.29893	NA	0.733228	-0.32178	0.688104	-0.322863	-2.02677	0.0680739	1.15963	-0.0332782	-0.0597236	0.753958	-1.72657	0.400333	0	-2.16014	-2.1747	1.20004	NA
YDR075W	0.136802	0.137307	-0.916042	-0.748012	-0.166442	1.95797	-0.735896	-0.83842	1.91947	-0.696895	-0.825558	0	-0.111244	-0.111948	0.428216	0.37939	0.504225	0.500293	0.0563161	0.129767	0.0570927	0	0.563998	0.391164	0	0	-0.523381	-0.628097	-0.525589	-0.652533	1.00462	NA	-0.311491	-1.22303	-0.347682	-1.22715	-0.259561	1.64056	-0.08957	1.0649	2.89659	2.26961	-0.380849	0.583879	-6.78283	-5.10267	-5.13707	0.319052	-1.66674
YDR076W	0.899769	0.903087	-0.687531	-0.0180811	-1.3104	0.0944622	-0.323057	-0.385748	0.0926044	-0.27889	-0.369379	0	0.171776	0.172864	0.251733	1.06588	0.322307	1.18993	-0.0326609	-0.526241	-0.0331116	0	-0.0895309	-0.165842	0	0	-0.16869	-0.0423159	-0.169402	-0.0439628	-2.62928	NA	0.934488	-1.15128	0.887643	-1.15516	-0.516143	0.0680739	0.826811	-0.765398	4.37475	0.600284	-0.454844	-0.635394	0	-1.06782	-1.07501	-0.11026	0.353346
YDR077W	-1.12284	-1.12698	-0.408283	-0.84378	1.85816	0.557974	0.413665	0.172508	0.547003	0.467051	0.193202	0	-2.11278	-2.12615	-0.240497	-1.30814	-0.185082	-1.19498	0.866246	-0.842223	0.878197	0	0.373363	0.2946	0	0	-0.821529	-0.833999	-0.824996	-0.866447	0.876744	NA	0.145053	0.222856	0.104959	0.223606	-2.63171	0.0680739	-0.36498	-4.42599	-0.0597236	0.324589	0.694435	-1.48757	0	-1.25691	-1.26539	0.259266	-0.853742
YDR078C	-0.069832	-0.0700897	-0.553781	-0.146142	0.0832825	0.612788	0.880125	0.748449	0.600739	0.939349	0.773605	0	0.511286	0.514524	0.814749	-0.206147	0.902662	-0.0879304	0.748219	1.49359	0.758541	0	0.0891	-0.157392	0	0	0.680429	0.968269	0.683302	1.00594	NA	NA	-1.69003	0.324488	-1.71444	0.325579	0.306425	0.0680739	0.0692627	0.698841	-0.0597236	-0.487195	-0.0139826	NA	0	0.837802	0.843449	-1.60181	-0.102109
YDR079C-A	0.757071	0.692308	-2.758	-2.31464	1.38113	0.774667	-2.8837	-3.08517	0.83487	-2.60399	-2.81106	NA	-0.097264	-0.0239557	-0.235066	-0.148466	-0.454299	0.0128699	-0.149512	-1.92826	0.488491	0	-0.102144	-0.104361	NA	0	-0.0519759	-0.0481819	-0.170525	-0.0411024	NA	NA	-0.153348	0.0444993	-0.0826853	-0.309147	0.638714	0.0680739	NA	NA	NA	NA	NA	NA	0	-0.743287	-0.682726	0.752768	NA
YDR079W	-0.0364252	-0.0365595	0.682236	0.461539	-0.0858438	-0.0604161	1.00931	0.827847	-0.0592286	1.07015	0.853618	-3.69739	0.525391	0.528718	0.98839	0.408765	1.08165	0.529803	0.478514	1.84272	0.485116	0	0.21816	-0.0851993	0	0	0.622552	0.737231	0.62518	0.765914	NA	NA	-1.72895	-0.149689	-1.75302	-0.150193	-0.0438375	0.0680739	NA	-1.49752	-0.0597236	-0.964516	-0.0139826	NA	0	0.691061	0.695719	-1.61995	1.32026
YDR080W	-2.0272	-2.03467	0.105662	0.38869	-0.0589127	1.96517	-0.143068	-0.304912	1.92653	-0.0966485	-0.287917	0	-3.56618	-3.58876	0.342499	1.54192	0.415868	1.66816	1.06596	-0.415362	1.08066	0	0.895525	0.917074	0	-5.47698	-2.89023	-4.12094	-2.90243	-4.28127	-2.83176	NA	0.738891	-0.502166	0.693717	-0.503857	-2.96349	0.0680739	-0.17924	-0.0332782	-0.0597236	-1.53081	-1.25805	-2.92972	0	-2.40678	-2.42301	-0.302843	-0.565389
YDR083W	-0.491991	-0.493805	0.72096	1.51175	-6.05228	2.31514	1.12969	1.28545	2.26962	1.19203	1.31476	0	0.522871	0.526182	-0.703333	-0.690028	-0.662171	-0.57403	-1.75366	0.00313543	-1.77786	0	-0.725182	-0.792656	0	0	-0.00806469	0.100761	-0.00809812	0.104681	-0.487303	NA	0.378024	-0.165372	0.335937	-0.165929	-0.505754	-1.27976	-0.679623	-0.765398	-0.0597236	-2.02971	0.954962	-4.16211	0	-0.556025	-0.559773	-0.720348	1.92458
YDR084C	2.03464	2.04214	-0.305956	-0.143914	1.11867	-0.996507	-0.0170197	-0.199251	-0.976913	0.0309771	-0.181437	0	0.736637	0.741301	0.0139402	0.504405	0.0771909	0.625882	0.325822	-0.481735	0.330318	0	-0.326601	-0.402198	0	0	-0.701747	0.022366	-0.704708	0.023236	0.0881541	NA	-0.200647	-3.62268	-0.237786	-3.63487	-1.40322	0.0680739	-0.730359	-1.13146	-0.0597236	1.82213	-0.302386	-0.386295	0	-0.388402	-0.39102	-0.291809	0.599471
YDR085C	0.907429	0.910776	0.588689	-0.0625097	0.0566691	-0.14621	-0.123697	-0.280809	-0.143335	-0.0770348	-0.263628	0	-0.174521	-0.175626	0.577058	0.738775	0.657651	0.861327	0.688445	-0.0749127	0.697943	0	0.677129	0.045025	0	0	-0.498432	-0.0536201	-0.500535	-0.0557066	1.47351	NA	-0.601939	-0.642704	-0.635647	-0.644867	-0.956549	0.0680739	-0.214886	-1.49752	-0.0597236	-0.49201	0.897003	0.0594606	0	-0.628683	-0.632921	-0.755921	0.550712
YDR089W	0.13408	0.134574	-0.305893	-0.846417	0.74125	-0.995716	-0.533757	-0.624449	-0.976138	-0.492227	-0.609929	0	-0.18183	-0.182981	-0.181997	-0.403714	-0.12478	-0.286403	0.297855	-0.721329	0.301965	0	0.269681	0.0982782	0	0	0.108252	0.64288	0.10871	0.667892	-0.508617	NA	-0.158623	0.158331	-0.196121	0.158863	1.34549	0.0680739	-0.373738	-0.765398	-0.0597236	-0.886889	0.852759	1.21318	0	-0.086929	-0.0875153	-0.54462	0.70488
YDR090C	0.403772	0.353926	0.39083	0.847406	-0.474409	-0.396317	-0.30817	0.0670946	-0.94345	0.0261965	0.201467	0	0.471594	0.0837912	-0.448111	0.566732	-0.839043	0.24931	-0.23824	-0.236545	-0.0640072	0	-0.220918	-0.239087	0	0	-0.171055	0.0497951	-0.141779	-0.0377875	0.578359	NA	1.53156	0.260633	1.11725	0.264375	0.0373578	0.0680739	0.286406	-0.0332782	-0.0597236	0.189955	1.03886	0.557658	0	0.0106485	-0.210273	0.95367	0.667114
YDR092W	0.326617	0.0917724	-0.338726	-0.511222	0.191343	0.251351	0.0781278	-0.200624	0.276391	0.17312	-0.22138	0	-0.173969	-0.200618	0.593205	0.286116	0.5206	0.459803	-0.947953	0.68649	-0.503794	NA	-0.147339	0.035327	0	NA	0.347917	0.48728	0.292414	0.429386	-0.743062	NA	-0.245776	-0.127353	-0.353753	0.0503442	0.378246	NA	-0.071541	-0.0332782	-0.0597236	NA	0.86828	-2.22176	NA	0.154091	0.178878	-0.799517	1.49169
YDR093W	1.03627	1.04009	0.53569	0.0975832	-0.177131	-0.386497	-0.887293	-0.936198	-0.378897	-0.850187	-0.924094	0	-0.133603	-0.134449	-1.65426	-0.0431715	-1.64239	0.0757931	0.835624	0.240168	0.847152	0	-1.21442	-1.28389	0	0	-0.689744	-0.950834	-0.692654	-0.987827	0.184064	NA	0.512946	-1.80154	0.469706	-1.8076	-2.0059	0.0680739	0.037301	-0.765398	-0.0597236	0.0252484	0.750218	0.570769	0	-0.970402	-0.976943	0.617351	-1.21258
YDR096W	-0.539029	-0.541017	-0.266728	-0.394102	1.20699	0.72639	-0.772952	-0.841098	0.712106	-0.734415	-0.828257	0	-1.68149	-1.69214	-0.574301	-1.50053	-0.529166	-1.38825	0.588106	0.358894	0.596219	0	0.179044	0.193725	0	0	-1.20507	-0.772794	-1.21015	-0.80286	0.386539	NA	-0.257429	-0.250719	-0.294083	-0.251563	-1.57181	0.0680739	0.0921524	-0.399338	-0.0597236	-0.275176	0.414454	0.0332397	0	-1.74683	-1.75861	-0.294718	0.955014
YDR097C	0.218453	0.219259	-1.62601	-1.22415	0.0204268	1.2177	-0.914347	-1.03459	1.19375	-0.877579	-1.02325	0	0.274448	0.276186	0.00515858	-0.0925194	0.0681387	0.026219	0.283669	-0.704435	0.287582	0	1.02887	0.571897	0	0	-0.167209	0.115522	-0.167914	0.120017	-0.455333	NA	-0.572677	-0.665678	-0.606634	-0.667918	-0.280169	0.0680739	0.101322	-0.0332782	-0.0597236	-0.0397915	0.555633	-0.792719	0	0.529264	0.532832	-0.553313	0.725897
YDR098C	1.1603	1.16458	0.288507	0.103777	0.127929	-0.882262	0.0386575	-0.193578	-0.864914	0.087351	-0.175721	0	0.501428	0.504602	0.175024	-0.164383	0.243235	-0.0459749	-0.299578	-0.062564	-0.30371	0	-1.18497	-1.2422	0	0	-0.924327	-0.908506	-0.928228	-0.943852	0.237347	NA	-0.478578	-0.992592	-0.513341	-0.995932	-0.346009	0.0680739	1.46249	-0.0332782	-0.0597236	-0.0237557	-0.280469	0.111902	0	-0.0567301	-0.0571123	0.426443	1.00009
YDR099W	0.139037	0.139549	0.747589	1.39545	-1.03574	0.0589267	0.91332	1.0614	0.0577679	0.972959	1.08898	0	0.427575	0.430283	0.00124405	0.440702	0.0641041	0.561886	-0.90147	-0.411632	-0.913906	0	-1.40762	-1.56515	0	0	-1.48378	-0.563867	-1.49004	-0.585805	-0.657809	NA	0.238032	-0.219497	0.197142	-0.220236	-0.497334	0.0680739	-0.290217	-0.0332782	-0.0597236	-0.265608	-0.112649	-0.150307	0	-0.937226	-0.943544	1.73915	-0.690973
YDR100W	-1.31789	-1.32275	-0.535833	-0.47093	0.955473	0.23165	0.214322	0.0589005	0.227095	0.265213	0.078714	0	-1.01917	-1.02562	-0.532868	-1.14584	-0.486456	-1.03193	1.62834	-0.598663	1.65081	0	-0.00661206	-0.111619	0	0	-0.787184	-0.449512	-0.790505	-0.467001	-0.487303	NA	0.605652	0.265655	0.561618	0.266548	-0.976255	0.0680739	0.263095	-0.0332782	-0.0597236	-0.393191	-0.320019	0.111902	0	-1.07827	-1.08554	-1.30796	0.390918
YDR101C	0.286916	0.287974	-1.09119	-0.946972	-0.719197	0.435696	-0.133065	-0.210168	0.427129	-0.08652	-0.192439	0	-0.317535	-0.319546	0.343081	0.947154	0.416468	1.07066	-0.120595	-0.320046	-0.122258	0	0.176474	0.1553	0	0	-0.0459385	0.0302063	-0.046132	0.0313818	-1.03079	NA	-0.0794595	-0.625808	-0.117635	-0.627914	-0.560823	-1.27976	-0.530057	-0.0332782	-0.0597236	-1.76349	0.248736	-0.609173	0	0.204379	0.205756	-1.51043	2.17135
YDR102C	0.142728	0.143254	0.339703	-0.355975	0.0756945	-1.10324	0.757785	0.74043	-1.08155	0.815478	0.765524	0	-0.911866	-0.91764	-0.26484	0.664585	-0.210175	0.786796	-0.209152	0.337344	-0.212037	0	-1.08087	-1.19037	0	0	0.441004	0.837839	0.442866	0.870435	-0.274171	NA	-0.410227	-0.487126	-0.445573	-0.488766	0.238362	0.0680739	-0.0534802	-0.0332782	-0.0597236	-0.0335903	0.461979	0.269228	0	0.517191	0.520678	-0.878192	NA
YDR103W	1.61412	1.62007	0.730842	0.548487	-0.745969	-1.11259	-0.0515192	-0.0607515	-1.09071	-0.00395455	-0.0418646	0	-0.801865	-0.806942	0.136797	2.17179	0.203832	2.30092	0.150206	0.412224	0.152277	NA	-1.12483	-1.16237	0	NA	0.347805	0.379913	0.349274	0.394694	NA	NA	0.19682	-1.25387	0.156283	-1.25809	0.0565817	NA	NA	-1.49752	NA	1.92363	0.401984	NA	NA	-0.214652	-0.216099	-0.541246	0.269472
YDR104C	0.173234	0.173873	0.543363	0.598233	-0.86729	-0.799356	-0.0176764	0.0542854	-0.783639	0.0303118	0.0740639	0	-0.161768	-0.162792	0.12979	0.820047	0.196608	0.942972	-0.962114	0.0742961	-0.975387	0	-0.366317	-0.560827	0	0	0.0503049	-0.00146617	0.0505176	-0.00152322	0.3226	NA	0.0551989	-0.671359	0.0158722	-0.673619	0.0276792	0.0680739	-0.0760512	-2.22964	-0.0597236	0.101937	-1.12048	0.688763	0	-0.330407	-0.332635	0.323925	0.627278
YDR105C	-0.16336	-0.163963	0.478219	0.579966	0.212003	-0.118141	0.110141	0.209879	-0.115818	0.159729	0.230862	0	-0.42135	-0.424018	-0.275598	0.706709	-0.221264	0.829114	-0.396323	-0.225131	-0.40179	0	-0.461987	-0.614072	0	0	-0.0143682	0.195058	-0.0144284	0.202647	-0.156948	NA	-0.199579	-0.570554	-0.236727	-0.572474	-0.707522	0.0680739	2.17817	-0.0332782	-0.0597236	0.214952	0.528184	0.387222	0	-0.835045	-0.840673	0.457392	0.752216
YDR107C	-0.395901	-0.397361	0.612742	0.55363	-0.404674	0.0726701	0.213949	0.240531	0.0712408	0.264837	0.261752	0	0.230102	0.231559	-0.462752	0.849758	-0.414181	0.972818	-0.787536	-0.699724	-0.798401	0	-0.0736143	-0.258672	0	0	0.124872	-0.110509	0.125399	-0.114809	0.620985	NA	0.893855	-0.15433	0.847357	-0.15485	0.272271	0.0680739	-0.0625145	-0.0332782	-0.0597236	-0.12204	0.116069	0.478995	0	0.0834703	0.0840332	0.236183	1.16402
YDR108W	-2.34908	-2.35775	-0.947689	-0.654108	1.88663	1.29695	-0.00597612	-0.0511272	1.27145	0.0421591	-0.032166	0	0.0130331	0.0131157	-3.32289	-1.14285	-3.3624	-1.02892	-0.582612	-0.906269	-0.59065	0	1.91306	1.75914	0	0	-1.0289	-1.68802	-1.03324	-1.7537	-1.58494	NA	1.50169	0.559219	1.44999	0.5611	-2.16779	0.0680739	-0.0172632	-0.0332782	-0.0597236	-0.17831	0.329448	-0.163417	0	-1.31732	-1.3262	0.0430956	1.69307
YDR109C	-0.437131	-0.438743	0.0414498	0.259063	0.734989	0.840496	0.280851	0.223255	0.82397	0.332576	0.244342	0	0.0930116	0.0936006	0.702774	-0.139183	0.787238	-0.0206591	0.275104	0.675444	0.278899	0	0.498766	0.500967	0	0	0.156594	0.109754	0.157256	0.114024	1.63336	NA	0.225996	-0.200598	0.185208	-0.201274	0.168362	0.0680739	0.522307	-1.49752	-0.0597236	-0.309179	0.294016	0.308559	0	-0.0752392	-0.0757462	-0.631883	0.954044
YDR110W	-0.612381	-0.614639	-0.429323	-0.52608	2.76592	0.0224802	0.230315	0.032457	0.0220384	0.281407	0.052066	0	-1.40994	-1.41887	-0.423527	-1.25086	-0.373748	-1.13744	-1.04311	-0.494524	-1.0575	0	1.24312	1.14941	0	0	-0.375116	-0.271086	-0.376699	-0.281633	0.546389	NA	1.35919	-0.314005	1.30871	-0.315062	-1.93548	0.0680739	0.0784127	-0.0332782	-0.0597236	0.889062	1.01228	0.177455	0	-1.27133	-1.2799	0.503976	1.05583
YDR111C	0.253411	0.254346	0.631506	0.212617	-0.650571	-1.56109	-0.340158	-0.432213	-1.53039	-0.296205	-0.416204	0	-0.320734	-0.322765	0.620046	0.786046	0.701962	0.908815	-0.155186	-0.487793	-0.157327	0	-0.748487	-0.832771	0	0	0.0793542	0.501121	0.0796894	0.520617	-0.753719	NA	-0.525812	0.0335876	-0.560171	0.0337	0.275177	0.0680739	0.019081	-0.0332782	-0.0597236	0.0362733	0.647772	0.203676	0	0.759457	0.764576	-0.152223	0.288872
YDR114C	-0.146636	-0.147177	0.136739	-0.231685	0.324221	0.940901	1.32718	1.19435	0.922401	1.392	1.22296	-1.84869	0.446724	0.449553	0.895185	-0.225912	0.985575	-0.107786	0.358348	0.876621	0.363292	0	-0.546347	-0.537976	-8.66622	0	0.710204	0.986067	0.713202	1.02443	NA	NA	-2.67465	0.461989	-2.69063	0.463543	0.53942	0.0680739	NA	-0.0332782	-0.0597236	-2.35025	-0.0139826	NA	0	0.893173	0.899193	-1.67941	NA
YDR115W	0.659805	0.662239	0.791333	0.0367063	-0.191142	-1.30423	0.127701	0.0665453	-1.27858	0.177508	0.0864185	-1.84869	0.00607073	0.00610906	-0.0344491	1.00806	0.0273116	1.13184	-1.28736	0.714403	-1.30512	0	-0.828833	-0.853188	0	0	0.306497	0.693275	0.307791	0.720248	NA	NA	-0.627321	-0.0415507	-0.660811	-0.0416913	0.334876	-1.95368	NA	-0.0332782	-3.01604	-2.31736	-0.0139826	NA	0	0.372657	0.37517	-0.497515	0.126685
YDR116C	-0.0194543	-0.0195258	1.30597	0.775262	-0.756903	-0.388178	1.06968	1.03373	-0.380545	1.13127	1.0611	-1.84869	0.206955	0.208266	0.573876	0.660118	0.65437	0.782309	1.58689	1.51275	1.60878	0	-0.825922	-0.839217	0	0	0.416437	0.973622	0.418195	1.0115	-0.37008	NA	-2.01836	0.32228	-2.03996	0.323363	0.448291	0.0680739	0.555738	-0.765398	-0.0597236	0.395133	0.452859	-0.714057	0	0.522528	0.52605	-1.22416	1.08758
YDR117C	0.0380358	0.0381763	0.753433	0.977202	-0.915498	0.298041	0.487157	0.509045	0.292181	0.541463	0.532347	0	0.0852949	0.085835	-0.23711	0.825276	-0.181591	0.948224	-0.111582	0.0102865	-0.113121	0	-0.871385	-0.986928	0	0	0.104862	0.253211	0.105305	0.263063	0.652955	NA	0.397902	0.369297	0.355645	0.370539	-0.00688898	0.0680739	0.037301	-0.0332782	-0.0597236	-0.137121	-1.55733	-0.81894	0	0.112636	0.113395	0.24074	0.842881
YDR119W	-0.218529	-0.219334	1.05218	0.987695	-0.216186	-0.390386	-0.141409	-0.0324943	-0.38271	-0.0949686	-0.0133885	0	-0.0680645	-0.0684955	0.441885	1.55567	0.518315	1.68197	0.461358	0.112177	0.467722	0	-0.169725	-1.39551	0	0	-0.325874	0.0219115	-0.327249	0.0227639	-0.412707	NA	-0.661629	-0.134472	-0.694825	-0.134924	0.170951	0.0680739	-0.250407	-0.0332782	-0.0597236	-0.28285	0.00459533	0.0463501	0	0.0645178	0.0649522	0.739932	0.913174
YDR120C	1.55713	1.56287	0.21614	0.886553	-3.11886	0.573783	-2.74037	-2.53787	0.562501	-2.72646	-2.53818	0	0.215455	0.21682	-0.187436	-0.821689	-0.130387	-0.706295	0.43819	-0.736326	0.444235	0	-1.3238	-1.36981	0	0	-0.149892	0.187122	-0.150524	0.194402	0.386539	NA	0.477636	-0.684303	0.434696	-0.686606	-0.146421	0.0680739	0.300417	-3.32782	-0.0597236	-0.355355	0.426785	0.478995	0	-0.78076	-0.786023	1.16321	2.93883
YDR121W	0.768537	0.771371	-2.12227	-1.77857	1.0338	1.10086	0.401815	0.524015	1.07922	0.455053	0.547432	0	0.680754	0.685064	-0.0262849	-1.40142	0.0357274	-1.28868	-2.10622	-0.41989	-2.13528	0	-0.141221	-0.299231	0	0	-0.0419973	-0.0638564	-0.042174	-0.0663412	-0.615183	NA	-0.114739	0.360584	-0.152612	0.361797	-0.171617	0.0680739	1.02938	-0.399338	-0.0597236	2.5956	0.0572818	0.819867	0	-0.22324	-0.224745	0.939588	4.24201
YDR122W	-0.238829	-0.239709	-0.0600313	-0.00771031	-0.0970999	0.0678157	-0.341451	-0.187358	0.0664822	-0.297514	-0.169452	0	-0.158867	-0.159872	0.557129	0.839946	0.637108	0.962961	-1.2937	-0.337936	-1.31154	0	0.0527109	-0.115314	0	0	-0.0695541	-0.144474	-0.0698473	-0.150095	1.46286	NA	0.289963	-0.586156	0.248629	-0.588129	-0.29094	0.0680739	-0.219333	-1.49752	-0.0597236	-0.34137	1.12248	-0.00609173	0	-0.00495064	-0.00498451	0.706603	1.1247
YDR123C	-2.47955	-2.48869	-0.137117	-0.477636	0.796404	0.580017	0.723793	0.661307	0.568611	0.781061	0.685788	0	0.255274	0.25689	0.338916	0.584659	0.412175	0.706504	-1.16534	-0.0842885	-1.18142	0	0.689241	0.679805	0	0	-0.246861	-0.194717	-0.247902	-0.202292	-0.647153	NA	0.863601	0.0800953	0.817361	0.0803644	-0.82035	0.0680739	0.225901	-0.0332782	-0.0597236	0.0138032	-0.0651598	-3.70324	0	0.195752	0.197072	-1.39022	0.546702
YDR124W	-0.583138	-0.585289	0.223138	0.294082	0.380663	0.0580118	0.246177	0.236903	0.056871	0.297468	0.258095	0	-1.90516	-1.91723	0.012379	0.101464	0.0755823	0.221092	0.0824969	-0.250674	0.0836345	0	-0.0438503	-0.0899725	0	0	0.229945	0.224172	0.230916	0.232893	-0.231544	NA	0.837329	0.253989	0.791314	0.254842	-0.484724	0.0680739	-0.092561	-0.0332782	-0.0597236	-0.0492743	0.486265	-0.150307	0	0.388182	0.390798	0.141461	0.300254
YDR125C	-0.532881	-0.534846	0.355851	-0.0133029	0.0173471	-1.60318	0.0248587	-0.0512284	-1.57166	0.0733792	-0.032268	0	-0.410596	-0.413196	0.00510713	0.387637	0.0680857	0.508578	-0.417221	-0.576375	-0.422977	0	0.564961	0.419144	0	0	-0.415997	-0.492288	-0.417753	-0.511441	0.141437	NA	0.380643	-0.22579	0.338534	-0.22655	-0.167462	0.0680739	-0.467774	-0.0332782	-0.0597236	0.931047	-1.12675	0.098792	0	-0.101229	-0.101912	-0.0660477	0.806085
YDR126W	-7.05692	-7.08295	-4.44027	-3.65205	-8.87826	-6.87363	-5.53952	-5.3635	-6.73848	-5.56063	-5.3857	-0.924347	-0.927107	-0.932978	0.4444	1.92263	0.520907	2.05062	-0.272198	-0.0332786	-0.275953	0	-3.05021	-2.92688	0	0	-1.7227	-3.11639	-1.72997	-3.23764	-1.09473	NA	4.34527	0.730954	4.26925	0.733413	-2.74017	0.0680739	0.428568	-0.0332782	4.37475	0.182711	-0.260959	-0.81894	0	-4.54316	-4.57379	0.136287	1.27008
YDR127W	-1.27513	-1.27984	-0.288395	-0.216592	2.62275	2.0789	0.450641	0.235878	2.03803	0.50449	0.257063	0	-6.69466	-6.73705	-0.887976	-1.4888	-0.852501	-1.37647	0.864492	0.427732	0.876419	0	0.289479	0.180987	-8.66622	0	-0.218424	0.0844535	-0.219345	0.0877395	-0.679122	NA	1.68644	-0.268571	1.63316	-0.269475	-2.61606	0.0680739	NA	-0.0332782	-0.0597236	0.0537117	-1.36531	-1.1467	0	-1.36388	-1.37307	1.25124	-1.9463
YDR128W	-0.5325	-0.534464	0.0685722	0.296621	1.42026	1.01149	0.395536	0.271078	0.991604	0.448695	0.292535	0	-0.469544	-0.472517	-0.79264	-1.5247	-0.754229	-1.41253	0.130584	0.444032	0.132386	0	0.0773777	0.0141256	0	0	-0.315438	-0.184311	-0.316769	-0.191482	-2.2563	NA	0.530693	-0.262692	0.487299	-0.263577	-0.911696	0.0680739	1.71124	-0.0332782	-0.0597236	0.338052	-0.83494	-2.30042	0	-0.410113	-0.412878	-0.0485997	0.282664
YDR129C	-0.254716	-0.255655	0.892245	0.53644	-0.0321837	-0.566465	0.679294	0.60566	-0.555327	0.736005	0.62971	-0.924347	-0.122031	-0.122804	-0.325446	0.27994	-0.272647	0.400387	-0.184439	0.749083	-0.186984	-4.19961	-1.08759	-1.11441	0	-8.21547	0.469322	0.484154	0.471303	0.502991	NA	NA	-0.0744563	0.143401	-0.112674	0.143883	-0.672533	0.0680739	-0.256543	-0.0332782	-0.0597236	2.56563	-1.44948	NA	-10.1742	0.348214	0.35056	-0.109768	NA
YDR130C	0.063058	0.0632907	0.569622	0.347825	0.438609	-0.162093	-0.118138	-0.209598	-0.158905	-0.0714065	-0.191864	0	-0.369074	-0.371411	-0.717406	-0.842491	-0.676677	-0.727193	0.515491	0.608773	0.522603	0	-1.76841	-1.6774	0	0	-0.0821873	-0.220382	-0.0825335	-0.228957	0.471792	NA	0.013824	-0.25383	-0.025149	-0.254684	-0.329336	0.0680739	2.94111	-2.22964	-0.0597236	0.140675	0.437712	-0.360074	0	0.0828309	0.0833893	0.77359	-0.254143
YDR131C	-0.1538	-0.154367	0.704063	0.805975	-0.695497	-0.307909	-0.049311	0.0303423	-0.301855	-0.00171842	0.0499348	0	0.224423	0.225844	1.25746	1.06526	1.359	1.18931	-0.125335	0.225597	-0.127065	0	-0.916813	-1.08288	0	0	0.194641	0.286165	0.195462	0.297298	-0.636496	NA	-0.452867	-0.0367657	-0.487849	-0.0368897	0.116569	0.0680739	-0.580338	-1.13146	-0.0597236	0.0847188	-0.280279	1.55405	0	0.0326943	0.032915	-0.597657	0.940529
YDR132C	0.437543	0.439157	0.772741	1.01479	-0.33978	0.0201104	-0.176369	-0.13967	0.0197146	-0.130367	-0.121394	0	0.363326	0.365627	-0.00855716	0.23383	0.0540008	0.354066	-0.143006	-0.339128	-0.144979	0	-0.532871	-0.756755	0	0	-0.492703	-0.328401	-0.494782	-0.341177	-0.306141	NA	0.164065	-0.408883	0.123806	-0.41026	0.316787	0.0680739	-0.155097	-0.0332782	-0.0597236	0.156368	1.29695	0.675652	0	0.122679	0.123506	-0.217129	0.0145515
YDR135C	-0.816901	-0.819914	0.0617101	-0.0997148	0.854491	0.972252	0.975039	0.917416	0.953135	1.03545	0.943881	0	-0.301823	-0.303734	0.517757	-0.109063	0.596523	0.00960026	-0.561475	-0.647809	-0.56922	0	0.771315	0.666803	0	0	-0.16518	0.107601	-0.165877	0.111788	-0.732406	NA	0.93863	-0.332293	0.891748	-0.333411	-4.20161	0.0680739	1.39876	-0.0332782	-0.0597236	0.639684	-0.312357	-0.00609173	0	-0.286716	-0.288649	0.594703	1.66164
YDR137W	-1.40974	-1.41494	1.06221	0.515645	-1.27065	-0.599798	0.292029	0.299857	-0.588005	0.343894	0.321538	0	0.295244	0.297113	-1.61671	-1.05957	-1.60368	-0.945266	1.8325	-0.222544	1.85778	0	0.0382954	-0.320804	0	0	-0.59245	-0.477973	-0.59495	-0.496569	NA	NA	-0.150312	0.751798	-0.187882	0.754327	0.449172	0.0680739	NA	-0.0332782	-0.0597236	-1.18068	0.034509	NA	0	0.703491	0.708233	0.0453995	NA
YDR138W	-0.0957355	-0.184295	-1.95347	-1.62891	-0.386806	1.46317	-1.17258	-1.43946	1.86158	-1.37752	-1.66564	-0.924347	-1.51739	-0.62027	0.235253	0.148819	0.0545193	0.00303626	-0.278386	-0.285596	-0.365575	NA	-1.08944	-1.08418	0	NA	-2.28147	-3.97511	-2.14343	-2.84223	NA	NA	0.763817	-1.56685	1.12122	-1.98835	0.669119	5.68407	3.52477	-0.0332782	4.37475	NA	NA	NA	NA	-0.224635	-0.290754	0.108342	NA
YDR139C	-0.342245	-0.343507	-0.571418	-0.690752	0.530964	1.06907	-0.49418	-0.584706	1.04805	-0.452154	-0.569878	0	0.324682	0.326738	-0.696141	-2.07219	-0.654757	-1.96253	1.17195	-1.66412	1.18812	0	-0.932181	-1.10546	0	0	-0.623897	-1.14492	-0.626529	-1.18947	-0.348767	NA	-0.0930516	-1.36113	-0.13111	-1.36571	-0.745314	0.0680739	0.880817	-4.42599	-0.0597236	0.25686	0.160344	0.62321	0	-0.310183	-0.312274	-0.004101	-0.410251
YDR140W	-0.223435	-0.224259	-0.300986	-0.587477	0.59164	-0.251677	-0.183609	-0.33473	-0.246729	-0.137697	-0.317966	-0.924347	-0.733223	-0.737865	0.10892	0.735268	0.175096	0.857804	-0.668412	0.0406015	-0.677634	0	0.495079	0.476968	0	0	0.124206	0.284372	0.12473	0.295436	NA	NA	-0.249351	0.0966269	-0.286073	0.0969514	-0.184335	-1.27976	0.451003	-0.0332782	-0.0597236	-1.34148	0.702883	NA	0	0.0066178	0.00666213	-0.726684	1.05835
YDR142C	0.676965	0.679462	0.355961	0.161501	-0.613	-0.173192	-0.292428	-0.448065	-0.169788	-0.247878	-0.432179	0	0.0981355	0.0987573	0.590942	1.99894	0.671962	2.12727	-0.358296	0.194006	-0.36324	0	0.05806	-0.0181953	0	0	0.346194	0.332972	0.347656	0.345926	-1.79807	NA	-0.307297	-0.417921	-0.343524	-0.419327	-0.0311347	0.0680739	-0.071541	-0.0332782	-0.0597236	0.0266237	-0.0681007	0.282338	0	0.0510988	0.0514431	-0.90243	0.105927
YDR143C	1.71695	1.72328	-0.404675	-0.503452	-0.334623	-1.01402	-0.31899	-0.340584	-0.994078	-0.274772	-0.323865	0	0.213057	0.214406	-0.173041	0.905178	-0.115548	1.02849	-0.0118385	-0.229039	-0.0120022	0	-0.809633	-0.893489	0	0	-0.306999	0.29128	-0.308294	0.302613	0.450479	NA	-0.689975	-2.43882	-0.722929	-2.44703	-0.191657	0.0680739	0.235187	-0.0332782	-0.0597236	0.201108	-0.160123	-0.543621	0	-0.237615	-0.239217	0.0724744	-0.55045
YDR144C	-0.999648	-1.00333	-0.718767	-0.254515	0.633178	0.508866	0.0104698	-0.0302559	0.49886	0.0588103	-0.0111329	0	-0.310218	-0.312183	0.647709	-1.39889	0.730478	-1.28614	-0.542896	0.593655	-0.550386	0	0.289413	0.261647	0	0	0.0320093	-0.0850133	0.0321447	-0.0883212	0.184064	NA	-0.565109	0.24799	-0.599131	0.248823	0.640872	0.0680739	-0.121044	-0.0332782	-0.0597236	0.380291	-0.668304	-0.714057	0	-0.534921	-0.538526	-0.798526	0.288419
YDR146C	0.223106	0.223928	-0.651141	-0.327721	1.48372	1.2803	0.1697	0.145696	1.25512	0.220034	0.166183	0	-0.726928	-0.731531	0.93076	0.843041	1.02225	0.966071	-1.09562	-0.479564	-1.11074	0	0.438689	0.422749	0	0	0.09283	-0.0753338	0.0932224	-0.0782648	0.19472	NA	0.254613	0.208728	0.213581	0.209429	-0.385088	0.0680739	1.54448	-0.0332782	-3.01604	1.18106	-0.787303	-2.71996	0	-0.0347561	-0.0349904	0.392455	1.14113
YDR147W	-0.041428	-0.0571713	-0.205668	-0.462728	0.437805	0.663258	0.0465331	-0.191399	0.536036	0.160161	-0.155389	0	-0.175785	-0.146102	-0.0522893	-0.347821	0.0564097	0.0577432	-1.22388	-0.461292	-0.834849	0	0.0479686	0.156628	0	0	0.110391	0.297414	0.179004	0.269613	-0.391394	NA	-0.285188	0.158272	-0.279494	0.0587695	0.0893945	0.0680739	0.75357	-0.0332782	-0.0597236	-0.0130975	0.595437	0.308559	0	0.280022	0.485869	-0.212497	0.0944809
YDR148C	-0.360284	-0.361613	1.33787	1.36585	-0.759339	0.221257	0.52384	0.801937	0.216906	0.578605	0.827508	-1.84869	NA	NA	-0.00699595	-0.540482	0.0556104	-0.423799	0.0840564	1.34532	0.0852164	0	-1.00931	-1.10351	0	0	NA	-0.374599	NA	-0.389173	-1.09473	NA	-1.31744	-0.727159	-1.34503	-0.729606	-0.438881	0.0680739	-0.290217	-0.0332782	-0.0597236	-0.306543	-1.18935	0.701873	0	-0.446061	-0.449068	0.742499	-1.2821
YDR150W	-0.0516741	-0.0518648	0.324697	0.31759	0.269404	0.0118074	-0.332723	-0.466295	0.0115757	-0.288677	-0.45055	0	NA	NA	-0.466056	0.768926	-0.417587	0.891616	0.926702	1.13401	0.939487	0	-0.650163	-0.451711	0	0	NA	-0.601186	NA	-0.624576	0.173407	NA	-0.881769	-0.811715	-0.913083	-0.814446	-0.0695928	0.0680739	2.72154	-0.0332782	-0.0597236	0.345913	-0.308099	-0.80583	0	-1.17877	-1.18671	0.0655523	-0.0223737
YDR151C	-0.0310162	-0.0311303	0.417723	0.378079	0.000987076	-0.407279	0.22462	0.117343	-0.39927	0.275641	0.137609	0	NA	NA	-0.91824	-0.0564531	-0.883696	0.0624509	-0.136076	-0.165166	-0.137953	0	2.3372	3.38263	0	0	NA	0.443681	NA	0.460943	0.642298	NA	-1.75105	0.00544587	-1.77493	0.00546352	0.232139	0.0680739	0.49373	-0.0332782	-0.0597236	0.408874	-0.629681	1.52783	0	0.415362	0.418161	0.654526	0.964262
YDR152W	0.105336	0.105725	0.394073	0.542804	-0.78888	-0.020521	0.0177927	0.0120281	-0.0201179	0.0662249	0.0314786	0	NA	NA	-1.20212	-0.320371	-1.17632	-0.202678	0.449697	-1.07924	0.455902	0	-1.74455	-1.80027	0	0	NA	-0.073035	NA	-0.0758766	0.855431	NA	-0.943032	0.0355501	-0.973822	0.035669	0.148484	0.0680739	0.729259	-3.32782	-0.0597236	-0.0478225	-1.38231	-1.22536	0	0.281143	0.283038	0.0267383	0.130048
YDR153C	0.300362	0.30147	0.0191113	0.556317	-0.483738	0.26043	0.302114	0.268173	0.25531	0.354104	0.289608	0	NA	NA	-4.0131	-1.24628	-4.07386	-1.13284	0.763935	-0.587106	0.774475	0	-0.98458	-1.10329	0	0	NA	0.565158	NA	0.587146	0.823461	NA	-1.13381	-0.0623766	-1.16297	-0.0625871	-0.39243	0.0680739	0.258438	-0.0332782	-0.0597236	0.184515	-0.353341	-0.0847545	0	0.631672	0.63593	0.120116	-0.717035
YDR155C	-0.0888566	-0.089184	-0.171634	0.0364086	0.844509	-0.267691	-0.00783975	-0.00148247	-0.262427	0.0402722	0.0178636	0	NA	NA	-0.517845	-0.6104	-0.470971	-0.494037	-0.918743	-1.52829	-0.931417	0	-0.330997	-0.271768	0	0	NA	-0.1779	NA	-0.184821	1.11119	NA	0.172928	0.00628986	0.132594	0.00631013	-0.421021	0.0680739	0.202721	-0.0332782	-0.0597236	-0.277722	-0.743717	0.977193	0	-0.586083	-0.590034	0.666099	0.3419
YDR156W	0.387144	0.388571	-1.48777	-0.679522	-4.36153	2.2495	0.755943	0.882661	2.20527	0.813613	0.908857	0	NA	NA	0.600793	1.22689	0.682116	1.35168	-1.19409	-0.877302	-1.21057	0	2.78926	1.07674	0	-2.73849	NA	-0.886757	NA	-0.921257	0.610328	NA	-0.590144	-0.168652	-0.623953	-0.16922	-0.0856169	-0.830486	0.230543	-0.0332782	-4.4942	-2.0865	-1.34796	-0.110975	0	-0.186245	-0.187501	-0.0372731	0.396156
YDR157W	0.286964	0.288022	0.233818	0.37311	-0.326475	0.849798	-0.087919	-0.102057	0.83309	-0.0408095	-0.0834908	0	NA	NA	0.551562	0.820552	0.631369	0.943479	-1.10184	0.0402352	-1.11705	0	-0.0825416	-0.130916	0	0	NA	0.329552	NA	0.342373	0.16275	NA	-1.19302	-0.124706	-1.22167	-0.125126	0.0261009	0.0680739	3.38025	-0.0332782	-0.0597236	0.000568186	-0.304827	1.01652	0	0.523402	0.52693	-0.419072	NA
YDR158W	-0.657354	-0.659779	0.704806	0.465188	0.201537	-0.404998	0.427064	0.296537	-0.397035	0.480618	0.318193	0	NA	NA	0.657213	-1.00745	0.740274	-0.89291	0.812653	2.1641	0.823864	0	0.436403	0.0788278	0	0	NA	0.0868257	NA	0.0902034	-2.20302	NA	-1.0536	-0.20493	-1.08344	-0.20562	0.0765147	0.0680739	NA	-0.0332782	-0.0597236	0.279098	-1.11289	-1.60557	0	0.703864	0.708608	-2.86983	-0.00575412
YDR159W	-0.79304	-0.795965	-0.797863	-0.286348	-0.877543	-0.0431407	-0.665183	-0.657932	-0.0422928	-0.625298	-0.643671	-1.84869	NA	NA	0.110098	-0.413996	0.17631	-0.296732	-0.00519658	0.0762819	-0.00526841	0	-0.742377	-0.694352	0	-2.73849	NA	-1.28601	NA	-1.33604	-0.817658	NA	0.204585	-0.728594	0.163981	-0.731046	0.191115	2.98839	-0.963488	-0.0332782	-0.0597236	0.291986	-1.76409	-0.399406	0	-0.462043	-0.465158	1.04119	0.218837
YDR161W	-0.253507	-0.254442	0.578946	0.653047	-0.854174	-0.484299	-0.0968925	0.159645	-0.474776	-0.0498949	0.18024	0	NA	NA	-0.189953	0.0716069	-0.132981	0.191098	-2.20065	-0.911666	-2.23101	0	-0.0718109	-0.927301	0	0	NA	0.0612037	NA	0.0635852	NA	NA	-0.958692	-0.700461	-0.989348	-0.702819	-0.592571	0.0680739	-0.316668	-2.22964	-3.01604	0.05748	0.801735	NA	0	-1.12781	-1.13542	1.18127	1.03501
YDR162C	-0.484213	-0.485998	-2.05455	-1.67419	-0.00247899	0.695764	-1.74696	-1.83962	0.682084	-1.72061	-1.83451	-1.84869	NA	NA	-1.11444	0.13086	-1.08594	0.250624	0.460932	-1.83618	0.46729	0	0.177161	0.112323	0	0	NA	-0.16726	NA	-0.173767	-2.23499	NA	1.75235	0.654865	1.69851	0.657068	0.0802384	0.0680739	-0.942916	-0.0332782	-0.0597236	-0.802858	0.0394059	-2.66752	0	0.0376889	0.0379426	0.230639	NA
YDR163W	-1.14978	-1.15402	-1.14932	-0.350029	0.543164	0.12361	-0.551129	-0.315916	0.12118	-0.509816	-0.299006	0	NA	NA	-1.82869	-0.340179	-1.82218	-0.222577	1.56977	0.956769	1.59143	0	0.428814	0.478152	0	0	NA	-0.0895237	NA	-0.0930064	0.439823	NA	1.77233	1.29039	1.71832	1.29473	-0.746671	0.0680739	0.959819	-0.0332782	-0.0597236	0.0988459	-1.07638	-0.609173	0	-0.107072	-0.107794	-0.17378	-0.293978
YDR165W	-0.299938	-0.301044	-0.210397	0.354375	-4.47469	-0.106404	0.392526	0.435477	-0.104313	0.445649	0.458209	0	NA	NA	-1.45634	-0.352982	-1.43836	-0.235439	1.35087	0.348659	1.36951	0	0.830258	0.868335	0	0	NA	-0.197064	NA	-0.20473	-0.988164	NA	0.72578	0.661786	0.680719	0.664012	-0.0782806	0.0680739	0.627716	-0.0332782	-0.0597236	-0.409976	-0.170397	-0.00609173	0	-0.151182	-0.152201	1.60632	-0.425318
YDR169C	0.180267	0.180932	0.758216	0.960315	-0.214183	-0.711446	0.575858	0.572082	-0.697457	0.631274	0.595871	0	NA	NA	-0.2008	-0.0945468	-0.144163	0.0241825	0.357835	0.941856	0.362772	0	0.0569458	0.098375	0	0	NA	0.888875	NA	0.923457	0.0561843	NA	-2.14423	0.235692	-2.16475	0.236485	-0.288795	0.0680739	0.267753	-0.0332782	-0.0597236	0.219886	-0.198097	0.62321	0	0.34361	0.345926	0.449848	0.153652
YDR169C-A	0.0265081	-0.141854	-0.400276	-0.569168	0.184017	0.480429	-0.0584804	-0.235283	0.213129	0.114224	-0.167551	NA	-0.487205	-0.5696	-0.155791	0.456968	-0.0263146	0.395687	0.564668	0.930456	0.158824	NA	-0.471822	-0.232074	NA	NA	0.259692	0.0387818	0.295248	0.190031	NA	NA	-0.973429	0.271266	-0.604574	0.253703	0.378128	NA	NA	NA	NA	NA	NA	NA	NA	0.499468	0.28643	0.0141061	NA
YDR171W	-0.190682	-0.191385	0.231724	0.444653	-0.13574	-0.00526384	-0.413791	-0.341074	-0.00516039	-0.37076	-0.324358	0	NA	NA	-0.929186	-0.501884	-0.894979	-0.385023	0.482918	0.133879	0.48958	0	-0.243219	-0.195887	0	0	NA	-0.0795294	NA	-0.0826236	-0.327454	NA	-0.605182	-0.688549	-0.638861	-0.690866	-0.170458	0.0680739	1.39995	-0.0332782	-0.0597236	-0.105872	-0.515512	-0.373185	0	-0.462952	-0.466073	0.265418	1.02641
YDR173C	-0.152344	-0.152906	0.076347	-0.0579253	0.202312	-0.0671013	-0.365483	-0.270858	-0.0657819	-0.321847	-0.253599	-0.924347	NA	NA	-0.301132	0.484199	-0.247584	0.605583	-0.592807	-0.082439	-0.600984	0	0.0925238	0.0783464	0	0	NA	-0.670862	NA	-0.696963	NA	NA	-0.341667	-0.511914	-0.377601	-0.513637	-0.327027	0.0680739	-1.53971	-1.49752	-0.0597236	3.19956	-1.69418	NA	0	-0.953144	-0.959568	1.41804	0.112782
YDR174W	-0.443118	-0.444752	-1.83149	-1.62376	-0.178088	3.27598	0.187788	0.243291	3.21156	0.238347	0.264534	0	-1.59531	-1.60541	0.570052	1.50528	0.650429	1.63135	0.875996	-1.2839	0.888081	0	0.913111	0.958474	0	-2.73849	-0.814621	-0.877224	-0.818058	-0.911353	NA	NA	0.788717	-0.295776	0.743118	-0.296772	-1.17703	0.0680739	-0.86017	-2.96176	-0.0597236	-2.29008	-1.12292	NA	0	-0.598524	-0.602559	-0.957323	0.312411
YDR175C	-0.194392	-0.195109	0.880728	0.840873	-0.156405	0.486562	1.12381	1.10132	0.476995	1.18609	1.12921	-1.84869	NA	NA	0.518731	-1.01803	0.597527	-0.903542	0.711934	2.44589	0.721756	0	-0.74969	-0.729026	0	0	NA	0.69686	NA	0.723972	NA	NA	0.48616	0.592322	0.443148	0.594314	0.273558	0.0680739	NA	-0.0332782	-3.01604	-1.12459	-0.0139826	NA	0	0.355063	0.357457	-0.974765	0.59475
YDR176W	-1.5769	-1.58271	0.186527	-0.0225746	-0.200512	-0.847238	-0.355242	-0.388512	-0.830579	-0.311478	-0.372165	0	NA	NA	-0.422098	-0.779949	-0.372276	-0.664364	-0.692284	0.276894	-0.701834	0	1.87564	1.66757	-8.66622	0	NA	-0.996756	NA	-1.03554	NA	NA	-1.18235	-1.62604	-1.21109	-1.63152	-2.40378	0.0680739	-0.542969	-0.0332782	-0.0597236	0.400265	-2.54396	NA	0	-2.81508	-2.83406	0.881808	-1.44125
YDR178W	-0.213339	-0.214125	0.603036	0.642487	-0.187836	-0.386168	0.134485	0.138459	-0.378575	0.184378	0.158888	-1.84869	NA	NA	0.419633	-0.320226	0.495378	-0.202533	0.654531	0.878539	0.663561	0	-0.687931	-0.667067	0	0	NA	0.0282263	NA	0.0293246	1.16447	NA	-0.521713	0.327171	-0.556107	0.328272	0.0652805	0.0680739	-0.232662	-0.0332782	-0.0597236	NA	-0.367863	-0.740278	0	0.378976	0.38153	-0.175854	1.34418
YDR179C	-0.0274171	-0.0275184	-0.328887	-0.340556	0.0537882	-0.760158	0.107776	0.0790349	-0.745211	0.157334	0.0990052	0	NA	NA	-0.0567684	-0.649853	0.00430521	-0.533672	-1.06093	0.295418	-1.07557	0	-0.472953	-0.577345	0	0	NA	-0.120584	NA	-0.125276	-1.43574	NA	-0.278389	-0.0699154	-0.314864	-0.0701511	0.240891	0.0680739	-0.116554	-0.0332782	-0.0597236	0.124611	0.896967	0.203676	0	0.318383	0.320529	-0.571948	-0.276518
YDR179W-A	-0.161314	-0.215023	0.845343	1.31386	-1.06914	-0.225582	-0.527293	0.0292688	-0.523045	-0.465209	0.00964068	0	-0.514158	-0.639108	0.112783	0.21389	-0.316489	-0.0589986	0.297668	-0.374091	0.584882	0	0.0215204	-0.0964637	0	0	-1.06627	-0.962176	-0.798714	-0.966071	-0.178261	NA	0.957558	-0.21145	1.48186	-0.0768761	-0.14195	0.0680739	-0.134504	-0.0332782	-0.0597236	-0.271272	1.23519	-0.687836	0	-0.419907	-0.501379	0.449814	0.771552
YDR181C	0.139113	0.139626	0.236236	-0.0881147	-1.26061	0.356936	0.156844	0.387341	0.349917	0.207017	0.4097	0	NA	NA	-0.00896473	0.698519	0.0535811	0.820886	-1.08928	-1.33928	-1.10431	0	-0.893406	-1.03655	0	0	NA	-0.343203	NA	-0.356556	-0.43402	NA	0.885687	0.189548	0.839258	0.190185	-0.382865	0.0680739	0.211987	-0.0332782	-0.0597236	-0.416908	0.752824	-0.294522	0	-0.792923	-0.798269	0.754892	-0.116401
YDR182W-A	0.0769353	0.0747865	-0.128391	-0.288834	-0.0417219	0.177758	-0.272326	-0.468806	0.00550364	0.0199724	-0.322719	NA	-0.213278	-0.145002	-0.0657444	-0.203286	0.173683	-0.373962	0.0358868	-0.659145	-0.287779	NA	-0.682683	-0.43087	NA	NA	0.0120874	0.225662	0.102678	0.285956	NA	NA	0.355916	-0.111271	0.15789	-0.0227892	0.0859583	NA	NA	NA	NA	NA	NA	NA	NA	-0.135987	-0.187223	0.229457	NA
YDR183W	-0.638091	-0.640444	-0.600896	-0.404474	1.80781	-0.0046876	0.447548	0.302846	-0.00459506	0.501358	0.32455	0	NA	NA	-1.04399	-0.452792	-1.01332	-0.335706	0.561825	0.268369	0.569576	0	0.180413	0.284029	0	0	NA	-0.329337	NA	-0.342151	-1.15867	NA	-0.371872	-0.579573	-0.407548	-0.581523	-0.99227	0.0680739	-0.0036491	-0.399338	-0.0597236	1.36773	0.876221	0.256118	0	-1.22222	-1.23046	0.39745	-0.286735
YDR184C	0.00242269	0.00243163	-0.113571	0.0763262	-0.218561	0.465257	0.299437	0.193269	0.456109	0.351394	0.214123	0	NA	NA	0.491961	1.16457	0.569933	1.28907	-0.660612	0.0581848	-0.669726	0	0.28684	0.334956	0	0	NA	0.363482	NA	0.377623	-0.838972	NA	-0.202533	0.194396	-0.239656	0.195049	0.307607	0.0680739	0.351947	-0.0332782	-0.0597236	-1.16886	1.52068	-0.504289	0	0.705661	0.710418	-0.69609	1.47391
YDR185C	-0.148627	-0.149176	0.251256	0.613443	-0.0830544	-0.508544	0.0113021	-0.00913693	-0.498545	0.0596535	0.0101498	0	NA	NA	-0.363889	-0.121201	-0.312273	-0.00259456	0.869105	0.539678	0.881095	0	0.56534	0.619533	0	0	NA	0.352918	NA	0.366648	0.834117	NA	-0.692833	0.162372	-0.725763	0.162918	-0.00887123	0.0680739	-0.170308	-0.0332782	-0.0597236	-0.0815618	1.33588	0.269228	0	0.255345	0.257065	0.472347	-0.202667
YDR186C	-0.984906	-0.988539	-0.405546	-0.196853	-0.171639	-0.648093	-0.655608	-0.636566	-0.63535	-0.615603	-0.62214	0	NA	NA	-2.34631	0.55148	-2.35575	0.673172	-1.70884	-1.20587	-1.73241	0	0.73329	0.641001	0	0	NA	0.712242	NA	0.739953	0.375883	NA	-0.281058	0.231043	-0.317509	0.23182	-0.538991	0.0680739	-0.54727	-0.0332782	-0.0597236	0.453646	1.55396	-0.110975	0	-0.509519	-0.512954	-0.287574	1.03934
YDR191W	0.818076	0.821093	-0.0563968	-0.166447	-0.71789	-0.0910924	-0.431449	-0.42204	-0.0893011	-0.388639	-0.405952	0	NA	NA	-0.503582	0.265994	-0.456268	0.386377	0.306939	-0.266288	0.311174	0	0.196816	0.145029	0	0	NA	0.0664858	NA	0.0690726	-0.860285	NA	-1.5108	-1.01074	-1.53673	-1.01414	-0.403585	0.0680739	-0.0661571	-0.0332782	-0.0597236	-0.219442	0.055319	-0.110975	0	-0.538745	-0.542377	0.0128525	-0.22265
YDR192C	-0.227108	-0.227946	-2.54665	-1.78247	0.180213	0.246861	-0.644304	-0.35182	0.242007	-0.604157	-0.335188	0	NA	NA	-0.325052	-0.19136	-0.272241	-0.0730745	-0.388205	-0.379962	-0.393561	0	0.547215	0.872401	0	0	NA	-0.506596	NA	-0.526306	0.525076	NA	1.3677	0.539999	1.31714	0.541815	0.1024	0.0680739	-0.797578	-0.0332782	-0.0597236	-0.0931052	-1.47858	-0.556731	0	-0.349196	-0.35155	0.303135	1.42528
YDR194C	-0.0162728	-0.0163331	0.457094	0.578613	0.000727823	0.279099	0.051173	0.0786296	0.273611	0.100023	0.0985963	-1.84869	NA	NA	0.606716	-0.161854	0.688222	-0.0434328	-0.458961	0.559919	-0.465294	0	-0.822207	-0.826614	0	0	NA	0.18799	NA	0.195304	NA	NA	0.0754202	0.105898	0.0359203	0.106253	0.107414	0.0680739	NA	-0.0332782	-0.0597236	-1.62097	-0.0139826	NA	0	0.123373	0.124205	0.930693	0.402429
YDR194W-A	0.405546	0.422566	0.917813	1.27296	-0.844794	0.249267	-0.593698	-0.0353944	0.43589	-0.674678	-0.239674	NA	0.585403	0.441775	-2.30991	0.104036	-1.75251	0.281608	-1.3788	-1.42371	-2.02149	NA	-1.19183	-1.05433	NA	NA	-0.784364	-0.130107	-0.810629	-0.501202	NA	NA	0.345346	-0.771853	0.784297	-0.48085	-0.0873833	NA	NA	NA	NA	NA	NA	NA	NA	-0.495597	-0.602826	2.12729	NA
YDR195W	-0.421835	-0.423391	-0.273949	-0.362045	0.373267	-0.195338	-0.0305829	-0.0297616	-0.191497	0.0172442	-0.0106343	-1.84869	NA	NA	0.263635	-0.620005	0.334575	-0.503687	-0.403208	0.17413	-0.408771	-8.39922	-0.278489	-0.231768	0	0	NA	-0.222077	NA	-0.230718	NA	NA	0.289653	0.20967	0.248322	0.210375	-0.105606	6.58263	0.841515	-0.0332782	-0.0597236	1.65323	0.101789	NA	0	-0.142628	-0.143589	0.794768	1.38667
YDR197W	-0.161512	-0.162107	0.0451347	-0.0397191	0.291267	0.447583	-0.0843445	-0.107604	0.438783	-0.0371901	-0.0890796	-1.84869	NA	NA	-0.34135	-0.887124	-0.289041	-0.772031	-0.335473	0.180353	-0.340101	0	0.0585115	0.00171168	0	0	NA	0.227474	NA	0.236324	NA	NA	-0.776952	-0.551222	-0.809163	-0.553077	0.108287	0.0680739	NA	-0.0332782	-0.0597236	-1.3651	-0.0139826	NA	0	0.394181	0.396838	-0.118484	0.773815
YDR198C	-0.31387	-0.315027	-0.154003	0.121174	0.412713	-1.20419	-0.291636	-0.290014	-1.18051	-0.247075	-0.272903	0	NA	NA	-0.176985	0.325479	-0.119614	0.446135	-0.525979	-0.89968	-0.533236	0	-0.16463	-0.247171	0	0	NA	0.0444188	NA	0.0461465	0.98331	NA	0.751129	-0.0639885	0.705851	-0.0642047	-0.458663	0.0680739	-0.197079	-0.0332782	-0.0597236	0.341844	-1.64373	0.216786	0	-0.209522	-0.210934	0.387501	0.309113
YDR200C	0.208093	0.20886	-2.27673	-1.62749	-0.696398	-1.06545	-4.03463	-4.20587	-1.0445	-4.03691	-4.2191	0	NA	NA	-1.10437	0.102412	-1.07556	0.222044	0.466165	1.25539	0.472597	0	0.291125	0.362391	0	0	NA	-4.59697	NA	-4.77582	NA	NA	-1.91305	NA	-1.93555	NA	0.207325	0.0680739	1.14959	-0.0332782	-0.0597236	1.04732	-1.15584	NA	0	-2.9602	-2.98016	0.379119	-0.00581879
YDR202C	-2.70128	-2.71124	0.0736394	-0.318103	-1.19356	1.03698	0.237784	0.213163	1.01659	0.288969	0.234172	-0.924347	-1.35171	-1.36027	1.18179	1.20411	1.28101	1.32879	0.12773	0.234045	0.129492	0	-0.0833135	-0.0574229	0	0	-0.499298	-0.348716	-0.501405	-0.362283	-1.42509	NA	0.655804	0.202135	0.611341	0.202815	0.721422	0.0680739	-0.0580201	-0.0332782	-0.0597236	-0.210901	-0.0522388	0.0856815	0	-1.38646	-1.3958	0.244113	-2.77224
YDR204W	-0.27956	-0.280591	0.516307	0.40345	-0.0436637	0.410414	0.781236	0.657381	0.402345	0.839222	0.681831	-3.69739	NA	NA	1.21162	-0.0730755	1.31176	0.0457525	1.84662	1.28596	1.87209	0	0.169436	0.119533	0	0	NA	0.879621	NA	0.913843	NA	NA	0.238665	0.159158	0.19777	0.159693	0.312142	0.0680739	NA	-0.0332782	-0.0597236	-1.46619	-0.0139826	NA	0	1.15275	1.16052	-0.894526	0.961222
YDR205W	-0.518551	-0.520463	-1.0322	-1.2811	0.960857	0.6413	-0.297436	-0.353771	0.628691	-0.252948	-0.337154	0	-0.577571	-0.581228	0.394421	-0.483257	0.46939	-0.366311	0.604332	-0.660968	0.61267	0	0.517657	0.463302	0	0	-0.336676	-0.270311	-0.338096	-0.280828	-0.668466	NA	0.479455	0.318111	0.4365	0.319181	-0.359405	0.0680739	0.0372789	-1.13146	-0.0597236	0.0940668	-0.371626	-0.976266	0	0.378284	0.380834	-0.313579	-0.0893048
YDR206W	-0.397674	-0.399141	-0.743897	-0.597262	-1.12098	-0.115278	-0.0595386	-0.0611649	-0.113011	-0.0120741	-0.042281	0	NA	NA	0.425993	0.673604	0.501933	0.795856	0.107511	-1.48636	0.108994	0	0.661358	0.369418	0	0	NA	1.09977	NA	1.14256	0.652955	NA	0.388418	-0.178238	0.346242	-0.178839	0.312354	0.0680739	0.032743	-0.0332782	-0.0597236	2.48076	0.50419	0.439664	0	0.0461183	0.0464294	-0.864634	0.919447
YDR207C	-0.331516	-0.332738	-0.484718	-0.368617	0.858367	1.00927	0.122094	0.0664102	0.98942	0.171832	0.0862821	0	NA	NA	-3.11112	-3.45852	-3.14411	-3.35522	1.21653	-0.397137	1.23331	0	1.73929	1.43381	0	0	NA	-0.469841	NA	-0.488121	-1.45706	NA	-0.773301	-1.97942	-0.805543	-1.98608	-0.205515	0.0680739	1.47088	-0.0332782	-0.0597236	1.97284	-0.586079	-2.62818	0	0.205011	0.206393	1.90753	1.92425
YDR209C	0.540188	0.54218	0.155207	0.71104	0.645352	-0.0483622	-0.409123	-0.400534	-0.0474116	-0.366034	-0.38428	0	NA	NA	0.391504	0.614584	0.466382	0.736566	0.0426752	-0.0988005	0.043264	0	-0.502715	-0.479593	0	0	NA	-0.396939	NA	-0.412382	-0.0503819	NA	-1.90491	-1.88288	-1.92748	-1.88922	-0.54942	0.0680739	-0.0263295	-1.49752	-0.0597236	-0.282528	-0.293305	0.229897	0	-0.149724	-0.150733	0.649584	NA
YDR210W	-0.0109029	-0.010943	-0.0613223	-0.107637	0.169274	0.532215	0.501455	0.51323	0.521751	0.555941	0.536564	0	NA	NA	0.461569	0.273177	0.538605	0.393593	-0.289748	-0.275519	-0.293746	0	-0.259149	-0.298369	0	0	NA	0.277982	NA	0.288796	1.04725	NA	0.00905849	-0.0639266	-0.0298735	-0.0641421	-0.02797	0.0680739	1.49157	-2.22964	-0.0597236	-0.278362	-0.652094	-0.150307	0	0.202998	0.204365	0.374124	-0.0694518
YDR213W	0.134658	0.135155	0.0359956	0.292638	0.600192	0.490549	-0.212038	-0.161733	0.480903	-0.166482	-0.143629	0	NA	NA	0.548753	0.0759413	0.628474	0.195453	-0.338854	0.598195	-0.343529	0	0.189203	0.250343	0	0	NA	-0.162607	NA	-0.168934	-0.870942	NA	0.608825	0.222564	0.564764	0.223313	-0.122789	0.0680739	-0.426125	-0.0332782	-0.0597236	-0.216121	0.297636	0.0856815	0	0.123209	0.124039	-0.214793	-5.88774
YDR214W	-0.0740947	-0.0743681	-0.932021	-0.689777	0.988719	0.416177	-0.361085	-0.38304	0.407993	-0.317394	-0.36665	0	NA	NA	-0.21542	-0.933121	-0.159232	-0.818239	-1.06354	1.4362	-1.07821	0	0.310613	0.382801	0	0	NA	0.158347	NA	0.164508	-0.135635	NA	0.521364	0.148345	0.478051	0.148844	-0.0801472	0.0680739	-0.826832	-2.96176	-0.0597236	0.208069	0.334308	0.62321	0	-0.337451	-0.339725	0.213751	-0.546441
YDR216W	-0.0841405	-0.0844505	-0.408242	-0.0358965	0.219199	0.0784138	-0.745143	-0.725257	0.0768717	-0.706259	-0.711518	0	NA	NA	-0.648247	0.431892	-0.605388	0.553036	-0.617942	-0.562884	-0.626468	0	-0.015859	-0.0545965	0	0	NA	-0.287522	NA	-0.298709	0.674268	NA	-1.14294	-0.347496	-1.17202	-0.348666	-0.620161	0.0680739	-0.04896	-0.0332782	-0.0597236	-0.47349	-0.209285	-0.399406	0	-0.477408	-0.480626	0.653959	-0.0418387
YDR217C	0.0313828	0.0314989	0.073802	0.299968	-0.699259	-0.424772	0.638661	0.806575	-0.41642	0.694863	0.832181	0	NA	NA	0.537673	0.157454	0.617053	0.277339	-0.870869	-0.214021	-0.882883	0	-0.406864	-0.366537	0	0	NA	-0.716557	NA	-0.744435	-1.51034	NA	1.26276	0.236286	1.21311	0.237081	-0.477014	0.0680739	-0.241538	-0.0332782	-0.0597236	-0.655911	0.635757	-0.989376	0	0.340054	0.342347	1.72068	0.110454
YDR218C	-0.248731	-0.249649	-0.0266001	0.390072	0.118396	0.291353	0.503704	0.511094	0.285624	0.558216	0.534412	0	NA	NA	-1.04144	-0.88454	-1.01069	-0.769434	0.72548	0.331728	0.735489	0	-1.09459	-0.956295	0	0	NA	-0.469885	NA	-0.488167	-0.146291	NA	-0.749044	-0.680189	-0.781494	-0.682479	-0.0667559	0.0680739	-0.979912	-0.0332782	-0.0597236	0.34142	-1.25722	0.00701873	0	0.603956	0.608027	1.05509	-0.435471
YDR219C	0.792654	0.795577	-0.114704	-0.174737	0.0698441	-0.626915	-0.031941	-0.217449	-0.614588	0.0158688	-0.199776	0	NA	NA	-0.273145	-0.511934	-0.218735	-0.395119	0.310603	1.14654	0.314888	-4.19961	-0.627672	-0.570097	0	0	NA	-0.2726	NA	-0.283206	-0.838972	NA	-1.55356	-2.0015	-1.57913	-2.00824	-0.453167	0.0680739	0.00543689	-1.49752	-0.0597236	-0.785692	0.57344	0.780536	0	-0.0726923	-0.0731821	0.0837733	0.380118
YDR221W	-0.656615	-0.659036	-0.591268	-0.418319	1.02291	0.38596	-0.295356	-0.430442	0.37837	-0.250842	-0.414419	0	NA	NA	-0.318981	-1.16457	-0.265983	-1.05075	0.785938	0.774125	0.796782	0	0.513491	0.545511	0	0	NA	0.158299	NA	0.164457	0.791491	NA	0.504067	-0.324723	0.460902	-0.325816	-0.436701	0.0680739	-0.188163	-0.0332782	-0.0597236	-0.240087	0.460039	-0.0454231	0	-0.213039	-0.214475	-0.336662	-0.464184
YDR222W	0.184949	0.185631	-0.0937382	0.113329	-0.320659	-0.429502	-0.200561	-0.281078	-0.421057	-0.154861	-0.263898	0	NA	NA	0.241174	-0.0954589	0.311423	0.0232664	-0.510071	0.582062	-0.517108	0	0.496979	0.459073	0	0	NA	-0.11289	NA	-0.117282	-0.316797	NA	-0.342086	-0.222054	-0.378015	-0.222801	-0.0770784	0.0680739	-0.759828	-0.0332782	-0.0597236	0.206017	0.519451	0.688763	0	-0.0558214	-0.0561981	-0.19598	0.515791
YDR223W	-0.302205	-0.303319	-0.221607	-0.303362	-0.0151303	0.122401	-0.375421	-0.438994	0.119994	-0.33191	-0.423038	0	NA	NA	0.30286	-0.165013	0.375008	-0.0466074	0.0390603	-0.16426	0.0395993	0	-0.148149	-0.376567	0	0	NA	0.107681	NA	0.111871	-0.348767	NA	0.964154	0.271952	0.917054	0.272866	0.081347	0.0680739	0.427337	-0.0332782	-0.0597236	-0.252924	-0.301778	-0.320743	0	-0.0849712	-0.0855443	-0.716466	-0.77918
YDR225W	-0.225541	-0.226373	-0.758819	-0.576203	-0.379988	1.12948	-0.450285	-0.438591	1.10727	-0.40771	-0.422632	-0.924347	NA	NA	-0.401611	-0.0571974	-0.351157	0.0617033	0.345891	0.363464	0.350664	0	0.133011	0.326688	0	0	NA	-0.670783	NA	-0.696881	-1.35049	NA	-0.474686	-0.366637	-0.509481	-0.367871	-0.332228	0.0680739	2.66317	-0.0332782	-0.0597236	0.328791	0.470934	0.098792	0	0.0269003	0.0270816	-0.548227	0.588154
YDR226W	0.557525	0.559581	-1.96277	-1.18887	0.372512	1.88491	-1.74514	-1.88457	1.84785	-1.71877	-1.87982	-1.84869	NA	NA	0.0881748	-1.30398	0.153712	-1.1908	0.22123	0.301611	0.224282	0	0.137486	0.286547	0	-5.47698	NA	-2.31811	NA	-2.4083	NA	NA	0.137247	-0.206891	0.0972178	-0.207588	-3.49003	5.45943	0.216623	-0.0332782	-0.0597236	NA	-0.0139826	NA	0	-0.23468	-0.236262	0.221901	-0.227047
YDR227W	0.80697	0.809946	0.166998	0.117186	-0.686627	-0.0142265	-0.714241	-0.779752	-0.0139472	-0.67497	-0.766435	0	NA	NA	0.345872	1.5861	0.419346	1.71254	-1.18233	-0.180533	-1.19864	NA	0.322267	0.388857	0	NA	NA	-0.454893	NA	-0.472592	NA	NA	-1.88183	-1.83092	-1.90459	-1.83708	-0.331019	NA	NA	-0.0332782	NA	1.39858	-0.274459	NA	NA	-0.49768	-0.501035	-0.507536	0.547284
YDR229W	0.205609	0.206367	-0.291639	-0.19824	0.0175907	0.376447	-0.174287	-0.310716	0.369045	-0.128258	-0.293766	0	NA	NA	0.10357	0.80916	0.169581	0.932034	0.10571	0.337352	0.107169	0	0.0232006	0.0328625	0	0	NA	0.313238	NA	0.325425	-0.103665	NA	-2.16425	-0.428789	-2.1846	-0.430232	-0.00936807	0.0680739	0.305092	-1.49752	-0.0597236	-0.00060603	0.448177	0.138123	0	0.15192	0.152944	-0.311361	0.317714
YDR231C	0.19177	0.192478	0.800228	0.78065	-0.165677	0.677857	0.340357	0.861312	0.664528	0.392826	0.887342	-3.69739	NA	NA	1.35272	0.123244	1.4572	0.242972	1.80191	1.87195	1.82677	0	-0.58347	-0.503904	0	0	NA	0.493441	NA	0.512639	NA	NA	0.0185128	0.0219637	-0.0205001	0.0220367	0.148768	0.0680739	NA	-1.49752	-3.01604	-0.956732	-0.357139	NA	0	0.842362	0.84804	-0.476607	-0.158952
YDR233C	0.354535	0.355842	0.501614	0.637213	-0.00335358	0.112015	-0.061972	0.286055	0.109813	-0.014538	0.307628	0	NA	NA	-0.375432	0.269411	-0.324172	0.389809	-0.274757	0.177004	-0.278547	0	-0.21175	-0.483011	0	0	NA	0.113997	NA	0.118432	-0.146291	NA	-0.272039	-0.475088	-0.308567	-0.476687	0.0925761	0.0680739	-0.0172632	-0.0332782	-0.0597236	0.286224	0.640513	-0.176528	0	0.280815	0.282708	0.987799	0.0173969
YDR234W	0.286392	0.287448	0.181785	0.430479	0.548424	0.374543	0.50824	0.583944	0.367178	0.562811	0.607825	0	NA	NA	0.42907	0.426578	0.505105	0.547698	1.43523	1.25325	1.45503	NA	-0.31856	-0.298317	0	NA	NA	0.160784	NA	0.167039	NA	NA	-0.463709	0.440189	-0.498599	0.441669	-0.118372	NA	NA	-0.0332782	-0.0597236	0.193867	1.43511	NA	NA	0.607068	0.611161	-1.39391	0.157273
YDR237W	-1.05167	-1.05555	-0.825294	-0.532977	1.55654	-0.249208	-0.106076	-0.217503	-0.244308	-0.0591931	-0.19983	-3.69739	NA	NA	-0.958123	0.57907	-0.924807	0.700889	-0.063556	0.607951	-0.0644324	0	0.0622183	0.142111	0	0	NA	0.18647	NA	0.193725	NA	NA	0.684887	0.190203	0.640176	0.190842	-2.13414	0.0680739	NA	-0.0332782	-4.4942	-0.91327	-0.0139826	NA	0	-0.67828	-0.682853	1.75692	-0.0404807
YDR239C	0.189207	0.189905	0.562488	0.756017	-0.344323	-0.14794	0.089768	0.230682	-0.145031	0.139101	0.251827	0	NA	NA	0.0243034	0.685908	0.0878738	0.808216	-1.44625	0.263391	-1.4662	0	-1.40877	-1.50377	0	0	NA	-0.31748	NA	-0.329832	-0.753719	NA	1.6945	-0.00942613	1.64116	-0.0094581	-1.31759	0.0680739	-0.426125	-0.0332782	-0.0597236	-0.00494309	-0.390786	0.282338	0	-0.159134	-0.160207	1.65453	-0.465024
YDR242W	-0.826996	-0.443072	-1.15189	-1.21615	0.753845	1.32321	-1.06697	-1.20217	1.38321	-1.07444	-1.24818	0	0.011429	-0.200821	-0.417084	-1.74362	-0.311924	-2.45898	1.44445	-0.358792	1.29233	0	0.0870915	0.0671555	0	0	-0.857183	-0.883611	-0.736387	-0.818575	1.24973	NA	-1.04859	0.355422	-0.110668	0.148315	-0.40752	0.0680739	-0.174796	-0.0332782	-0.0597236	-0.156472	0.457696	0.990303	0	-0.447422	-0.299616	-0.457837	0.771746
YDR244W	0.0179171	0.017983	-0.641906	-0.718615	1.08185	0.147445	-0.079251	-0.166865	0.144545	-0.0320331	-0.1488	-3.69739	NA	NA	0.533464	-0.146028	0.612714	-0.0275354	-1.56017	0.258695	-1.58169	0	0.232888	0.333931	0	0	NA	-0.347158	NA	-0.360665	-2.19236	NA	0.394604	-0.190062	0.352375	-0.190703	-0.930253	0.0680739	0.807235	-0.0332782	-0.0597236	-0.298841	0.254591	-0.097865	0	0.0772305	0.077751	-0.964991	-0.550192
YDR245W	-5.95253	-5.47815	-3.27714	-2.88227	0.69133	0.787832	-3.99837	-4.17638	0.674967	-4.31883	-4.6327	0	-3.71115	-3.31796	0.398737	0.153595	0.380824	-0.379124	0.941398	-1.68993	1.82703	0	0.432373	0.478066	0	-2.73849	-2.51962	-3.23007	-2.3859	-2.71327	NA	NA	1.24655	-1.35282	1.20952	-1.38245	-1.33015	3.43767	-1.35717	-0.0332782	4.37475	0.45066	-3.14487	NA	0	-3.96162	-3.92129	0.0988515	-0.10198
YDR246W-A	0.45882	0.655192	-0.252464	-0.103855	-0.794445	-0.320318	0.0394264	-0.0296653	-0.268026	0.180899	0.0700922	NA	-0.00500922	-0.204938	-0.472499	-0.1311	-0.34007	-0.0839897	-0.778628	-0.507977	-0.746538	NA	-0.430143	-0.73632	NA	NA	0.0428211	0.192519	-0.14234	0.256566	NA	NA	0.373933	-0.313978	0.103313	-0.2126	-0.234569	NA	NA	NA	NA	NA	NA	NA	NA	-0.603042	-0.205814	0.496176	NA
YDR247W	0.178917	0.179577	-0.576576	-0.372241	0.534812	0.817528	-0.78957	-0.899645	0.801453	-0.751241	-0.887257	0	NA	NA	-0.361764	0.249425	-0.310083	0.369731	0.795412	1.32556	0.806386	0	0.374457	0.512686	0	0	NA	-0.0371994	NA	-0.0386469	-0.412707	NA	-2.04473	-0.827985	-2.0661	-0.830771	-0.711746	0.0680739	0.418841	-0.0332782	-0.0597236	1.73347	-0.121297	0.151234	0	-0.537477	-0.5411	-0.333666	-1.45166
YDR248C	-0.0676328	-0.0678824	-0.572262	-0.26717	0.794431	0.158285	-0.437023	-0.54972	0.155172	-0.394282	-0.534622	0	NA	NA	-1.34182	-0.239399	-1.32032	-0.121335	0.969873	-0.0864696	0.983253	0	-0.106782	-0.0598634	0	0	NA	-0.0878484	NA	-0.0912664	0.173407	NA	-1.64226	-0.33707	-1.66707	-0.338205	-0.233075	0.0680739	0.446634	-0.0332782	-0.0597236	0.2443	0.356192	-0.412516	0	-0.606213	-0.610299	0.472381	-0.397899
YDR249C	0.441456	0.443084	-0.145626	-0.0374422	-0.0440833	0.0308725	-1.23101	-1.04377	0.0302653	-1.19821	-1.0325	0	NA	NA	0.700407	0.662209	0.784798	0.784409	0.46288	0.526386	0.469266	0	-0.421326	-0.694656	0	0	NA	-0.525311	NA	-0.545749	-0.817658	NA	-0.69399	-0.583089	-0.72691	-0.585052	-0.303337	0.0680739	1.60071	-0.0332782	-0.0597236	0.161527	0.23128	0.151234	0	-0.570482	-0.574327	0.512274	0.390659
YDR251W	-0.252122	-0.253052	-1.11249	-0.708723	1.08984	0.365836	-1.30136	-1.50731	0.358643	-1.26944	-1.49963	0	NA	NA	-0.546079	-1.08092	-0.500074	-0.966716	0.464252	0.85537	0.470657	0	-0.0439515	0.0845465	0	0	NA	-0.697579	NA	-0.724719	1.05791	NA	0.150467	0.0200561	0.110326	0.0201233	-0.454422	0.0680739	-0.0911713	NA	-0.0597236	0.00606004	0.0843868	-0.294522	0	-1.00085	-1.00759	0.711852	1.19163
YDR252W	-0.436888	-0.438499	-0.641807	-0.174744	0.669991	0.294306	-0.634634	-0.752173	0.288519	-0.594366	-0.738642	0	NA	NA	-0.0609165	-0.481087	2.88642e-05	-0.364131	-0.551524	0.990779	-0.559132	0	0.47323	0.206806	0	0	NA	-0.377917	NA	-0.392621	0.620985	NA	-0.760083	0.0309308	-0.792438	0.0310343	-0.426529	0.0680739	1.61638	-0.399338	-0.0597236	0.159641	0.66857	-0.255191	0	-0.650332	-0.654716	0.839418	-0.0770826
YDR253C	-0.521024	-0.522945	-0.911841	-0.798944	1.50911	0.310957	0.099846	0.0128249	0.304843	0.149306	0.0322821	0	NA	NA	-1.22356	-0.699596	-1.19842	-0.583642	-0.752037	-0.528508	-0.762412	0	0.149247	0.201516	0	0	NA	-0.52558	NA	-0.546028	-0.721749	NA	0.75275	0.159211	0.707458	0.159746	-1.62351	0.0680739	6.66406	-0.0332782	4.37475	0.278862	-0.430233	0.111902	0	-1.56734	-1.5779	1.30128	0.265268
YDR254W	0.146441	0.146981	-0.452092	-0.00961939	-0.265434	0.380727	-0.400844	-0.447093	0.373242	-0.35765	-0.431199	0	NA	NA	-0.559973	0.290531	-0.514396	0.411026	-0.362243	0.148021	-0.367241	0	-1.46451	-1.21809	0	0	NA	-0.319914	NA	-0.33236	-0.455333	NA	-0.680103	0.0468823	-0.713142	0.0470397	-0.150927	0.0680739	2.07951	-0.0332782	-0.0597236	1.24581	0.73442	2.24891	0	-0.157038	-0.158097	0.275832	1.54446
YDR255C	-0.234253	-0.235117	-0.0247453	-0.0336689	-0.6631	0.780664	-0.045127	-0.117404	0.765315	0.00251822	-0.0989563	0	NA	NA	-0.320967	-0.206961	-0.26803	-0.0887476	-0.562382	0.371421	-0.570141	0	0.59486	0.386222	0	0	NA	-1.95651	NA	-2.03262	0.770178	NA	-1.2954	0.0427152	-1.32317	0.0428583	-0.556223	0.0680739	2.09544	0.332782	-0.0597236	-0.486071	0.446851	-1.0156	0	0.118484	0.119283	0.277069	1.07549
YDR256C	-0.214876	-0.215669	0.0420934	0.0175269	0.336363	-0.0841137	0.0206609	-0.00635731	-0.0824593	0.069129	0.0129514	0	NA	NA	-0.731728	-0.456646	-0.69144	-0.339578	-0.0509288	0.0879493	-0.051631	0	0.387973	0.434192	0	0	NA	-0.228036	NA	-0.236908	1.14316	NA	-0.245262	0.190726	-0.282019	0.191367	-0.413032	0.0680739	-0.403849	-0.0332782	-0.0597236	0.0775844	0.31011	-1.13359	0	-0.27029	-0.272112	-0.974198	0.372358
YDR257C	-0.0885796	-0.0889061	-1.28967	-0.682699	-0.814151	0.434486	-0.677821	-0.716253	0.425942	-0.638094	-0.702445	0	NA	NA	-1.12749	0.381755	-1.09939	0.502668	-0.173596	0.392751	-0.175991	0	-0.00250504	0.220786	0	0	NA	-0.62868	NA	-0.65314	0.514419	NA	-1.60554	-1.33245	-1.63067	-1.33693	-0.471333	0.0680739	1.5417	NA	-0.0597236	-1.22586	-0.641015	-0.386295	0	-3.17003	-3.1914	0.624267	-0.157853
YDR258C	0.537263	0.539245	-0.678141	-0.0664341	0.195425	0.53627	-0.253854	-0.406601	0.525726	-0.208821	-0.390393	0	NA	NA	-0.868055	-0.127516	-0.831965	-0.00893821	0.349599	0.800921	0.354423	0	-0.222357	-0.105234	0	0	NA	-0.214912	NA	-0.223273	0.418509	NA	-2.05826	-0.570437	-2.07952	-0.572356	-0.464217	0.0680739	1.94749	-0.0332782	-0.0597236	0.333629	1.3277	0.177455	0	-0.406394	-0.409134	0.0613131	0.783516
YDR259C	0.611623	0.613878	0.383881	0.43835	0.0506698	-0.936875	-0.192586	-0.128447	-0.918453	-0.146786	-0.110085	0	NA	NA	-1.60634	0.0474163	-1.59299	0.166797	0.924878	0.0988574	0.937638	0	-0.510895	-0.620693	0	0	NA	-0.239065	NA	-0.248366	0.3226	NA	-0.0444641	-0.789972	-0.0829387	-0.792631	-0.718317	0.0680739	-0.0579983	-0.0332782	-0.0597236	0.151197	1.07569	0.0594606	0	-0.773944	-0.779161	0.366079	1.09314
YDR260C	0.103783	0.104166	-6.1245	-7.53211	0.435004	0.275259	-5.52612	-5.58718	0.269846	-5.54706	-5.6111	0	NA	NA	0.37171	-0.0686329	0.445979	0.0502151	-2.41793	-0.342785	-2.45129	0	1.12994	1.22969	0	0	NA	0.392278	NA	0.407541	-0.43402	NA	0.99659	0.68545	0.949213	0.687755	-0.673735	0.0680739	-0.0579983	-0.0332782	-0.0597236	1.86913	0.962527	-0.373185	0	-0.0636421	-0.0640716	1.00994	1.48568
YDR261C	-0.216983	-0.217783	0.898997	1.17279	0.42581	-0.171013	-0.487482	-0.305187	-0.16765	-0.445373	-0.288194	0	NA	NA	0.210284	0.277664	0.279582	0.3981	-1.70003	0.0974825	-1.72349	0	0.37224	0.381131	0	0	NA	0.108046	NA	0.112249	0.386539	NA	-0.109699	0.460769	-0.147616	0.462319	-0.162475	0.0680739	0.333181	-0.0332782	-0.0597236	-0.145171	-0.72416	0.269228	0	0.47358	0.476773	0.192727	0.68535
YDR262W	0.751703	0.754475	-0.420007	0.280772	0.494911	-0.115702	-0.896393	-0.86328	-0.113427	-0.859401	-0.850611	0	NA	NA	-0.400785	0.276628	-0.350306	0.397059	-0.611759	0.264507	-0.620199	0	-0.043815	-0.284846	0	0	NA	-0.230101	NA	-0.239053	-0.0716951	NA	-1.68899	-0.59196	-1.7134	-0.593952	-0.654495	0.0680739	1.2152	-1.49752	-0.0597236	0.203223	-0.0827415	-1.13359	0	-0.263269	-0.265043	0.47792	0.941887
YDR263C	0.0957877	0.0961411	-0.0483691	0.0640321	0.560229	0.166081	0.0420264	0.148519	0.162816	0.090762	0.169027	0	NA	NA	-0.0571442	0.307471	0.00391754	0.428043	-1.60787	-0.043282	-1.63005	0	-1.16294	-1.22173	0	0	NA	0.0428009	NA	0.0444664	0.706238	NA	0.731377	0.70986	0.686267	0.712248	-0.200438	0.0680739	1.16974	-0.0332782	-0.0597236	0.185018	0.386929	-0.989376	0	0.216524	0.217983	0.302027	0.98806
YDR264C	-0.0797274	-0.0800215	0.618116	0.854664	-0.704533	0.00298711	0.40876	0.528902	0.00292845	0.462085	0.552357	0	NA	NA	-0.717331	0.41641	-0.6766	0.537483	0.330658	-0.545908	0.33522	-8.39922	-2.39113	-2.29704	0	0	NA	-0.00654952	NA	-0.00680407	NA	NA	-0.296692	0.134779	-0.333009	0.135231	0.0355841	7.93047	4.64346	0.698841	-0.0597236	1.2689	0.35669	NA	0	0.122001	0.122823	0.104961	0.121318
YDR265W	0.230172	0.231021	-0.272356	0.437907	0.538277	-0.327715	0.0537925	-0.0194836	-0.321272	0.102675	-0.000277094	0	NA	NA	0.499543	0.0539301	0.577748	0.173341	-1.11225	-0.067784	-1.12759	0	-0.305678	-0.172573	0	0	NA	-0.353804	NA	-0.367568	-0.807002	NA	-1.31471	-0.292231	-1.34233	-0.293215	-1.60347	0.0680739	1.13952	-2.5957	-0.0597236	0.231498	1.47147	1.68516	0	-0.341023	-0.343322	1.32032	-0.000257365
YDR266C	-0.389685	-0.391122	-0.829639	-0.173853	0.790296	-0.291831	-0.786258	-0.796976	-0.286093	-0.747888	-0.783794	0	NA	NA	-0.884834	-1.92284	-0.849262	-1.81249	-0.622191	0.329742	-0.630774	0	-0.888807	-0.894963	0	0	NA	0.106799	NA	0.110954	-0.476647	NA	0.0862066	0.0980711	0.0466148	0.0984005	-0.412526	0.0680739	0.442465	-0.0332782	-0.0597236	-0.171239	0.271422	2.09158	0	-1.62735	-1.63832	0.677559	1.60014
YDR268W	-0.202418	-0.339798	0.250497	-0.221922	0.742628	0.526962	0.835245	0.727718	0.517315	0.992616	0.793249	0	0.571867	0.525713	0.496014	-0.870368	0.484794	-0.49343	-0.759805	1.76785	0.304996	0	0.321944	0.383154	0	0	0.512341	0.586909	0.668289	0.59992	NA	NA	-1.57161	0.408812	-1.61836	0.35815	0.196532	0.0680739	NA	-1.49752	-0.0597236	-2.11445	0.0684193	NA	0	0.717466	0.699644	-1.27857	-0.217153
YDR270W	-0.01358	-0.0136298	0.679482	1.10385	0.437253	-0.0366341	0.567494	0.52337	-0.0359138	0.622806	0.546783	-1.84869	NA	NA	-0.405922	-0.159577	-0.355601	-0.0411467	2.19438	0.906873	2.22465	0	-0.642956	-0.548862	0	0	NA	0.160198	NA	0.16643	0.471792	NA	-0.266473	-0.225576	-0.303049	-0.226336	-0.172828	0.0680739	0.890663	-0.0332782	-0.0597236	-0.200483	-1.05868	1.6065	0	-0.706751	-0.711515	1.26319	0.705332
YDR272W	-0.276448	-0.277468	0.470419	0.423333	0.63888	-0.127182	0.529402	0.636973	-0.12468	0.584237	0.661266	0	NA	NA	-1.9014	-0.519661	-1.89714	-0.402882	-0.131227	-0.561397	-0.133038	0	0.809301	0.921335	0	0	NA	0.251233	NA	0.261008	0.546389	NA	-1.6672	-0.470336	-1.6918	-0.471919	-0.985351	0.0680739	-0.0670287	-0.0332782	-0.0597236	0.0679828	0.271668	-1.55313	0	-0.127074	-0.127931	0.344977	0.355674
YDR273W	-0.281514	-0.282552	0.214088	0.553503	-0.84447	0.750448	-0.290191	0.376474	0.735693	-0.245613	0.398748	0	NA	NA	-2.11489	-0.332008	-2.11719	-0.214368	1.48964	-0.34567	1.51019	0	-0.7623	-0.846555	0	0	NA	-0.937274	NA	-0.97374	-0.52993	NA	1.20466	0.36964	1.15551	0.370883	-0.623791	0.0680739	1.25576	-1.13146	-0.0597236	0.181729	-0.157235	0.714984	0	0.0226698	0.0228229	0.646937	0.401782
YDR274C	-0.518954	-0.520868	-0.968971	-0.942357	1.1649	0.257659	-0.33853	-0.475696	0.252592	-0.294557	-0.460024	0	NA	NA	0.729036	-0.334233	0.814309	-0.216603	-0.239029	1.28606	-0.242327	0	0.828783	0.925101	0	0	NA	-0.500111	NA	-0.519569	1.51614	NA	1.68598	0.163507	1.6327	0.164057	-0.294708	0.0680739	2.314	-0.0332782	-0.0597236	0.00329013	0.303795	-1.80223	0	-1.03959	-1.04659	-0.110133	NA
YDR275W	0.89686	0.900168	-0.234275	-0.282433	0.223316	-0.648363	-0.396694	-0.610517	-0.635614	-0.353448	-0.59589	0	NA	NA	0.239049	0.315694	0.309233	0.436305	0.231981	0.307145	0.235182	0	0.0635722	0.140191	0	0	NA	-0.187124	NA	-0.194404	0.855431	NA	-1.30911	-1.04659	-1.33677	-1.05011	-0.296427	0.0680739	1.44508	-0.0332782	-0.0597236	-0.0185162	0.428323	1.16074	0	0.0121721	0.0122541	-0.525246	0.295856
YDR276C	-0.743176	-0.745917	-0.177518	0.216955	-0.98419	2.29381	-0.796367	-0.840012	2.24871	-0.758123	-0.827162	0	NA	NA	-4.14525	-3.77862	-4.21009	-3.67679	0.582533	-0.248132	0.59057	0	-0.976652	-0.820577	0	0	NA	-2.63043	NA	-2.73277	1.17513	NA	0.408001	-0.0114163	0.365658	-0.0114549	-1.00492	0.0680739	1.57464	-0.0332782	-0.0597236	1.24109	-2.78495	-1.74978	0	-4.27068	-4.29947	1.99702	0.0492781
YDR277C	0.885858	0.889125	0.356681	0.101192	-0.417878	-0.403289	0.407438	0.289158	-0.39536	0.460746	0.310756	0	NA	NA	-0.533698	0.643572	-0.487312	0.765687	0.297476	1.20533	0.30158	0	0.0821773	-0.285954	0	0	NA	-0.521041	NA	-0.541313	-0.540586	NA	-1.75788	-1.0168	-1.78171	-1.02022	-0.694877	0.0680739	0.441531	-0.0332782	-0.0597236	0.267128	0.120804	-0.661615	0	0.072432	0.0729202	0.356717	0.657025
YDR278C	-0.0910759	-0.0914118	-0.191295	0.0424532	0.141766	0.399825	-0.133317	-0.201224	0.391964	-0.0867758	-0.183425	0	NA	NA	-0.314064	-0.191839	-0.260914	-0.0735569	1.23462	1.14715	1.25165	0	-0.0272157	0.0108803	0	0	NA	0.138575	NA	0.143966	-0.785689	NA	1.16293	0.372785	1.11413	0.374038	-0.446886	0.0680739	0.165736	-0.0332782	-0.0597236	0.224471	1.89126	-0.569842	0	-0.725988	-0.730883	0.121662	NA
YDR279W	-0.17175	-0.172383	-0.19968	-0.2476	-0.716685	-0.2404	-0.449234	-0.40418	-0.235673	-0.406646	-0.387954	0	NA	NA	0.154006	0.0103078	0.221571	0.129517	0.000656201	0.756372	0.000664767	0	0.439113	0.287975	0	0	NA	0.0124283	NA	0.0129113	-0.775032	NA	0.432649	-0.264626	0.390095	-0.265516	-0.188201	0.0680739	0.295745	0.698841	-0.0597236	0.834467	0.39439	0.0201292	0	-0.527572	-0.531128	-0.222629	1.06294
YDR281C	-0.0507934	-0.0509807	-0.457533	-0.695741	0.257263	-0.267933	-0.601147	-0.650229	-0.262664	-0.56046	-0.635909	0	NA	NA	0.0033137	-0.689534	0.0662373	-0.573534	0.367086	1.18355	0.372151	NA	-0.398514	-0.389417	0	NA	NA	0.239455	NA	0.248771	-0.37008	NA	0.297134	-0.522214	0.255739	-0.523971	0.0857534	NA	NA	-0.765398	-0.0597236	0.0974993	0.386379	-0.582952	NA	-0.209029	-0.210438	-1.19758	0.779959
YDR282C	-0.108564	-0.108964	0.300584	0.264286	0.426607	0.58105	0.175297	0.0432769	0.569625	0.2257	0.0629697	0	NA	NA	-0.244474	-0.211935	-0.18918	-0.0937437	0.659061	0.467394	0.668154	0	-0.144738	-0.0596265	0	0	NA	0.0781708	NA	0.081212	0.823461	NA	-1.08974	-0.967594	-1.11928	-0.97085	0.31655	0.0680739	0.000892923	-0.0332782	-0.0597236	0.161848	1.07232	0.125013	0	0.6358	0.640086	0.0317551	-0.432432
YDR283C	-0.0538	-0.0564292	-0.892068	-0.0587649	0.76823	0.144646	-1.3656	-1.18231	0.133886	-1.27206	-1.24045	0	-0.920488	-0.504875	-1.04339	-0.805305	-0.775791	-0.66223	-0.0718603	-0.387433	-0.239888	0	0.243158	-0.249807	0	0	-0.488906	-0.845562	-0.533446	-1.16835	NA	NA	0.39503	-0.463147	0.827343	-0.352134	-0.292521	0.0680739	0.202721	-0.0332782	-0.0597236	-0.146875	-0.0139826	NA	0	-1.1005	-1.08271	1.08217	0.172017
YDR284C	0.183549	0.184226	0.191196	0.230395	0.502807	0.470115	-0.211362	-0.353661	0.460872	-0.165798	-0.337044	0	NA	NA	-0.258153	0.269269	-0.203281	0.389667	0.189662	1.12339	0.192279	0	0.614439	0.676569	0	0	NA	-0.350367	NA	-0.363999	-0.913568	NA	-0.0784504	-0.659401	-0.116634	-0.66162	-0.43525	0.0680739	0.17959	-0.0332782	-0.0597236	0.000159267	0.143535	1.16074	0	0.0702046	0.070678	0.154012	0.235909
YDR285W	-0.111834	-0.112246	0.0517144	-0.361446	0.504559	0.157128	-0.357222	-0.520811	0.154039	-0.313482	-0.505488	0	NA	NA	-0.050114	0.204551	0.0111644	0.324651	-0.41361	0.4646	-0.419315	0	0.202581	0.306739	0	0	NA	-0.133404	NA	-0.138594	-0.711092	NA	-0.313682	-0.284063	-0.349853	-0.285019	-0.0279371	0.0680739	0.277076	-0.0332782	-0.0597236	0.107284	0.0909016	1.64583	0	0.25022	0.251907	-0.232805	0.251106
YDR286C	0.704413	0.707011	-0.636938	-0.236573	0.956881	-0.248655	-0.214504	-0.431958	-0.243766	-0.168978	-0.415947	0	NA	NA	-0.395704	-0.993007	-0.345068	-0.8784	0.881688	0.634208	0.893852	0	0.608412	0.680483	0	0	NA	-0.184484	NA	-0.191662	0.727551	NA	-0.144496	-0.0823668	-0.182115	-0.0826449	-0.289383	0.0680739	0.00998295	-0.0332782	-0.0597236	-0.0774966	-0.298629	-1.93333	0	-0.333557	-0.335806	-0.58245	0.862734
YDR287W	0.225837	0.22667	-0.202132	0.189306	-0.689253	1.07676	-1.14517	-0.603356	1.05558	-1.11129	-0.588673	0	NA	NA	-2.1973	1.49671	-2.20214	1.62274	-0.820207	-1.49631	-0.831523	0	-1.35151	-1.39327	0	0	NA	-1.45367	NA	-1.51023	-0.711092	NA	0.137602	-0.306786	0.09757	-0.307819	-1.48085	0.0680739	0.802346	-0.0332782	-0.0597236	0.19408	-1.60105	0.33478	0	-0.654473	-0.658884	1.94732	1.32821
YDR289C	-0.369579	-0.370942	0.347458	0.843636	-0.964902	0.0879429	-0.694532	-0.548571	0.0862138	-0.655014	-0.533464	-1.84869	NA	NA	-0.141982	-1.00279	-0.0835327	-0.888223	-1.70725	0.621998	-1.7308	0	1.18495	0.795841	0	0	NA	0.0578086	NA	0.0600572	-0.455333	NA	-0.0871755	-0.34205	-0.125284	-0.343202	0.642886	0.0680739	0.305092	-0.0332782	-0.0597236	0.500012	0.895881	-3.36237	0	-1.28536	-1.29403	-0.271258	0.824774
YDR291W	-0.176305	-0.176956	0.191733	0.358611	0.157221	0.0108159	0.124393	0.0991079	0.0106031	0.17416	0.119233	0	NA	NA	-1.86875	-0.380517	-1.86348	-0.2631	0.0292121	-0.567291	0.0296146	0	0.577717	0.604016	0	0	NA	-0.0579844	NA	-0.0602406	1.6973	NA	-1.27106	0.452253	-1.29905	0.453775	-0.041957	0.0680739	1.2456	-0.0332782	-0.0597236	0.179224	-0.355125	-1.00249	0	-0.125905	-0.126754	-0.236466	-0.756223
YDR293C	-1.79807	-1.8047	-1.33461	-2.01515	-0.461942	1.09006	-1.83286	-1.93565	1.06862	-1.80759	-1.93129	0	NA	NA	-2.14795	-2.351	-2.15127	-2.24262	2.28516	0.432303	2.31669	0	-0.0361637	-0.0632522	0	-2.73849	NA	-3.76332	NA	-3.90973	NA	NA	-0.329526	-0.845862	-0.365563	-0.848708	-1.42025	0.0680739	2.76462	2.52914	-0.0597236	-0.289966	-0.357954	NA	0	-0.395295	-0.39796	0.963934	-0.247029
YDR294C	0.075909	0.0761892	-0.115657	0.331494	-0.632217	-0.418012	0.206759	0.161936	-0.409793	0.257556	0.182548	0	NA	NA	-1.14238	-0.114703	-1.11474	0.00393311	-1.3833	0.238736	-1.40239	0	-0.543443	-0.760406	0	0	NA	0.0804389	NA	0.0835679	-0.913568	NA	-1.13377	0.06335	-1.16293	0.0635626	-0.700143	0.0680739	0.714697	-1.49752	-0.0597236	-0.206261	0.879102	0.0594606	0	0.775773	0.781003	0.773175	0.0858154
YDR295C	-0.0294974	-0.0296062	0.540549	0.0201661	0.462521	1.40506	1.10032	1.00644	1.37743	1.1623	1.0336	0	NA	NA	0.887509	-1.75464	0.977662	-1.64353	2.25136	1.17032	2.28242	0	0.717043	0.554648	0	0	NA	0.715028	NA	0.742847	NA	NA	-0.20622	-0.237724	-0.243312	-0.238524	0.509034	0.0680739	1.00947	-0.0332782	-0.0597236	-1.57981	-0.0139826	NA	0	0.22424	0.225752	-1.19764	-0.714577
YDR296W	1.42742	1.56234	-3.27843	-2.90711	-1.54694	-1.33343	-3.49766	-3.74051	-1.12939	-3.34914	-3.63168	-3.69739	1.00798	0.710353	-1.79216	-0.380823	-2.43695	-0.188493	-1.58892	-0.566314	-1.20927	NA	-1.85325	-1.65717	0	NA	-4.29364	-3.62136	-4.36803	-2.96254	NA	NA	0.475337	-2.58713	0.303977	-2.5184	-0.662339	NA	NA	0.698841	-4.4942	-1.90832	-1.911	NA	NA	0.190545	0.443544	1.16294	-0.360845
YDR297W	-2.7385	-2.7486	-0.270745	-0.014981	-0.030295	0.152722	-1.88235	-1.85277	0.149719	-1.8577	-1.84777	0	NA	NA	-0.540892	-0.809521	-0.494727	-0.694071	-0.919525	0.913775	-0.932211	0	-0.127614	-0.160633	0	0	NA	0.106597	NA	0.110744	-1.91529	NA	1.85995	0.968856	1.80519	0.972115	-0.11374	0.0680739	-0.250407	-0.0332782	-0.0597236	-0.182606	-2.19445	1.34429	0	-0.953269	-0.959695	-0.418732	0.199243
YDR298C	0.0307219	0.030835	-1.14626	-0.472225	-0.66436	1.66646	-1.22082	-1.30452	1.63369	-1.18789	-1.29527	-1.84869	NA	NA	1.27705	-1.20669	1.3792	-1.09306	2.13134	2.66758	2.16075	0	-0.864739	-0.687102	0	0	NA	1.75505	NA	1.82333	NA	NA	-0.445638	-0.43535	-0.480682	-0.436816	0.497096	0.0680739	NA	-0.0332782	-4.4942	-1.05106	-0.248841	NA	0	1.17931	1.18726	0.108214	-0.015713
YDR300C	0.410298	0.408233	0.269329	-0.0641079	0.725081	0.351488	0.622886	0.521449	0.488034	0.821651	0.639314	0	-0.0312187	0.157533	0.800986	-0.199849	0.522511	0.0202094	1.13621	0.765794	0.332022	NA	-0.354861	-0.312056	0	NA	0.891216	0.560238	0.779523	0.59162	NA	NA	-1.7253	0.404969	-2.76608	0.485275	0.471734	5.90871	0.89689	-0.0332782	4.37475	0.696412	-0.747455	NA	NA	0.598161	0.576856	-2.0343	-0.297729
YDR304C	-0.293361	-0.294442	-0.0658752	0.31388	-0.155567	-0.725888	-0.145852	-0.224945	-0.711615	-0.0994675	-0.20733	0	NA	NA	0.159895	-0.498912	0.22764	-0.382038	0.508687	0.330038	0.515705	0	-0.0290172	-0.0125769	0	0	NA	0.151528	NA	0.157423	-0.572556	NA	-0.285262	0.0777569	-0.321678	0.0780176	-0.0654344	0.0680739	0.812126	-0.0332782	-0.0597236	0.0714483	-0.0832926	0.872309	0	0.308939	0.311022	-0.0187286	-0.310533
YDR305C	0.700839	0.703423	-0.79344	-0.446749	0.496236	-0.202838	-0.695891	-0.841967	-0.19885	-0.65639	-0.829133	0	NA	NA	-0.221732	-0.411276	-0.16574	-0.294	-0.547251	0.368375	-0.5548	0	-0.264135	-0.231983	0	0	NA	-0.307517	NA	-0.319482	-0.0823518	NA	-0.754315	-0.41708	-0.78672	-0.418484	-0.475495	0.0680739	3.04533	-1.49752	-0.0597236	0.147742	-1.21409	-0.150307	0	-0.0497727	-0.0501084	-0.443789	0.691558
YDR306C	-0.333243	-0.334472	0.420011	0.637569	-0.841533	0.16599	0.00675475	0.247656	0.162726	0.0550488	0.268932	0	NA	NA	-1.6952	-0.230127	-1.68458	-0.11202	-0.00406283	-1.60796	-0.00411944	0	-1.15916	-1.37023	0	0	NA	-0.460539	NA	-0.478456	-0.178261	NA	-0.13194	-0.35992	-0.169666	-0.361131	-0.339023	0.0680739	0.522307	-3.69388	-0.0597236	-0.121387	-0.0521393	0.806757	0	-0.877603	-0.883518	2.07345	0.617255
YDR307W	1.07448	1.07844	-0.19985	-0.18482	-0.297705	-0.802351	-0.44993	-0.59315	-0.786574	-0.407351	-0.578388	0	NA	NA	-0.379318	-0.105986	-0.328178	0.0126905	0.435638	0.624917	0.441648	0	-0.854524	-0.72774	0	0	NA	-0.58346	NA	-0.60616	0.205377	NA	-1.85858	-2.80192	-1.88154	-2.81135	-0.889847	0.0680739	0.608477	-0.0332782	-0.0597236	0.0532606	-2.0216	0.675652	0	-0.605351	-0.609432	0.668611	-0.229698
YDR309C	0.294876	0.295963	-0.423791	-0.0918037	0.31977	0.755686	-0.95009	-0.983249	0.740827	-0.91377	-0.97151	0	NA	NA	-1.66028	-0.448666	-1.64859	-0.331562	0.372947	-0.0782018	0.378092	0	0.702896	0.752294	0	0	NA	0.0123587	NA	0.0128394	-1.09473	NA	-1.23481	0.0629112	-1.2631	0.0631223	-0.329361	0.0680739	1.271	-0.0332782	-0.0597236	-0.392697	-0.306805	-0.53051	0	-0.231408	-0.232968	0.448981	-0.0113802
YDR310C	-1.6781	-1.68429	-0.274558	0.21567	-0.0590918	1.25571	0.601669	0.477923	1.23102	0.657408	0.500982	0	NA	NA	-5.38739	-1.91708	-5.49047	-1.80671	1.09255	0.178893	1.10763	0	0.0518145	0.0580096	0	0	NA	0.139468	NA	0.144894	-1.43574	NA	-0.753554	-0.251909	-0.785965	-0.252757	-0.22718	0.0680739	1.31174	-0.0332782	-0.0597236	0.624161	-1.02348	-0.00609173	0	-0.569345	-0.573183	1.6412	-4.88429
YDR312W	-0.0165959	-0.0166567	0.658133	0.944755	-0.216098	-0.30462	0.260374	0.280205	-0.29863	0.311842	0.301733	0	NA	NA	-1.10707	-0.25064	-1.07834	-0.132627	0.9947	0.598194	1.00842	0	0.0423412	0.0553521	0	0	NA	0.189591	NA	0.196968	1.44154	NA	-1.81532	-0.451814	-1.83865	-0.453335	-0.146635	0.0680739	2.85078	-0.0332782	-0.0597236	0.266072	-0.244248	1.17385	0	0.139382	0.140322	0.547199	0.248907
YDR313C	-0.0552819	-0.055486	0.333975	0.50851	0.0906176	0.316328	0.196118	0.270588	0.310108	0.246783	0.292042	0	NA	NA	-0.349585	0.570275	-0.297529	0.692053	0.928925	1.13558	0.941741	0	0.0162499	0.0389946	0	0	NA	0.399862	NA	0.415419	-0.849628	NA	-1.01025	0.127742	-1.04047	0.128171	-0.0605516	0.0680739	0.729259	-0.0332782	-0.0597236	0.347287	1.52258	-0.438737	0	-0.140011	-0.140954	0.0829344	-0.492961
YDR314C	0.152073	0.152633	0.380056	0.637301	-0.00594715	-0.482152	-0.36606	-0.213482	-0.472671	-0.322431	-0.195779	0	NA	NA	-0.619373	-0.0417692	-0.575625	0.0772017	0.403592	0.228222	0.40916	0	-0.409762	-0.489935	0	0	NA	-0.332244	NA	-0.34517	0.365226	NA	-0.598517	-0.294452	-0.632253	-0.295444	-0.000287347	0.0680739	0.527076	-0.0332782	-0.0597236	0.142483	1.7328	-0.150307	0	-0.0999965	-0.100671	0.552192	0.875602
YDR315C	-0.440467	-0.297262	-0.020373	0.0581922	-0.175901	0.14761	-0.0131893	-0.218735	-0.0483826	-0.055592	-0.296908	0	-0.579734	-0.602678	0.1673	-0.467609	0.569098	-0.3365	-1.67316	-0.648835	-0.544765	0	-0.280113	-0.224934	0	0	-0.136366	0.0112455	0.0696893	0.260359	0.898057	NA	0.131054	0.180199	-0.749996	0.363999	0.190608	0.0680739	0.286406	NA	-0.0597236	-0.312971	0.368018	-2.51019	0	0.458211	0.365569	0.420417	-0.0898868
YDR316W	0.768843	0.771679	0.794856	1.00977	0.23106	-0.312265	-0.317834	-0.286372	-0.306125	-0.273601	-0.269233	0	NA	NA	0.445322	-0.135673	0.521858	-0.0171328	-0.494045	1.27167	-0.500861	0	-1.05726	-1.12538	0	0	NA	0.0916055	NA	0.0951698	-0.242201	NA	-2.21259	-0.63403	-2.23252	-0.636164	-0.107384	0.0680739	0.124282	-0.0332782	-0.0597236	-0.0260778	0.0977982	-1.02871	0	-0.0973204	-0.0979766	-0.798071	0.435474
YDR317W	0.664295	0.666745	-0.320294	-0.0839857	0.113585	-0.778619	-0.911261	-0.816405	-0.763309	-0.874456	-0.803372	0	NA	NA	-0.174615	-0.531706	-0.11717	-0.414982	-1.14083	-0.427304	-1.15657	0	-0.640934	-0.692339	0	0	NA	-0.652271	NA	-0.677648	-0.231544	NA	-1.56659	-1.09904	-1.59205	-1.10274	-0.304432	0.0680739	2.90498	-0.0332782	-0.0597236	0.0748111	1.34642	-0.936935	0	-0.309691	-0.311779	0.184115	1.29782
YDR318W	-0.00291135	-0.0713133	-1.04783	-0.471091	0.198903	0.892903	-0.193785	-0.241757	0.724709	-0.435976	-0.539696	0	-0.0769083	-0.156836	-0.147012	0.608317	0.182638	0.87245	-0.0347178	-0.0811357	-0.199684	0	-1.79108	-1.39143	0	0	-1.16682	-1.47612	-1.07213	-1.26094	-0.380737	NA	0.214905	-0.681836	0.0928696	-0.237194	0.135274	0.0680739	2.09544	-0.0332782	2.89659	1.14433	0.105618	0.0856815	0	-9.35814e-05	-0.193124	-0.0106846	1.47947
YDR319C	-0.397517	-0.398983	-0.734617	-0.582799	1.1036	-0.19071	0.0358235	-0.0794096	-0.186961	0.084482	-0.060667	0	NA	NA	-0.569924	-0.733687	-0.524654	-0.617889	-1.06131	-0.263141	-1.07595	0	-0.0359998	-0.0587578	0	0	NA	-0.842484	NA	-0.875262	0.25866	NA	-1.24049	-0.49168	-1.26874	-0.493335	-1.02708	0.0680739	0.356644	-1.13146	-0.0597236	-0.0522875	-0.437696	0.531437	0	-0.602632	-0.606695	0.357959	-0.493672
YDR320C	0.372004	0.373376	-1.73126	-1.23998	1.02171	-1.53214	-4.0549	-4.21711	-1.50201	-4.05743	-4.23042	0	NA	NA	-0.357635	0.258388	-0.305827	0.378736	-1.21851	-2.17264	-1.23532	0	-0.0194579	-0.127364	0	0	NA	-0.136732	NA	-0.142052	NA	NA	-0.207657	-0.113784	-0.244736	-0.114167	-1.70754	0.0680739	0.211987	-0.0332782	-0.0597236	0.626164	2.85382	NA	0	-0.0899101	-0.090516	0.677324	0.842557
YDR321W	-0.437541	-0.439155	-1.0513	-0.909346	0.268409	0.628243	-1.34243	-1.35245	0.61589	-1.31102	-1.34357	0	NA	NA	-1.48404	-0.993288	-1.46692	-0.878682	0.398647	-0.612313	0.404147	0	0.0831263	0.00637496	0	0	NA	-1.1539	NA	-1.1988	-0.178261	NA	0.581444	-0.462103	0.537617	-0.463659	-0.846762	0.0680739	1.00449	0.698841	-0.0597236	0.206938	0.031742	-0.163417	0	-1.23214	-1.24044	-0.379342	0.821799
YDR322C-A	-0.00974737	-0.136209	-0.068019	-0.0747315	0.640237	0.809156	0.41054	0.37817	0.886455	0.432194	0.23799	NA	0.000725782	0.215939	0.576378	0.478394	0.53153	0.4769	0.836585	0.390738	0.814038	NA	-0.504784	-0.569262	NA	NA	-0.735335	0.157507	-0.70783	-0.0132938	NA	NA	-0.329442	-0.0187612	0.256246	-0.0259339	0.0484149	NA	NA	NA	NA	NA	NA	NA	NA	1.25901	1.34677	0.0487375	NA
[truncated: 3,613 more rows]
[truncated: 103 more columns]
