# Supplementary material for: Predicting natural variation in the yeast phenotypic landscape with machine learning
Source: Mol Syst Biol. 2025 Sep 1;21(11):1466–89. doi: 10.1038/s44320-025-00136-y (PMC12583546; doi:10.1038/s44320-025-00136-y)
Supplement: Supplementary file 6 — Dataset EV4 [file 44320_2025_136_MOESM6_ESM.xlsx]

## Sheet: Legend
List of all GWAS hits extracted from the entire phenome set.
All GWAS Hits. All GWAS hits obtained after running genome-wide association studies for the 223 phenotypes
Phenotype	Name of the phenotype
GWAS_markers	Name of the marker. Presence/absence of genes starts with 'PA', copy number variations with 'CN', loss of function with 'LOF' and SNPs are named as 'c' followed by chromosome number + 'p' followed by position.
Chromosome	Chromose number. Loss-of-function, presence/absence of genes and copy number variations are given dummy positions for ease of representation.
Position	Position of the marker on the chromosome.
Pvalue	Association test significance P-value calculated using FastLMM
LD Filtered Hits. GWAS hit filtered for linkage disequilibrium. SNPs in linkage disequilibrium associated to the same phenotype were corrected by removing the SNP with a lower p-value.
Phenotype	Name of the phenotype
GWAS_markers	Name of the marker. Presence/absence of genes starts with 'PA', copy number variations with 'CN', loss of function with 'LOF' and SNPs are named as 'c' followed by chromosome number + 'p' followed by position.
Chromosome	Chromose number. Loss-of-function, presence/absence of genes and copy number variations are given dummy positions for ease of representation.
Position	Position of the marker on the chromosome.
Pvalue	Association test significance P-value calculated using FastLMM
Mutfunc predictions. The results from mutfunc analysis with the set of entire SNPs identified in the 1011 population and with considering just the GWAS snps. The number and fraction of deleterious SNPs predicted out of the total SNPs prediction reported in the mutfunc analysis.

## Sheet: EV4- All GWAS Hits
Phenotype	GWAS_markers	Chromosome	Position	Pvalue
Glucose_2_GT	PA4472.YHR211W_NumOfGenes_3	Presence/Absence	NA	3.01e-07
Maltose_2_GT	PA4187.YGR288W	Presence/Absence	NA	8.19e-09
Maltose_2_GT	PA1569.maker.YBL.9938	Presence/Absence	NA	1.68e-08
Maltose_2_GT	PA4188.YGR289C	Presence/Absence	NA	2.64e-08
Maltose_2_GT	PA373.augustus_masked.893.BGT_2	Presence/Absence	NA	7.48e-08
Maltose_2_GT	PA1496.maker.CHB_4.9987	Presence/Absence	NA	6.09e-07
Maltose_2_GT	PA204.augustus_masked.2970.AEE_3	Presence/Absence	NA	8.54e-07
Glucose_8_GT	PA4472.YHR211W_NumOfGenes_3	Presence/Absence	NA	2.28e-07
Maltose_8_GT	PA4187.YGR288W	Presence/Absence	NA	1.17e-11
Maltose_8_GT	PA4188.YGR289C	Presence/Absence	NA	4.55e-11
Maltose_8_GT	PA1496.maker.CHB_4.9987	Presence/Absence	NA	6.55e-10
Maltose_8_GT	PA1569.maker.YBL.9938	Presence/Absence	NA	5.11e-08
Maltose_8_GT	PA204.augustus_masked.2970.AEE_3	Presence/Absence	NA	2.67e-07
Maltose_8_GT	PA373.augustus_masked.893.BGT_2	Presence/Absence	NA	1.07e-05
Maltose_8_GT	PA4472.YHR211W_NumOfGenes_3	Presence/Absence	NA	1.19e-05
Maltose_32_GT	PA4187.YGR288W	Presence/Absence	NA	2.88e-23
Maltose_32_GT	PA4188.YGR289C	Presence/Absence	NA	1.62e-21
Maltose_32_GT	PA1496.maker.CHB_4.9987	Presence/Absence	NA	6.53e-20
Maltose_32_GT	PA204.augustus_masked.2970.AEE_3	Presence/Absence	NA	1.19e-05
Xylose_2_Yield	PA20.EC1118_1O4_6502g_NumOfGenes_2	Presence/Absence	NA	2.62e-05
Glycerol_2_Yield	PA675.snap_masked.749.BKQ_2	Presence/Absence	NA	4.75e-06
Maltose_8_Yield	PA1496.maker.CHB_4.9987	Presence/Absence	NA	2.2e-08
Maltose_32_Yield	PA1496.maker.CHB_4.9987	Presence/Absence	NA	2.95e-15
Maltose_32_Yield	PA204.augustus_masked.2970.AEE_3	Presence/Absence	NA	3.32e-06
Maltose_8_Yield	PA373.augustus_masked.893.BGT_2	Presence/Absence	NA	1.35e-06
Maltose_32_Yield	PA373.augustus_masked.893.BGT_2	Presence/Absence	NA	8.56e-06
Glycerol_0.5_Yield	PA675.snap_masked.749.BKQ_2	Presence/Absence	NA	5.63e-06
Fructose_32_Yield	PA2441.YCR097W.A	Presence/Absence	NA	4.57e-06
Maltose_8_Yield	PA4187.YGR288W	Presence/Absence	NA	3.55e-12
Maltose_32_Yield	PA4187.YGR288W	Presence/Absence	NA	1.54e-19
Maltose_8_Yield	PA4188.YGR289C	Presence/Absence	NA	4.88e-11
Maltose_32_Yield	PA4188.YGR289C	Presence/Absence	NA	5.37e-18
Xylose_0.5_Yield	PA4472.YHR211W_NumOfGenes_3	Presence/Absence	NA	2.73e-06
Glucose_0.5_Yield	PA4472.YHR211W_NumOfGenes_3	Presence/Absence	NA	7.75e-06
Sucrose_2_Yield	PA4472.YHR211W_NumOfGenes_3	Presence/Absence	NA	1.19e-07
Glucose_2_Yield	PA4472.YHR211W_NumOfGenes_3	Presence/Absence	NA	1.79e-06
Glycerol_2_Yield	PA4472.YHR211W_NumOfGenes_3	Presence/Absence	NA	2.69e-06
Arabinose_2_Yield	PA4472.YHR211W_NumOfGenes_3	Presence/Absence	NA	8.48e-07
Raffinose_2_Yield	PA4472.YHR211W_NumOfGenes_3	Presence/Absence	NA	8.4e-07
YPD_Yield	PA4472.YHR211W_NumOfGenes_3	Presence/Absence	NA	7.34e-06
Sporulation_24_hours	PA45.PUT_IRON_TRASP.R.14849.	Presence/Absence	NA	4.92e-05
Sporulation_24_hours	PA649.snap_masked.5079.CKG_4	Presence/Absence	NA	1.77e-05
Sporulation_24_hours	PA5460.YLL063C	Presence/Absence	NA	2.68e-06
Sporulation_72_hours	PA649.snap_masked.5079.CKG_4	Presence/Absence	NA	1.01e-05
CLS_SDCday21	PA532.maker.934.BDN_5	Presence/Absence	NA	1.06e-06
CLS_CRday7	PA560.snap_masked.10934.AEN_3	Presence/Absence	NA	6.74e-19
CLS_CRday21	PA560.snap_masked.10934.AEN_3	Presence/Absence	NA	6.62e-16
CLS_CRday35	PA560.snap_masked.10934.AEN_3	Presence/Absence	NA	8.75e-12
CLS_CRday7	PA4654.YIL172C_NumOfGenes_6	Presence/Absence	NA	9.99e-09
CLS_CRday7	PA6953.YOL155W.A	Presence/Absence	NA	1.18e-08
CLS_CRday21	PA6953.YOL155W.A	Presence/Absence	NA	5e-06
CLS_CRday7	PA6954.YOL156W_NumOfGenes_4	Presence/Absence	NA	6.01e-08
Citrulline_GT	5060_YJR152W_DAL5	Loss of function	NA	5.16e-12
Maltose_32_GT	4188_YGR289C_MAL11	Loss of function	NA	1.28e-05
Raffinose_2_GT	4646_YIL162W_SUC2	Loss of function	NA	3.09e-09
Sucrose_2_GT	4646_YIL162W_SUC2	Loss of function	NA	2.14e-07
Raffinose_8_GT	4646_YIL162W_SUC2	Loss of function	NA	7.97e-14
Sucrose_32_GT	4646_YIL162W_SUC2	Loss of function	NA	1.05e-07
Maltose_2_GT	4189_YGR290W_YGR290W	Loss of function	NA	9.99e-09
Maltose_8_GT	4189_YGR290W_YGR290W	Loss of function	NA	7.82e-12
Maltose_32_GT	4189_YGR290W_YGR290W	Loss of function	NA	3e-22
Maltose_8_GT	7678_YPR053C_YPR053C	Loss of function	NA	1.51e-05
Glucose_2_GT	6951_YOL154W_ZPS1	Loss of function	NA	3e-06
Maltose_8_Yield	4188_YGR289C_MAL11	Loss of function	NA	2e-07
Maltose_32_Yield	4188_YGR289C_MAL11	Loss of function	NA	8.45e-10
Maltose_8_Yield	4189_YGR290W_YGR290W	Loss of function	NA	1.08e-12
Maltose_32_Yield	4189_YGR290W_YGR290W	Loss of function	NA	5.68e-21
Maltose_0.5_Yield	5356_YKR064W_OAF3	Loss of function	NA	1.79e-05
Glucose_1_Yield	5356_YKR064W_OAF3	Loss of function	NA	3.79e-06
Sucrose_2_Yield	5356_YKR064W_OAF3	Loss of function	NA	4.69e-06
Arabinose_8_Yield	5356_YKR064W_OAF3	Loss of function	NA	4.87e-05
Citrulline_Yield	5356_YKR064W_OAF3	Loss of function	NA	1.17e-05
Sporulation_24_hours	2997_YDR307W_PMT7	Loss of function	NA	7.61e-05
Sporulation_24_hours	7620_YPL273W_SAM4	Loss of function	NA	1.09e-07
Sporulation_72_hours	7620_YPL273W_SAM4	Loss of function	NA	6.27e-06
CLS_SDCday7	7012_YOR043W_WHI2	Loss of function	NA	8.08e-10
CLS_CRday7	7012_YOR043W_WHI2	Loss of function	NA	1.21e-07
CLS_SDCday7	6168_YMR109W_MYO5	Loss of function	NA	1.15e-07
CLS_WATERday8	7012_YOR043W_WHI2	Loss of function	NA	2.21e-07
CLS_SDCday21	7012_YOR043W_WHI2	Loss of function	NA	3.13e-06
Arabinose_0.5_GT	CN4185.YGR286C_NumOfGenes_2	Copy Number	NA	7.54e-11
Arabinose_0.5_GT	CN1822.YAL048C	Copy Number	NA	3.8e-08
Sucrose_2_GT	CN18.EC1118_1O4_6480g	Copy Number	NA	1.78e-06
Raffinose_8_GT	CN559.snap_masked.10743.CDF_1	Copy Number	NA	7.62e-08
Valine_GT	CN4188.YGR289C	Copy Number	NA	9.94e-08
Glucose_50_Yield	CN1397.augustus_masked.ACL_7.7535	Copy number	NA	3.54e-07
Tryptophan_Yield	CN559.snap_masked.10743.CDF_1	Copy number	NA	5.12e-07
Sucrose_8_Yield	CN649.snap_masked.5079.CKG_4	Copy number	NA	1.71e-05
Glucose_50_Yield	CN1777.YAL012W	Copy number	NA	5.48e-08
Glucose_50_Yield	CN1789.YAL021C	Copy number	NA	5.48e-08
Glucose_50_Yield	CN1790.YAL022C	Copy number	NA	5.48e-08
Glucose_50_Yield	CN1815.YAL042W_NumOfGenes_2	Copy number	NA	5.48e-08
Glucose_50_Yield	CN1816.YAL043C	Copy number	NA	5.48e-08
Glucose_50_Yield	CN1831.YAL060W	Copy number	NA	2.54e-06
Glucose_50_Yield	CN1832.YAL061W_NumOfGenes_2	Copy number	NA	5.44e-08
Glucose_50_Yield	CN1833.YAL062W_NumOfGenes_2	Copy number	NA	2.39e-08
Glucose_50_Yield	CN1862.YAR042W	Copy number	NA	6.6e-07
Glucose_50_Yield	CN1970.YBL099W_NumOfGenes_2	Copy number	NA	1.5e-05
Isoleucine_Yield	CN2440.YCR097W	Copy number	NA	5.96e-07
Glucose_2_Yield	CN2730.YDR038C_NumOfGenes_3	Copy number	NA	9.76e-06
NH4_Yield	CN2730.YDR038C_NumOfGenes_3	Copy number	NA	6.32e-07
Glucose_50_Yield	CN4673.YIR018W	Copy number	NA	1.5e-05
Glucose_50_Yield	CN6769.YNR050C	Copy number	NA	1.5e-05
Sporulation_24_hours	CN2391.YCR040W_NumOfGenes_2	Copy number	NA	8.32e-05
CLS_SDCday21	CN7819.Q0010	Copy Number	NA	1.38e-05
CLS_SDCday7	CN7820.Q0017	Copy Number	NA	4.06e-05
CLS_SDCday21	CN7820.Q0017	Copy Number	NA	1.01e-11
CLS_SDCday35	CN7820.Q0017	Copy Number	NA	5.01e-14
CLS_SDCday35	CN7822.Q0080	Copy Number	NA	2.65e-05
CLS_SDCday21	CN7824.Q0092	Copy Number	NA	6.79e-09
CLS_SDCday35	CN7824.Q0092	Copy Number	NA	4.68e-10
CLS_SDCday7	CN7827.Q0140	Copy Number	NA	1.23e-05
CLS_SDCday21	CN7827.Q0140	Copy Number	NA	1.73e-12
CLS_SDCday35	CN7827.Q0140	Copy Number	NA	2.23e-14
CLS_SDCday21	CN7828.Q0142	Copy Number	NA	8.5e-07
CLS_SDCday35	CN7828.Q0142	Copy Number	NA	8.97e-07
CLS_SDCday21	CN7829.Q0143	Copy Number	NA	9.14e-06
CLS_SDCday35	CN7829.Q0143	Copy Number	NA	3.24e-06
CLS_SDCday7	CN7830.Q0144	Copy Number	NA	7.59e-08
CLS_SDCday21	CN7830.Q0144	Copy Number	NA	3.46e-14
CLS_SDCday35	CN7830.Q0144	Copy Number	NA	4.41e-14
CLS_SDCday7	CN7832.Q0182	Copy Number	NA	5.31e-07
CLS_SDCday21	CN7832.Q0182	Copy Number	NA	2.56e-12
CLS_SDCday35	CN7832.Q0182	Copy Number	NA	4.91e-13
CLS_SDCday7	CN7836.Q0297	Copy Number	NA	6.58e-07
CLS_SDCday21	CN7836.Q0297	Copy Number	NA	7.4e-13
CLS_SDCday35	CN7836.Q0297	Copy Number	NA	5.64e-14
CLS_WATERday20	CN507.maker.520.ADN_4	Copy Number	NA	1.06e-06
CLS_SDCday7	CN2680.YDL236W	Copy Number	NA	5.63e-06
CLS_SDCday35	CN2684.YDL240C.A	Copy Number	NA	5.83e-06
CLS_SDCday35	CN3883.YGL244W	Copy Number	NA	1.57e-05
CLS_SDCday35	CN3892.YGL253W_NumOfGenes_2	Copy Number	NA	1.55e-05
CLS_SDCday7	CN3895.YGL256W_NumOfGenes_2	Copy Number	NA	2.3e-05
CLS_SDCday35	CN3895.YGL256W_NumOfGenes_2	Copy Number	NA	4.27e-06
CLS_SDCday35	CN4467.YHR206W	Copy Number	NA	2.07e-05
CLS_WATERday8	CN5371.YKR079C	Copy Number	NA	6.5e-07
CLS_SDCday7	CN5395.YKR102W	Copy Number	NA	3.02e-06
CLS_SDCday7	CN5905.YLR447C_NumOfGenes_2	Copy Number	NA	3.01e-06
CLS_SDCday35	CN6053.YML128C	Copy Number	NA	7.92e-07
CLS_SDCday35	CN6392.YMR318C	Copy Number	NA	1.12e-05
CLS_SDCday7	CN7844.YMRCTy1.4_NumOfGenes_31_NumOfGenes_68	Copy Number	NA	9.98e-07
CLS_SDCday7	CN6701.YNL315C	Copy Number	NA	2.77e-06
CLS_SDCday7	CN6769.YNR050C	Copy Number	NA	1.55e-05
CLS_SDCday7	CN6790.YNR071C	Copy Number	NA	4.35e-05
AmphotericinB_0.5ug.ml_Yield	LOF7734.YPR113W_PIS1	Loss of function	NA	0.000105301
Clotrimazole_0.3ug.ml_Yield	LOF7734.YPR113W_PIS1	Loss of function	NA	2.22e-05
Cycloheximide_0.2aug.ml_GT	LOF7012.YOR043W_WHI2	Loss of function	NA	8.28e-06
Cycloheximide_0.2aug.ml_Yield	LOF4283.YHR033W_YHR033W	Loss of function	NA	6.24e-05
Flucanazole_8ug.ml_GT	LOF7734.YPR113W_PIS1	Loss of function	NA	2.17e-05
Ketoconazole_0.005mg.mL_GT	LOF7734.YPR113W_PIS1	Loss of function	NA	1.69e-05
Ketoconazole_0.005mg.mL_Yield	LOF7734.YPR113W_PIS1	Loss of function	NA	2.22e-06
Ketoconazole_0.0075mg.mL_GT	LOF6792.YNR073C_YNR073C	Loss of function	NA	2.53e-09
Ketoconazole_0.0075mg.mL_GT	LOF4824.YJL130C_URA2	Loss of function	NA	7.87e-08
Ketoconazole_0.0075mg.mL_GT	LOF2938.YDR246W-A_YDR246W-A	Loss of function	NA	9.81e-08
Ketoconazole_0.0075mg.mL_GT	LOF4009.YGR110W_CLD1	Loss of function	NA	2.2e-07
Ketoconazole_0.0075mg.mL_Yield	LOF7734.YPR113W_PIS1	Loss of function	NA	2.5e-05
CLS_RM21	7012_YOR043W_WHI2	Loss of function	NA	5.7e-06
CLS_RM7	6168_YMR109W_MYO5	Loss of function	NA	2.45e-06
CLS_RM7	7012_YOR043W_WHI2	Loss of function	NA	4.46e-08
24_DiCl_48H	7012_YOR043W_WHI2	Loss of function	NA	1.72e-05
5_FU_48H	7012_YOR043W_WHI2	Loss of function	NA	1.1e-05
5_FU_48H	6638_YNL249C_MPA43	Loss of function	NA	1.9e-05
5_FU_48H	7133_YOR172W_YRM1	Loss of function	NA	6.83e-05
Acetic_acid_48H	7012_YOR043W_WHI2	Loss of function	NA	9.1e-10
Acetic_acid_48H	5332_YKR040C_YKR040C	Loss of function	NA	2.61e-05
Amphotericin_B_anaerobic_48H	7534_YPL185W_YPL185W	Loss of function	NA	8.15e-05
Cadmium_chloride_48H	3573_YFL050C_ALR2	Loss of function	NA	1.78e-05
Clioquinol_48H	6638_YNL249C_MPA43	Loss of function	NA	5.52e-05
Clioquinol_72H	6638_YNL249C_MPA43	Loss of function	NA	4.71e-05
NaCl_0.4M_72H	6244_YMR180C_CTL1	Loss of function	NA	2.38e-05
NaCl_0.6M_48H	6244_YMR180C_CTL1	Loss of function	NA	7.1e-05
NaCl_0.6M_72H	6244_YMR180C_CTL1	Loss of function	NA	1.8e-05
Paraquat_48H	7037_YOR071C_NRT1	Loss of function	NA	3.41e-05
YPDANISO10_40h	5777_YLR316C_TAD3	Loss of function	NA	4.25e-05
YPDCAFEIN40_40h	7012_YOR043W_WHI2	Loss of function	NA	0.000100763
YPDCAFEIN50_40h	7012_YOR043W_WHI2	Loss of function	NA	3.4e-05
YPDDMSO_40h	6012_YML090W_YML090W	Loss of function	NA	9.63e-05
YPDNACL15M_40h	7012_YOR043W_WHI2	Loss of function	NA	2.35e-07
YPDNACL1M_40h	4910_YJL217W_REE1	Loss of function	NA	0.000108953
YPGALACTOSE_40h	2048_YBR067C_TIP1	Loss of function	NA	4.38e-05
YPGALACTOSE_40h	6487_YNL095C_YNL095C	Loss of function	NA	6.82e-05
YPGALACTOSE_40h	2915_YDR223W_CRF1	Loss of function	NA	8.49e-05
YPSORBITOL_40h	4600_YIL119C_RPI1	Loss of function	NA	0.000113975
Mitochondrial.activity.YPD	6959_YOL162W_YOL162W	Loss of function	NA	7.2e-05
Y.copies	1857_YAR029W_YAR029W	Loss of function	NA	2.32e-05
CLS_RM21	CN7844.YMRCTy1.4_NumOfGenes_31_NumOfGenes_68	Copy Number	NA	2.17e-06
CLS_RM7	CN1970.YBL099W_NumOfGenes_2	Copy Number	NA	1.12e-05
CLS_RM7	CN2680.YDL236W	Copy Number	NA	1.02e-06
CLS_RM7	CN3509.YER179W	Copy Number	NA	1.67e-05
CLS_RM7	CN3892.YGL253W_NumOfGenes_2	Copy Number	NA	1.99e-05
CLS_RM7	CN3895.YGL256W_NumOfGenes_2	Copy Number	NA	1.46e-06
CLS_RM7	CN5371.YKR079C	Copy Number	NA	8.41e-06
CLS_RM7	CN5395.YKR102W	Copy Number	NA	5.51e-08
CLS_RM7	CN5441.YLL041C	Copy Number	NA	1.67e-06
CLS_RM7	CN5905.YLR447C_NumOfGenes_2	Copy Number	NA	3.57e-08
CLS_RM7	CN5916.YLR459W	Copy Number	NA	2.39e-05
CLS_RM7	CN6379.YMR307W_NumOfGenes_2	Copy Number	NA	6.28e-06
CLS_RM7	CN6701.YNL315C	Copy Number	NA	3.11e-08
CLS_RM7	CN6769.YNR050C	Copy Number	NA	1.53e-07
CLS_RM7	CN6790.YNR071C	Copy Number	NA	2.23e-05
CLS_RM7	CN6953.YOL155W.A	Copy Number	NA	1.75e-05
CLS_RM7	CN7844.YMRCTy1.4_NumOfGenes_31_NumOfGenes_68	Copy Number	NA	2.8e-06
Freq_1n_cells	CN3895.YGL256W_NumOfGenes_2	Copy Number	NA	3.59e-14
Freq_1n_cells	CN6701.YNL315C	Copy Number	NA	5.82e-14
Freq_1n_cells	CN5916.YLR459W	Copy Number	NA	3.56e-13
Freq_1n_cells	CN6053.YML128C	Copy Number	NA	6.69e-12
Freq_1n_cells	CN3892.YGL253W_NumOfGenes_2	Copy Number	NA	8.09e-11
Freq_1n_cells	CN1970.YBL099W_NumOfGenes_2	Copy Number	NA	3.12e-10
Freq_1n_cells	CN3883.YGL244W	Copy Number	NA	9.21e-10
Freq_1n_cells	CN5395.YKR102W	Copy Number	NA	1.7e-09
Freq_1n_cells	CN3884.YGL245W	Copy Number	NA	2.13e-09
Freq_1n_cells	CN3229.YDR539W	Copy Number	NA	4.49e-09
Freq_1n_cells	CN3509.YER179W	Copy Number	NA	4.59e-09
Freq_1n_cells	CN6048.YML123C	Copy Number	NA	7.42e-09
Freq_1n_cells	CN3631.YFR044C	Copy Number	NA	2.16e-08
Freq_1n_cells	CN4183.YGR284C_NumOfGenes_2	Copy Number	NA	3.93e-08
Freq_1n_cells	CN4191.YGR292W_NumOfGenes_2	Copy Number	NA	5.19e-08
Freq_1n_cells	CN4467.YHR206W	Copy Number	NA	6.13e-08
Freq_1n_cells	CN1394.augustus_masked.BMB_1.4668	Copy Number	NA	2.84e-07
Freq_1n_cells	CN4469.YHR208W	Copy Number	NA	3.28e-07
Freq_1n_cells	CN4910.YJL217W	Copy Number	NA	4.67e-07
Freq_1n_cells	CN5049.YJR142W	Copy Number	NA	4.8e-07
Freq_1n_cells	CN2330.YCL045C_NumOfGenes_2	Copy Number	NA	4.8e-07
Freq_1n_cells	CN3210.YDR522C	Copy Number	NA	5.03e-07
Freq_1n_cells	CN6937.YOL139C_NumOfGenes_2	Copy Number	NA	7.62e-07
Freq_1n_cells	CN1238.augustus_masked.AKM_4.5339	Copy Number	NA	7.77e-07
Freq_1n_cells	CN833.augustus_masked.CCH_4.6793	Copy Number	NA	1.14e-06
Freq_1n_cells	CN1602.snap_masked.CCH_4.6793	Copy Number	NA	1.14e-06
Freq_1n_cells	CN1603.snap_masked.CCH_4.6793	Copy Number	NA	1.14e-06
Freq_1n_cells	CN5244.YKL172W	Copy Number	NA	1.98e-06
Freq_1n_cells	CN6769.YNR050C	Copy Number	NA	2.13e-06
Freq_1n_cells	CN2680.YDL236W	Copy Number	NA	2.99e-06
Freq_1n_cells	CN7776.YPR159C.A	Copy Number	NA	3.07e-06
Freq_1n_cells	CN5905.YLR447C_NumOfGenes_2	Copy Number	NA	5.87e-06
Freq_1n_cells	CN3231.YDR541C	Copy Number	NA	6.17e-06
Freq_1n_cells	CN4208.YHL015W_NumOfGenes_2	Copy Number	NA	7.46e-06
Freq_Non_flocculating	CN1394.augustus_masked.BMB_1.4668	Copy Number	NA	1.56e-06
Mean_DNAcontent_1n_cells	CN3895.YGL256W_NumOfGenes_2	Copy Number	NA	1.32e-12
Mean_DNAcontent_1n_cells	CN3883.YGL244W	Copy Number	NA	8.33e-11
Mean_DNAcontent_1n_cells	CN4234.YHL040C	Copy Number	NA	9.76e-09
Mean_DNAcontent_1n_cells	CN6701.YNL315C	Copy Number	NA	1.01e-08
Mean_DNAcontent_1n_cells	CN4183.YGR284C_NumOfGenes_2	Copy Number	NA	3.79e-08
Mean_DNAcontent_1n_cells	CN6048.YML123C	Copy Number	NA	9.4e-08
Mean_DNAcontent_1n_cells	CN4185.YGR286C_NumOfGenes_2	Copy Number	NA	1.04e-07
Mean_DNAcontent_1n_cells	CN5395.YKR102W	Copy Number	NA	1.65e-07
Mean_DNAcontent_1n_cells	CN5916.YLR459W	Copy Number	NA	3.04e-07
Mean_DNAcontent_1n_cells	CN6053.YML128C	Copy Number	NA	3.1e-07
Mean_DNAcontent_1n_cells	CN4467.YHR206W	Copy Number	NA	3.23e-07
Mean_DNAcontent_1n_cells	CN5907.YLR449W_NumOfGenes_2	Copy Number	NA	1.06e-06
Mean_DNAcontent_1n_cells	CN3884.YGL245W	Copy Number	NA	1.19e-06
Mean_DNAcontent_1n_cells	CN5905.YLR447C_NumOfGenes_2	Copy Number	NA	1.48e-06
Mean_DNAcontent_1n_cells	CN2288.YBR297W	Copy Number	NA	3.15e-06
Mean_DNAcontent_1n_cells	CN3509.YER179W	Copy Number	NA	6.68e-06
Mean_DNAcontent_1n_cells	CN1976.YBL105C	Copy Number	NA	6.96e-06
Mean_DNAcontent_1n_cells	CN2680.YDL236W	Copy Number	NA	1.36e-05
Mean_DNAcontent_1n_cells	CN6392.YMR318C	Copy Number	NA	1.39e-05
Mean_DNAcontent_1n_cells	CN5915.YLR457C_NumOfGenes_2	Copy Number	NA	2.1e-05
Mean_DNAcontent_1n_cells	CN7776.YPR159C.A	Copy Number	NA	2.22e-05
Mean_DNAcontent_1n_cells	CN3892.YGL253W_NumOfGenes_2	Copy Number	NA	3.77e-05
Mean_DNAcontent_1n_cells	CN1970.YBL099W_NumOfGenes_2	Copy Number	NA	3.92e-05
Mean_DNAcontent_1n_cells	CN5455.YLL058W	Copy Number	NA	5.09e-05
Mean_DNAcontent_1n_cells	CN5048.YJR141W	Copy Number	NA	5.97e-05
Mean_DNAcontent_1n_cells	CN3888.YGL249W	Copy Number	NA	6.06e-05
Mean_DNAcontent_1n_cells	CN1476.maker.AID_2.6438	Copy Number	NA	6.35e-05
Mean_DNAcontent_1n_cells	CN6937.YOL139C_NumOfGenes_2	Copy Number	NA	7.52e-05
Mean_DNAcontent_1n_cells	CN4469.YHR208W	Copy Number	NA	8.21e-05
Mean_DNAcontent_single_cells	CN5279.YKL210W	Copy Number	NA	4.28e-06
Mean_size_1n_cells	CN7830.Q0144	Copy Number	NA	7.1e-06
Mean_size_1n_cells	CN5267.YKL195W	Copy Number	NA	1.48e-05
Mean_size_1n_cells	CN7832.Q0182	Copy Number	NA	2.1e-05
Mean_size_1n_cells	CN7824.Q0092	Copy Number	NA	2.14e-05
Mean_size_1n_cells	CN1104.augustus_masked.YAC.7642	Copy Number	NA	2.21e-05
Mean_size_1n_cells	CN1397.augustus_masked.ACL_7.7535	Copy Number	NA	9.3e-05
Mean_size_1n_cells	CN7827.Q0140	Copy Number	NA	9.47e-05
Median_size_1n_cells	CN1104.augustus_masked.YAC.7642	Copy Number	NA	2.83e-05
Median_size_1n_cells	CN5267.YKL195W	Copy Number	NA	6.59e-05
Median_size_1n_cells	CN7824.Q0092	Copy Number	NA	7e-05
Median_size_1n_cells	CN7830.Q0144	Copy Number	NA	7.69e-05
Median_size_1n_cells	CN3895.YGL256W_NumOfGenes_2	Copy Number	NA	0.000108194
Median_size_single_cells	CN3895.YGL256W_NumOfGenes_2	Copy Number	NA	1.03e-05
20C_48H	CN2730.YDR038C_NumOfGenes_3	Copy Number	NA	1.76e-05
20C_72H	CN2730.YDR038C_NumOfGenes_3	Copy Number	NA	2.66e-06
39C_48H	CN1032.augustus_masked.BCH_5.11150	Copy Number	NA	6.48e-06
39C_72H	CN1032.augustus_masked.BCH_5.11150	Copy Number	NA	1.92e-05
39C_72H	CN1862.YAR042W	Copy Number	NA	6.04e-05
42C_48H	CN1032.augustus_masked.BCH_5.11150	Copy Number	NA	4.83e-05
42C_48H	CN4543.YIL058W	Copy Number	NA	7.12e-05
42C_48H	CN447.maker.137.YCE	Copy Number	NA	7.32e-05
42C_72H	CN447.maker.137.YCE	Copy Number	NA	3.99e-05
42C_72H	CN4543.YIL058W	Copy Number	NA	5.87e-05
42C_72H	CN1032.augustus_masked.BCH_5.11150	Copy Number	NA	5.88e-05
5_FU_48H	CN1815.YAL042W_NumOfGenes_2	Copy Number	NA	4.05e-05
5_FU_48H	CN1777.YAL012W	Copy Number	NA	8.28e-05
6_AU_39C_48H	CN1032.augustus_masked.BCH_5.11150	Copy Number	NA	1.64e-08
6_AU_39C_48H	CN635.snap_masked.4313.BND_3	Copy Number	NA	3.27e-06
6_AU_39C_48H	CN1862.YAR042W	Copy Number	NA	2.3e-05
6_AU_39C_48H	CN7344.YOR387C_NumOfGenes_4	Copy Number	NA	7.44e-05
6_AU_39C_72H	CN1032.augustus_masked.BCH_5.11150	Copy Number	NA	2.37e-07
6_AU_39C_72H	CN635.snap_masked.4313.BND_3	Copy Number	NA	1.28e-05
6_AU_39C_72H	CN1862.YAR042W	Copy Number	NA	3.36e-05
Caffeine_15mM_48H	CN1777.YAL012W	Copy Number	NA	3.63e-07
Caffeine_15mM_48H	CN1815.YAL042W_NumOfGenes_2	Copy Number	NA	9.34e-07
Caffeine_15mM_48H	CN1790.YAL022C	Copy Number	NA	9.94e-07
Caffeine_15mM_48H	CN4673.YIR018W	Copy Number	NA	1.58e-06
Caffeine_15mM_48H	CN1816.YAL043C	Copy Number	NA	1.65e-06
Caffeine_15mM_48H	CN1789.YAL021C	Copy Number	NA	2.22e-06
Caffeine_15mM_48H	CN1862.YAR042W	Copy Number	NA	7.16e-06
Caffeine_15mM_48H	CN1832.YAL061W_NumOfGenes_2	Copy Number	NA	9.58e-06
Caffeine_15mM_48H	CN2427.YCR084C	Copy Number	NA	7.66e-05
Caffeine_15mM_72H	CN4673.YIR018W	Copy Number	NA	2.82e-06
Caffeine_15mM_72H	CN1777.YAL012W	Copy Number	NA	4.39e-06
Caffeine_15mM_72H	CN1790.YAL022C	Copy Number	NA	7.47e-06
Caffeine_15mM_72H	CN1815.YAL042W_NumOfGenes_2	Copy Number	NA	9.8e-06
Caffeine_15mM_72H	CN1816.YAL043C	Copy Number	NA	1.22e-05
Caffeine_15mM_72H	CN1862.YAR042W	Copy Number	NA	1.36e-05
Caffeine_15mM_72H	CN1789.YAL021C	Copy Number	NA	2.04e-05
Caffeine_15mM_72H	CN1832.YAL061W_NumOfGenes_2	Copy Number	NA	8.49e-05
Caffeine_15mM_72H	CN2427.YCR084C	Copy Number	NA	8.63e-05
Caffeine_20mM_48H	CN1777.YAL012W	Copy Number	NA	1.47e-06
Caffeine_20mM_48H	CN1815.YAL042W_NumOfGenes_2	Copy Number	NA	5.36e-06
Caffeine_20mM_48H	CN1790.YAL022C	Copy Number	NA	5.86e-06
Caffeine_20mM_48H	CN1816.YAL043C	Copy Number	NA	7.93e-06
Caffeine_20mM_48H	CN1789.YAL021C	Copy Number	NA	1.21e-05
Caffeine_20mM_48H	CN1032.augustus_masked.BCH_5.11150	Copy Number	NA	8.17e-05
Caffeine_20mM_48H	CN2427.YCR084C	Copy Number	NA	0.000114843
Cyclohexamide_48H	CN1032.augustus_masked.BCH_5.11150	Copy Number	NA	9.14e-06
Cyclohexamide_48H	CN1789.YAL021C	Copy Number	NA	4.16e-05
Cyclohexamide_48H	CN1777.YAL012W	Copy Number	NA	6.74e-05
Cyclohexamide_48H	CN243.augustus_masked.4867.BCP_8	Copy Number	NA	6.77e-05
Cyclohexamide_48H	CN1815.YAL042W_NumOfGenes_2	Copy Number	NA	7e-05
Cyclohexamide_48H	CN1084.augustus_masked.BEE_6.12017	Copy Number	NA	7.59e-05
Cyclohexamide_72H	CN4673.YIR018W	Copy Number	NA	8.81e-06
NaCl_0.4M_39C_48H	CN1438.maker.YBR.7232	Copy Number	NA	9.87e-06
NaCl_0.4M_39C_48H	CN2730.YDR038C_NumOfGenes_3	Copy Number	NA	8.5e-05
NaCl_0.4M_39C_48H	CN507.maker.520.ADN_4	Copy Number	NA	9.16e-05
NaCl_0.4M_48H	CN1438.maker.YBR.7232	Copy Number	NA	9.42e-10
NaCl_0.4M_48H	CN2730.YDR038C_NumOfGenes_3	Copy Number	NA	1.15e-07
NaCl_0.4M_48H	CN1016.augustus_masked.AID_2.6438	Copy Number	NA	6.04e-07
NaCl_0.4M_48H	CN682.snap_masked.779.BSG_4	Copy Number	NA	1.15e-06
NaCl_0.4M_72H	CN1438.maker.YBR.7232	Copy Number	NA	3.43e-10
NaCl_0.4M_72H	CN2730.YDR038C_NumOfGenes_3	Copy Number	NA	9.74e-08
NaCl_0.4M_72H	CN682.snap_masked.779.BSG_4	Copy Number	NA	1.75e-07
NaCl_0.4M_72H	CN1016.augustus_masked.AID_2.6438	Copy Number	NA	2.43e-07
NaCl_0.6M_39C_48H	CN507.maker.520.ADN_4	Copy Number	NA	1.86e-05
NaCl_0.6M_39C_48H	CN1438.maker.YBR.7232	Copy Number	NA	3.02e-05
NaCl_0.6M_39C_48H	CN4474.YHR213W.A	Copy Number	NA	0.000102557
NaCl_0.6M_39C_48H	CN2730.YDR038C_NumOfGenes_3	Copy Number	NA	0.000102751
NaCl_0.6M_48H	CN1438.maker.YBR.7232	Copy Number	NA	2.36e-07
NaCl_0.6M_48H	CN2730.YDR038C_NumOfGenes_3	Copy Number	NA	4.77e-07
NaCl_0.6M_48H	CN682.snap_masked.779.BSG_4	Copy Number	NA	4.04e-06
NaCl_0.6M_48H	CN1016.augustus_masked.AID_2.6438	Copy Number	NA	6.23e-05
NaCl_0.6M_72H	CN1438.maker.YBR.7232	Copy Number	NA	1.63e-07
NaCl_0.6M_72H	CN2730.YDR038C_NumOfGenes_3	Copy Number	NA	1.07e-06
NaCl_0.6M_72H	CN682.snap_masked.779.BSG_4	Copy Number	NA	3.38e-06
NaCl_0.6M_72H	CN1016.augustus_masked.AID_2.6438	Copy Number	NA	7.21e-05
Paraquat_48H	CN952.augustus_masked.APG_4.6739	Copy Number	NA	3.38e-05
Paraquat_48H	CN1032.augustus_masked.BCH_5.11150	Copy Number	NA	5.6e-05
Paraquat_48H	CN4543.YIL058W	Copy Number	NA	7.81e-05
Paraquat_48H	CN1084.augustus_masked.BEE_6.12017	Copy Number	NA	8.13e-05
aa_starvation_48H	CN1397.augustus_masked.ACL_7.7535	Copy Number	NA	6.18e-07
YPD14_40h	CN3541.YFL019C	Copy Number	NA	1.17e-05
YPD42_40h	CN117.augustus_masked.1659.AIE_1	Copy Number	NA	1.67e-06
YPD42_40h	CN1008.augustus_masked.AID_2.6438	Copy Number	NA	1.67e-06
YPD42_40h	CN1862.YAR042W	Copy Number	NA	3.1e-06
YPD42_40h	CN1690.snap_masked.AVB_8.7958	Copy Number	NA	6.74e-06
YPDANISO20_40h	CN7836.Q0297	Copy Number	NA	0.000102993
YPDCAFEIN40_40h	CN1394.augustus_masked.BMB_1.4668	Copy Number	NA	1.25e-05
YPDCAFEIN40_40h	CN833.augustus_masked.CCH_4.6793	Copy Number	NA	4.5e-05
YPDCAFEIN40_40h	CN1602.snap_masked.CCH_4.6793	Copy Number	NA	4.5e-05
YPDCAFEIN40_40h	CN1603.snap_masked.CCH_4.6793	Copy Number	NA	4.5e-05
YPDCAFEIN50_40h	CN1394.augustus_masked.BMB_1.4668	Copy Number	NA	1.85e-05
YPDCAFEIN50_40h	CN833.augustus_masked.CCH_4.6793	Copy Number	NA	8.63e-05
YPDCAFEIN50_40h	CN1602.snap_masked.CCH_4.6793	Copy Number	NA	8.63e-05
YPDCAFEIN50_40h	CN1603.snap_masked.CCH_4.6793	Copy Number	NA	8.63e-05
YPDCUSO410MM_40h	CN4306.YHR055C_NumOfGenes_4	Copy Number	NA	1.56e-32
YPDETOH_40h	CN6053.YML128C	Copy Number	NA	6.65e-06
YPDETOH_40h	CN4707.YJL007C	Copy Number	NA	1.9e-05
YPDETOH_40h	CN3895.YGL256W_NumOfGenes_2	Copy Number	NA	2.22e-05
YPDETOH_40h	CN3884.YGL245W	Copy Number	NA	5.53e-05
YPDFORMAMIDE5_40h	CN682.snap_masked.779.BSG_4	Copy Number	NA	2.01e-06
YPDFORMAMIDE5_40h	CN681.snap_masked.779.BSG_4	Copy Number	NA	4.16e-06
YPDFORMAMIDE5_40h	CN346.augustus_masked.779.BSG_4	Copy Number	NA	5.2e-06
YPDLICL250MM_40h	CN1438.maker.YBR.7232	Copy Number	NA	1.48e-07
YPDLICL250MM_40h	CN1016.augustus_masked.AID_2.6438	Copy Number	NA	3.05e-06
YPDLICL250MM_40h	CN682.snap_masked.779.BSG_4	Copy Number	NA	3.5e-06
YPDNACL1M_40h	CN1438.maker.YBR.7232	Copy Number	NA	1.74e-06
YPDNACL1M_40h	CN2730.YDR038C_NumOfGenes_3	Copy Number	NA	8.74e-06
YPDNACL1M_40h	CN682.snap_masked.779.BSG_4	Copy Number	NA	9.24e-05
YPDNACL1M_40h	CN1016.augustus_masked.AID_2.6438	Copy Number	NA	0.000110983
YPDNYSTATIN_40h	CN3895.YGL256W_NumOfGenes_2	Copy Number	NA	8.97e-08
YPDNYSTATIN_40h	CN4467.YHR206W	Copy Number	NA	6.05e-07
YPDNYSTATIN_40h	CN3892.YGL253W_NumOfGenes_2	Copy Number	NA	7.77e-07
YPDNYSTATIN_40h	CN6701.YNL315C	Copy Number	NA	1.27e-06
YPDNYSTATIN_40h	CN6053.YML128C	Copy Number	NA	1.93e-06
YPDNYSTATIN_40h	CN3883.YGL244W	Copy Number	NA	4.24e-06
YPDNYSTATIN_40h	CN2288.YBR297W	Copy Number	NA	1.01e-05
YPDSDS_40h	CN7324.YOR368W	Copy Number	NA	2.26e-05
YPDSDS_40h	CN5914.YLR456W	Copy Number	NA	9.53e-05
YPDSODIUMMETAARSENITE_40h	CN7814.YPR196W	Copy Number	NA	2.49e-20
YPDSODIUMMETAARSENITE_40h	CN7813.YPR195C	Copy Number	NA	3.28e-19
YPDSODIUMMETAARSENITE_40h	CN7817.YPR200C_NumOfGenes_2	Copy Number	NA	6.56e-18
YPDSODIUMMETAARSENITE_40h	CN7816.YPR199C_NumOfGenes_2	Copy Number	NA	1.11e-16
YPDSODIUMMETAARSENITE_40h	CN7818.YPR201W_NumOfGenes_2	Copy Number	NA	2.77e-15
YPDSODIUMMETAARSENITE_40h	CN7815.YPR198W_NumOfGenes_2	Copy Number	NA	1.74e-12
YPGLYCEROL_40h	CN7830.Q0144	Copy Number	NA	4.37e-06
YPRIBOSE_40h	CN7830.Q0144	Copy Number	NA	7.3e-06
YPRIBOSE_40h	CN7827.Q0140	Copy Number	NA	3.14e-05
YPRIBOSE_40h	CN635.snap_masked.4313.BND_3	Copy Number	NA	3.35e-05
YPSORBITOL_40h	CN6701.YNL315C	Copy Number	NA	2.43e-05
YPSORBITOL_40h	CN4469.YHR208W	Copy Number	NA	7.34e-05
YPSORBITOL_40h	CN2330.YCL045C_NumOfGenes_2	Copy Number	NA	7.75e-05
YPSORBITOL_40h	CN204.augustus_masked.2970.AEE_3	Copy Number	NA	8.59e-05
YPSORBITOL_40h	CN6790.YNR071C	Copy Number	NA	0.000115435
YPSORBITOL_40h	CN5916.YLR459W	Copy Number	NA	0.000118518
YPXYLOSE_40h	CN7830.Q0144	Copy Number	NA	4.51e-05
ITS.content	CN3308.YEL074W	Copy Number	NA	7e-12
Mitochondrial.activity.YPEG	CN3542.YFL020C_NumOfGenes_2	Copy Number	NA	2.4e-05
Mitochondrial.activity.YPEG	CN7830.Q0144	Copy Number	NA	3.15e-05
Mitochondrial.activity.YPEG	CN7827.Q0140	Copy Number	NA	9.63e-05
Mitochondrial.activity.YPEG	CN4305.YHR052W	Copy Number	NA	0.000108708
mtDNA_CN_PLOIDY	CN7830.Q0144	Copy Number	NA	1.9e-60
mtDNA_CN_PLOIDY	CN7827.Q0140	Copy Number	NA	1.15e-56
mtDNA_CN_PLOIDY	CN7832.Q0182	Copy Number	NA	1.72e-54
mtDNA_CN_PLOIDY	CN7820.Q0017	Copy Number	NA	8.99e-47
mtDNA_CN_PLOIDY	CN7828.Q0142	Copy Number	NA	1.72e-45
mtDNA_CN_PLOIDY	CN7824.Q0092	Copy Number	NA	4.96e-44
mtDNA_CN_PLOIDY	CN7836.Q0297	Copy Number	NA	3.88e-41
mtDNA_CN_PLOIDY	CN7819.Q0010	Copy Number	NA	8.23e-31
mtDNA_CN_PLOIDY	CN7822.Q0080	Copy Number	NA	1.03e-30
mtDNA_CN_PLOIDY	CN7829.Q0143	Copy Number	NA	6.3e-29
mtDNA_CN_PLOIDY	CN649.snap_masked.5079.CKG_4	Copy Number	NA	6.54e-10
mtDNA_CN_PLOIDY	CN1555.maker.CMQ_8.5693	Copy Number	NA	6.2e-09
mtDNA_CN_PLOIDY	CN7834.Q0255	Copy Number	NA	6.66e-09
mtDNA_ratio	CN7830.Q0144	Copy Number	NA	1.98e-60
mtDNA_ratio	CN7827.Q0140	Copy Number	NA	1.23e-56
mtDNA_ratio	CN7832.Q0182	Copy Number	NA	1.83e-54
mtDNA_ratio	CN7820.Q0017	Copy Number	NA	9.42e-47
mtDNA_ratio	CN7828.Q0142	Copy Number	NA	1.8e-45
mtDNA_ratio	CN7824.Q0092	Copy Number	NA	4.98e-44
mtDNA_ratio	CN7836.Q0297	Copy Number	NA	4.13e-41
mtDNA_ratio	CN7819.Q0010	Copy Number	NA	9.05e-31
mtDNA_ratio	CN7822.Q0080	Copy Number	NA	1.02e-30
mtDNA_ratio	CN7829.Q0143	Copy Number	NA	6.81e-29
mtDNA_ratio	CN649.snap_masked.5079.CKG_4	Copy Number	NA	6.34e-10
mtDNA_ratio	CN1555.maker.CMQ_8.5693	Copy Number	NA	6.25e-09
mtDNA_ratio	CN7834.Q0255	Copy Number	NA	6.56e-09
Telomere.length	CN4479.YHR217C	Copy Number	NA	1.14e-12
Telomere.length	CN4261.YHR015W	Copy Number	NA	8.61e-11
Telomere.length	CN7822.Q0080	Copy Number	NA	1.08e-09
Telomere.length	CN7829.Q0143	Copy Number	NA	2.6e-09
Telomere.length	CN4925.YJR011C	Copy Number	NA	3.2e-09
Telomere.length	CN4554.YIL071C_NumOfGenes_2	Copy Number	NA	1.22e-08
Telomere.length	CN5526.YLR066W	Copy Number	NA	4.27e-08
Telomere.length	CN5733.YLR275W_NumOfGenes_2	Copy Number	NA	4.38e-08
Telomere.length	CN3642.YFR054C	Copy Number	NA	1.64e-07
Telomere.length	CN7819.Q0010	Copy Number	NA	2.65e-07
Telomere.length	CN6889.YOL091W	Copy Number	NA	5.11e-07
Telomere.length	CN7547.YPL198W_NumOfGenes_3	Copy Number	NA	7.39e-07
Telomere.length	CN3435.YER106W	Copy Number	NA	8.47e-07
Telomere.length	CN4381.YHR125W	Copy Number	NA	5.64e-06
Telomere.length	CN2291.YCL001W.A	Copy Number	NA	6.61e-06
Telomere.length	CN5024.YJR118C	Copy Number	NA	7.08e-06
Telomere.length	CN5494.YLR033W	Copy Number	NA	8.53e-06
Telomere.length	CN6795.YNR075W	Copy Number	NA	8.54e-06
Telomere.length	CN7828.Q0142	Copy Number	NA	8.57e-06
Telomere.length	CN3235.YEL003W	Copy Number	NA	9.44e-06
Telomere.length	CN5297.YKR004C	Copy Number	NA	1.04e-05
Y.copies	CN3308.YEL074W	Copy Number	NA	1.33e-10
Y.copies	CN5461.YLL066W.B	Copy Number	NA	9.31e-06
Y.copies	CN1283.augustus_masked.BDM_5.23139	Copy Number	NA	3.01e-05
Y.copies	CN559.snap_masked.10743.CDF_1	Copy Number	NA	0.000103076
Ketoconazole_0.005mg.mL_Yield	PA4472.YHR211W_NumOfGenes_3	Presence/Absence	NA	6.9e-06
CLS_RM21	PA24.EC1118_1O4_6557g	Presence/Absence	NA	1.05e-05
CLS_RM21	PA25.EC1118_1O4_6568g	Presence/Absence	NA	1.05e-05
CLS_RM21	PA26.EC1118_1O4_6579g	Presence/Absence	NA	1.05e-05
CLS_RM21	PA27.EC1118_1O4_6612g	Presence/Absence	NA	1.05e-05
CLS_RM21	PA28.EC1118_1O4_6623g	Presence/Absence	NA	1.05e-05
CLS_RM21	PA29.EC1118_1O4_6634g	Presence/Absence	NA	1.05e-05
CLS_RM21	PA30.EC1118_1O4_6645g	Presence/Absence	NA	9.43e-06
CLS_RM21	PA31.EC1118_1O4_6656g	Presence/Absence	NA	9.43e-06
CLS_RM21	PA1126.augustus_masked.APS_4.8484	Presence/Absence	NA	1.05e-05
CLS_RM21	PA1127.augustus_masked.APS_4.8484	Presence/Absence	NA	1.05e-05
CLS_RM21	PA1507.maker.APS_4.8484	Presence/Absence	NA	1.05e-05
CLS_RM21	PA1680.snap_masked.APS_4.8484	Presence/Absence	NA	1.05e-05
CLS_RM21	PA1681.snap_masked.APS_4.8484	Presence/Absence	NA	1.05e-05
Freq_1n_cells	PA3493.YER165C.A	Presence/Absence	NA	1.59e-07
Freq_Non_flocculating	PA3143.YDR455C	Presence/Absence	NA	1.07e-05
Freq_Non_flocculating	PA5976.YML057C.A	Presence/Absence	NA	1.07e-05
Freq_Non_flocculating	PA6931.YOL133W_NumOfGenes_2	Presence/Absence	NA	1.07e-05
Freq_Non_flocculating	PA7666.YPR039W	Presence/Absence	NA	1.07e-05
Mean_DNAcontent_1n_cells	PA3242.YEL009C.A	Presence/Absence	NA	1.17e-05
Mean_DNAcontent_1n_cells	PA6718.YNL338W	Presence/Absence	NA	1.71e-05
20C_48H	PA2844.YDR154C	Presence/Absence	NA	7.39e-05
20C_72H	PA4077.YGR176W	Presence/Absence	NA	0.00010935
24_DiCl_48H	PA2844.YDR154C	Presence/Absence	NA	8.41e-06
24_DiCl_48H	PA4932.YJR018W	Presence/Absence	NA	3.91e-05
39C_48H	PA4932.YJR018W	Presence/Absence	NA	3.1e-06
39C_72H	PA4932.YJR018W	Presence/Absence	NA	6.01e-06
42C_48H	PA4932.YJR018W	Presence/Absence	NA	3.17e-05
42C_72H	PA4932.YJR018W	Presence/Absence	NA	5.21e-05
5_FU_48H	PA2844.YDR154C	Presence/Absence	NA	5.65e-05
5_FU_48H	PA4932.YJR018W	Presence/Absence	NA	7.38e-05
6_AU_39C_48H	PA4932.YJR018W	Presence/Absence	NA	2.56e-07
6_AU_39C_48H	PA1674.snap_masked.BHR_4.9388	Presence/Absence	NA	3.75e-05
6_AU_39C_48H	PA2844.YDR154C	Presence/Absence	NA	5.31e-05
6_AU_39C_48H	PA5460.YLL063C	Presence/Absence	NA	5.33e-05
6_AU_39C_48H	PA218.augustus_masked.339.ALB_3	Presence/Absence	NA	8.98e-05
6_AU_39C_72H	PA4932.YJR018W	Presence/Absence	NA	3.25e-07
6_AU_39C_72H	PA1674.snap_masked.BHR_4.9388	Presence/Absence	NA	3.22e-05
6_AU_39C_72H	PA218.augustus_masked.339.ALB_3	Presence/Absence	NA	7.95e-05
6_AU_39C_72H	PA2483.YDL032W	Presence/Absence	NA	8.99e-05
Acetic_acid_48H	PA5460.YLL063C	Presence/Absence	NA	5.71e-05
Acetic_acid_48H	PA4699.YIR042C	Presence/Absence	NA	7.13e-05
Amphotericin_B_anaerobic_48H	PA2844.YDR154C	Presence/Absence	NA	1.06e-05
Amphotericin_B_anaerobic_48H	PA4932.YJR018W	Presence/Absence	NA	8.24e-05
Cadmium_chloride_48H	PA5460.YLL063C	Presence/Absence	NA	7.31e-06
Caffeine_15mM_48H	PA2844.YDR154C	Presence/Absence	NA	2.99e-07
Caffeine_15mM_48H	PA4932.YJR018W	Presence/Absence	NA	2.75e-06
Caffeine_15mM_48H	PA4077.YGR176W	Presence/Absence	NA	4.18e-06
Caffeine_15mM_48H	PA3808.YGL166W	Presence/Absence	NA	5.98e-05
Caffeine_15mM_72H	PA2844.YDR154C	Presence/Absence	NA	5.63e-07
Caffeine_15mM_72H	PA4077.YGR176W	Presence/Absence	NA	9.4e-07
Caffeine_15mM_72H	PA4932.YJR018W	Presence/Absence	NA	1.07e-06
Caffeine_15mM_72H	PA3808.YGL166W	Presence/Absence	NA	3.14e-05
Caffeine_15mM_72H	PA3051.YDR360W	Presence/Absence	NA	6.62e-05
Caffeine_15mM_72H	PA2483.YDL032W	Presence/Absence	NA	7.65e-05
Caffeine_20mM_48H	PA2844.YDR154C	Presence/Absence	NA	9.15e-07
Caffeine_20mM_48H	PA4932.YJR018W	Presence/Absence	NA	1.22e-05
Caffeine_20mM_72H	PA2844.YDR154C	Presence/Absence	NA	7.37e-06
Clioquinol_48H	PA675.snap_masked.749.BKQ_2	Presence/Absence	NA	0.000105885
Clioquinol_72H	PA675.snap_masked.749.BKQ_2	Presence/Absence	NA	0.000109211
Cyclohexamide_48H	PA2844.YDR154C	Presence/Absence	NA	9.3e-05
DMSO_0.01__48H	PA2844.YDR154C	Presence/Absence	NA	5.1e-06
DMSO_0.01__48H	PA4932.YJR018W	Presence/Absence	NA	7.86e-06
Glucose_0.02_48H	PA2844.YDR154C	Presence/Absence	NA	5.23e-05
Glycerol_0.02__72H	PA4077.YGR176W	Presence/Absence	NA	7.02e-06
NaCl_0.4M_48H	PA2844.YDR154C	Presence/Absence	NA	9.15e-06
NaCl_0.6M_48H	PA2844.YDR154C	Presence/Absence	NA	7.34e-06
NaCl_0.6M_48H	PA4077.YGR176W	Presence/Absence	NA	6.83e-05
NaCl_0.6M_48H	PA4932.YJR018W	Presence/Absence	NA	7.48e-05
NaCl_0.6M_72H	PA2844.YDR154C	Presence/Absence	NA	8.87e-05
NaCl_0.6M_72H	PA4932.YJR018W	Presence/Absence	NA	0.00012078
Nitrogen_starvation_48H	PA4932.YJR018W	Presence/Absence	NA	2.45e-05
Nitrogen_starvation_48H	PA4077.YGR176W	Presence/Absence	NA	5.74e-05
Nitrogen_starvation_48H	PA2844.YDR154C	Presence/Absence	NA	0.000110894
Nystatin_48H	PA2844.YDR154C	Presence/Absence	NA	4.37e-05
Nystatin_48H	PA4932.YJR018W	Presence/Absence	NA	9.52e-05
SC_48H	PA4932.YJR018W	Presence/Absence	NA	1.36e-05
SC_48H	PA2844.YDR154C	Presence/Absence	NA	2.14e-05
SC_48H	PA4077.YGR176W	Presence/Absence	NA	7.28e-05
YPD_24H	PA4077.YGR176W	Presence/Absence	NA	1.05e-05
YPD_24H	PA2844.YDR154C	Presence/Absence	NA	5.67e-05
aa_starvation_48H	PA4932.YJR018W	Presence/Absence	NA	8.64e-07
YPD14_40h	PA675.snap_masked.749.BKQ_2	Presence/Absence	NA	1.12e-05
YPD14_40h	PA4472.YHR211W_NumOfGenes_3	Presence/Absence	NA	9.03e-05
YPD6AU_40h	PA4472.YHR211W_NumOfGenes_3	Presence/Absence	NA	4.45e-06
YPD6AU_40h	PA2844.YDR154C	Presence/Absence	NA	1.56e-05
YPDBENOMYL200_40h	PA675.snap_masked.749.BKQ_2	Presence/Absence	NA	4.01e-06
YPDBENOMYL200_40h	PA6956.YOL159C_NumOfGenes_2	Presence/Absence	NA	7.67e-06
YPDBENOMYL200_40h	PA6958.YOL160W	Presence/Absence	NA	1.06e-05
YPDFLUCONAZOLE_40h	PA675.snap_masked.749.BKQ_2	Presence/Absence	NA	3.06e-08
YPDFLUCONAZOLE_40h	PA4472.YHR211W_NumOfGenes_3	Presence/Absence	NA	1.39e-07
YPDLICL250MM_40h	PA4472.YHR211W_NumOfGenes_3	Presence/Absence	NA	8.48e-06
YPDNYSTATIN_40h	PA4904.YJL211C	Presence/Absence	NA	3.46e-06
YPGALACTOSE_40h	PA2672.YDL227C	Presence/Absence	NA	1.73e-08
YPGALACTOSE_40h	PA7845.YDRWTy2.3_NumOfGenes_13_NumOfGenes_28	Presence/Absence	NA	6.91e-06
YPGALACTOSE_40h	PA1863.YAR047C	Presence/Absence	NA	2.13e-05
YPRIBOSE_40h	PA2672.YDL227C	Presence/Absence	NA	0.00010676
ITS.content	PA6718.YNL338W	Presence/Absence	NA	3.9e-22
ITS.content	PA5461.YLL066W.B	Presence/Absence	NA	2.59e-08
ITS.content	PA5918.YLR466C.B	Presence/Absence	NA	8.27e-06
Mitochondrial.activity.YPD	PA3036.YDR344C	Presence/Absence	NA	1.96e-05
mtDNA_CN_PLOIDY	PA3963.YGR063C	Presence/Absence	NA	9.75e-14
mtDNA_CN_PLOIDY	PA2824.YDR133C	Presence/Absence	NA	8.08e-11
mtDNA_CN_PLOIDY	PA5339.YKR047W	Presence/Absence	NA	1.03e-08
mtDNA_CN_PLOIDY	PA5965.YML047W.A	Presence/Absence	NA	4.03e-08
mtDNA_CN_PLOIDY	PA2801.YDR112W	Presence/Absence	NA	1.02e-07
mtDNA_CN_PLOIDY	PA3051.YDR360W	Presence/Absence	NA	1.63e-07
mtDNA_CN_PLOIDY	PA3808.YGL166W	Presence/Absence	NA	2.2e-07
mtDNA_CN_PLOIDY	PA1949.YBL077W	Presence/Absence	NA	4.69e-07
mtDNA_CN_PLOIDY	PA2100.YBR116C	Presence/Absence	NA	4.69e-07
mtDNA_CN_PLOIDY	PA5952.YML031C.A	Presence/Absence	NA	4.69e-07
mtDNA_CN_PLOIDY	PA4077.YGR176W	Presence/Absence	NA	6.98e-07
mtDNA_ratio	PA3963.YGR063C	Presence/Absence	NA	9.54e-14
mtDNA_ratio	PA2824.YDR133C	Presence/Absence	NA	8.14e-11
mtDNA_ratio	PA5339.YKR047W	Presence/Absence	NA	1.04e-08
mtDNA_ratio	PA5965.YML047W.A	Presence/Absence	NA	3.93e-08
mtDNA_ratio	PA2801.YDR112W	Presence/Absence	NA	1.01e-07
mtDNA_ratio	PA3051.YDR360W	Presence/Absence	NA	1.65e-07
mtDNA_ratio	PA3808.YGL166W	Presence/Absence	NA	2.19e-07
mtDNA_ratio	PA1949.YBL077W	Presence/Absence	NA	4.68e-07
mtDNA_ratio	PA2100.YBR116C	Presence/Absence	NA	4.68e-07
mtDNA_ratio	PA5952.YML031C.A	Presence/Absence	NA	4.68e-07
mtDNA_ratio	PA4077.YGR176W	Presence/Absence	NA	6.95e-07
Telomere.length	PA5461.YLL066W.B	Presence/Absence	NA	4.63e-07
Y.copies	PA6718.YNL338W	Presence/Absence	NA	7.31e-14
Y.copies	PA5461.YLL066W.B	Presence/Absence	NA	1.47e-10
Y.copies	PA5918.YLR466C.B	Presence/Absence	NA	1.48e-05
Y.copies	PA1567.maker.CGV_3.7506	Presence/Absence	NA	4.56e-05
AmphotericinB_0.25ug.ml_GT	c16p284591	16	284591	1.02e-05
AmphotericinB_0.5ug.ml_GT	c16p131304	16	131304	8.27e-05
AmphotericinB_0.5ug.ml_GT	c16p893345	16	893345	0.000101724
AmphotericinB_0.5ug.ml_GT	c16p98503	16	98503	0.000108971
AmphotericinB_0.5ug.ml_Yield	c16p131304	16	131304	2.78e-05
AmphotericinB_0.5ug.ml_Yield	c16p372339	16	372339	8.95e-05
Caspofungin_0.5ug.ml_GT	c16p372339	16	372339	4.02e-05
Caspofungin_0.5ug.ml_GT	c16p630835	16	630835	8.53e-05
Caspofungin_0.5ug.ml_GT	c16p87944	16	87944	0.000101075
Caspofungin_0.5ug.ml_GT	c16p87803	16	87803	0.000105003
Caspofungin_0.5ug.ml_GT	c16p87892	16	87892	0.000105003
Caspofungin_0.5ug.ml_Yield	c16p836999	16	836999	4.61e-05
Caspofungin_0.5ug.ml_Yield	c16p203921	16	203921	7.7e-05
Clotrimazole_0.3ug.ml_GT	c16p98373	16	98373	4.56e-05
Clotrimazole_0.3ug.ml_Yield	c16p98497	16	98497	3.16e-06
Clotrimazole_0.3ug.ml_Yield	c16p98500	16	98500	3.16e-06
Clotrimazole_0.3ug.ml_Yield	c16p98503	16	98503	1.67e-05
Clotrimazole_0.3ug.ml_Yield	c16p98373	16	98373	4.07e-05
Clotrimazole_0.3ug.ml_Yield	c16p131377	16	131377	4.66e-05
Cycloheximide_0.2aug.ml_GT	c16p908949	16	908949	8.86e-07
Cycloheximide_0.2aug.ml_GT	c16p909889	16	909889	3.33e-05
Cycloheximide_0.2aug.ml_GT	c16p122212	16	122212	4.19e-05
Cycloheximide_0.2aug.ml_Yield	c16p908949	16	908949	1.09e-05
Flucanazole_8ug.ml_GT	c16p98497	16	98497	3.68e-06
Flucanazole_8ug.ml_GT	c16p98500	16	98500	3.68e-06
Flucanazole_8ug.ml_GT	c16p98373	16	98373	1.53e-05
Flucanazole_8ug.ml_GT	c16p98503	16	98503	1.82e-05
Flucanazole_8ug.ml_GT	c16p893345	16	893345	8.23e-05
Flucanazole_8ug.ml_Yield	c16p893345	16	893345	5.87e-06
Ketoconazole_0.005mg.mL_GT	c16p131377	16	131377	6.44e-06
Ketoconazole_0.005mg.mL_GT	c16p131304	16	131304	1.23e-05
Ketoconazole_0.005mg.mL_GT	c16p98497	16	98497	4.76e-05
Ketoconazole_0.005mg.mL_GT	c16p98500	16	98500	4.76e-05
Ketoconazole_0.005mg.mL_Yield	c16p98497	16	98497	1.35e-07
Ketoconazole_0.005mg.mL_Yield	c16p98500	16	98500	1.35e-07
Ketoconazole_0.005mg.mL_Yield	c16p98503	16	98503	3.81e-07
Ketoconazole_0.005mg.mL_Yield	c16p131377	16	131377	1.47e-06
Ketoconazole_0.005mg.mL_Yield	c16p98373	16	98373	1.09e-05
Ketoconazole_0.0075mg.mL_GT	c16p489763	16	489763	1.07e-10
Ketoconazole_0.0075mg.mL_GT	c16p646147	16	646147	1.68e-07
Ketoconazole_0.0075mg.mL_Yield	c16p98373	16	98373	3.41e-06
Ketoconazole_0.0075mg.mL_Yield	c16p98497	16	98497	2.54e-05
Ketoconazole_0.0075mg.mL_Yield	c16p98500	16	98500	2.54e-05
Ketoconazole_0.0075mg.mL_Yield	c16p893345	16	893345	2.78e-05
Ketoconazole_0.0075mg.mL_Yield	c16p98503	16	98503	8.93e-05
Ketoconazole_0.0075mg.mL_Yield	c16p131377	16	131377	0.000111414
Tyrosol_0.6mg.mL_GT	c16p764125	16	764125	1.55e-05
Tyrosol_0.6mg.mL_GT	c16p435011	16	435011	0.000108143
CLS_RM21	c16p225111	16	225111	3.7e-06
Mean_DNAcontent_1n_cells	c16p238341	16	238341	1.79e-05
Mean_size_1n_cells	c16p682420	16	682420	6.48e-05
Median_size_1n_cells	c16p682420	16	682420	3.02e-05
Median_size_1n_cells	c16p171564	16	171564	6.13e-05
39C_48H	c16p149006	16	149006	8.86e-06
39C_48H	c16p149133	16	149133	8.86e-06
39C_72H	c16p149006	16	149006	4.82e-06
39C_72H	c16p149133	16	149133	4.82e-06
39C_72H	c16p149106	16	149106	8.84e-06
39C_72H	c16p709625	16	709625	5.81e-05
6_AU_39C_72H	c16p149106	16	149106	9.84e-05
Clioquinol_48H	c16p333762	16	333762	2.59e-06
Clioquinol_72H	c16p333762	16	333762	4.11e-06
Cyclohexamide_48H	c16p321220	16	321220	3.32e-05
NaCl_0.4M_72H	c16p335267	16	335267	5.99e-06
NaCl_0.6M_72H	c16p664479	16	664479	8.48e-05
Paraquat_48H	c16p764125	16	764125	1.92e-05
YPD_24H	c16p226979	16	226979	7.67e-05
YPD14_40h	c16p71126	16	71126	9.92e-05
YPDBENOMYL500_40h	c16p532338	16	532338	7.57e-05
YPDCUSO410MM_40h	c16p373847	16	373847	7.94e-06
YPDCUSO410MM_40h	c16p818228	16	818228	3.55e-05
YPDCUSO410MM_40h	c16p116322	16	116322	5.84e-05
YPDCUSO410MM_40h	c16p801614	16	801614	7.25e-05
YPDCUSO410MM_40h	c16p799713	16	799713	7.27e-05
YPDDMSO_40h	c16p44845	16	44845	6.28e-05
YPDDMSO_40h	c16p44051	16	44051	0.000103905
YPDETOH_40h	c16p766459	16	766459	1.9e-05
YPDETOH_40h	c16p788806	16	788806	4.21e-05
YPDETOH_40h	c16p788915	16	788915	8.49e-05
YPDETOH_40h	c16p606832	16	606832	0.00010395
YPDFLUCONAZOLE_40h	c16p468415	16	468415	3.91e-05
YPDFLUCONAZOLE_40h	c16p177590	16	177590	8.84e-05
YPDFLUCONAZOLE_40h	c16p467778	16	467778	0.00011167
YPDMV_40h	c16p863372	16	863372	3.57e-06
YPDNACL15M_40h	c16p705366	16	705366	8.61e-07
YPDNACL1M_40h	c16p705366	16	705366	1.76e-06
YPDNACL1M_40h	c16p234336	16	234336	0.000100594
YPDSDS_40h	c16p606832	16	606832	3.13e-05
YPDSDS_40h	c16p606814	16	606814	3.72e-05
YPDSDS_40h	c16p749844	16	749844	5.78e-05
YPETHANOL_40h	c16p498689	16	498689	9.22e-05
YPGALACTOSE_40h	c16p77326	16	77326	1.34e-05
YPGALACTOSE_40h	c16p96917	16	96917	9.19e-05
YPGALACTOSE_40h	c16p122106	16	122106	9.19e-05
YPGALACTOSE_40h	c16p127334	16	127334	9.19e-05
YPGALACTOSE_40h	c16p118878	16	118878	9.29e-05
ITS.content	c16p79936	16	79936	7.9e-06
Mitochondrial.activity.YPEG	c16p368962	16	368962	2.43e-05
Mitochondrial.activity.YPEG	c16p670194	16	670194	6.84e-05
Mitochondrial.volume.YPD	c16p587372	16	587372	4.45e-05
Mitochondrial.volume.YPD	c16p677596	16	677596	6.94e-05
Mitochondrial.volume.YPEG	c16p679940	16	679940	1.82e-05
Mitochondrial.volume.YPEG	c16p680207	16	680207	1.97e-05
Y.copies	c16p752294	16	752294	1.21e-05
Y.copies	c16p647721	16	647721	0.000110204
Fructose_32_GT	c16p408230	16	408230	7.08e-06
Maltose_32_GT	c16p408230	16	408230	1.33e-05
NH4_GT	c16p395378	16	395378	1.53e-05
Glucose_1_GT	c16p118878	16	118878	1.98e-07
Fructose_32_GT	c16p541340	16	541340	3.54e-06
Fructose_0.5_GT	c16p894011	16	894011	5.22e-06
Fructose_2_GT	c16p894011	16	894011	4.22e-06
Raffinose_8_GT	c16p894011	16	894011	1.99e-07
Fructose_32_GT	c16p894011	16	894011	1.21e-06
Phenylalanine_GT	c16p894011	16	894011	2.8e-09
Valine_GT	c16p894011	16	894011	3.28e-07
Fructose_2_GT	c16p98373	16	98373	3.1e-06
Fructose_2_GT	c16p98497	16	98497	1.34e-06
Fructose_2_GT	c16p98500	16	98500	1.34e-06
Fructose_2_GT	c16p98503	16	98503	2.08e-06
Serine_GT	c16p98497	16	98497	2.94e-07
Serine_GT	c16p98500	16	98500	2.94e-07
Serine_GT	c16p98503	16	98503	3.34e-07
NH4_GT	c16p568979	16	568979	9.08e-06
Raffinose_8_GT	c16p751554	16	751554	2.65e-06
NH4_GT	c16p750369	16	750369	1.02e-05
NH4_GT	c16p750588	16	750588	1.74e-06
Raffinose_8_GT	c16p35711	16	35711	1.57e-06
Fructose_32_GT	c16p406974	16	406974	7.18e-06
Maltose_0.5_GT	c16p666759	16	666759	5.91e-06
NH4_GT	c16p583875	16	583875	1.91e-06
Valine_Yield	c16p425481	16	425481	1.52e-06
Sucrose_8_Yield	c16p341808	16	341808	2.97e-05
Citrulline_Yield	c16p326226	16	326226	5.28e-06
Arabinose_8_Yield	c16p240630	16	240630	3.29e-05
Glycerol_2_Yield	c16p207364	16	207364	1.64e-05
Glycerol_2_Yield	c16p169851	16	169851	2.69e-06
Glucose_50_Yield	c16p579790	16	579790	6.25e-06
Serine_Yield	c16p579790	16	579790	1.13e-05
Glucose_50_Yield	c16p666759	16	666759	8.97e-06
Glucose_0.5_Yield	c16p673127	16	673127	5.13e-06
Xylose_2_Yield	c16p702662	16	702662	3.95e-06
Xylose_2_Yield	c16p703512	16	703512	1.16e-05
Xylose_2_Yield	c16p702998	16	702998	2.24e-05
Alanine_Yield	c16p743101	16	743101	3.27e-06
Alanine_Yield	c16p744906	16	744906	3.53e-06
Serine_Yield	c16p750588	16	750588	2.38e-06
Serine_Yield	c16p768045	16	768045	6.6e-06
Alanine_Yield	c16p768045	16	768045	5.11e-06
Xylose_2_Yield	c16p835119	16	835119	1.65e-07
Xylose_2_Yield	c16p835149	16	835149	1.37e-05
Arabinose_8_Yield	c16p835119	16	835119	3.53e-06
Serine_Yield	c16p841684	16	841684	3.51e-06
Maltose_0.5_Yield	c16p917223	16	917223	1.15e-05
Maltose_0.5_Yield	c16p918874	16	918874	1.59e-05
Sporulation_24_hours	c16p526381	16	526381	2.38e-07
Sporulation_24_hours	c16p456024	16	456024	8.62e-06
Sporulation_24_hours	c16p418966	16	418966	3.89e-05
Sporulation_24_hours	c16p65188	16	65188	6.98e-06
Sporulation_24_hours	c16p564521	16	564521	7.66e-05
Sporulation_24_hours	c16p655978	16	655978	6.85e-06
Sporulation_24_hours	c16p866381	16	866381	2.28e-05
Sporulation_72_hours	c16p526381	16	526381	5.89e-06
CLS_SDCday7	c16p457724	16	457724	3.14e-05
CLS_SDCday21	c16p457724	16	457724	1.61e-05
CLS_SDCday35	c16p219254	16	219254	1.6e-05
CLS_SDCday7	c16p139660	16	139660	2.36e-05
CLS_SDCday21	c16p814846	16	814846	4.21e-06
CLS_SDCday35	c16p814846	16	814846	1.09e-05
CLS_CRday35	c16p826128	16	826128	1.18e-06
CLS_CRday35	c16p825880	16	825880	2.48e-06
AmphotericinB_0.5ug.ml_GT	c16p424073	16	424073	0.000110793
AmphotericinB_0.5ug.ml_Yield	c16p870022	16	870022	0.000114126
Caspofungin_0.5ug.ml_GT	c16p88210	16	88210	5.18e-05
Caspofungin_0.5ug.ml_Yield	c16p373531	16	373531	5.19e-05
Clotrimazole_0.3ug.ml_Yield	c16p100165	16	100165	4.61e-06
Clotrimazole_0.3ug.ml_Yield	c16p100260	16	100260	4.61e-06
Flucanazole_8ug.ml_GT	c16p100165	16	100165	4.32e-06
Flucanazole_8ug.ml_GT	c16p100260	16	100260	4.32e-06
Ketoconazole_0.005mg.mL_GT	c16p100165	16	100165	5.96e-05
Ketoconazole_0.005mg.mL_GT	c16p100260	16	100260	5.96e-05
Ketoconazole_0.005mg.mL_GT	c16p688146	16	688146	9.33e-05
Ketoconazole_0.005mg.mL_Yield	c16p100165	16	100165	1.87e-07
Ketoconazole_0.005mg.mL_Yield	c16p100260	16	100260	1.87e-07
Ketoconazole_0.0075mg.mL_Yield	c16p100165	16	100165	2.99e-05
Ketoconazole_0.0075mg.mL_Yield	c16p100260	16	100260	2.99e-05
Tebuconazole_0.0125mg.mL_Yield	c16p718947	16	718947	1.92e-05
CLS_RM7	c16p214791	16	214791	1.08e-06
Mean_size_1n_cells	c16p261638	16	261638	3.27e-06
Median_size_1n_cells	c16p261638	16	261638	1.1e-05
20C_48H	c16p331774	16	331774	9.31e-07
20C_72H	c16p331774	16	331774	5.19e-06
39C_72H	c16p345191	16	345191	2.38e-05
39C_72H	c16p861210	16	861210	8e-05
42C_48H	c16p331774	16	331774	3.51e-05
42C_72H	c16p331774	16	331774	3.9e-05
5_FU_48H	c16p331774	16	331774	2.67e-06
6_AU_39C_48H	c16p345191	16	345191	2.08e-05
6_AU_39C_72H	c16p345191	16	345191	1.06e-05
Anaerobic_growth_48H	c16p331774	16	331774	2.19e-06
Cadmium_chloride_48H	c16p695418	16	695418	1.43e-05
Clioquinol_48H	c16p331774	16	331774	1.36e-09
Clioquinol_72H	c16p331774	16	331774	1.97e-09
NaCl_0.4M_39C_48H	c16p331774	16	331774	1.97e-07
NaCl_0.4M_39C_48H	c16p695332	16	695332	7.03e-06
NaCl_0.4M_39C_48H	c16p695418	16	695418	8.48e-05
NaCl_0.4M_39C_72H	c16p331774	16	331774	5.98e-07
NaCl_0.4M_39C_72H	c16p695332	16	695332	1.27e-05
NaCl_0.4M_72H	c16p732124	16	732124	6.28e-05
NaCl_0.6M_39C_48H	c16p331774	16	331774	6.5e-08
NaCl_0.6M_39C_48H	c16p695332	16	695332	2.23e-05
NaCl_0.6M_39C_48H	c16p753099	16	753099	6.19e-05
NaCl_0.6M_39C_72H	c16p331774	16	331774	4.6e-08
Nystatin_48H	c16p331774	16	331774	2.32e-06
SC_48H	c16p331774	16	331774	3.6e-05
YPDCUSO410MM_40h	c16p586468	16	586468	3.86e-05
YPDCUSO410MM_40h	c16p586678	16	586678	3.86e-05
YPDCUSO410MM_40h	c16p586809	16	586809	5.44e-05
YPDCUSO410MM_40h	c16p586527	16	586527	0.000104235
YPDCUSO410MM_40h	c16p586836	16	586836	0.000104235
YPDDMSO_40h	c16p467237	16	467237	2.5e-05
YPDDMSO_40h	c16p586864	16	586864	4.39e-05
YPDETOH_40h	c16p787503	16	787503	3.91e-05
YPDETOH_40h	c16p770983	16	770983	5.96e-05
YPGALACTOSE_40h	c16p104834	16	104834	9.19e-05
Mitochondrial.volume.YPD	c16p587763	16	587763	1.95e-05
Mitochondrial.volume.YPEG	c16p591733	16	591733	2.14e-05
Mitochondrial.volume.YPEG	c16p587763	16	587763	3.91e-05
Y.copies	c16p751988	16	751988	9.24e-07
Y.copies	c16p215183	16	215183	4.29e-05
Y.copies	c16p674766	16	674766	8.63e-05
Y.copies	c16p215126	16	215126	9.1e-05
Fructose_0.5_GT	c16p228803	16	228803	3.24e-06
Maltose_0.5_GT	c16p415596	16	415596	1.57e-06
Maltose_0.5_GT	c16p659088	16	659088	5.64e-06
Fructose_2_GT	c16p100165	16	100165	1.29e-06
Fructose_2_GT	c16p100260	16	100260	1.29e-06
Arabinose_2_GT	c16p228803	16	228803	1.73e-06
Raffinose_2_GT	c16p228803	16	228803	6.1e-08
Maltose_2_GT	c16p415596	16	415596	7.8e-07
Maltose_2_GT	c16p676907	16	676907	1.68e-05
Maltose_8_GT	c16p415596	16	415596	2.08e-06
Raffinose_8_GT	c16p586527	16	586527	1.1e-05
Raffinose_8_GT	c16p586836	16	586836	1.1e-05
Maltose_8_GT	c16p676907	16	676907	9.44e-06
Maltose_32_GT	c16p192874	16	192874	2.63e-07
Maltose_32_GT	c16p659088	16	659088	3.54e-06
Maltose_32_GT	c16p676907	16	676907	5.2e-06
Serine_GT	c16p100165	16	100165	4.51e-07
Serine_GT	c16p100260	16	100260	4.51e-07
NH4_GT	c16p410239	16	410239	3.91e-06
NH4_GT	c16p565078	16	565078	9.9e-06
NH4_GT	c16p572749	16	572749	9.59e-06
NH4_GT	c16p584269	16	584269	1.58e-05
Glucose_1_Yield	c16p688937	16	688937	1.52e-05
Xylose_2_Yield	c16p835414	16	835414	4.7e-07
Xylose_2_Yield	c16p512235	16	512235	6.78e-06
Xylose_2_Yield	c16p767513	16	767513	7.86e-06
Fructose_8_Yield	c16p192874	16	192874	5.59e-06
Fructose_8_Yield	c16p331774	16	331774	6.89e-06
Glucose_8_Yield	c16p431714	16	431714	1.13e-05
Arabinose_8_Yield	c16p828752	16	828752	4.17e-05
Alanine_Yield	c16p770429	16	770429	2.89e-07
Serine_Yield	c16p770429	16	770429	2.76e-07
Serine_Yield	c16p804427	16	804427	2.53e-06
Serine_Yield	c16p857396	16	857396	3.62e-06
YPD_Yield	c16p415596	16	415596	3.54e-06
Serine_Yield	c16p767513	16	767513	8.56e-06
Serine_Yield	c16p770972	16	770972	1.34e-05
Sporulation_24_hours	c16p455615	16	455615	5.86e-07
Sporulation_24_hours	c16p455322	16	455322	8.91e-07
Sporulation_24_hours	c16p455395	16	455395	2.38e-06
Sporulation_24_hours	c16p183111	16	183111	8.6e-06
Sporulation_24_hours	c16p819102	16	819102	6.11e-05
Sporulation_24_hours	c16p664738	16	664738	6.49e-05
Sporulation_72_hours	c16p183111	16	183111	1.79e-05
Sporulation_24_hours	c16p198709	16	198709	0.000121
Sporulation_72_hours	c16p228803	16	228803	2.67e-05
CLS_CRday7	c16p465930	16	465930	5.15e-06
CLS_CRday7	c16p875078	16	875078	6.76e-06
CLS_CRday7	c16p138394	16	138394	9.74e-06
CLS_SDCday7	c16p162438	16	162438	2.32e-05
CLS_SDCday7	c16p214791	16	214791	2.76e-05
CLS_SDCday21	c16p687687	16	687687	2.85e-06
CLS_CRday21	c16p465930	16	465930	1.14e-06
CLS_SDCday21	c16p163733	16	163733	1.12e-05
CLS_SDCday21	c16p465930	16	465930	2.26e-05
CLS_SDCday21	c16p799226	16	799226	3.7e-05
CLS_CRday21	c16p875078	16	875078	3.39e-06
CLS_SDCday35	c16p163733	16	163733	1.34e-06
Caspofungin_0.5ug.ml_GT	c15p86182	15	86182	5.25e-05
Caspofungin_0.5ug.ml_GT	c15p364667	15	364667	5.72e-05
Caspofungin_0.5ug.ml_GT	c15p86221	15	86221	6.25e-05
Caspofungin_0.5ug.ml_GT	c15p309954	15	309954	0.00010272
Clotrimazole_0.3ug.ml_GT	c15p525568	15	525568	6.1e-05
Clotrimazole_0.3ug.ml_Yield	c15p588536	15	588536	3.71e-05
Cycloheximide_0.2aug.ml_GT	c15p890957	15	890957	1.08e-05
Cycloheximide_0.2aug.ml_GT	c15p633283	15	633283	7.99e-05
Cycloheximide_0.2aug.ml_GT	c15p287624	15	287624	8.88e-05
Cycloheximide_0.2aug.ml_Yield	c15p985926	15	985926	7.08e-05
Cycloheximide_0.2aug.ml_Yield	c15p635161	15	635161	8.66e-05
Flucanazole_8ug.ml_GT	c15p850944	15	850944	4.38e-06
Flucanazole_8ug.ml_GT	c15p214032	15	214032	3.9e-05
Flucanazole_8ug.ml_GT	c15p305436	15	305436	5.7e-05
Flucanazole_8ug.ml_GT	c15p305531	15	305531	0.000112433
Ketoconazole_0.005mg.mL_GT	c15p588536	15	588536	5.07e-05
Ketoconazole_0.0075mg.mL_Yield	c15p850944	15	850944	4.64e-05
Tebuconazole_0.0075mg.mL_Yield	c15p551369	15	551369	7.74e-05
Tebuconazole_0.0125mg.mL_Yield	c15p158197	15	158197	1.92e-06
Tebuconazole_0.0125mg.mL_Yield	c15p584477	15	584477	1.78e-05
Tebuconazole_0.0125mg.mL_Yield	c15p589248	15	589248	3.82e-05
Tebuconazole_0.0125mg.mL_Yield	c15p589272	15	589272	5.71e-05
Tebuconazole_0.0125mg.mL_Yield	c15p172768	15	172768	6.05e-05
Tebuconazole_0.0125mg.mL_Yield	c15p676340	15	676340	7.33e-05
Tebuconazole_0.0125mg.mL_Yield	c15p562225	15	562225	8.52e-05
Tebuconazole_0.0125mg.mL_Yield	c15p591787	15	591787	0.000100336
Tyrosol_0.6mg.mL_GT	c15p551369	15	551369	1.09e-05
Tyrosol_0.6mg.mL_GT	c15p762046	15	762046	1.41e-05
Tyrosol_0.6mg.mL_GT	c15p245116	15	245116	1.72e-05
Tyrosol_0.6mg.mL_GT	c15p762067	15	762067	2.05e-05
CLS_RM21	c15p675070	15	675070	8.06e-08
CLS_RM21	c15p676857	15	676857	2.13e-06
CLS_RM21	c15p681468	15	681468	1.87e-05
CLS_RM21	c15p796275	15	796275	2.12e-05
CLS_RM21	c15p1031656	15	1031656	2.11e-05
CLS_RM21	c15p1032893	15	1032893	2.91e-06
CLS_RM21	c15p1032998	15	1032998	1.04e-05
CLS_RM21	c15p1033446	15	1033446	2.94e-06
CLS_RM35	c15p681468	15	681468	3.16e-06
CLS_RM35	c15p1009383	15	1009383	1.87e-06
CLS_RM7	c15p675070	15	675070	4.94e-06
CLS_RM7	c15p676857	15	676857	4.27e-06
CLS_RM7	c15p1032788	15	1032788	1.05e-05
CLS_RM7	c15p1032893	15	1032893	3.09e-06
20C_48H	c15p344620	15	344620	3.85e-05
20C_48H	c15p615000	15	615000	8.59e-05
20C_72H	c15p1016525	15	1016525	8.89e-06
20C_72H	c15p344620	15	344620	5.18e-05
20C_72H	c15p214032	15	214032	5.38e-05
20C_72H	c15p941514	15	941514	8.22e-05
20C_72H	c15p245116	15	245116	9.27e-05
24_DiCl_48H	c15p962040	15	962040	8.12e-05
24_DiCl_48H	c15p218167	15	218167	9.43e-05
39C_48H	c15p615000	15	615000	9.14e-06
39C_72H	c15p615000	15	615000	6.03e-06
39C_72H	c15p589248	15	589248	6.74e-06
39C_72H	c15p614674	15	614674	2.81e-05
39C_72H	c15p589272	15	589272	6.28e-05
39C_72H	c15p589221	15	589221	0.000109958
42C_48H	c15p344488	15	344488	1.28e-09
42C_48H	c15p344531	15	344531	1.93e-09
42C_48H	c15p589272	15	589272	2.34e-07
42C_48H	c15p345516	15	345516	2.48e-07
42C_48H	c15p589248	15	589248	3.59e-07
42C_48H	c15p591787	15	591787	5.79e-07
42C_48H	c15p589221	15	589221	1.49e-06
42C_48H	c15p591684	15	591684	1.85e-06
42C_48H	c15p538068	15	538068	2.81e-06
42C_48H	c15p584477	15	584477	8.16e-06
42C_48H	c15p589132	15	589132	1.18e-05
42C_48H	c15p343955	15	343955	3.42e-05
42C_48H	c15p592027	15	592027	4.97e-05
42C_48H	c15p335001	15	335001	5.19e-05
42C_48H	c15p591630	15	591630	6.8e-05
42C_48H	c15p641527	15	641527	8.44e-05
42C_48H	c15p334161	15	334161	9.42e-05
42C_72H	c15p344488	15	344488	9.15e-10
42C_72H	c15p344531	15	344531	1.35e-09
42C_72H	c15p345516	15	345516	1.38e-07
42C_72H	c15p589272	15	589272	1.62e-07
42C_72H	c15p589248	15	589248	2.48e-07
42C_72H	c15p591787	15	591787	6.78e-07
42C_72H	c15p591684	15	591684	8.11e-07
42C_72H	c15p589221	15	589221	1.12e-06
42C_72H	c15p584477	15	584477	3.6e-06
42C_72H	c15p538068	15	538068	6.2e-06
42C_72H	c15p589132	15	589132	1.4e-05
42C_72H	c15p335001	15	335001	1.87e-05
42C_72H	c15p592027	15	592027	2.87e-05
42C_72H	c15p334161	15	334161	5.5e-05
42C_72H	c15p343955	15	343955	5.82e-05
42C_72H	c15p591630	15	591630	6.04e-05
5_FU_48H	c15p1016525	15	1016525	4.38e-05
6_AU_39C_48H	c15p345516	15	345516	2.24e-06
6_AU_39C_48H	c15p584477	15	584477	4.66e-06
6_AU_39C_48H	c15p589248	15	589248	7.07e-06
6_AU_39C_48H	c15p344488	15	344488	8.13e-06
6_AU_39C_48H	c15p344531	15	344531	2.84e-05
6_AU_39C_48H	c15p589221	15	589221	3.22e-05
6_AU_39C_48H	c15p589272	15	589272	3.35e-05
6_AU_39C_48H	c15p334161	15	334161	5.25e-05
6_AU_39C_48H	c15p591415	15	591415	5.79e-05
6_AU_39C_48H	c15p589132	15	589132	6.8e-05
6_AU_39C_48H	c15p591787	15	591787	8.01e-05
6_AU_39C_72H	c15p345516	15	345516	5.91e-06
6_AU_39C_72H	c15p589248	15	589248	7.45e-06
6_AU_39C_72H	c15p584477	15	584477	1.86e-05
6_AU_39C_72H	c15p344488	15	344488	2.61e-05
6_AU_39C_72H	c15p615000	15	615000	3.68e-05
6_AU_39C_72H	c15p614674	15	614674	3.69e-05
6_AU_39C_72H	c15p589221	15	589221	5.08e-05
6_AU_39C_72H	c15p589272	15	589272	5.99e-05
6_AU_39C_72H	c15p344531	15	344531	6.44e-05
6_AU_39C_72H	c15p591415	15	591415	8.26e-05
Acetic_acid_48H	c15p614674	15	614674	6.99e-07
Acetic_acid_48H	c15p615000	15	615000	8.28e-05
Acetic_acid_48H	c15p676340	15	676340	9.22e-05
Amphotericin_B_48H	c15p615000	15	615000	9.18e-06
Amphotericin_B_anaerobic_48H	c15p1000676	15	1000676	7.75e-05
Cadmium_chloride_48H	c15p614674	15	614674	2.72e-06
Cadmium_chloride_48H	c15p615000	15	615000	1.53e-05
Cadmium_chloride_48H	c15p512802	15	512802	2.17e-05
Cadmium_chloride_48H	c15p591684	15	591684	3.91e-05
Cadmium_chloride_48H	c15p591787	15	591787	4.35e-05
Cadmium_chloride_48H	c15p589272	15	589272	5.19e-05
Caffeine_15mM_48H	c15p344531	15	344531	2.08e-05
Caffeine_15mM_48H	c15p344488	15	344488	6.48e-05
Caffeine_15mM_48H	c15p214032	15	214032	8.8e-05
Caffeine_15mM_72H	c15p344531	15	344531	6.94e-05
Caffeine_20mM_48H	c15p589248	15	589248	3.09e-05
Caffeine_20mM_48H	c15p214032	15	214032	3.73e-05
Caffeine_20mM_48H	c15p344531	15	344531	7.32e-05
Caffeine_20mM_48H	c15p591684	15	591684	7.37e-05
Caspofungin_48H	c15p1016525	15	1016525	1.33e-05
Clioquinol_48H	c15p551369	15	551369	4.74e-05
Clioquinol_72H	c15p551369	15	551369	8.03e-05
Clioquinol_72H	c15p789434	15	789434	0.000110679
Cyclohexamide_48H	c15p589248	15	589248	6.2e-09
Cyclohexamide_48H	c15p589221	15	589221	2.91e-08
Cyclohexamide_48H	c15p589272	15	589272	8.7e-08
Cyclohexamide_48H	c15p344531	15	344531	1.21e-06
Cyclohexamide_48H	c15p591787	15	591787	3.71e-06
Cyclohexamide_48H	c15p591684	15	591684	6.37e-06
Cyclohexamide_48H	c15p591630	15	591630	8.42e-06
Cyclohexamide_48H	c15p591415	15	591415	1.17e-05
Cyclohexamide_48H	c15p592027	15	592027	1.44e-05
Cyclohexamide_48H	c15p584477	15	584477	1.85e-05
Cyclohexamide_48H	c15p214032	15	214032	3.13e-05
Cyclohexamide_48H	c15p589132	15	589132	3.19e-05
Cyclohexamide_48H	c15p615000	15	615000	3.75e-05
Cyclohexamide_48H	c15p345516	15	345516	4.27e-05
Cyclohexamide_48H	c15p343955	15	343955	9.95e-05
Cyclohexamide_72H	c15p589248	15	589248	5.31e-07
Cyclohexamide_72H	c15p589221	15	589221	2.75e-06
Cyclohexamide_72H	c15p589272	15	589272	1.11e-05
DMSO_0.01__48H	c15p551369	15	551369	3.93e-06
Glucose_0.02_48H	c15p615000	15	615000	2.88e-06
Glucose_0.02_48H	c15p1016525	15	1016525	1.57e-05
Glucose_0.02_48H	c15p676857	15	676857	4.2e-05
Glucose_0.02_48H	c15p676340	15	676340	4.42e-05
Glucose_0.02_48H	c15p551369	15	551369	5.39e-05
NaCl_0.4M_39C_48H	c15p75860	15	75860	1.43e-05
NaCl_0.4M_39C_48H	c15p589272	15	589272	3.8e-05
NaCl_0.4M_39C_48H	c15p46225	15	46225	9.97e-05
NaCl_0.4M_39C_72H	c15p75860	15	75860	1.07e-05
NaCl_0.4M_39C_72H	c15p501561	15	501561	3.73e-05
NaCl_0.4M_48H	c15p214032	15	214032	9.85e-06
NaCl_0.4M_72H	c15p344620	15	344620	4.39e-06
NaCl_0.4M_72H	c15p214032	15	214032	7.44e-06
NaCl_0.4M_72H	c15p1016525	15	1016525	3.34e-05
NaCl_0.4M_72H	c15p245116	15	245116	0.000104184
NaCl_0.6M_39C_48H	c15p75860	15	75860	4.85e-05
NaCl_0.6M_39C_48H	c15p615000	15	615000	5.55e-05
NaCl_0.6M_39C_48H	c15p345516	15	345516	0.000101334
NaCl_0.6M_48H	c15p214032	15	214032	1.63e-05
NaCl_0.6M_48H	c15p245116	15	245116	1.78e-05
NaCl_0.6M_48H	c15p344620	15	344620	4.18e-05
NaCl_0.6M_48H	c15p1016525	15	1016525	5.74e-05
NaCl_0.6M_72H	c15p1016525	15	1016525	2.92e-06
NaCl_0.6M_72H	c15p214032	15	214032	4.83e-06
NaCl_0.6M_72H	c15p344620	15	344620	5.84e-06
NaCl_0.6M_72H	c15p245116	15	245116	4.61e-05
Nitrogen_starvation_48H	c15p676340	15	676340	2.45e-05
Nitrogen_starvation_48H	c15p551369	15	551369	8.52e-05
Nystatin_48H	c15p551369	15	551369	4.05e-07
Nystatin_48H	c15p344620	15	344620	1.48e-05
Nystatin_48H	c15p1016525	15	1016525	2.25e-05
Nystatin_48H	c15p214032	15	214032	2.81e-05
Nystatin_48H	c15p615000	15	615000	2.92e-05
Nystatin_48H	c15p941514	15	941514	8.53e-05
Paraquat_48H	c15p460871	15	460871	7.11e-07
Paraquat_48H	c15p461014	15	461014	2.52e-05
Paraquat_48H	c15p214032	15	214032	3.33e-05
Paraquat_48H	c15p473826	15	473826	4.71e-05
Paraquat_48H	c15p483470	15	483470	9.59e-05
SC_48H	c15p1016525	15	1016525	6.84e-06
SC_48H	c15p941514	15	941514	7.18e-06
SC_48H	c15p214032	15	214032	3.5e-05
SC_48H	c15p551369	15	551369	6.57e-05
SC_hepes_48H	c15p1016525	15	1016525	7.43e-06
Sorbitol_1M_48H	c15p214032	15	214032	3.9e-05
Sorbitol_1M_48H	c15p108789	15	108789	7.51e-05
YPD_24H	c15p460871	15	460871	3.74e-05
YPD_24H	c15p551369	15	551369	0.000111219
YPACETATE_40h	c15p1050023	15	1050023	1.99e-06
YPD14_40h	c15p591952	15	591952	4.94e-05
YPD40_40h	c15p807285	15	807285	9.8e-07
YPD6AU_40h	c15p868926	15	868926	2.89e-05
YPD6AU_40h	c15p589272	15	589272	8.11e-05
YPDANISO10_40h	c15p589248	15	589248	1.28e-05
YPDANISO10_40h	c15p589272	15	589272	1.42e-05
YPDANISO10_40h	c15p589221	15	589221	6.16e-05
YPDANISO10_40h	c15p1051991	15	1051991	6.75e-05
YPDANISO10_40h	c15p1049550	15	1049550	7.97e-05
YPDANISO10_40h	c15p472448	15	472448	0.000112452
YPDANISO50_40h	c15p589272	15	589272	1.02e-06
YPDANISO50_40h	c15p592027	15	592027	1.83e-06
YPDANISO50_40h	c15p868926	15	868926	2.42e-06
YPDANISO50_40h	c15p584477	15	584477	2.53e-06
YPDANISO50_40h	c15p589248	15	589248	3.04e-06
YPDANISO50_40h	c15p921012	15	921012	5.16e-06
YPDANISO50_40h	c15p589221	15	589221	8.05e-06
YPDANISO50_40h	c15p591630	15	591630	2.35e-05
YPDANISO50_40h	c15p622303	15	622303	4.71e-05
YPDANISO50_40h	c15p345516	15	345516	4.74e-05
YPDANISO50_40h	c15p562225	15	562225	5.72e-05
YPDBENOMYL500_40h	c15p639648	15	639648	3.24e-07
YPDBENOMYL500_40h	c15p792138	15	792138	6.16e-05
YPDCAFEIN40_40h	c15p481456	15	481456	2.23e-05
YPDCAFEIN40_40h	c15p376252	15	376252	9.16e-05
YPDCAFEIN40_40h	c15p152424	15	152424	0.00010818
YPDCAFEIN50_40h	c15p481456	15	481456	0.000105946
YPDCHX05_40h	c15p589248	15	589248	6.99e-06
YPDCHX05_40h	c15p591952	15	591952	8.82e-06
YPDCHX1_40h	c15p589248	15	589248	2.46e-06
YPDCHX1_40h	c15p589272	15	589272	2.87e-05
YPDCHX1_40h	c15p589221	15	589221	3.33e-05
YPDCUSO410MM_40h	c15p511056	15	511056	2.85e-05
YPDCUSO410MM_40h	c15p890126	15	890126	9.95e-05
YPDFLUCONAZOLE_40h	c15p589272	15	589272	3.76e-06
YPDFLUCONAZOLE_40h	c15p589221	15	589221	6.05e-06
YPDFLUCONAZOLE_40h	c15p591787	15	591787	7.17e-05
YPDFLUCONAZOLE_40h	c15p589248	15	589248	7.75e-05
YPDFLUCONAZOLE_40h	c15p711252	15	711252	8.41e-05
YPDKCL2M_40h	c15p916166	15	916166	8.43e-05
YPDNACL15M_40h	c15p780179	15	780179	2.96e-07
YPDNACL15M_40h	c15p779921	15	779921	6.4e-06
YPDNACL15M_40h	c15p780071	15	780071	1.06e-05
YPDNACL1M_40h	c15p779921	15	779921	3.15e-07
YPDNACL1M_40h	c15p780179	15	780179	6.85e-07
YPDNACL1M_40h	c15p780071	15	780071	1.71e-06
YPDNACL1M_40h	c15p781222	15	781222	2.45e-05
YPDNACL1M_40h	c15p781159	15	781159	7.47e-05
YPETHANOL_40h	c15p1050023	15	1050023	0.000110865
YPGALACTOSE_40h	c15p591630	15	591630	3.28e-08
YPGALACTOSE_40h	c15p591787	15	591787	1.57e-07
YPGALACTOSE_40h	c15p592027	15	592027	2.64e-07
YPGALACTOSE_40h	c15p591415	15	591415	5.28e-07
YPGALACTOSE_40h	c15p591684	15	591684	6.11e-07
YPGALACTOSE_40h	c15p592238	15	592238	4.59e-06
YPGALACTOSE_40h	c15p561454	15	561454	6.47e-06
YPGALACTOSE_40h	c15p562225	15	562225	7.63e-06
YPGALACTOSE_40h	c15p616666	15	616666	1.4e-05
YPGALACTOSE_40h	c15p589272	15	589272	1.93e-05
YPGALACTOSE_40h	c15p611065	15	611065	2.26e-05
YPGALACTOSE_40h	c15p615000	15	615000	6.81e-05
YPGALACTOSE_40h	c15p584477	15	584477	8.94e-05
YPGALACTOSE_40h	c15p471089	15	471089	9.58e-05
YPSORBITOL_40h	c15p611065	15	611065	3.7e-08
YPXYLOSE_40h	c15p591415	15	591415	8.82e-05
YPXYLOSE_40h	c15p620631	15	620631	9.33e-05
YPXYLOSE_40h	c15p735517	15	735517	0.000110505
ITS.content	c15p254944	15	254944	6.9e-08
ITS.content	c15p215885	15	215885	1.04e-05
Mitochondrial.activity.YPD	c15p389923	15	389923	7.83e-06
Mitochondrial.activity.YPEG	c15p617963	15	617963	2.92e-06
Mitochondrial.activity.YPEG	c15p467591	15	467591	4.33e-06
Y.copies	c15p359899	15	359899	5.22e-05
Y.copies	c15p254944	15	254944	9.3e-05
Raffinose_2_GT	c15p453019	15	453019	1.03e-06
Maltose_2_GT	c15p158197	15	158197	1.2e-05
Fructose_0.5_GT	c15p1031715	15	1031715	8.56e-06
Fructose_2_GT	c15p1033361	15	1033361	1.14e-05
Fructose_2_GT	c15p1033439	15	1033439	3.49e-06
Maltose_32_GT	c15p766500	15	766500	1.18e-05
Maltose_2_GT	c15p823924	15	823924	1.36e-05
Mannitol_2_GT	c15p676857	15	676857	6.3e-07
Maltose_8_GT	c15p807285	15	807285	1.51e-05
Glucose_8_GT	c15p605497	15	605497	4.37e-07
Maltose_2_GT	c15p638187	15	638187	1.26e-05
NH4_GT	c15p882045	15	882045	5.97e-07
Raffinose_8_GT	c15p562298	15	562298	1.45e-05
Fructose_32_GT	c15p562298	15	562298	7.64e-07
NH4_GT	c15p868926	15	868926	2.24e-05
Maltose_0.5_GT	c15p806960	15	806960	4.42e-06
Raffinose_8_GT	c15p555175	15	555175	3.71e-06
Glucose_1_Yield	c15p245116	15	245116	1.07e-05
Sucrose_2_Yield	c15p245116	15	245116	1.28e-09
Glucose_2_Yield	c15p245116	15	245116	7e-09
Sucrose_8_Yield	c15p245116	15	245116	4.28e-07
Sucrose_2_Yield	c15p214032	15	214032	5.03e-06
Glucose_8_Yield	c15p214032	15	214032	1.13e-06
Sucrose_8_Yield	c15p214032	15	214032	7.26e-06
Glucose_16_Yield	c15p214032	15	214032	6.61e-07
Glucose_32_Yield	c15p214032	15	214032	4.96e-06
YPD_Yield	c15p214032	15	214032	2.12e-06
YPD_Yield	c15p151443	15	151443	1.43e-06
Glucose_2_Yield	c15p105954	15	105954	7.5e-06
Fructose_8_Yield	c15p76902	15	76902	6.38e-08
Sucrose_8_Yield	c15p76902	15	76902	1.24e-05
Sucrose_8_Yield	c15p75860	15	75860	1.88e-05
Alanine_Yield	c15p75860	15	75860	4.22e-06
YPD_Yield	c15p344620	15	344620	7.58e-06
Sucrose_2_Yield	c15p364667	15	364667	1.95e-05
Arabinose_8_Yield	c15p364667	15	364667	2.63e-05
Sucrose_8_Yield	c15p384208	15	384208	3.53e-05
Sucrose_8_Yield	c15p384314	15	384314	3.53e-05
Threonine_Yield	c15p427159	15	427159	1.12e-06
Glycerol_2_Yield	c15p453019	15	453019	2.76e-06
Xylose_2_Yield	c15p474768	15	474768	2.07e-05
Arabinose_8_Yield	c15p495513	15	495513	4.06e-05
Sucrose_2_Yield	c15p518077	15	518077	1.64e-05
Fructose_2_Yield	c15p521647	15	521647	4.08e-06
Glucose_0.5_Yield	c15p532667	15	532667	9.47e-06
Glucose_2_Yield	c15p551369	15	551369	1.19e-05
Fructose_2_Yield	c15p551369	15	551369	1.3e-05
Glucose_0.5_Yield	c15p592540	15	592540	5.35e-06
Valine_Yield	c15p592540	15	592540	1.06e-05
Sucrose_2_Yield	c15p606112	15	606112	4.94e-06
Sucrose_2_Yield	c15p605497	15	605497	7.41e-06
Sucrose_2_Yield	c15p605908	15	605908	4.13e-05
Glucose_2_Yield	c15p605497	15	605497	2.5e-05
Glucose_8_Yield	c15p606112	15	606112	2.47e-07
Glucose_8_Yield	c15p605497	15	605497	5.16e-07
Sucrose_8_Yield	c15p606112	15	606112	5.98e-06
Glucose_8_Yield	c15p605908	15	605908	5.83e-06
Sucrose_8_Yield	c15p605908	15	605908	1.52e-05
Sucrose_8_Yield	c15p605497	15	605497	3.41e-05
Glucose_16_Yield	c15p606112	15	606112	5.73e-07
Glucose_16_Yield	c15p605497	15	605497	4.29e-06
Glucose_16_Yield	c15p605908	15	605908	9.13e-06
Maltose_0.5_Yield	c15p615000	15	615000	9.19e-07
Maltose_0.5_Yield	c15p614212	15	614212	8.62e-06
Glucose_1_Yield	c15p615000	15	615000	3.28e-07
Glycerol_2_Yield	c15p615000	15	615000	1.53e-05
Arabinose_8_Yield	c15p615000	15	615000	5.78e-06
Glucose_16_Yield	c15p614212	15	614212	2.83e-06
Glucose_16_Yield	c15p615000	15	615000	3.76e-06
Glucose_1_Yield	c15p626907	15	626907	1e-05
Sucrose_2_Yield	c15p626907	15	626907	2.72e-06
Sucrose_8_Yield	c15p626907	15	626907	7.67e-06
Maltose_2_Yield	c15p647930	15	647930	2.42e-06
Glycerol_2_Yield	c15p669848	15	669848	9.55e-06
Glycerol_2_Yield	c15p669921	15	669921	1.37e-05
Fructose_0.5_Yield	c15p762046	15	762046	2.15e-07
Fructose_0.5_Yield	c15p762067	15	762067	2.21e-07
Glucose_0.5_Yield	c15p762046	15	762046	5.3e-07
Glucose_0.5_Yield	c15p762067	15	762067	5.12e-07
Xylose_0.5_Yield	c15p762046	15	762046	3.22e-07
Xylose_0.5_Yield	c15p762067	15	762067	2.81e-07
Glucose_1_Yield	c15p762046	15	762046	2.8e-07
Glucose_1_Yield	c15p762067	15	762067	3.29e-07
Sucrose_2_Yield	c15p762046	15	762046	2.55e-07
Sucrose_2_Yield	c15p762067	15	762067	3.3e-07
Glucose_2_Yield	c15p762046	15	762046	1.01e-07
Glucose_2_Yield	c15p762067	15	762067	2.45e-07
Fructose_2_Yield	c15p762046	15	762046	9.38e-06
Fructose_2_Yield	c15p762067	15	762067	1.44e-05
Glycerol_0.5_Yield	c15p766500	15	766500	7.64e-06
Fructose_2_Yield	c15p779005	15	779005	1.3e-05
Glucose_16_Yield	c15p789672	15	789672	1.43e-05
Sucrose_2_Yield	c15p808054	15	808054	2.61e-05
Citrulline_Yield	c15p822156	15	822156	7.65e-07
Citrulline_Yield	c15p822096	15	822096	3.99e-06
Citrulline_Yield	c15p822171	15	822171	5.54e-06
Citrulline_Yield	c15p823569	15	823569	3.4e-09
Citrulline_Yield	c15p823802	15	823802	2.02e-09
Citrulline_Yield	c15p822822	15	822822	4.3e-08
Citrulline_Yield	c15p823211	15	823211	1.73e-07
Citrulline_Yield	c15p823470	15	823470	1.6e-07
Citrulline_Yield	c15p822605	15	822605	1.3e-06
Citrulline_Yield	c15p823635	15	823635	2.57e-06
Arabinose_8_Yield	c15p826784	15	826784	3.51e-05
Arabinose_8_Yield	c15p891413	15	891413	2.74e-05
Xylose_0.5_Yield	c15p922531	15	922531	2.76e-06
Glucose_1_Yield	c15p922531	15	922531	3.72e-06
Arabinose_2_Yield	c15p922531	15	922531	3.1e-07
Arabinose_8_Yield	c15p922531	15	922531	1.79e-07
Glucose_0.5_Yield	c15p941514	15	941514	3e-10
Fructose_0.5_Yield	c15p941514	15	941514	9.26e-08
Maltose_0.5_Yield	c15p941514	15	941514	6.64e-06
Xylose_0.5_Yield	c15p941514	15	941514	6.01e-06
Glucose_1_Yield	c15p941514	15	941514	3.84e-06
Xylose_2_Yield	c15p941514	15	941514	1.43e-05
Glucose_8_Yield	c15p941514	15	941514	8.66e-06
Sucrose_32_Yield	c15p941514	15	941514	3.96e-06
Arabinose_8_Yield	c15p955663	15	955663	5.2e-06
Fructose_2_Yield	c15p1032017	15	1032017	1.82e-05
Xylose_2_Yield	c15p1037871	15	1037871	1.38e-05
Arabinose_8_Yield	c15p1037871	15	1037871	1.61e-05
Sporulation_24_hours	c15p263595	15	263595	0.00017
Sporulation_24_hours	c15p235534	15	235534	5.73e-08
Sporulation_24_hours	c15p206850	15	206850	4.34e-05
Sporulation_24_hours	c15p188149	15	188149	0.000151
Sporulation_24_hours	c15p176019	15	176019	1.07e-09
Sporulation_24_hours	c15p159763	15	159763	5.66e-05
Sporulation_24_hours	c15p469816	15	469816	0.000115
Sporulation_24_hours	c15p471228	15	471228	0.000174
Sporulation_24_hours	c15p473826	15	473826	7.61e-05
Sporulation_24_hours	c15p479060	15	479060	4.82e-05
Sporulation_24_hours	c15p481165	15	481165	1.33e-05
Sporulation_24_hours	c15p508762	15	508762	5.56e-06
Sporulation_24_hours	c15p590048	15	590048	2.97e-06
Sporulation_24_hours	c15p593982	15	593982	7.25e-05
Sporulation_24_hours	c15p615000	15	615000	7.02e-07
Sporulation_24_hours	c15p632436	15	632436	7.5e-06
Sporulation_24_hours	c15p678705	15	678705	0.000146
Sporulation_24_hours	c15p681468	15	681468	7.34e-06
Sporulation_24_hours	c15p681597	15	681597	9.57e-05
Sporulation_24_hours	c15p688166	15	688166	2.27e-05
Sporulation_24_hours	c15p688811	15	688811	6.04e-05
Sporulation_24_hours	c15p728105	15	728105	0.000115
Sporulation_24_hours	c15p728063	15	728063	0.000167
Sporulation_24_hours	c15p765566	15	765566	9.61e-05
Sporulation_24_hours	c15p829621	15	829621	6.59e-05
Sporulation_24_hours	c15p888521	15	888521	0.000103
Sporulation_24_hours	c15p995834	15	995834	0.000152
Sporulation_24_hours	c15p1016525	15	1016525	2.07e-05
Sporulation_72_hours	c15p261118	15	261118	3.64e-05
Sporulation_72_hours	c15p176019	15	176019	1.14e-06
Sporulation_72_hours	c15p467591	15	467591	2.01e-06
Sporulation_72_hours	c15p590048	15	590048	2.11e-05
Sporulation_72_hours	c15p681468	15	681468	2.52e-05
Sporulation_72_hours	c15p688166	15	688166	1.82e-05
Sporulation_72_hours	c15p1016525	15	1016525	7.02e-06
CLS_CRday7	c15p209044	15	209044	2.47e-05
CLS_SDCday21	c15p177351	15	177351	1.4e-05
CLS_SDCday35	c15p177351	15	177351	2.18e-05
CLS_SDCday7	c15p676857	15	676857	5.3e-07
CLS_SDCday21	c15p681468	15	681468	2.95e-05
CLS_CRday21	c15p724698	15	724698	4.2e-07
CLS_CRday35	c15p724698	15	724698	1.3e-06
CLS_CRday7	c15p757291	15	757291	3.74e-06
CLS_CRday7	c15p756913	15	756913	4.77e-06
CLS_CRday7	c15p756980	15	756980	2.36e-05
CLS_SDCday7	c15p1032893	15	1032893	1.55e-06
CLS_SDCday7	c15p1032788	15	1032788	2.01e-06
CLS_SDCday7	c15p1031662	15	1031662	5.32e-06
CLS_SDCday7	c15p1033446	15	1033446	5.15e-06
CLS_SDCday7	c15p1032998	15	1032998	5.98e-06
CLS_SDCday7	c15p1031656	15	1031656	1.23e-05
CLS_SDCday7	c15p1032536	15	1032536	1.9e-05
CLS_SDCday7	c15p1032162	15	1032162	2.44e-05
CLS_SDCday21	c15p1032893	15	1032893	2.73e-05
CLS_SDCday21	c15p1031656	15	1031656	5.31e-05
Clotrimazole_0.3ug.ml_GT	c15p907702	15	907702	2.81e-05
Cycloheximide_0.2aug.ml_GT	c15p616846	15	616846	1.01e-05
Flucanazole_8ug.ml_GT	c15p616846	15	616846	7.5e-05
Tebuconazole_0.0075mg.mL_Yield	c15p520782	15	520782	8.38e-05
Tebuconazole_0.0125mg.mL_Yield	c15p721768	15	721768	6.81e-05
Tyrosol_0.6mg.mL_Yield	c15p520782	15	520782	4.41e-08
Tyrosol_0.6mg.mL_Yield	c15p520709	15	520709	2.01e-07
CLS_RM21	c15p371124	15	371124	2e-05
CLS_RM21	c15p681389	15	681389	2.21e-05
CLS_RM21	c15p1004474	15	1004474	9.47e-06
CLS_RM21	c15p1004499	15	1004499	1.09e-05
CLS_RM35	c15p681389	15	681389	3.02e-06
CLS_RM7	c15p372369	15	372369	2.2e-05
CLS_RM7	c15p1003809	15	1003809	2.73e-05
CLS_RM7	c15p1004474	15	1004474	1.22e-08
CLS_RM7	c15p1004499	15	1004499	1.21e-08
CLS_RM7	c15p1004534	15	1004534	4.65e-06
CLS_RM7	c15p1029077	15	1029077	1.68e-06
CLS_RM7	c15p1031150	15	1031150	2.57e-05
Mean_DNAcontent_1n_cells	c15p128527	15	128527	2.99e-05
Mean_DNAcontent_1n_cells	c15p316670	15	316670	3.76e-05
Mean_DNAcontent_1n_cells	c15p129004	15	129004	6.78e-05
Mean_DNAcontent_1n_cells	c15p571079	15	571079	8.69e-05
20C_48H	c15p639000	15	639000	1.2e-05
20C_48H	c15p589481	15	589481	3.33e-05
20C_72H	c15p589481	15	589481	1.11e-05
20C_72H	c15p639000	15	639000	1.68e-05
20C_72H	c15p1015011	15	1015011	2.23e-05
20C_72H	c15p343921	15	343921	9.64e-05
42C_48H	c15p340467	15	340467	7.69e-06
42C_48H	c15p721768	15	721768	9.13e-05
42C_48H	c15p642189	15	642189	0.000107131
42C_72H	c15p340467	15	340467	7.61e-06
Acetic_acid_48H	c15p820361	15	820361	4.1e-05
Acetic_acid_48H	c15p904239	15	904239	6.8e-05
Acetic_acid_48H	c15p340467	15	340467	9.36e-05
Amphotericin_B_anaerobic_48H	c15p1000943	15	1000943	5.72e-05
Anaerobic_growth_48H	c15p904239	15	904239	7.55e-06
Cadmium_chloride_48H	c15p616835	15	616835	8.63e-05
Caspofungin_48H	c15p639000	15	639000	3.2e-06
Clioquinol_48H	c15p766858	15	766858	1.28e-05
Clioquinol_72H	c15p766858	15	766858	3.02e-05
Cyclohexamide_48H	c15p721768	15	721768	1.63e-06
Cyclohexamide_48H	c15p592592	15	592592	2.02e-05
Cyclohexamide_48H	c15p619579	15	619579	3.06e-05
Cyclohexamide_48H	c15p36238	15	36238	5.18e-05
Cyclohexamide_48H	c15p36218	15	36218	8.06e-05
Cyclohexamide_48H	c15p589303	15	589303	9.39e-05
Cyclohexamide_48H	c15p168209	15	168209	0.000108516
Cyclohexamide_72H	c15p721768	15	721768	9.29e-06
Glucose_0.02_48H	c15p904239	15	904239	3.4e-07
Glucose_0.02_48H	c15p680951	15	680951	1.21e-05
Glucose_0.02_48H	c15p1015011	15	1015011	7.42e-05
NaCl_0.4M_39C_48H	c15p904239	15	904239	1.49e-05
NaCl_0.4M_39C_48H	c15p766858	15	766858	8.12e-05
NaCl_0.4M_39C_48H	c15p520782	15	520782	0.000107122
NaCl_0.4M_39C_48H	c15p89588	15	89588	0.000110269
NaCl_0.4M_39C_72H	c15p904239	15	904239	1.48e-05
NaCl_0.4M_72H	c15p586701	15	586701	7.35e-06
NaCl_0.4M_72H	c15p766858	15	766858	0.000105282
NaCl_0.6M_39C_48H	c15p520782	15	520782	3.05e-06
NaCl_0.6M_39C_48H	c15p904239	15	904239	8.66e-06
NaCl_0.6M_39C_48H	c15p520709	15	520709	1.65e-05
NaCl_0.6M_39C_48H	c15p391682	15	391682	1.94e-05
NaCl_0.6M_39C_48H	c15p766858	15	766858	5.29e-05
NaCl_0.6M_39C_72H	c15p520782	15	520782	3.75e-06
NaCl_0.6M_39C_72H	c15p904239	15	904239	7.55e-06
NaCl_0.6M_48H	c15p586701	15	586701	6e-06
NaCl_0.6M_48H	c15p904239	15	904239	6.69e-05
NaCl_0.6M_48H	c15p766858	15	766858	7.96e-05
NaCl_0.6M_72H	c15p586701	15	586701	2.17e-06
NaCl_0.6M_72H	c15p766858	15	766858	4.39e-05
Nitrogen_starvation_48H	c15p1015011	15	1015011	4.78e-05
Nystatin_48H	c15p1015011	15	1015011	5.59e-05
Nystatin_48H	c15p904239	15	904239	6.18e-05
Nystatin_48H	c15p674040	15	674040	0.000100731
Paraquat_48H	c15p702475	15	702475	7.83e-05
SC_48H	c15p1015011	15	1015011	5.22e-05
Sorbitol_1M_48H	c15p343770	15	343770	1.14e-05
Sorbitol_1M_48H	c15p639000	15	639000	2.76e-05
Sorbitol_1M_48H	c15p1055015	15	1055015	2.89e-05
YPD_24H	c15p1015011	15	1015011	1.15e-05
YPD14_40h	c15p702764	15	702764	1.19e-05
YPDANISO10_40h	c15p1049411	15	1049411	2.04e-06
YPDANISO10_40h	c15p1053430	15	1053430	3.51e-06
YPDANISO10_40h	c15p1051198	15	1051198	7.66e-05
YPDANISO10_40h	c15p1049440	15	1049440	7.97e-05
YPDANISO50_40h	c15p617145	15	617145	3.14e-06
YPDANISO50_40h	c15p340467	15	340467	6.3e-06
YPDANISO50_40h	c15p592592	15	592592	2.46e-05
YPDANISO50_40h	c15p850120	15	850120	3.24e-05
YPDANISO50_40h	c15p89588	15	89588	8.25e-05
YPDCHX1_40h	c15p619579	15	619579	2.57e-05
YPDCHX1_40h	c15p841930	15	841930	8.81e-05
YPDCUSO410MM_40h	c15p511264	15	511264	2.88e-05
YPDCUSO410MM_40h	c15p783522	15	783522	3.41e-05
YPDCUSO410MM_40h	c15p783669	15	783669	4.22e-05
YPDCUSO410MM_40h	c15p783674	15	783674	4.22e-05
YPDCUSO410MM_40h	c15p511298	15	511298	4.92e-05
YPDDMSO_40h	c15p129023	15	129023	7.99e-06
YPDDMSO_40h	c15p128588	15	128588	3.08e-05
YPDDMSO_40h	c15p128564	15	128564	4.56e-05
YPDFLUCONAZOLE_40h	c15p589303	15	589303	1.9e-05
YPDNACL1M_40h	c15p780477	15	780477	2.42e-05
YPDNACL1M_40h	c15p238504	15	238504	0.000118353
YPGALACTOSE_40h	c15p592592	15	592592	1.9e-08
YPGALACTOSE_40h	c15p592588	15	592588	7.47e-07
YPGALACTOSE_40h	c15p589303	15	589303	2.13e-06
YPGALACTOSE_40h	c15p721768	15	721768	5.05e-05
YPGALACTOSE_40h	c15p616846	15	616846	5.55e-05
YPRIBOSE_40h	c15p33003	15	33003	5.58e-05
YPRIBOSE_40h	c15p36238	15	36238	0.000105946
YPSORBITOL_40h	c15p33003	15	33003	6.03e-05
YPXYLOSE_40h	c15p33003	15	33003	4.56e-06
YPXYLOSE_40h	c15p589303	15	589303	1.77e-05
ITS.content	c15p255098	15	255098	6.9e-08
Mitochondrial.activity.YPEG	c15p467792	15	467792	4.13e-05
Mitochondrial.volume.YPEG	c15p741569	15	741569	7.73e-05
Y.copies	c15p1004868	15	1004868	5.04e-05
Y.copies	c15p255098	15	255098	9.3e-05
Glycerol_0.5_GT	c15p230066	15	230066	8.62e-07
Glucose_2_GT	c15p1034350	15	1034350	2.43e-07
Sucrose_2_GT	c15p1034350	15	1034350	3.2e-10
Glucose_2_GT	c15p1034598	15	1034598	4.52e-07
Sucrose_2_GT	c15p1034598	15	1034598	7.41e-10
Raffinose_8_GT	c15p461395	15	461395	1.25e-07
Raffinose_8_GT	c15p461411	15	461411	8.13e-06
Raffinose_8_GT	c15p554650	15	554650	5.39e-07
YPD_GT	c15p520709	15	520709	5.48e-07
YPD_GT	c15p520782	15	520782	5.7e-08
Serine_GT	c15p600945	15	600945	1.23e-06
NH4_GT	c15p702790	15	702790	1.62e-07
NH4_GT	c15p850120	15	850120	9.32e-06
NH4_GT	c15p996702	15	996702	7.07e-07
Glucose_0.5_Yield	c15p762315	15	762315	1.2e-06
Glucose_0.5_Yield	c15p639000	15	639000	3.15e-06
Glucose_1_Yield	c15p762315	15	762315	2.19e-06
Glucose_1_Yield	c15p520782	15	520782	1.44e-05
Glucose_1_Yield	c15p766858	15	766858	1.39e-05
Glucose_1_Yield	c15p762597	15	762597	1.77e-05
Xylose_2_Yield	c15p539664	15	539664	2.97e-08
Sucrose_2_Yield	c15p639000	15	639000	5.85e-07
Sucrose_2_Yield	c15p762315	15	762315	7.65e-07
Sucrose_2_Yield	c15p762597	15	762597	1.98e-06
Sucrose_2_Yield	c15p762399	15	762399	3.02e-06
Glycerol_2_Yield	c15p766858	15	766858	6.66e-07
Sucrose_2_Yield	c15p766858	15	766858	1e-05
Glucose_2_Yield	c15p639000	15	639000	5.37e-06
Glucose_2_Yield	c15p762315	15	762315	3.84e-06
Glucose_2_Yield	c15p762597	15	762597	5.84e-06
Raffinose_2_Yield	c15p639000	15	639000	5.42e-07
Arabinose_2_Yield	c15p762315	15	762315	2.62e-06
Fructose_2_Yield	c15p639000	15	639000	1.82e-06
Fructose_2_Yield	c15p762315	15	762315	5.98e-06
Fructose_2_Yield	c15p520782	15	520782	6.43e-06
Glucose_2_Yield	c15p850079	15	850079	1.66e-05
Fructose_2_Yield	c15p762597	15	762597	7.21e-06
Xylose_2_Yield	c15p762315	15	762315	2.17e-05
Sucrose_2_Yield	c15p762665	15	762665	7.16e-05
Arabinose_8_Yield	c15p539664	15	539664	1.25e-06
Glucose_8_Yield	c15p850079	15	850079	4.53e-06
Glucose_8_Yield	c15p904239	15	904239	4.73e-06
Fructose_8_Yield	c15p904239	15	904239	2.9e-06
Fructose_8_Yield	c15p520782	15	520782	1.34e-05
Arabinose_8_Yield	c15p908860	15	908860	3.12e-05
Glucose_16_Yield	c15p904239	15	904239	4.84e-07
Glucose_16_Yield	c15p766858	15	766858	2.23e-06
Glucose_16_Yield	c15p586701	15	586701	6.46e-06
Citrulline_Yield	c15p463113	15	463113	8.59e-08
Tryptophan_Yield	c15p520782	15	520782	9.52e-08
Tryptophan_Yield	c15p520709	15	520709	1.58e-07
Valine_Yield	c15p550623	15	550623	1.51e-06
Phenylalanine_Yield	c15p520782	15	520782	3.86e-07
Citrulline_Yield	c15p822346	15	822346	3.91e-06
Citrulline_Yield	c15p820361	15	820361	4.91e-06
Alanine_Yield	c15p520782	15	520782	1.38e-06
YPD_Yield	c15p520782	15	520782	7.68e-07
Serine_Yield	c15p702754	15	702754	5.55e-06
Serine_Yield	c15p1028768	15	1028768	5.4e-06
YPD_Yield	c15p639000	15	639000	4.12e-06
Phenylalanine_Yield	c15p463113	15	463113	1.31e-06
Phenylalanine_Yield	c15p520709	15	520709	1.65e-06
YPD_Yield	c15p520709	15	520709	4.82e-06
Alanine_Yield	c15p520709	15	520709	3.59e-06
Threonine_Yield	c15p426355	15	426355	2.7e-06
Threonine_Yield	c15p427407	15	427407	2.6e-06
Valine_Yield	c15p520782	15	520782	1.17e-05
Sporulation_24_hours	c15p874666	15	874666	1.03e-06
Sporulation_24_hours	c15p904239	15	904239	1.07e-06
Sporulation_72_hours	c15p467792	15	467792	9.45e-07
Sporulation_24_hours	c15p1015011	15	1015011	4.79e-06
Sporulation_24_hours	c15p830933	15	830933	5.54e-06
Sporulation_24_hours	c15p681389	15	681389	1.05e-05
Sporulation_72_hours	c15p89588	15	89588	2.95e-06
Sporulation_72_hours	c15p874666	15	874666	6.32e-06
Sporulation_24_hours	c15p616835	15	616835	3.12e-05
Sporulation_24_hours	c15p132649	15	132649	3.28e-05
Sporulation_24_hours	c15p167975	15	167975	5.89e-05
Sporulation_24_hours	c15p830980	15	830980	6.27e-05
Sporulation_24_hours	c15p461395	15	461395	6.54e-05
Sporulation_24_hours	c15p874326	15	874326	7.86e-05
Sporulation_24_hours	c15p624558	15	624558	9.3e-05
Sporulation_72_hours	c15p1015011	15	1015011	2.67e-05
Sporulation_24_hours	c15p89588	15	89588	0.000138
Sporulation_24_hours	c15p242777	15	242777	0.000146
Sporulation_72_hours	c15p681389	15	681389	3.38e-05
CLS_CRday7	c15p33671	15	33671	4.65e-10
CLS_SDCday7	c15p1004474	15	1004474	5.33e-08
CLS_SDCday7	c15p1004499	15	1004499	5.03e-08
CLS_CRday7	c15p36415	15	36415	2.88e-07
CLS_SDCday7	c15p1004534	15	1004534	8.23e-07
CLS_SDCday7	c15p1003809	15	1003809	4.41e-06
CLS_SDCday7	c15p1029077	15	1029077	7.5e-06
CLS_CRday7	c15p1004474	15	1004474	1.51e-05
CLS_CRday7	c15p781811	15	781811	1.64e-05
CLS_SDCday7	c15p1031150	15	1031150	1.83e-05
CLS_CRday7	c15p1004499	15	1004499	2.11e-05
CLS_SDCday7	c15p1004168	15	1004168	2.91e-05
CLS_SDCday7	c15p1004045	15	1004045	4.25e-05
CLS_CRday21	c15p33671	15	33671	2.39e-08
CLS_SDCday21	c15p1004499	15	1004499	9.22e-07
CLS_SDCday21	c15p1004474	15	1004474	1.35e-06
CLS_CRday21	c15p797115	15	797115	8.8e-07
CLS_SDCday21	c15p681389	15	681389	9.44e-06
CLS_SDCday21	c15p371124	15	371124	1.6e-05
CLS_CRday35	c15p33671	15	33671	2.62e-06
AmphotericinB_0.25ug.ml_GT	c14p609464	14	609464	8.38e-06
AmphotericinB_0.5ug.ml_GT	c14p650221	14	650221	9.51e-05
AmphotericinB_0.5ug.ml_Yield	c14p650221	14	650221	1.77e-06
Caspofungin_0.5ug.ml_GT	c14p737192	14	737192	4.95e-06
Caspofungin_0.5ug.ml_GT	c14p745335	14	745335	6.58e-06
Caspofungin_0.5ug.ml_GT	c14p149054	14	149054	6.68e-05
Caspofungin_0.5ug.ml_GT	c14p20440	14	20440	9.73e-05
Caspofungin_0.5ug.ml_Yield	c14p710340	14	710340	0.000109552
Clotrimazole_0.3ug.ml_GT	c14p425480	14	425480	9.46e-05
Clotrimazole_0.3ug.ml_Yield	c14p609464	14	609464	5.52e-07
Clotrimazole_0.3ug.ml_Yield	c14p547248	14	547248	7.1e-05
Cycloheximide_0.2aug.ml_GT	c14p688898	14	688898	3.81e-06
Cycloheximide_0.2aug.ml_GT	c14p688780	14	688780	1.88e-05
Cycloheximide_0.2aug.ml_Yield	c14p688898	14	688898	4.19e-06
Cycloheximide_0.2aug.ml_Yield	c14p141053	14	141053	1.56e-05
Cycloheximide_0.2aug.ml_Yield	c14p688780	14	688780	2.28e-05
Cycloheximide_0.2aug.ml_Yield	c14p62168	14	62168	7.26e-05
Flucanazole_8ug.ml_GT	c14p609464	14	609464	3.78e-05
Tebuconazole_0.0125mg.mL_GT	c14p404818	14	404818	1.92e-05
Tebuconazole_0.0125mg.mL_GT	c14p430495	14	430495	4.94e-05
Tebuconazole_0.0125mg.mL_Yield	c14p258392	14	258392	4e-05
Tebuconazole_0.0125mg.mL_Yield	c14p276550	14	276550	5.22e-05
CLS_RM21	c14p509537	14	509537	1.62e-05
CLS_RM7	c14p56917	14	56917	3.26e-06
20C_48H	c14p149571	14	149571	1.17e-05
20C_48H	c14p149054	14	149054	4.87e-05
20C_48H	c14p148823	14	148823	7.27e-05
20C_48H	c14p149024	14	149024	8.74e-05
20C_72H	c14p149571	14	149571	8.34e-06
20C_72H	c14p729498	14	729498	3.17e-05
20C_72H	c14p366896	14	366896	4.2e-05
20C_72H	c14p149054	14	149054	5.78e-05
24_DiCl_48H	c14p275051	14	275051	5.36e-05
42C_48H	c14p628180	14	628180	0.000114992
42C_72H	c14p182327	14	182327	8.68e-05
5_FU_48H	c14p148823	14	148823	6.27e-06
5_FU_48H	c14p733487	14	733487	1.21e-05
5_FU_48H	c14p149054	14	149054	0.000102226
6_AU_39C_48H	c14p372919	14	372919	0.000107731
Acetic_acid_48H	c14p275051	14	275051	3.44e-05
Acetic_acid_48H	c14p532778	14	532778	7.04e-05
Caffeine_20mM_48H	c14p26408	14	26408	5.49e-05
Cyclohexamide_48H	c14p681609	14	681609	4.11e-06
Cyclohexamide_48H	c14p149054	14	149054	6.81e-05
Cyclohexamide_48H	c14p148823	14	148823	7.74e-05
Cyclohexamide_72H	c14p681609	14	681609	7.52e-06
Glucose_0.02_48H	c14p148823	14	148823	7.18e-05
Glycerol_0.02__48H	c14p25157	14	25157	9.58e-07
Glycerol_0.02__72H	c14p25157	14	25157	4.83e-06
NaCl_0.4M_72H	c14p182372	14	182372	5.36e-05
NaCl_0.4M_72H	c14p182327	14	182327	0.000101604
Nystatin_48H	c14p148823	14	148823	6.85e-05
Paraquat_48H	c14p436047	14	436047	1.63e-05
SC_48H	c14p149571	14	149571	4e-05
SC_48H	c14p149054	14	149054	9.52e-05
YPD6AU_40h	c14p488461	14	488461	8.49e-05
YPDANISO10_40h	c14p684971	14	684971	4.02e-05
YPDANISO50_40h	c14p183043	14	183043	8.5e-06
YPDANISO50_40h	c14p179537	14	179537	1.11e-05
YPDANISO50_40h	c14p186361	14	186361	0.000107031
YPDETOH_40h	c14p648787	14	648787	1.44e-05
YPDETOH_40h	c14p170509	14	170509	9.58e-05
YPDFLUCONAZOLE_40h	c14p137806	14	137806	8.84e-05
YPDLICL250MM_40h	c14p179537	14	179537	3.92e-06
YPDMV_40h	c14p233081	14	233081	5.15e-06
YPDNACL15M_40h	c14p183043	14	183043	4.85e-07
YPDNACL1M_40h	c14p179537	14	179537	1.19e-05
YPDSDS_40h	c14p190876	14	190876	8.53e-05
YPDSDS_40h	c14p185846	14	185846	0.000107027
Mitochondrial.activity.YPD	c14p257802	14	257802	3.99e-05
Mitochondrial.activity.YPEG	c14p221673	14	221673	0.00010692
Mitochondrial.volume.YPD	c14p136021	14	136021	4.99e-05
Fructose_0.5_GT	c14p597130	14	597130	7.17e-06
Fructose_0.5_GT	c14p332827	14	332827	3.99e-06
Fructose_8_GT	c14p332827	14	332827	9.38e-08
Fructose_2_GT	c14p640720	14	640720	1.79e-06
Citrulline_GT	c14p640720	14	640720	1.55e-06
Maltose_8_GT	c14p231454	14	231454	2.78e-06
Fructose_0.5_GT	c14p720147	14	720147	1.56e-07
Fructose_0.5_GT	c14p720524	14	720524	6.38e-06
Maltose_2_GT	c14p720147	14	720147	1.62e-05
Xylose_2_GT	c14p720147	14	720147	9.44e-08
Xylose_2_GT	c14p720524	14	720524	2.68e-08
Arabinose_8_GT	c14p720147	14	720147	5.26e-07
Maltose_8_GT	c14p720147	14	720147	4.31e-06
Arabinose_8_GT	c14p720524	14	720524	1.13e-07
Maltose_8_GT	c14p720524	14	720524	9.49e-06
Maltose_32_GT	c14p720147	14	720147	7.07e-06
Maltose_0.5_GT	c14p161522	14	161522	1.78e-06
Maltose_2_GT	c14p161522	14	161522	4.1e-06
Raffinose_2_GT	c14p161522	14	161522	7.48e-06
Maltose_8_GT	c14p161522	14	161522	1.66e-09
Maltose_32_GT	c14p161522	14	161522	4.41e-09
Fructose_32_GT	c14p401035	14	401035	1.03e-06
Glucose_16_Yield	c14p619153	14	619153	8.07e-06
YPD_Yield	c14p481757	14	481757	1.16e-05
Phenylalanine_Yield	c14p362649	14	362649	1.73e-06
Fructose_8_Yield	c14p179537	14	179537	4.12e-06
Sucrose_8_Yield	c14p179537	14	179537	2e-05
Maltose_0.5_Yield	c14p171927	14	171927	8.09e-06
Glycerol_0.5_Yield	c14p170790	14	170790	4.34e-06
Maltose_0.5_Yield	c14p170790	14	170790	1.3e-05
Citrulline_Yield	c14p159230	14	159230	2.59e-06
Citrulline_Yield	c14p159352	14	159352	4.67e-06
Xylose_2_Yield	c14p149054	14	149054	1.06e-05
Fructose_2_Yield	c14p149054	14	149054	1.2e-05
Fructose_8_Yield	c14p149054	14	149054	1.35e-05
Citrulline_Yield	c14p149537	14	149537	3.63e-09
Citrulline_Yield	c14p149571	14	149571	3.79e-08
Citrulline_Yield	c14p149054	14	149054	1.09e-07
Alanine_Yield	c14p149024	14	149024	1.9e-07
Alanine_Yield	c14p149054	14	149054	3.71e-07
Serine_Yield	c14p149024	14	149024	8.64e-07
Serine_Yield	c14p149054	14	149054	1.16e-06
Citrulline_Yield	c14p149024	14	149024	2.63e-06
Citrulline_Yield	c14p150370	14	150370	3.16e-06
Citrulline_Yield	c14p148823	14	148823	5.5e-06
Valine_Yield	c14p149537	14	149537	7.04e-06
Valine_Yield	c14p149571	14	149571	9.18e-06
Alanine_Yield	c14p149537	14	149537	7.46e-06
Maltose_0.5_Yield	c14p71784	14	71784	1.53e-05
Valine_Yield	c14p640720	14	640720	1.31e-06
Sucrose_2_Yield	c14p682206	14	682206	6.66e-05
Sucrose_8_Yield	c14p682206	14	682206	4.75e-06
Sucrose_8_Yield	c14p680930	14	680930	1.63e-05
Sucrose_8_Yield	c14p694765	14	694765	4.16e-06
Sucrose_8_Yield	c14p722228	14	722228	1.09e-05
Citrulline_Yield	c14p743034	14	743034	6.28e-06
Sporulation_24_hours	c14p616457	14	616457	5.89e-05
Sporulation_24_hours	c14p460625	14	460625	1.68e-05
Sporulation_24_hours	c14p411475	14	411475	4.82e-05
Sporulation_24_hours	c14p379700	14	379700	9.55e-05
Sporulation_24_hours	c14p362649	14	362649	9.17e-09
Sporulation_24_hours	c14p340447	14	340447	3.89e-05
Sporulation_24_hours	c14p340079	14	340079	2.04e-05
Sporulation_24_hours	c14p337563	14	337563	3.87e-05
Sporulation_24_hours	c14p185846	14	185846	1.93e-06
Sporulation_24_hours	c14p183043	14	183043	6.64e-06
Sporulation_24_hours	c14p183272	14	183272	3.43e-05
Sporulation_24_hours	c14p38784	14	38784	3.99e-06
Sporulation_24_hours	c14p38880	14	38880	7.32e-06
Sporulation_24_hours	c14p646799	14	646799	2.53e-05
Sporulation_24_hours	c14p650841	14	650841	1.03e-05
Sporulation_72_hours	c14p314885	14	314885	1.02e-05
Sporulation_72_hours	c14p38784	14	38784	3.04e-06
Sporulation_72_hours	c14p38880	14	38880	4.39e-06
CLS_SDCday35	c14p534949	14	534949	1.08e-05
CLS_SDCday21	c14p454972	14	454972	4.45e-05
CLS_SDCday7	c14p183043	14	183043	2.98e-05
CLS_SDCday21	c14p184807	14	184807	8.61e-06
CLS_SDCday21	c14p183043	14	183043	2.69e-05
CLS_SDCday35	c14p184807	14	184807	2.56e-05
CLS_SDCday21	c14p145227	14	145227	7.09e-06
CLS_SDCday21	c14p144997	14	144997	2.38e-05
CLS_SDCday21	c14p144250	14	144250	4.99e-06
CLS_SDCday35	c14p144250	14	144250	2.35e-05
CLS_SDCday7	c14p56917	14	56917	1.54e-05
CLS_SDCday21	c14p684971	14	684971	1.16e-05
Clotrimazole_0.3ug.ml_GT	c14p400635	14	400635	2.13e-05
Clotrimazole_0.3ug.ml_GT	c14p665108	14	665108	6.41e-05
Tebuconazole_0.0125mg.mL_Yield	c14p526012	14	526012	4.13e-05
Freq_1n_cells	c14p66364	14	66364	2.04e-09
39C_72H	c14p503166	14	503166	2.18e-05
5_FU_48H	c14p187156	14	187156	2.09e-05
6_AU_39C_48H	c14p499665	14	499665	8.58e-05
6_AU_39C_72H	c14p503166	14	503166	0.000101532
Caffeine_15mM_48H	c14p321647	14	321647	0.000105185
Cyclohexamide_48H	c14p469870	14	469870	7.29e-05
Glucose_0.02_48H	c14p597627	14	597627	5.6e-05
YPDANISO20_40h	c14p597627	14	597627	3.11e-05
YPDANISO20_40h	c14p597799	14	597799	0.000111992
YPDDMSO_40h	c14p175307	14	175307	1.81e-05
YPDDMSO_40h	c14p255178	14	255178	6.22e-05
YPDDMSO_40h	c14p255189	14	255189	0.000107185
YPDETOH_40h	c14p412655	14	412655	2.46e-05
Y.copies	c14p373655	14	373655	7.32e-05
Fructose_0.5_GT	c14p230535	14	230535	4.28e-06
Raffinose_8_GT	c14p469677	14	469677	2.46e-06
Sucrose_2_Yield	c14p499366	14	499366	2.12e-09
Sucrose_2_Yield	c14p244308	14	244308	8.49e-06
Fructose_2_Yield	c14p499366	14	499366	1.52e-06
Glucose_2_Yield	c14p499366	14	499366	2.77e-05
Sucrose_8_Yield	c14p499366	14	499366	4.48e-06
Glucose_8_Yield	c14p597627	14	597627	4.08e-06
Arabinose_8_Yield	c14p691577	14	691577	9.8e-06
Sucrose_8_Yield	c14p708352	14	708352	2.57e-05
Arabinose_8_Yield	c14p398669	14	398669	4.84e-05
Glucose_16_Yield	c14p597799	14	597799	1.64e-05
Alanine_Yield	c14p427322	14	427322	4.24e-06
Sporulation_72_hours	c14p187156	14	187156	1.87e-10
Sporulation_24_hours	c14p187156	14	187156	1.47e-08
Sporulation_24_hours	c14p301653	14	301653	7e-06
Sporulation_24_hours	c14p394392	14	394392	5.65e-05
Sporulation_24_hours	c14p394558	14	394558	0.000107
Sporulation_24_hours	c14p456295	14	456295	0.000105
Sporulation_24_hours	c14p356446	14	356446	0.000138
Sporulation_24_hours	c14p380871	14	380871	0.000166
CLS_SDCday21	c14p145293	14	145293	6.33e-06
CLS_SDCday35	c14p263350	14	263350	2.68e-06
CLS_SDCday35	c14p66364	14	66364	5.35e-06
CLS_SDCday35	c14p31548	14	31548	1.63e-05
Caspofungin_0.5ug.ml_GT	c13p69518	13	69518	9.48e-05
Clotrimazole_0.3ug.ml_GT	c13p414669	13	414669	5.33e-07
Clotrimazole_0.3ug.ml_GT	c13p276727	13	276727	9.76e-05
Cycloheximide_0.2aug.ml_Yield	c13p872093	13	872093	5.1e-06
Cycloheximide_0.2aug.ml_Yield	c13p331678	13	331678	1.66e-05
Flucanazole_8ug.ml_GT	c13p869428	13	869428	6.95e-05
Tebuconazole_0.0075mg.mL_GT	c13p273288	13	273288	1.04e-05
Tebuconazole_0.0075mg.mL_Yield	c13p69518	13	69518	1.6e-05
Tebuconazole_0.0075mg.mL_Yield	c13p69109	13	69109	0.000107256
Tebuconazole_0.0125mg.mL_Yield	c13p783184	13	783184	0.000106912
CLS_RM21	c13p329249	13	329249	1.69e-05
CLS_RM7	c13p178431	13	178431	8.12e-08
CLS_RM7	c13p401011	13	401011	7.56e-08
CLS_RM7	c13p439462	13	439462	4.54e-06
CLS_RM7	c13p458866	13	458866	1.4e-05
Freq_1n_cells	c13p65935	13	65935	1.64e-07
Freq_1n_cells	c13p65936	13	65936	5.11e-07
Freq_1n_cells	c13p93563	13	93563	4.06e-06
Freq_1n_cells	c13p96832	13	96832	4.46e-06
Mean_size_1n_cells	c13p473599	13	473599	6.94e-05
Mean_size_1n_cells	c13p466416	13	466416	7.24e-05
20C_48H	c13p331677	13	331677	1.39e-07
20C_48H	c13p26333	13	26333	8.88e-06
20C_48H	c13p620211	13	620211	1.53e-05
20C_48H	c13p69109	13	69109	4.88e-05
20C_48H	c13p339247	13	339247	5.27e-05
20C_72H	c13p331677	13	331677	1.14e-08
20C_72H	c13p339247	13	339247	7.73e-06
20C_72H	c13p26333	13	26333	1.07e-05
20C_72H	c13p348198	13	348198	1.6e-05
20C_72H	c13p69109	13	69109	2.9e-05
20C_72H	c13p620211	13	620211	3.4e-05
20C_72H	c13p446706	13	446706	4.69e-05
20C_72H	c13p69518	13	69518	4.73e-05
20C_72H	c13p443520	13	443520	8.14e-05
24_DiCl_48H	c13p446972	13	446972	5.04e-06
24_DiCl_48H	c13p913327	13	913327	7.87e-05
24_DiCl_48H	c13p70163	13	70163	8.84e-05
39C_72H	c13p69518	13	69518	2.19e-05
42C_48H	c13p69518	13	69518	3.99e-05
42C_72H	c13p69518	13	69518	4.71e-05
6_AU_39C_48H	c13p69518	13	69518	8.62e-06
6_AU_39C_72H	c13p69518	13	69518	1.84e-05
Acetic_acid_48H	c13p439462	13	439462	1.09e-06
Amphotericin_B_48H	c13p833534	13	833534	7.69e-06
Cadmium_chloride_48H	c13p562247	13	562247	3.96e-05
Cadmium_chloride_48H	c13p69518	13	69518	7.69e-05
Clioquinol_48H	c13p75040	13	75040	1.25e-06
Clioquinol_48H	c13p76357	13	76357	5.44e-05
Clioquinol_72H	c13p75040	13	75040	1.12e-06
Clioquinol_72H	c13p76357	13	76357	5.86e-05
Cyclohexamide_48H	c13p69518	13	69518	2.47e-05
Cyclohexamide_48H	c13p464615	13	464615	2.8e-05
Cyclohexamide_48H	c13p348198	13	348198	5.83e-05
Glucose_0.02_48H	c13p331677	13	331677	3.99e-05
Glucose_0.02_48H	c13p444319	13	444319	4.3e-05
Glucose_0.02_48H	c13p348198	13	348198	9.28e-05
Glucose_0.02_48H	c13p620211	13	620211	0.000100704
NaCl_0.4M_48H	c13p69518	13	69518	1.09e-06
NaCl_0.4M_48H	c13p231876	13	231876	4.93e-06
NaCl_0.4M_72H	c13p69518	13	69518	4.33e-06
NaCl_0.4M_72H	c13p231876	13	231876	5.72e-06
NaCl_0.4M_72H	c13p348198	13	348198	3.41e-05
NaCl_0.4M_72H	c13p622544	13	622544	4.23e-05
NaCl_0.6M_48H	c13p69518	13	69518	6.65e-08
NaCl_0.6M_48H	c13p231876	13	231876	2.56e-06
NaCl_0.6M_48H	c13p348198	13	348198	5.54e-06
NaCl_0.6M_72H	c13p69518	13	69518	1.63e-07
NaCl_0.6M_72H	c13p231876	13	231876	4.09e-06
NaCl_0.6M_72H	c13p348198	13	348198	9.47e-06
NaCl_0.6M_72H	c13p622544	13	622544	3.28e-05
Nystatin_48H	c13p443520	13	443520	0.000113758
SC_48H	c13p69518	13	69518	2.32e-05
SC_48H	c13p331677	13	331677	3e-05
SC_48H	c13p443520	13	443520	3.69e-05
YPD_24H	c13p663000	13	663000	3.27e-05
YPD14_40h	c13p138257	13	138257	2.63e-05
YPD14_40h	c13p391847	13	391847	2.9e-05
YPD14_40h	c13p391381	13	391381	3.88e-05
YPDANISO50_40h	c13p391381	13	391381	2.79e-05
YPDANISO50_40h	c13p761608	13	761608	4.23e-05
YPDANISO50_40h	c13p391574	13	391574	9.42e-05
YPDBENOMYL500_40h	c13p644128	13	644128	2.74e-05
YPDBENOMYL500_40h	c13p335870	13	335870	3.47e-05
YPDCAFEIN50_40h	c13p622122	13	622122	9.89e-05
YPDCHX1_40h	c13p913588	13	913588	3.19e-06
YPDCHX1_40h	c13p913943	13	913943	3.66e-05
YPDCHX1_40h	c13p913804	13	913804	4.42e-05
YPDCHX1_40h	c13p913834	13	913834	9.95e-05
YPDCUSO410MM_40h	c13p871217	13	871217	7.45e-05
YPDCUSO410MM_40h	c13p871355	13	871355	8.21e-05
YPDDMSO_40h	c13p100813	13	100813	9.63e-05
YPDETOH_40h	c13p622752	13	622752	2.85e-05
YPGALACTOSE_40h	c13p584496	13	584496	2.59e-06
YPGALACTOSE_40h	c13p709983	13	709983	1.49e-05
YPXYLOSE_40h	c13p195360	13	195360	6.38e-05
ITS.content	c13p173801	13	173801	6.1e-06
ITS.content	c13p174020	13	174020	6.1e-06
Mitochondrial.activity.YPD	c13p456345	13	456345	1.84e-05
Mitochondrial.activity.YPD	c13p740517	13	740517	9.8e-05
Y.copies	c13p539269	13	539269	3.51e-05
Y.copies	c13p173801	13	173801	3.52e-05
Y.copies	c13p174020	13	174020	3.52e-05
NH4_GT	c13p737273	13	737273	1.77e-05
Xylose_2_GT	c13p772377	13	772377	1.53e-07
Fructose_2_GT	c13p32349	13	32349	2.15e-06
Fructose_2_GT	c13p32506	13	32506	9.22e-07
Sucrose_2_Yield	c13p231876	13	231876	9.78e-06
Glucose_2_Yield	c13p231876	13	231876	1.35e-05
Sucrose_2_Yield	c13p210666	13	210666	1.58e-05
Arabinose_8_Yield	c13p210666	13	210666	4.03e-05
Maltose_0.5_Yield	c13p183321	13	183321	8.67e-06
Xylose_0.5_Yield	c13p173529	13	173529	5.13e-06
Arabinose_8_Yield	c13p173529	13	173529	5.03e-06
Glycerol_0.5_Yield	c13p125677	13	125677	5.51e-06
Glycerol_0.5_Yield	c13p126281	13	126281	5.64e-06
Sucrose_2_Yield	c13p100813	13	100813	1.67e-05
Arabinose_8_Yield	c13p93563	13	93563	1.6e-05
Arabinose_8_Yield	c13p82603	13	82603	5.77e-06
Fructose_0.5_Yield	c13p75040	13	75040	5.72e-08
Glycerol_0.5_Yield	c13p75040	13	75040	1.24e-07
Xylose_0.5_Yield	c13p75040	13	75040	2.12e-06
Xylose_2_Yield	c13p75040	13	75040	3.05e-08
Arabinose_2_Yield	c13p75040	13	75040	2.08e-08
Xylose_2_Yield	c13p76357	13	76357	1.8e-05
Arabinose_8_Yield	c13p75040	13	75040	1.01e-05
Glucose_8_Yield	c13p75275	13	75275	7.76e-06
Arabinose_8_Yield	c13p73054	13	73054	1.14e-05
Sucrose_2_Yield	c13p70163	13	70163	4.54e-06
Glucose_2_Yield	c13p70163	13	70163	7.96e-07
Glucose_8_Yield	c13p70163	13	70163	2.57e-07
Sucrose_8_Yield	c13p70163	13	70163	3.22e-06
Glucose_0.5_Yield	c13p69518	13	69518	2.85e-06
Sucrose_2_Yield	c13p69518	13	69518	2.37e-08
Glucose_2_Yield	c13p69518	13	69518	2.93e-06
Glucose_8_Yield	c13p69518	13	69518	1.55e-09
Sucrose_8_Yield	c13p69518	13	69518	3.59e-08
Glucose_16_Yield	c13p69518	13	69518	1.3e-07
Sucrose_32_Yield	c13p69518	13	69518	2.47e-09
Glucose_32_Yield	c13p69518	13	69518	7.17e-08
Fructose_32_Yield	c13p69518	13	69518	5.21e-06
Glucose_50_Yield	c13p69518	13	69518	1.75e-07
Sucrose_2_Yield	c13p69109	13	69109	1.12e-05
Glucose_2_Yield	c13p69109	13	69109	6.67e-06
Fructose_2_Yield	c13p69109	13	69109	1.07e-05
Glucose_8_Yield	c13p69109	13	69109	4.8e-07
Sucrose_8_Yield	c13p69109	13	69109	2.44e-06
Fructose_8_Yield	c13p69109	13	69109	1.36e-05
Glucose_16_Yield	c13p69109	13	69109	5.93e-06
Glucose_32_Yield	c13p69109	13	69109	4.4e-06
Glucose_8_Yield	c13p65795	13	65795	2.14e-06
Fructose_8_Yield	c13p65795	13	65795	1.58e-06
Sucrose_8_Yield	c13p65795	13	65795	1.64e-05
Arabinose_8_Yield	c13p27379	13	27379	5.01e-06
Fructose_8_Yield	c13p280923	13	280923	8.27e-07
Fructose_8_Yield	c13p281850	13	281850	3.71e-06
Fructose_8_Yield	c13p282019	13	282019	1.47e-05
Glucose_50_Yield	c13p316605	13	316605	6.64e-07
Arabinose_8_Yield	c13p326343	13	326343	1.67e-05
Fructose_8_Yield	c13p332732	13	332732	8.5e-06
Fructose_8_Yield	c13p333053	13	333053	1.18e-05
Sucrose_2_Yield	c13p348198	13	348198	3.34e-07
Sucrose_8_Yield	c13p348198	13	348198	2.48e-07
Glucose_8_Yield	c13p348198	13	348198	2.57e-07
Glucose_16_Yield	c13p348198	13	348198	3.76e-06
Glucose_32_Yield	c13p348198	13	348198	1.27e-07
Sucrose_32_Yield	c13p348198	13	348198	3.69e-07
Maltose_32_Yield	c13p348198	13	348198	1.36e-06
Glucose_50_Yield	c13p348198	13	348198	4.1e-07
Arabinose_8_Yield	c13p438658	13	438658	6.62e-06
Sucrose_2_Yield	c13p440477	13	440477	5.09e-05
Arabinose_8_Yield	c13p439462	13	439462	4.22e-06
Xylose_2_Yield	c13p454681	13	454681	8.21e-07
Arabinose_8_Yield	c13p454681	13	454681	8.89e-07
Serine_Yield	c13p454681	13	454681	4.06e-07
Citrulline_Yield	c13p454681	13	454681	1.08e-05
Alanine_Yield	c13p454681	13	454681	8.44e-06
Sucrose_8_Yield	c13p464615	13	464615	8.68e-06
Arabinose_8_Yield	c13p471600	13	471600	1.14e-05
Sucrose_8_Yield	c13p470916	13	470916	2.91e-05
Fructose_8_Yield	c13p497759	13	497759	1.65e-05
Glucose_1_Yield	c13p591198	13	591198	3.64e-06
Sucrose_2_Yield	c13p591198	13	591198	3.95e-05
Sucrose_2_Yield	c13p596706	13	596706	6.25e-05
Arabinose_8_Yield	c13p596706	13	596706	1.01e-05
Sucrose_8_Yield	c13p612642	13	612642	9.19e-06
Sucrose_8_Yield	c13p613054	13	613054	9.47e-06
Serine_Yield	c13p654300	13	654300	3.6e-06
Alanine_Yield	c13p654300	13	654300	7.12e-06
Glucose_2_Yield	c13p682821	13	682821	2.77e-05
Sucrose_2_Yield	c13p781248	13	781248	2.11e-07
Glucose_2_Yield	c13p781248	13	781248	2e-05
Sucrose_8_Yield	c13p781248	13	781248	1.99e-05
Fructose_8_Yield	c13p781248	13	781248	8.64e-06
Sucrose_32_Yield	c13p781248	13	781248	4.7e-06
YPD_Yield	c13p781248	13	781248	3.15e-06
Xylose_2_Yield	c13p905966	13	905966	2.68e-08
Sporulation_24_hours	c13p254293	13	254293	7.26e-05
Sporulation_24_hours	c13p254048	13	254048	9.79e-05
Sporulation_24_hours	c13p213896	13	213896	0.000136
Sporulation_24_hours	c13p84144	13	84144	1.71e-05
Sporulation_24_hours	c13p337377	13	337377	1.31e-05
Sporulation_24_hours	c13p336802	13	336802	4.5e-05
Sporulation_24_hours	c13p335870	13	335870	5.44e-05
Sporulation_24_hours	c13p336845	13	336845	5.5e-05
Sporulation_24_hours	c13p338041	13	338041	1.26e-05
Sporulation_24_hours	c13p338329	13	338329	1.3e-05
Sporulation_24_hours	c13p355589	13	355589	8.58e-05
Sporulation_24_hours	c13p380640	13	380640	8.15e-06
Sporulation_24_hours	c13p439978	13	439978	0.000143
Sporulation_24_hours	c13p439886	13	439886	0.000148
Sporulation_24_hours	c13p535159	13	535159	6.64e-05
Sporulation_24_hours	c13p536841	13	536841	5.8e-06
Sporulation_24_hours	c13p536921	13	536921	5.8e-06
Sporulation_24_hours	c13p536887	13	536887	9.31e-06
Sporulation_24_hours	c13p572364	13	572364	0.000107
Sporulation_24_hours	c13p591198	13	591198	9.53e-05
Sporulation_24_hours	c13p597167	13	597167	4.52e-06
Sporulation_24_hours	c13p597636	13	597636	4.06e-06
Sporulation_24_hours	c13p622544	13	622544	0.000113
Sporulation_24_hours	c13p772377	13	772377	7.87e-08
Sporulation_24_hours	c13p772345	13	772345	0.000142
Sporulation_24_hours	c13p801330	13	801330	1.44e-05
Sporulation_24_hours	c13p807168	13	807168	3.97e-05
Sporulation_24_hours	c13p845025	13	845025	2.69e-05
Sporulation_72_hours	c13p213896	13	213896	1.47e-06
Sporulation_72_hours	c13p84144	13	84144	2.06e-07
Sporulation_72_hours	c13p548704	13	548704	1.12e-05
[truncated: 2,847 more rows]

## Sheet: EV4- LD Filtered Hits
env_condition	GWAS_markers	Chromosome	Position	Pvalue
CLS_RM21	PA1126.augustus_masked.APS_4.8484	Presence/Absence	NA	1.05e-05
CLS_RM21	PA1127.augustus_masked.APS_4.8484	Presence/Absence	NA	1.05e-05
Maltose_2_GT	PA1496.maker.CHB_4.9987	Presence/Absence	NA	6.09e-07
Maltose_8_GT	PA1496.maker.CHB_4.9987	Presence/Absence	NA	6.55e-10
Maltose_32_GT	PA1496.maker.CHB_4.9987	Presence/Absence	NA	6.53e-20
Maltose_8_Yield	PA1496.maker.CHB_4.9987	Presence/Absence	NA	2.2e-08
Maltose_32_Yield	PA1496.maker.CHB_4.9987	Presence/Absence	NA	2.95e-15
CLS_RM21	PA1507.maker.APS_4.8484	Presence/Absence	NA	1.05e-05
Y.copies	PA1567.maker.CGV_3.7506	Presence/Absence	NA	4.56e-05
Maltose_2_GT	PA1569.maker.YBL.9938	Presence/Absence	NA	1.68e-08
Maltose_8_GT	PA1569.maker.YBL.9938	Presence/Absence	NA	5.11e-08
6_AU_39C_48H	PA1674.snap_masked.BHR_4.9388	Presence/Absence	NA	3.75e-05
6_AU_39C_72H	PA1674.snap_masked.BHR_4.9388	Presence/Absence	NA	3.22e-05
CLS_RM21	PA1680.snap_masked.APS_4.8484	Presence/Absence	NA	1.05e-05
CLS_RM21	PA1681.snap_masked.APS_4.8484	Presence/Absence	NA	1.05e-05
YPGALACTOSE_40h	PA1863.YAR047C	Presence/Absence	NA	2.13e-05
mtDNA_CN_PLOIDY	PA1949.YBL077W	Presence/Absence	NA	4.69e-07
mtDNA_ratio	PA1949.YBL077W	Presence/Absence	NA	4.68e-07
Xylose_2_Yield	PA20.EC1118_1O4_6502g_NumOfGenes_2	Presence/Absence	NA	2.62e-05
Maltose_2_GT	PA204.augustus_masked.2970.AEE_3	Presence/Absence	NA	8.54e-07
Maltose_8_GT	PA204.augustus_masked.2970.AEE_3	Presence/Absence	NA	2.67e-07
Maltose_32_GT	PA204.augustus_masked.2970.AEE_3	Presence/Absence	NA	1.19e-05
Maltose_32_Yield	PA204.augustus_masked.2970.AEE_3	Presence/Absence	NA	3.32e-06
mtDNA_CN_PLOIDY	PA2100.YBR116C	Presence/Absence	NA	4.69e-07
mtDNA_ratio	PA2100.YBR116C	Presence/Absence	NA	4.68e-07
6_AU_39C_48H	PA218.augustus_masked.339.ALB_3	Presence/Absence	NA	8.98e-05
6_AU_39C_72H	PA218.augustus_masked.339.ALB_3	Presence/Absence	NA	7.95e-05
CLS_RM21	PA24.EC1118_1O4_6557g	Presence/Absence	NA	1.05e-05
Fructose_32_Yield	PA2441.YCR097W.A	Presence/Absence	NA	4.57e-06
6_AU_39C_72H	PA2483.YDL032W	Presence/Absence	NA	8.99e-05
Caffeine_15mM_72H	PA2483.YDL032W	Presence/Absence	NA	7.65e-05
CLS_RM21	PA25.EC1118_1O4_6568g	Presence/Absence	NA	1.05e-05
CLS_RM21	PA26.EC1118_1O4_6579g	Presence/Absence	NA	1.05e-05
YPGALACTOSE_40h	PA2672.YDL227C	Presence/Absence	NA	1.73e-08
YPRIBOSE_40h	PA2672.YDL227C	Presence/Absence	NA	0.00010676
CLS_RM21	PA27.EC1118_1O4_6612g	Presence/Absence	NA	1.05e-05
CLS_RM21	PA28.EC1118_1O4_6623g	Presence/Absence	NA	1.05e-05
mtDNA_CN_PLOIDY	PA2801.YDR112W	Presence/Absence	NA	1.02e-07
mtDNA_ratio	PA2801.YDR112W	Presence/Absence	NA	1.01e-07
mtDNA_CN_PLOIDY	PA2824.YDR133C	Presence/Absence	NA	8.08e-11
mtDNA_ratio	PA2824.YDR133C	Presence/Absence	NA	8.14e-11
20C_48H	PA2844.YDR154C	Presence/Absence	NA	7.39e-05
24_DiCl_48H	PA2844.YDR154C	Presence/Absence	NA	8.41e-06
5_FU_48H	PA2844.YDR154C	Presence/Absence	NA	5.65e-05
6_AU_39C_48H	PA2844.YDR154C	Presence/Absence	NA	5.31e-05
Amphotericin_B_anaerobic_48H	PA2844.YDR154C	Presence/Absence	NA	1.06e-05
Caffeine_15mM_48H	PA2844.YDR154C	Presence/Absence	NA	2.99e-07
Caffeine_15mM_72H	PA2844.YDR154C	Presence/Absence	NA	5.63e-07
Caffeine_20mM_48H	PA2844.YDR154C	Presence/Absence	NA	9.15e-07
Caffeine_20mM_72H	PA2844.YDR154C	Presence/Absence	NA	7.37e-06
Cyclohexamide_48H	PA2844.YDR154C	Presence/Absence	NA	9.3e-05
DMSO_0.01__48H	PA2844.YDR154C	Presence/Absence	NA	5.1e-06
Glucose_0.02_48H	PA2844.YDR154C	Presence/Absence	NA	5.23e-05
NaCl_0.4M_48H	PA2844.YDR154C	Presence/Absence	NA	9.15e-06
NaCl_0.6M_48H	PA2844.YDR154C	Presence/Absence	NA	7.34e-06
NaCl_0.6M_72H	PA2844.YDR154C	Presence/Absence	NA	8.87e-05
Nitrogen_starvation_48H	PA2844.YDR154C	Presence/Absence	NA	0.000110894
Nystatin_48H	PA2844.YDR154C	Presence/Absence	NA	4.37e-05
SC_48H	PA2844.YDR154C	Presence/Absence	NA	2.14e-05
YPD_24H	PA2844.YDR154C	Presence/Absence	NA	5.67e-05
YPD6AU_40h	PA2844.YDR154C	Presence/Absence	NA	1.56e-05
CLS_RM21	PA29.EC1118_1O4_6634g	Presence/Absence	NA	1.05e-05
CLS_RM21	PA30.EC1118_1O4_6645g	Presence/Absence	NA	9.43e-06
Mitochondrial.activity.YPD	PA3036.YDR344C	Presence/Absence	NA	1.96e-05
Caffeine_15mM_72H	PA3051.YDR360W	Presence/Absence	NA	6.62e-05
mtDNA_CN_PLOIDY	PA3051.YDR360W	Presence/Absence	NA	1.63e-07
mtDNA_ratio	PA3051.YDR360W	Presence/Absence	NA	1.65e-07
CLS_RM21	PA31.EC1118_1O4_6656g	Presence/Absence	NA	9.43e-06
Freq_Non_flocculating	PA3143.YDR455C	Presence/Absence	NA	1.07e-05
Mean_DNAcontent_1n_cells	PA3242.YEL009C.A	Presence/Absence	NA	1.17e-05
Freq_1n_cells	PA3493.YER165C.A	Presence/Absence	NA	1.59e-07
Maltose_2_GT	PA373.augustus_masked.893.BGT_2	Presence/Absence	NA	7.48e-08
Maltose_8_GT	PA373.augustus_masked.893.BGT_2	Presence/Absence	NA	1.07e-05
Maltose_8_Yield	PA373.augustus_masked.893.BGT_2	Presence/Absence	NA	1.35e-06
Maltose_32_Yield	PA373.augustus_masked.893.BGT_2	Presence/Absence	NA	8.56e-06
Caffeine_15mM_48H	PA3808.YGL166W	Presence/Absence	NA	5.98e-05
Caffeine_15mM_72H	PA3808.YGL166W	Presence/Absence	NA	3.14e-05
mtDNA_CN_PLOIDY	PA3808.YGL166W	Presence/Absence	NA	2.2e-07
mtDNA_ratio	PA3808.YGL166W	Presence/Absence	NA	2.19e-07
mtDNA_CN_PLOIDY	PA3963.YGR063C	Presence/Absence	NA	9.75e-14
mtDNA_ratio	PA3963.YGR063C	Presence/Absence	NA	9.54e-14
20C_72H	PA4077.YGR176W	Presence/Absence	NA	0.00010935
Caffeine_15mM_48H	PA4077.YGR176W	Presence/Absence	NA	4.18e-06
Caffeine_15mM_72H	PA4077.YGR176W	Presence/Absence	NA	9.4e-07
Glycerol_0.02__72H	PA4077.YGR176W	Presence/Absence	NA	7.02e-06
NaCl_0.6M_48H	PA4077.YGR176W	Presence/Absence	NA	6.83e-05
Nitrogen_starvation_48H	PA4077.YGR176W	Presence/Absence	NA	5.74e-05
SC_48H	PA4077.YGR176W	Presence/Absence	NA	7.28e-05
YPD_24H	PA4077.YGR176W	Presence/Absence	NA	1.05e-05
mtDNA_CN_PLOIDY	PA4077.YGR176W	Presence/Absence	NA	6.98e-07
mtDNA_ratio	PA4077.YGR176W	Presence/Absence	NA	6.95e-07
Maltose_2_GT	PA4187.YGR288W	Presence/Absence	NA	8.19e-09
Maltose_8_GT	PA4187.YGR288W	Presence/Absence	NA	1.17e-11
Maltose_32_GT	PA4187.YGR288W	Presence/Absence	NA	2.88e-23
Maltose_8_Yield	PA4187.YGR288W	Presence/Absence	NA	3.55e-12
Maltose_32_Yield	PA4187.YGR288W	Presence/Absence	NA	1.54e-19
Maltose_2_GT	PA4188.YGR289C	Presence/Absence	NA	2.64e-08
Maltose_8_GT	PA4188.YGR289C	Presence/Absence	NA	4.55e-11
Maltose_32_GT	PA4188.YGR289C	Presence/Absence	NA	1.62e-21
Maltose_8_Yield	PA4188.YGR289C	Presence/Absence	NA	4.88e-11
Maltose_32_Yield	PA4188.YGR289C	Presence/Absence	NA	5.37e-18
Ketoconazole_0.005mg.mL_Yield	PA4472.YHR211W_NumOfGenes_3	Presence/Absence	NA	6.9e-06
YPD14_40h	PA4472.YHR211W_NumOfGenes_3	Presence/Absence	NA	9.03e-05
YPD6AU_40h	PA4472.YHR211W_NumOfGenes_3	Presence/Absence	NA	4.45e-06
YPDFLUCONAZOLE_40h	PA4472.YHR211W_NumOfGenes_3	Presence/Absence	NA	1.39e-07
YPDLICL250MM_40h	PA4472.YHR211W_NumOfGenes_3	Presence/Absence	NA	8.48e-06
Glucose_2_GT	PA4472.YHR211W_NumOfGenes_3	Presence/Absence	NA	3.01e-07
Glucose_8_GT	PA4472.YHR211W_NumOfGenes_3	Presence/Absence	NA	2.28e-07
Maltose_8_GT	PA4472.YHR211W_NumOfGenes_3	Presence/Absence	NA	1.19e-05
Xylose_0.5_Yield	PA4472.YHR211W_NumOfGenes_3	Presence/Absence	NA	2.73e-06
Glucose_0.5_Yield	PA4472.YHR211W_NumOfGenes_3	Presence/Absence	NA	7.75e-06
Sucrose_2_Yield	PA4472.YHR211W_NumOfGenes_3	Presence/Absence	NA	1.19e-07
Glucose_2_Yield	PA4472.YHR211W_NumOfGenes_3	Presence/Absence	NA	1.79e-06
Glycerol_2_Yield	PA4472.YHR211W_NumOfGenes_3	Presence/Absence	NA	2.69e-06
Arabinose_2_Yield	PA4472.YHR211W_NumOfGenes_3	Presence/Absence	NA	8.48e-07
Raffinose_2_Yield	PA4472.YHR211W_NumOfGenes_3	Presence/Absence	NA	8.4e-07
YPD_Yield	PA4472.YHR211W_NumOfGenes_3	Presence/Absence	NA	7.34e-06
Sporulation_24_hours	PA45.PUT_IRON_TRASP.R.14849.	Presence/Absence	NA	4.92e-05
CLS_CRday7	PA4654.YIL172C_NumOfGenes_6	Presence/Absence	NA	9.99e-09
Acetic_acid_48H	PA4699.YIR042C	Presence/Absence	NA	7.13e-05
YPDNYSTATIN_40h	PA4904.YJL211C	Presence/Absence	NA	3.46e-06
24_DiCl_48H	PA4932.YJR018W	Presence/Absence	NA	3.91e-05
39C_48H	PA4932.YJR018W	Presence/Absence	NA	3.1e-06
39C_72H	PA4932.YJR018W	Presence/Absence	NA	6.01e-06
42C_48H	PA4932.YJR018W	Presence/Absence	NA	3.17e-05
42C_72H	PA4932.YJR018W	Presence/Absence	NA	5.21e-05
5_FU_48H	PA4932.YJR018W	Presence/Absence	NA	7.38e-05
6_AU_39C_48H	PA4932.YJR018W	Presence/Absence	NA	2.56e-07
6_AU_39C_72H	PA4932.YJR018W	Presence/Absence	NA	3.25e-07
Amphotericin_B_anaerobic_48H	PA4932.YJR018W	Presence/Absence	NA	8.24e-05
Caffeine_15mM_48H	PA4932.YJR018W	Presence/Absence	NA	2.75e-06
Caffeine_15mM_72H	PA4932.YJR018W	Presence/Absence	NA	1.07e-06
Caffeine_20mM_48H	PA4932.YJR018W	Presence/Absence	NA	1.22e-05
DMSO_0.01__48H	PA4932.YJR018W	Presence/Absence	NA	7.86e-06
NaCl_0.6M_48H	PA4932.YJR018W	Presence/Absence	NA	7.48e-05
NaCl_0.6M_72H	PA4932.YJR018W	Presence/Absence	NA	0.00012078
Nitrogen_starvation_48H	PA4932.YJR018W	Presence/Absence	NA	2.45e-05
Nystatin_48H	PA4932.YJR018W	Presence/Absence	NA	9.52e-05
SC_48H	PA4932.YJR018W	Presence/Absence	NA	1.36e-05
aa_starvation_48H	PA4932.YJR018W	Presence/Absence	NA	8.64e-07
CLS_SDCday21	PA532.maker.934.BDN_5	Presence/Absence	NA	1.06e-06
mtDNA_CN_PLOIDY	PA5339.YKR047W	Presence/Absence	NA	1.03e-08
mtDNA_ratio	PA5339.YKR047W	Presence/Absence	NA	1.04e-08
6_AU_39C_48H	PA5460.YLL063C	Presence/Absence	NA	5.33e-05
Acetic_acid_48H	PA5460.YLL063C	Presence/Absence	NA	5.71e-05
Cadmium_chloride_48H	PA5460.YLL063C	Presence/Absence	NA	7.31e-06
Sporulation_24_hours	PA5460.YLL063C	Presence/Absence	NA	2.68e-06
ITS.content	PA5461.YLL066W.B	Presence/Absence	NA	2.59e-08
Telomere.length	PA5461.YLL066W.B	Presence/Absence	NA	4.63e-07
Y.copies	PA5461.YLL066W.B	Presence/Absence	NA	1.47e-10
CLS_CRday7	PA560.snap_masked.10934.AEN_3	Presence/Absence	NA	6.74e-19
CLS_CRday21	PA560.snap_masked.10934.AEN_3	Presence/Absence	NA	6.62e-16
CLS_CRday35	PA560.snap_masked.10934.AEN_3	Presence/Absence	NA	8.75e-12
ITS.content	PA5918.YLR466C.B	Presence/Absence	NA	8.27e-06
Y.copies	PA5918.YLR466C.B	Presence/Absence	NA	1.48e-05
mtDNA_CN_PLOIDY	PA5952.YML031C.A	Presence/Absence	NA	4.69e-07
mtDNA_ratio	PA5952.YML031C.A	Presence/Absence	NA	4.68e-07
mtDNA_CN_PLOIDY	PA5965.YML047W.A	Presence/Absence	NA	4.03e-08
mtDNA_ratio	PA5965.YML047W.A	Presence/Absence	NA	3.93e-08
Freq_Non_flocculating	PA5976.YML057C.A	Presence/Absence	NA	1.07e-05
Sporulation_24_hours	PA649.snap_masked.5079.CKG_4	Presence/Absence	NA	1.77e-05
Sporulation_72_hours	PA649.snap_masked.5079.CKG_4	Presence/Absence	NA	1.01e-05
Mean_DNAcontent_1n_cells	PA6718.YNL338W	Presence/Absence	NA	1.71e-05
ITS.content	PA6718.YNL338W	Presence/Absence	NA	3.9e-22
Y.copies	PA6718.YNL338W	Presence/Absence	NA	7.31e-14
Clioquinol_48H	PA675.snap_masked.749.BKQ_2	Presence/Absence	NA	0.000105885
Clioquinol_72H	PA675.snap_masked.749.BKQ_2	Presence/Absence	NA	0.000109211
YPD14_40h	PA675.snap_masked.749.BKQ_2	Presence/Absence	NA	1.12e-05
YPDBENOMYL200_40h	PA675.snap_masked.749.BKQ_2	Presence/Absence	NA	4.01e-06
YPDFLUCONAZOLE_40h	PA675.snap_masked.749.BKQ_2	Presence/Absence	NA	3.06e-08
Glycerol_2_Yield	PA675.snap_masked.749.BKQ_2	Presence/Absence	NA	4.75e-06
Glycerol_0.5_Yield	PA675.snap_masked.749.BKQ_2	Presence/Absence	NA	5.63e-06
Freq_Non_flocculating	PA6931.YOL133W_NumOfGenes_2	Presence/Absence	NA	1.07e-05
CLS_CRday7	PA6953.YOL155W.A	Presence/Absence	NA	1.18e-08
CLS_CRday21	PA6953.YOL155W.A	Presence/Absence	NA	5e-06
CLS_CRday7	PA6954.YOL156W_NumOfGenes_4	Presence/Absence	NA	6.01e-08
YPDBENOMYL200_40h	PA6956.YOL159C_NumOfGenes_2	Presence/Absence	NA	7.67e-06
YPDBENOMYL200_40h	PA6958.YOL160W	Presence/Absence	NA	1.06e-05
Freq_Non_flocculating	PA7666.YPR039W	Presence/Absence	NA	1.07e-05
YPGALACTOSE_40h	PA7845.YDRWTy2.3_NumOfGenes_13_NumOfGenes_28	Presence/Absence	NA	6.91e-06
Y.copies	1857_YAR029W_YAR029W	Loss of function	NA	2.32e-05
YPGALACTOSE_40h	2048_YBR067C_TIP1	Loss of function	NA	4.38e-05
YPGALACTOSE_40h	2915_YDR223W_CRF1	Loss of function	NA	8.49e-05
Sporulation_24_hours	2997_YDR307W_PMT7	Loss of function	NA	7.61e-05
Cadmium_chloride_48H	3573_YFL050C_ALR2	Loss of function	NA	1.78e-05
Maltose_32_GT	4188_YGR289C_MAL11	Loss of function	NA	1.28e-05
Maltose_8_Yield	4188_YGR289C_MAL11	Loss of function	NA	2e-07
Maltose_32_Yield	4188_YGR289C_MAL11	Loss of function	NA	8.45e-10
Maltose_2_GT	4189_YGR290W_YGR290W	Loss of function	NA	9.99e-09
Maltose_8_GT	4189_YGR290W_YGR290W	Loss of function	NA	7.82e-12
Maltose_32_GT	4189_YGR290W_YGR290W	Loss of function	NA	3e-22
Maltose_8_Yield	4189_YGR290W_YGR290W	Loss of function	NA	1.08e-12
Maltose_32_Yield	4189_YGR290W_YGR290W	Loss of function	NA	5.68e-21
YPSORBITOL_40h	4600_YIL119C_RPI1	Loss of function	NA	0.000113975
Raffinose_2_GT	4646_YIL162W_SUC2	Loss of function	NA	3.09e-09
Sucrose_2_GT	4646_YIL162W_SUC2	Loss of function	NA	2.14e-07
Raffinose_8_GT	4646_YIL162W_SUC2	Loss of function	NA	7.97e-14
Sucrose_32_GT	4646_YIL162W_SUC2	Loss of function	NA	1.05e-07
YPDNACL1M_40h	4910_YJL217W_REE1	Loss of function	NA	0.000108953
Citrulline_GT	5060_YJR152W_DAL5	Loss of function	NA	5.16e-12
Acetic_acid_48H	5332_YKR040C_YKR040C	Loss of function	NA	2.61e-05
Maltose_0.5_Yield	5356_YKR064W_OAF3	Loss of function	NA	1.79e-05
Glucose_1_Yield	5356_YKR064W_OAF3	Loss of function	NA	3.79e-06
Sucrose_2_Yield	5356_YKR064W_OAF3	Loss of function	NA	4.69e-06
Arabinose_8_Yield	5356_YKR064W_OAF3	Loss of function	NA	4.87e-05
Citrulline_Yield	5356_YKR064W_OAF3	Loss of function	NA	1.17e-05
YPDANISO10_40h	5777_YLR316C_TAD3	Loss of function	NA	4.25e-05
YPDDMSO_40h	6012_YML090W_YML090W	Loss of function	NA	9.63e-05
CLS_RM7	6168_YMR109W_MYO5	Loss of function	NA	2.45e-06
CLS_SDCday7	6168_YMR109W_MYO5	Loss of function	NA	1.15e-07
NaCl_0.4M_72H	6244_YMR180C_CTL1	Loss of function	NA	2.38e-05
NaCl_0.6M_48H	6244_YMR180C_CTL1	Loss of function	NA	7.1e-05
NaCl_0.6M_72H	6244_YMR180C_CTL1	Loss of function	NA	1.8e-05
YPGALACTOSE_40h	6487_YNL095C_YNL095C	Loss of function	NA	6.82e-05
5_FU_48H	6638_YNL249C_MPA43	Loss of function	NA	1.9e-05
Clioquinol_48H	6638_YNL249C_MPA43	Loss of function	NA	5.52e-05
Clioquinol_72H	6638_YNL249C_MPA43	Loss of function	NA	4.71e-05
Glucose_2_GT	6951_YOL154W_ZPS1	Loss of function	NA	3e-06
Mitochondrial.activity.YPD	6959_YOL162W_YOL162W	Loss of function	NA	7.2e-05
CLS_RM21	7012_YOR043W_WHI2	Loss of function	NA	5.7e-06
CLS_RM7	7012_YOR043W_WHI2	Loss of function	NA	4.46e-08
24_DiCl_48H	7012_YOR043W_WHI2	Loss of function	NA	1.72e-05
5_FU_48H	7012_YOR043W_WHI2	Loss of function	NA	1.1e-05
Acetic_acid_48H	7012_YOR043W_WHI2	Loss of function	NA	9.1e-10
YPDCAFEIN40_40h	7012_YOR043W_WHI2	Loss of function	NA	0.000100763
YPDCAFEIN50_40h	7012_YOR043W_WHI2	Loss of function	NA	3.4e-05
YPDNACL15M_40h	7012_YOR043W_WHI2	Loss of function	NA	2.35e-07
CLS_SDCday7	7012_YOR043W_WHI2	Loss of function	NA	8.08e-10
CLS_CRday7	7012_YOR043W_WHI2	Loss of function	NA	1.21e-07
CLS_WATERday8	7012_YOR043W_WHI2	Loss of function	NA	2.21e-07
CLS_SDCday21	7012_YOR043W_WHI2	Loss of function	NA	3.13e-06
Paraquat_48H	7037_YOR071C_NRT1	Loss of function	NA	3.41e-05
5_FU_48H	7133_YOR172W_YRM1	Loss of function	NA	6.83e-05
Amphotericin_B_anaerobic_48H	7534_YPL185W_YPL185W	Loss of function	NA	8.15e-05
Sporulation_24_hours	7620_YPL273W_SAM4	Loss of function	NA	1.09e-07
Sporulation_72_hours	7620_YPL273W_SAM4	Loss of function	NA	6.27e-06
Maltose_8_GT	7678_YPR053C_YPR053C	Loss of function	NA	1.51e-05
YPD42_40h	CN1008.augustus_masked.AID_2.6438	Copy number	NA	1.67e-06
NaCl_0.4M_48H	CN1016.augustus_masked.AID_2.6438	Copy number	NA	6.04e-07
NaCl_0.4M_72H	CN1016.augustus_masked.AID_2.6438	Copy number	NA	2.43e-07
NaCl_0.6M_48H	CN1016.augustus_masked.AID_2.6438	Copy number	NA	6.23e-05
NaCl_0.6M_72H	CN1016.augustus_masked.AID_2.6438	Copy number	NA	7.21e-05
YPDLICL250MM_40h	CN1016.augustus_masked.AID_2.6438	Copy number	NA	3.05e-06
YPDNACL1M_40h	CN1016.augustus_masked.AID_2.6438	Copy number	NA	0.000110983
39C_48H	CN1032.augustus_masked.BCH_5.11150	Copy number	NA	6.48e-06
39C_72H	CN1032.augustus_masked.BCH_5.11150	Copy number	NA	1.92e-05
42C_48H	CN1032.augustus_masked.BCH_5.11150	Copy number	NA	4.83e-05
42C_72H	CN1032.augustus_masked.BCH_5.11150	Copy number	NA	5.88e-05
6_AU_39C_48H	CN1032.augustus_masked.BCH_5.11150	Copy number	NA	1.64e-08
6_AU_39C_72H	CN1032.augustus_masked.BCH_5.11150	Copy number	NA	2.37e-07
Caffeine_20mM_48H	CN1032.augustus_masked.BCH_5.11150	Copy number	NA	8.17e-05
Cyclohexamide_48H	CN1032.augustus_masked.BCH_5.11150	Copy number	NA	9.14e-06
Paraquat_48H	CN1032.augustus_masked.BCH_5.11150	Copy number	NA	5.6e-05
Cyclohexamide_48H	CN1084.augustus_masked.BEE_6.12017	Copy number	NA	7.59e-05
Paraquat_48H	CN1084.augustus_masked.BEE_6.12017	Copy number	NA	8.13e-05
Mean_size_1n_cells	CN1104.augustus_masked.YAC.7642	Copy number	NA	2.21e-05
Median_size_1n_cells	CN1104.augustus_masked.YAC.7642	Copy number	NA	2.83e-05
YPD42_40h	CN117.augustus_masked.1659.AIE_1	Copy number	NA	1.67e-06
Freq_1n_cells	CN1238.augustus_masked.AKM_4.5339	Copy number	NA	7.77e-07
Y.copies	CN1283.augustus_masked.BDM_5.23139	Copy number	NA	3.01e-05
Freq_1n_cells	CN1394.augustus_masked.BMB_1.4668	Copy number	NA	2.84e-07
Freq_Non_flocculating	CN1394.augustus_masked.BMB_1.4668	Copy number	NA	1.56e-06
YPDCAFEIN40_40h	CN1394.augustus_masked.BMB_1.4668	Copy number	NA	1.25e-05
YPDCAFEIN50_40h	CN1394.augustus_masked.BMB_1.4668	Copy number	NA	1.85e-05
Mean_size_1n_cells	CN1397.augustus_masked.ACL_7.7535	Copy number	NA	9.3e-05
aa_starvation_48H	CN1397.augustus_masked.ACL_7.7535	Copy number	NA	6.18e-07
Glucose_50_Yield	CN1397.augustus_masked.ACL_7.7535	Copy number	NA	3.54e-07
NaCl_0.4M_39C_48H	CN1438.maker.YBR.7232	Copy number	NA	9.87e-06
NaCl_0.4M_48H	CN1438.maker.YBR.7232	Copy number	NA	9.42e-10
NaCl_0.4M_72H	CN1438.maker.YBR.7232	Copy number	NA	3.43e-10
NaCl_0.6M_39C_48H	CN1438.maker.YBR.7232	Copy number	NA	3.02e-05
NaCl_0.6M_48H	CN1438.maker.YBR.7232	Copy number	NA	2.36e-07
NaCl_0.6M_72H	CN1438.maker.YBR.7232	Copy number	NA	1.63e-07
YPDLICL250MM_40h	CN1438.maker.YBR.7232	Copy number	NA	1.48e-07
YPDNACL1M_40h	CN1438.maker.YBR.7232	Copy number	NA	1.74e-06
Mean_DNAcontent_1n_cells	CN1476.maker.AID_2.6438	Copy number	NA	6.35e-05
mtDNA_CN_PLOIDY	CN1555.maker.CMQ_8.5693	Copy number	NA	6.2e-09
mtDNA_ratio	CN1555.maker.CMQ_8.5693	Copy number	NA	6.25e-09
Freq_1n_cells	CN1602.snap_masked.CCH_4.6793	Copy number	NA	1.14e-06
YPDCAFEIN40_40h	CN1602.snap_masked.CCH_4.6793	Copy number	NA	4.5e-05
YPDCAFEIN50_40h	CN1602.snap_masked.CCH_4.6793	Copy number	NA	8.63e-05
Freq_1n_cells	CN1603.snap_masked.CCH_4.6793	Copy number	NA	1.14e-06
YPDCAFEIN40_40h	CN1603.snap_masked.CCH_4.6793	Copy number	NA	4.5e-05
YPDCAFEIN50_40h	CN1603.snap_masked.CCH_4.6793	Copy number	NA	8.63e-05
YPD42_40h	CN1690.snap_masked.AVB_8.7958	Copy number	NA	6.74e-06
5_FU_48H	CN1777.YAL012W	Copy number	NA	8.28e-05
Caffeine_15mM_48H	CN1777.YAL012W	Copy number	NA	3.63e-07
Caffeine_15mM_72H	CN1777.YAL012W	Copy number	NA	4.39e-06
Caffeine_20mM_48H	CN1777.YAL012W	Copy number	NA	1.47e-06
Cyclohexamide_48H	CN1777.YAL012W	Copy number	NA	6.74e-05
Glucose_50_Yield	CN1777.YAL012W	Copy number	NA	5.48e-08
Caffeine_15mM_48H	CN1789.YAL021C	Copy number	NA	2.22e-06
Caffeine_15mM_72H	CN1789.YAL021C	Copy number	NA	2.04e-05
Caffeine_20mM_48H	CN1789.YAL021C	Copy number	NA	1.21e-05
Cyclohexamide_48H	CN1789.YAL021C	Copy number	NA	4.16e-05
Glucose_50_Yield	CN1789.YAL021C	Copy number	NA	5.48e-08
Caffeine_15mM_48H	CN1790.YAL022C	Copy number	NA	9.94e-07
Caffeine_15mM_72H	CN1790.YAL022C	Copy number	NA	7.47e-06
Caffeine_20mM_48H	CN1790.YAL022C	Copy number	NA	5.86e-06
Glucose_50_Yield	CN1790.YAL022C	Copy number	NA	5.48e-08
Sucrose_2_GT	CN18.EC1118_1O4_6480g	Copy number	NA	1.78e-06
5_FU_48H	CN1815.YAL042W_NumOfGenes_2	Copy number	NA	4.05e-05
Caffeine_15mM_48H	CN1815.YAL042W_NumOfGenes_2	Copy number	NA	9.34e-07
Caffeine_15mM_72H	CN1815.YAL042W_NumOfGenes_2	Copy number	NA	9.8e-06
Caffeine_20mM_48H	CN1815.YAL042W_NumOfGenes_2	Copy number	NA	5.36e-06
Cyclohexamide_48H	CN1815.YAL042W_NumOfGenes_2	Copy number	NA	7e-05
Glucose_50_Yield	CN1815.YAL042W_NumOfGenes_2	Copy number	NA	5.48e-08
Caffeine_15mM_48H	CN1816.YAL043C	Copy number	NA	1.65e-06
Caffeine_15mM_72H	CN1816.YAL043C	Copy number	NA	1.22e-05
Caffeine_20mM_48H	CN1816.YAL043C	Copy number	NA	7.93e-06
Glucose_50_Yield	CN1816.YAL043C	Copy number	NA	5.48e-08
Arabinose_0.5_GT	CN1822.YAL048C	Copy number	NA	3.8e-08
Glucose_50_Yield	CN1831.YAL060W	Copy number	NA	2.54e-06
Caffeine_15mM_48H	CN1832.YAL061W_NumOfGenes_2	Copy number	NA	9.58e-06
Caffeine_15mM_72H	CN1832.YAL061W_NumOfGenes_2	Copy number	NA	8.49e-05
Glucose_50_Yield	CN1832.YAL061W_NumOfGenes_2	Copy number	NA	5.44e-08
Glucose_50_Yield	CN1833.YAL062W_NumOfGenes_2	Copy number	NA	2.39e-08
39C_72H	CN1862.YAR042W	Copy number	NA	6.04e-05
6_AU_39C_48H	CN1862.YAR042W	Copy number	NA	2.3e-05
6_AU_39C_72H	CN1862.YAR042W	Copy number	NA	3.36e-05
Caffeine_15mM_48H	CN1862.YAR042W	Copy number	NA	7.16e-06
Caffeine_15mM_72H	CN1862.YAR042W	Copy number	NA	1.36e-05
YPD42_40h	CN1862.YAR042W	Copy number	NA	3.1e-06
Glucose_50_Yield	CN1862.YAR042W	Copy number	NA	6.6e-07
CLS_RM7	CN1970.YBL099W_NumOfGenes_2	Copy number	NA	1.12e-05
Freq_1n_cells	CN1970.YBL099W_NumOfGenes_2	Copy number	NA	3.12e-10
Mean_DNAcontent_1n_cells	CN1970.YBL099W_NumOfGenes_2	Copy number	NA	3.92e-05
Glucose_50_Yield	CN1970.YBL099W_NumOfGenes_2	Copy number	NA	1.5e-05
Mean_DNAcontent_1n_cells	CN1976.YBL105C	Copy number	NA	6.96e-06
YPSORBITOL_40h	CN204.augustus_masked.2970.AEE_3	Copy number	NA	8.59e-05
Mean_DNAcontent_1n_cells	CN2288.YBR297W	Copy number	NA	3.15e-06
YPDNYSTATIN_40h	CN2288.YBR297W	Copy number	NA	1.01e-05
Telomere.length	CN2291.YCL001W.A	Copy number	NA	6.61e-06
Freq_1n_cells	CN2330.YCL045C_NumOfGenes_2	Copy number	NA	4.8e-07
YPSORBITOL_40h	CN2330.YCL045C_NumOfGenes_2	Copy number	NA	7.75e-05
Sporulation_24_hours	CN2391.YCR040W_NumOfGenes_2	Copy number	NA	8.32e-05
Caffeine_15mM_48H	CN2427.YCR084C	Copy number	NA	7.66e-05
Caffeine_15mM_72H	CN2427.YCR084C	Copy number	NA	8.63e-05
Caffeine_20mM_48H	CN2427.YCR084C	Copy number	NA	0.000114843
Cyclohexamide_48H	CN243.augustus_masked.4867.BCP_8	Copy number	NA	6.77e-05
Isoleucine_Yield	CN2440.YCR097W	Copy number	NA	5.96e-07
CLS_RM7	CN2680.YDL236W	Copy number	NA	1.02e-06
Freq_1n_cells	CN2680.YDL236W	Copy number	NA	2.99e-06
Mean_DNAcontent_1n_cells	CN2680.YDL236W	Copy number	NA	1.36e-05
CLS_SDCday7	CN2680.YDL236W	Copy number	NA	5.63e-06
CLS_SDCday35	CN2684.YDL240C.A	Copy number	NA	5.83e-06
20C_48H	CN2730.YDR038C_NumOfGenes_3	Copy number	NA	1.76e-05
20C_72H	CN2730.YDR038C_NumOfGenes_3	Copy number	NA	2.66e-06
NaCl_0.4M_39C_48H	CN2730.YDR038C_NumOfGenes_3	Copy number	NA	8.5e-05
NaCl_0.4M_48H	CN2730.YDR038C_NumOfGenes_3	Copy number	NA	1.15e-07
NaCl_0.4M_72H	CN2730.YDR038C_NumOfGenes_3	Copy number	NA	9.74e-08
NaCl_0.6M_39C_48H	CN2730.YDR038C_NumOfGenes_3	Copy number	NA	0.000102751
NaCl_0.6M_48H	CN2730.YDR038C_NumOfGenes_3	Copy number	NA	4.77e-07
NaCl_0.6M_72H	CN2730.YDR038C_NumOfGenes_3	Copy number	NA	1.07e-06
YPDNACL1M_40h	CN2730.YDR038C_NumOfGenes_3	Copy number	NA	8.74e-06
Glucose_2_Yield	CN2730.YDR038C_NumOfGenes_3	Copy number	NA	9.76e-06
NH4_Yield	CN2730.YDR038C_NumOfGenes_3	Copy number	NA	6.32e-07
Freq_1n_cells	CN3210.YDR522C	Copy number	NA	5.03e-07
Freq_1n_cells	CN3229.YDR539W	Copy number	NA	4.49e-09
Freq_1n_cells	CN3231.YDR541C	Copy number	NA	6.17e-06
Telomere.length	CN3235.YEL003W	Copy number	NA	9.44e-06
ITS.content	CN3308.YEL074W	Copy number	NA	7e-12
Y.copies	CN3308.YEL074W	Copy number	NA	1.33e-10
Telomere.length	CN3435.YER106W	Copy number	NA	8.47e-07
YPDFORMAMIDE5_40h	CN346.augustus_masked.779.BSG_4	Copy number	NA	5.2e-06
CLS_RM7	CN3509.YER179W	Copy number	NA	1.67e-05
Freq_1n_cells	CN3509.YER179W	Copy number	NA	4.59e-09
Mean_DNAcontent_1n_cells	CN3509.YER179W	Copy number	NA	6.68e-06
YPD14_40h	CN3541.YFL019C	Copy number	NA	1.17e-05
Mitochondrial.activity.YPEG	CN3542.YFL020C_NumOfGenes_2	Copy number	NA	2.4e-05
Freq_1n_cells	CN3631.YFR044C	Copy number	NA	2.16e-08
Telomere.length	CN3642.YFR054C	Copy number	NA	1.64e-07
Freq_1n_cells	CN3883.YGL244W	Copy number	NA	9.21e-10
Mean_DNAcontent_1n_cells	CN3883.YGL244W	Copy number	NA	8.33e-11
YPDNYSTATIN_40h	CN3883.YGL244W	Copy number	NA	4.24e-06
CLS_SDCday35	CN3883.YGL244W	Copy number	NA	1.57e-05
Freq_1n_cells	CN3884.YGL245W	Copy number	NA	2.13e-09
Mean_DNAcontent_1n_cells	CN3884.YGL245W	Copy number	NA	1.19e-06
YPDETOH_40h	CN3884.YGL245W	Copy number	NA	5.53e-05
Mean_DNAcontent_1n_cells	CN3888.YGL249W	Copy number	NA	6.06e-05
CLS_RM7	CN3892.YGL253W_NumOfGenes_2	Copy number	NA	1.99e-05
Freq_1n_cells	CN3892.YGL253W_NumOfGenes_2	Copy number	NA	8.09e-11
Mean_DNAcontent_1n_cells	CN3892.YGL253W_NumOfGenes_2	Copy number	NA	3.77e-05
YPDNYSTATIN_40h	CN3892.YGL253W_NumOfGenes_2	Copy number	NA	7.77e-07
CLS_SDCday35	CN3892.YGL253W_NumOfGenes_2	Copy number	NA	1.55e-05
CLS_RM7	CN3895.YGL256W_NumOfGenes_2	Copy number	NA	1.46e-06
Freq_1n_cells	CN3895.YGL256W_NumOfGenes_2	Copy number	NA	3.59e-14
Mean_DNAcontent_1n_cells	CN3895.YGL256W_NumOfGenes_2	Copy number	NA	1.32e-12
Median_size_1n_cells	CN3895.YGL256W_NumOfGenes_2	Copy number	NA	0.000108194
Median_size_single_cells	CN3895.YGL256W_NumOfGenes_2	Copy number	NA	1.03e-05
YPDETOH_40h	CN3895.YGL256W_NumOfGenes_2	Copy number	NA	2.22e-05
YPDNYSTATIN_40h	CN3895.YGL256W_NumOfGenes_2	Copy number	NA	8.97e-08
CLS_SDCday7	CN3895.YGL256W_NumOfGenes_2	Copy number	NA	2.3e-05
CLS_SDCday35	CN3895.YGL256W_NumOfGenes_2	Copy number	NA	4.27e-06
Freq_1n_cells	CN4183.YGR284C_NumOfGenes_2	Copy number	NA	3.93e-08
Mean_DNAcontent_1n_cells	CN4183.YGR284C_NumOfGenes_2	Copy number	NA	3.79e-08
Mean_DNAcontent_1n_cells	CN4185.YGR286C_NumOfGenes_2	Copy number	NA	1.04e-07
Arabinose_0.5_GT	CN4185.YGR286C_NumOfGenes_2	Copy number	NA	7.54e-11
Valine_GT	CN4188.YGR289C	Copy number	NA	9.94e-08
Freq_1n_cells	CN4191.YGR292W_NumOfGenes_2	Copy number	NA	5.19e-08
Freq_1n_cells	CN4208.YHL015W_NumOfGenes_2	Copy number	NA	7.46e-06
Mean_DNAcontent_1n_cells	CN4234.YHL040C	Copy number	NA	9.76e-09
Telomere.length	CN4261.YHR015W	Copy number	NA	8.61e-11
Mitochondrial.activity.YPEG	CN4305.YHR052W	Copy number	NA	0.000108708
YPDCUSO410MM_40h	CN4306.YHR055C_NumOfGenes_4	Copy number	NA	1.56e-32
Telomere.length	CN4381.YHR125W	Copy number	NA	5.64e-06
Freq_1n_cells	CN4467.YHR206W	Copy number	NA	6.13e-08
Mean_DNAcontent_1n_cells	CN4467.YHR206W	Copy number	NA	3.23e-07
YPDNYSTATIN_40h	CN4467.YHR206W	Copy number	NA	6.05e-07
CLS_SDCday35	CN4467.YHR206W	Copy number	NA	2.07e-05
Freq_1n_cells	CN4469.YHR208W	Copy number	NA	3.28e-07
Mean_DNAcontent_1n_cells	CN4469.YHR208W	Copy number	NA	8.21e-05
YPSORBITOL_40h	CN4469.YHR208W	Copy number	NA	7.34e-05
42C_48H	CN447.maker.137.YCE	Copy number	NA	7.32e-05
42C_72H	CN447.maker.137.YCE	Copy number	NA	3.99e-05
NaCl_0.6M_39C_48H	CN4474.YHR213W.A	Copy number	NA	0.000102557
Telomere.length	CN4479.YHR217C	Copy number	NA	1.14e-12
42C_48H	CN4543.YIL058W	Copy number	NA	7.12e-05
42C_72H	CN4543.YIL058W	Copy number	NA	5.87e-05
Paraquat_48H	CN4543.YIL058W	Copy number	NA	7.81e-05
Telomere.length	CN4554.YIL071C_NumOfGenes_2	Copy number	NA	1.22e-08
Caffeine_15mM_48H	CN4673.YIR018W	Copy number	NA	1.58e-06
Caffeine_15mM_72H	CN4673.YIR018W	Copy number	NA	2.82e-06
Cyclohexamide_72H	CN4673.YIR018W	Copy number	NA	8.81e-06
Glucose_50_Yield	CN4673.YIR018W	Copy number	NA	1.5e-05
YPDETOH_40h	CN4707.YJL007C	Copy number	NA	1.9e-05
Freq_1n_cells	CN4910.YJL217W	Copy number	NA	4.67e-07
Telomere.length	CN4925.YJR011C	Copy number	NA	3.2e-09
Telomere.length	CN5024.YJR118C	Copy number	NA	7.08e-06
Mean_DNAcontent_1n_cells	CN5048.YJR141W	Copy number	NA	5.97e-05
Freq_1n_cells	CN5049.YJR142W	Copy number	NA	4.8e-07
NaCl_0.4M_39C_48H	CN507.maker.520.ADN_4	Copy number	NA	9.16e-05
NaCl_0.6M_39C_48H	CN507.maker.520.ADN_4	Copy number	NA	1.86e-05
CLS_WATERday20	CN507.maker.520.ADN_4	Copy number	NA	1.06e-06
Freq_1n_cells	CN5244.YKL172W	Copy number	NA	1.98e-06
Mean_size_1n_cells	CN5267.YKL195W	Copy number	NA	1.48e-05
Median_size_1n_cells	CN5267.YKL195W	Copy number	NA	6.59e-05
Mean_DNAcontent_single_cells	CN5279.YKL210W	Copy number	NA	4.28e-06
Telomere.length	CN5297.YKR004C	Copy number	NA	1.04e-05
CLS_RM7	CN5371.YKR079C	Copy number	NA	8.41e-06
CLS_WATERday8	CN5371.YKR079C	Copy number	NA	6.5e-07
CLS_RM7	CN5395.YKR102W	Copy number	NA	5.51e-08
Freq_1n_cells	CN5395.YKR102W	Copy number	NA	1.7e-09
Mean_DNAcontent_1n_cells	CN5395.YKR102W	Copy number	NA	1.65e-07
CLS_SDCday7	CN5395.YKR102W	Copy number	NA	3.02e-06
CLS_RM7	CN5441.YLL041C	Copy number	NA	1.67e-06
Mean_DNAcontent_1n_cells	CN5455.YLL058W	Copy number	NA	5.09e-05
Y.copies	CN5461.YLL066W.B	Copy number	NA	9.31e-06
Telomere.length	CN5494.YLR033W	Copy number	NA	8.53e-06
Telomere.length	CN5526.YLR066W	Copy number	NA	4.27e-08
Y.copies	CN559.snap_masked.10743.CDF_1	Copy number	NA	0.000103076
Raffinose_8_GT	CN559.snap_masked.10743.CDF_1	Copy number	NA	7.62e-08
Tryptophan_Yield	CN559.snap_masked.10743.CDF_1	Copy number	NA	5.12e-07
Telomere.length	CN5733.YLR275W_NumOfGenes_2	Copy number	NA	4.38e-08
CLS_RM7	CN5905.YLR447C_NumOfGenes_2	Copy number	NA	3.57e-08
Freq_1n_cells	CN5905.YLR447C_NumOfGenes_2	Copy number	NA	5.87e-06
Mean_DNAcontent_1n_cells	CN5905.YLR447C_NumOfGenes_2	Copy number	NA	1.48e-06
CLS_SDCday7	CN5905.YLR447C_NumOfGenes_2	Copy number	NA	3.01e-06
Mean_DNAcontent_1n_cells	CN5907.YLR449W_NumOfGenes_2	Copy number	NA	1.06e-06
YPDSDS_40h	CN5914.YLR456W	Copy number	NA	9.53e-05
Mean_DNAcontent_1n_cells	CN5915.YLR457C_NumOfGenes_2	Copy number	NA	2.1e-05
CLS_RM7	CN5916.YLR459W	Copy number	NA	2.39e-05
Freq_1n_cells	CN5916.YLR459W	Copy number	NA	3.56e-13
Mean_DNAcontent_1n_cells	CN5916.YLR459W	Copy number	NA	3.04e-07
YPSORBITOL_40h	CN5916.YLR459W	Copy number	NA	0.000118518
Freq_1n_cells	CN6048.YML123C	Copy number	NA	7.42e-09
Mean_DNAcontent_1n_cells	CN6048.YML123C	Copy number	NA	9.4e-08
Freq_1n_cells	CN6053.YML128C	Copy number	NA	6.69e-12
Mean_DNAcontent_1n_cells	CN6053.YML128C	Copy number	NA	3.1e-07
YPDETOH_40h	CN6053.YML128C	Copy number	NA	6.65e-06
YPDNYSTATIN_40h	CN6053.YML128C	Copy number	NA	1.93e-06
CLS_SDCday35	CN6053.YML128C	Copy number	NA	7.92e-07
6_AU_39C_48H	CN635.snap_masked.4313.BND_3	Copy number	NA	3.27e-06
6_AU_39C_72H	CN635.snap_masked.4313.BND_3	Copy number	NA	1.28e-05
YPRIBOSE_40h	CN635.snap_masked.4313.BND_3	Copy number	NA	3.35e-05
CLS_RM7	CN6379.YMR307W_NumOfGenes_2	Copy number	NA	6.28e-06
Mean_DNAcontent_1n_cells	CN6392.YMR318C	Copy number	NA	1.39e-05
CLS_SDCday35	CN6392.YMR318C	Copy number	NA	1.12e-05
mtDNA_CN_PLOIDY	CN649.snap_masked.5079.CKG_4	Copy number	NA	6.54e-10
mtDNA_ratio	CN649.snap_masked.5079.CKG_4	Copy number	NA	6.34e-10
Sucrose_8_Yield	CN649.snap_masked.5079.CKG_4	Copy number	NA	1.71e-05
CLS_RM7	CN6701.YNL315C	Copy number	NA	3.11e-08
Freq_1n_cells	CN6701.YNL315C	Copy number	NA	5.82e-14
Mean_DNAcontent_1n_cells	CN6701.YNL315C	Copy number	NA	1.01e-08
YPDNYSTATIN_40h	CN6701.YNL315C	Copy number	NA	1.27e-06
YPSORBITOL_40h	CN6701.YNL315C	Copy number	NA	2.43e-05
CLS_SDCday7	CN6701.YNL315C	Copy number	NA	2.77e-06
CLS_RM7	CN6769.YNR050C	Copy number	NA	1.53e-07
Freq_1n_cells	CN6769.YNR050C	Copy number	NA	2.13e-06
Glucose_50_Yield	CN6769.YNR050C	Copy number	NA	1.5e-05
CLS_SDCday7	CN6769.YNR050C	Copy number	NA	1.55e-05
CLS_RM7	CN6790.YNR071C	Copy number	NA	2.23e-05
YPSORBITOL_40h	CN6790.YNR071C	Copy number	NA	0.000115435
CLS_SDCday7	CN6790.YNR071C	Copy number	NA	4.35e-05
Telomere.length	CN6795.YNR075W	Copy number	NA	8.54e-06
YPDFORMAMIDE5_40h	CN681.snap_masked.779.BSG_4	Copy number	NA	4.16e-06
NaCl_0.4M_48H	CN682.snap_masked.779.BSG_4	Copy number	NA	1.15e-06
NaCl_0.4M_72H	CN682.snap_masked.779.BSG_4	Copy number	NA	1.75e-07
NaCl_0.6M_48H	CN682.snap_masked.779.BSG_4	Copy number	NA	4.04e-06
NaCl_0.6M_72H	CN682.snap_masked.779.BSG_4	Copy number	NA	3.38e-06
YPDFORMAMIDE5_40h	CN682.snap_masked.779.BSG_4	Copy number	NA	2.01e-06
YPDLICL250MM_40h	CN682.snap_masked.779.BSG_4	Copy number	NA	3.5e-06
YPDNACL1M_40h	CN682.snap_masked.779.BSG_4	Copy number	NA	9.24e-05
Telomere.length	CN6889.YOL091W	Copy number	NA	5.11e-07
Freq_1n_cells	CN6937.YOL139C_NumOfGenes_2	Copy number	NA	7.62e-07
Mean_DNAcontent_1n_cells	CN6937.YOL139C_NumOfGenes_2	Copy number	NA	7.52e-05
CLS_RM7	CN6953.YOL155W.A	Copy number	NA	1.75e-05
YPDSDS_40h	CN7324.YOR368W	Copy number	NA	2.26e-05
6_AU_39C_48H	CN7344.YOR387C_NumOfGenes_4	Copy number	NA	7.44e-05
Telomere.length	CN7547.YPL198W_NumOfGenes_3	Copy number	NA	7.39e-07
Freq_1n_cells	CN7776.YPR159C.A	Copy number	NA	3.07e-06
Mean_DNAcontent_1n_cells	CN7776.YPR159C.A	Copy number	NA	2.22e-05
YPDSODIUMMETAARSENITE_40h	CN7813.YPR195C	Copy number	NA	3.28e-19
YPDSODIUMMETAARSENITE_40h	CN7814.YPR196W	Copy number	NA	2.49e-20
YPDSODIUMMETAARSENITE_40h	CN7815.YPR198W_NumOfGenes_2	Copy number	NA	1.74e-12
YPDSODIUMMETAARSENITE_40h	CN7816.YPR199C_NumOfGenes_2	Copy number	NA	1.11e-16
YPDSODIUMMETAARSENITE_40h	CN7817.YPR200C_NumOfGenes_2	Copy number	NA	6.56e-18
YPDSODIUMMETAARSENITE_40h	CN7818.YPR201W_NumOfGenes_2	Copy number	NA	2.77e-15
mtDNA_CN_PLOIDY	CN7819.Q0010	Copy number	NA	8.23e-31
mtDNA_ratio	CN7819.Q0010	Copy number	NA	9.05e-31
Telomere.length	CN7819.Q0010	Copy number	NA	2.65e-07
CLS_SDCday21	CN7819.Q0010	Copy number	NA	1.38e-05
mtDNA_CN_PLOIDY	CN7820.Q0017	Copy number	NA	8.99e-47
mtDNA_ratio	CN7820.Q0017	Copy number	NA	9.42e-47
CLS_SDCday7	CN7820.Q0017	Copy number	NA	4.06e-05
CLS_SDCday21	CN7820.Q0017	Copy number	NA	1.01e-11
CLS_SDCday35	CN7820.Q0017	Copy number	NA	5.01e-14
mtDNA_CN_PLOIDY	CN7822.Q0080	Copy number	NA	1.03e-30
mtDNA_ratio	CN7822.Q0080	Copy number	NA	1.02e-30
Telomere.length	CN7822.Q0080	Copy number	NA	1.08e-09
CLS_SDCday35	CN7822.Q0080	Copy number	NA	2.65e-05
Mean_size_1n_cells	CN7824.Q0092	Copy number	NA	2.14e-05
Median_size_1n_cells	CN7824.Q0092	Copy number	NA	7e-05
mtDNA_CN_PLOIDY	CN7824.Q0092	Copy number	NA	4.96e-44
mtDNA_ratio	CN7824.Q0092	Copy number	NA	4.98e-44
CLS_SDCday21	CN7824.Q0092	Copy number	NA	6.79e-09
CLS_SDCday35	CN7824.Q0092	Copy number	NA	4.68e-10
Mean_size_1n_cells	CN7827.Q0140	Copy number	NA	9.47e-05
YPRIBOSE_40h	CN7827.Q0140	Copy number	NA	3.14e-05
Mitochondrial.activity.YPEG	CN7827.Q0140	Copy number	NA	9.63e-05
mtDNA_CN_PLOIDY	CN7827.Q0140	Copy number	NA	1.15e-56
mtDNA_ratio	CN7827.Q0140	Copy number	NA	1.23e-56
CLS_SDCday7	CN7827.Q0140	Copy number	NA	1.23e-05
CLS_SDCday21	CN7827.Q0140	Copy number	NA	1.73e-12
CLS_SDCday35	CN7827.Q0140	Copy number	NA	2.23e-14
mtDNA_CN_PLOIDY	CN7828.Q0142	Copy number	NA	1.72e-45
mtDNA_ratio	CN7828.Q0142	Copy number	NA	1.8e-45
Telomere.length	CN7828.Q0142	Copy number	NA	8.57e-06
CLS_SDCday21	CN7828.Q0142	Copy number	NA	8.5e-07
CLS_SDCday35	CN7828.Q0142	Copy number	NA	8.97e-07
mtDNA_CN_PLOIDY	CN7829.Q0143	Copy number	NA	6.3e-29
mtDNA_ratio	CN7829.Q0143	Copy number	NA	6.81e-29
Telomere.length	CN7829.Q0143	Copy number	NA	2.6e-09
CLS_SDCday21	CN7829.Q0143	Copy number	NA	9.14e-06
CLS_SDCday35	CN7829.Q0143	Copy number	NA	3.24e-06
Mean_size_1n_cells	CN7830.Q0144	Copy number	NA	7.1e-06
Median_size_1n_cells	CN7830.Q0144	Copy number	NA	7.69e-05
YPGLYCEROL_40h	CN7830.Q0144	Copy number	NA	4.37e-06
YPRIBOSE_40h	CN7830.Q0144	Copy number	NA	7.3e-06
YPXYLOSE_40h	CN7830.Q0144	Copy number	NA	4.51e-05
Mitochondrial.activity.YPEG	CN7830.Q0144	Copy number	NA	3.15e-05
mtDNA_CN_PLOIDY	CN7830.Q0144	Copy number	NA	1.9e-60
mtDNA_ratio	CN7830.Q0144	Copy number	NA	1.98e-60
CLS_SDCday7	CN7830.Q0144	Copy number	NA	7.59e-08
CLS_SDCday21	CN7830.Q0144	Copy number	NA	3.46e-14
CLS_SDCday35	CN7830.Q0144	Copy number	NA	4.41e-14
Mean_size_1n_cells	CN7832.Q0182	Copy number	NA	2.1e-05
mtDNA_CN_PLOIDY	CN7832.Q0182	Copy number	NA	1.72e-54
mtDNA_ratio	CN7832.Q0182	Copy number	NA	1.83e-54
CLS_SDCday7	CN7832.Q0182	Copy number	NA	5.31e-07
CLS_SDCday21	CN7832.Q0182	Copy number	NA	2.56e-12
CLS_SDCday35	CN7832.Q0182	Copy number	NA	4.91e-13
mtDNA_CN_PLOIDY	CN7834.Q0255	Copy number	NA	6.66e-09
mtDNA_ratio	CN7834.Q0255	Copy number	NA	6.56e-09
YPDANISO20_40h	CN7836.Q0297	Copy number	NA	0.000102993
mtDNA_CN_PLOIDY	CN7836.Q0297	Copy number	NA	3.88e-41
mtDNA_ratio	CN7836.Q0297	Copy number	NA	4.13e-41
CLS_SDCday7	CN7836.Q0297	Copy number	NA	6.58e-07
CLS_SDCday21	CN7836.Q0297	Copy number	NA	7.4e-13
CLS_SDCday35	CN7836.Q0297	Copy number	NA	5.64e-14
CLS_RM21	CN7844.YMRCTy1.4_NumOfGenes_31_NumOfGenes_68	Copy number	NA	2.17e-06
CLS_RM7	CN7844.YMRCTy1.4_NumOfGenes_31_NumOfGenes_68	Copy number	NA	2.8e-06
CLS_SDCday7	CN7844.YMRCTy1.4_NumOfGenes_31_NumOfGenes_68	Copy number	NA	9.98e-07
Freq_1n_cells	CN833.augustus_masked.CCH_4.6793	Copy number	NA	1.14e-06
YPDCAFEIN40_40h	CN833.augustus_masked.CCH_4.6793	Copy number	NA	4.5e-05
YPDCAFEIN50_40h	CN833.augustus_masked.CCH_4.6793	Copy number	NA	8.63e-05
Paraquat_48H	CN952.augustus_masked.APG_4.6739	Copy number	NA	3.38e-05
Ketoconazole_0.0075mg.mL_GT	2938_YDR246W-A_YDR246W-A	Loss of function	NA	9.81e-08
Ketoconazole_0.0075mg.mL_GT	4009_YGR110W_CLD1	Loss of function	NA	2.2e-07
Cycloheximide_0.2aug.ml_Yield	4283_YHR033W_YHR033W	Loss of function	NA	6.24e-05
Ketoconazole_0.0075mg.mL_GT	4824_YJL130C_URA2	Loss of function	NA	7.87e-08
Ketoconazole_0.0075mg.mL_GT	6792_YNR073C_YNR073C	Loss of function	NA	2.53e-09
Cycloheximide_0.2aug.ml_GT	7012_YOR043W_WHI2	Loss of function	NA	8.28e-06
AmphotericinB_0.5ug.ml_Yield	7734_YPR113W_PIS1	Loss of function	NA	0.000105301
Clotrimazole_0.3ug.ml_Yield	7734_YPR113W_PIS1	Loss of function	NA	2.22e-05
Flucanazole_8ug.ml_GT	7734_YPR113W_PIS1	Loss of function	NA	2.17e-05
Ketoconazole_0.005mg.mL_GT	7734_YPR113W_PIS1	Loss of function	NA	1.69e-05
Ketoconazole_0.005mg.mL_Yield	7734_YPR113W_PIS1	Loss of function	NA	2.22e-06
Ketoconazole_0.0075mg.mL_Yield	7734_YPR113W_PIS1	Loss of function	NA	2.5e-05
Clotrimazole_0.3ug.ml_Yield	c16p100260	16	100260	4.61e-06
Flucanazole_8ug.ml_GT	c16p100260	16	100260	4.32e-06
Ketoconazole_0.005mg.mL_GT	c16p100260	16	100260	5.96e-05
Ketoconazole_0.005mg.mL_Yield	c16p100260	16	100260	1.87e-07
Ketoconazole_0.0075mg.mL_Yield	c16p100260	16	100260	2.99e-05
Fructose_2_GT	c16p100260	16	100260	1.29e-06
Serine_GT	c16p100260	16	100260	4.51e-07
YPGALACTOSE_40h	c16p104834	16	104834	9.19e-05
YPDCUSO410MM_40h	c16p116322	16	116322	5.84e-05
YPGALACTOSE_40h	c16p118878	16	118878	9.29e-05
Glucose_1_GT	c16p118878	16	118878	1.98e-07
YPGALACTOSE_40h	c16p122106	16	122106	9.19e-05
Cycloheximide_0.2aug.ml_GT	c16p122212	16	122212	4.19e-05
YPGALACTOSE_40h	c16p127334	16	127334	9.19e-05
AmphotericinB_0.5ug.ml_GT	c16p131304	16	131304	8.27e-05
AmphotericinB_0.5ug.ml_Yield	c16p131304	16	131304	2.78e-05
Clotrimazole_0.3ug.ml_Yield	c16p131377	16	131377	4.66e-05
Ketoconazole_0.005mg.mL_GT	c16p131377	16	131377	6.44e-06
Ketoconazole_0.005mg.mL_Yield	c16p131377	16	131377	1.47e-06
Ketoconazole_0.0075mg.mL_Yield	c16p131377	16	131377	0.000111414
CLS_CRday7	c16p138394	16	138394	9.74e-06
CLS_SDCday7	c16p139660	16	139660	2.36e-05
39C_48H	c16p149006	16	149006	8.86e-06
39C_72H	c16p149006	16	149006	4.82e-06
6_AU_39C_72H	c16p149106	16	149106	9.84e-05
39C_48H	c16p149133	16	149133	8.86e-06
39C_72H	c16p149133	16	149133	4.82e-06
CLS_SDCday7	c16p162438	16	162438	2.32e-05
CLS_SDCday21	c16p163733	16	163733	1.12e-05
CLS_SDCday35	c16p163733	16	163733	1.34e-06
Glycerol_2_Yield	c16p169851	16	169851	2.69e-06
Median_size_1n_cells	c16p171564	16	171564	6.13e-05
YPDFLUCONAZOLE_40h	c16p177590	16	177590	8.84e-05
Sporulation_24_hours	c16p183111	16	183111	8.6e-06
Sporulation_72_hours	c16p183111	16	183111	1.79e-05
Maltose_32_GT	c16p192874	16	192874	2.63e-07
Fructose_8_Yield	c16p192874	16	192874	5.59e-06
Sporulation_24_hours	c16p198709	16	198709	0.000121
Caspofungin_0.5ug.ml_Yield	c16p203921	16	203921	7.7e-05
Glycerol_2_Yield	c16p207364	16	207364	1.64e-05
CLS_RM7	c16p214791	16	214791	1.08e-06
CLS_SDCday7	c16p214791	16	214791	2.76e-05
Y.copies	c16p215126	16	215126	9.1e-05
Y.copies	c16p215183	16	215183	4.29e-05
CLS_SDCday35	c16p219254	16	219254	1.6e-05
CLS_RM21	c16p225111	16	225111	3.7e-06
YPD_24H	c16p226979	16	226979	7.67e-05
Fructose_0.5_GT	c16p228803	16	228803	3.24e-06
Arabinose_2_GT	c16p228803	16	228803	1.73e-06
Raffinose_2_GT	c16p228803	16	228803	6.1e-08
Sporulation_72_hours	c16p228803	16	228803	2.67e-05
YPDNACL1M_40h	c16p234336	16	234336	0.000100594
Mean_DNAcontent_1n_cells	c16p238341	16	238341	1.79e-05
Arabinose_8_Yield	c16p240630	16	240630	3.29e-05
Mean_size_1n_cells	c16p261638	16	261638	3.27e-06
Median_size_1n_cells	c16p261638	16	261638	1.1e-05
AmphotericinB_0.25ug.ml_GT	c16p284591	16	284591	1.02e-05
Cyclohexamide_48H	c16p321220	16	321220	3.32e-05
Citrulline_Yield	c16p326226	16	326226	5.28e-06
20C_48H	c16p331774	16	331774	9.31e-07
20C_72H	c16p331774	16	331774	5.19e-06
42C_48H	c16p331774	16	331774	3.51e-05
42C_72H	c16p331774	16	331774	3.9e-05
5_FU_48H	c16p331774	16	331774	2.67e-06
Anaerobic_growth_48H	c16p331774	16	331774	2.19e-06
Clioquinol_48H	c16p331774	16	331774	1.36e-09
Clioquinol_72H	c16p331774	16	331774	1.97e-09
NaCl_0.4M_39C_48H	c16p331774	16	331774	1.97e-07
NaCl_0.4M_39C_72H	c16p331774	16	331774	5.98e-07
NaCl_0.6M_39C_48H	c16p331774	16	331774	6.5e-08
NaCl_0.6M_39C_72H	c16p331774	16	331774	4.6e-08
Nystatin_48H	c16p331774	16	331774	2.32e-06
SC_48H	c16p331774	16	331774	3.6e-05
Fructose_8_Yield	c16p331774	16	331774	6.89e-06
Clioquinol_48H	c16p333762	16	333762	2.59e-06
Clioquinol_72H	c16p333762	16	333762	4.11e-06
NaCl_0.4M_72H	c16p335267	16	335267	5.99e-06
Sucrose_8_Yield	c16p341808	16	341808	2.97e-05
39C_72H	c16p345191	16	345191	2.38e-05
6_AU_39C_48H	c16p345191	16	345191	2.08e-05
6_AU_39C_72H	c16p345191	16	345191	1.06e-05
Raffinose_8_GT	c16p35711	16	35711	1.57e-06
Mitochondrial.activity.YPEG	c16p368962	16	368962	2.43e-05
AmphotericinB_0.5ug.ml_Yield	c16p372339	16	372339	8.95e-05
Caspofungin_0.5ug.ml_GT	c16p372339	16	372339	4.02e-05
Caspofungin_0.5ug.ml_Yield	c16p373531	16	373531	5.19e-05
YPDCUSO410MM_40h	c16p373847	16	373847	7.94e-06
NH4_GT	c16p395378	16	395378	1.53e-05
Fructose_32_GT	c16p406974	16	406974	7.18e-06
Fructose_32_GT	c16p408230	16	408230	7.08e-06
Maltose_32_GT	c16p408230	16	408230	1.33e-05
NH4_GT	c16p410239	16	410239	3.91e-06
Maltose_0.5_GT	c16p415596	16	415596	1.57e-06
Maltose_2_GT	c16p415596	16	415596	7.8e-07
Maltose_8_GT	c16p415596	16	415596	2.08e-06
YPD_Yield	c16p415596	16	415596	3.54e-06
Sporulation_24_hours	c16p418966	16	418966	3.89e-05
AmphotericinB_0.5ug.ml_GT	c16p424073	16	424073	0.000110793
Valine_Yield	c16p425481	16	425481	1.52e-06
Glucose_8_Yield	c16p431714	16	431714	1.13e-05
Tyrosol_0.6mg.mL_GT	c16p435011	16	435011	0.000108143
YPDDMSO_40h	c16p44051	16	44051	0.000103905
YPDDMSO_40h	c16p44845	16	44845	6.28e-05
Sporulation_24_hours	c16p455322	16	455322	8.91e-07
Sporulation_24_hours	c16p455615	16	455615	5.86e-07
Sporulation_24_hours	c16p456024	16	456024	8.62e-06
CLS_SDCday7	c16p457724	16	457724	3.14e-05
CLS_SDCday21	c16p457724	16	457724	1.61e-05
CLS_CRday7	c16p465930	16	465930	5.15e-06
CLS_CRday21	c16p465930	16	465930	1.14e-06
CLS_SDCday21	c16p465930	16	465930	2.26e-05
YPDDMSO_40h	c16p467237	16	467237	2.5e-05
YPDFLUCONAZOLE_40h	c16p468415	16	468415	3.91e-05
Ketoconazole_0.0075mg.mL_GT	c16p489763	16	489763	1.07e-10
YPETHANOL_40h	c16p498689	16	498689	9.22e-05
Xylose_2_Yield	c16p512235	16	512235	6.78e-06
Sporulation_24_hours	c16p526381	16	526381	2.38e-07
Sporulation_72_hours	c16p526381	16	526381	5.89e-06
YPDBENOMYL500_40h	c16p532338	16	532338	7.57e-05
Fructose_32_GT	c16p541340	16	541340	3.54e-06
Sporulation_24_hours	c16p564521	16	564521	7.66e-05
NH4_GT	c16p565078	16	565078	9.9e-06
NH4_GT	c16p568979	16	568979	9.08e-06
NH4_GT	c16p572749	16	572749	9.59e-06
Glucose_50_Yield	c16p579790	16	579790	6.25e-06
Serine_Yield	c16p579790	16	579790	1.13e-05
NH4_GT	c16p583875	16	583875	1.91e-06
NH4_GT	c16p584269	16	584269	1.58e-05
YPDCUSO410MM_40h	c16p586468	16	586468	3.86e-05
YPDCUSO410MM_40h	c16p586527	16	586527	0.000104235
Raffinose_8_GT	c16p586527	16	586527	1.1e-05
YPDCUSO410MM_40h	c16p586678	16	586678	3.86e-05
YPDCUSO410MM_40h	c16p586809	16	586809	5.44e-05
YPDCUSO410MM_40h	c16p586836	16	586836	0.000104235
Raffinose_8_GT	c16p586836	16	586836	1.1e-05
YPDDMSO_40h	c16p586864	16	586864	4.39e-05
Mitochondrial.volume.YPD	c16p587763	16	587763	1.95e-05
Mitochondrial.volume.YPEG	c16p587763	16	587763	3.91e-05
Mitochondrial.volume.YPEG	c16p591733	16	591733	2.14e-05
YPDETOH_40h	c16p606832	16	606832	0.00010395
YPDSDS_40h	c16p606832	16	606832	3.13e-05
Caspofungin_0.5ug.ml_GT	c16p630835	16	630835	8.53e-05
Ketoconazole_0.0075mg.mL_GT	c16p646147	16	646147	1.68e-07
Y.copies	c16p647721	16	647721	0.000110204
Sporulation_24_hours	c16p65188	16	65188	6.98e-06
Sporulation_24_hours	c16p655978	16	655978	6.85e-06
Maltose_0.5_GT	c16p659088	16	659088	5.64e-06
Maltose_32_GT	c16p659088	16	659088	3.54e-06
NaCl_0.6M_72H	c16p664479	16	664479	8.48e-05
Sporulation_24_hours	c16p664738	16	664738	6.49e-05
Maltose_0.5_GT	c16p666759	16	666759	5.91e-06
Glucose_50_Yield	c16p666759	16	666759	8.97e-06
Mitochondrial.activity.YPEG	c16p670194	16	670194	6.84e-05
Glucose_0.5_Yield	c16p673127	16	673127	5.13e-06
Y.copies	c16p674766	16	674766	8.63e-05
Maltose_2_GT	c16p676907	16	676907	1.68e-05
Maltose_8_GT	c16p676907	16	676907	9.44e-06
Maltose_32_GT	c16p676907	16	676907	5.2e-06
Mitochondrial.volume.YPD	c16p677596	16	677596	6.94e-05
Mitochondrial.volume.YPEG	c16p679940	16	679940	1.82e-05
Mitochondrial.volume.YPEG	c16p680207	16	680207	1.97e-05
Mean_size_1n_cells	c16p682420	16	682420	6.48e-05
Median_size_1n_cells	c16p682420	16	682420	3.02e-05
CLS_SDCday21	c16p687687	16	687687	2.85e-06
Ketoconazole_0.005mg.mL_GT	c16p688146	16	688146	9.33e-05
Glucose_1_Yield	c16p688937	16	688937	1.52e-05
NaCl_0.4M_39C_48H	c16p695332	16	695332	7.03e-06
NaCl_0.4M_39C_72H	c16p695332	16	695332	1.27e-05
NaCl_0.6M_39C_48H	c16p695332	16	695332	2.23e-05
Cadmium_chloride_48H	c16p695418	16	695418	1.43e-05
Xylose_2_Yield	c16p702662	16	702662	3.95e-06
Xylose_2_Yield	c16p702998	16	702998	2.24e-05
Xylose_2_Yield	c16p703512	16	703512	1.16e-05
YPDNACL15M_40h	c16p705366	16	705366	8.61e-07
YPDNACL1M_40h	c16p705366	16	705366	1.76e-06
39C_72H	c16p709625	16	709625	5.81e-05
YPD14_40h	c16p71126	16	71126	9.92e-05
Tebuconazole_0.0125mg.mL_Yield	c16p718947	16	718947	1.92e-05
NaCl_0.4M_72H	c16p732124	16	732124	6.28e-05
Alanine_Yield	c16p743101	16	743101	3.27e-06
Alanine_Yield	c16p744906	16	744906	3.53e-06
YPDSDS_40h	c16p749844	16	749844	5.78e-05
NH4_GT	c16p750369	16	750369	1.02e-05
NH4_GT	c16p750588	16	750588	1.74e-06
Serine_Yield	c16p750588	16	750588	2.38e-06
Raffinose_8_GT	c16p751554	16	751554	2.65e-06
Y.copies	c16p751988	16	751988	9.24e-07
Y.copies	c16p752294	16	752294	1.21e-05
NaCl_0.6M_39C_48H	c16p753099	16	753099	6.19e-05
Tyrosol_0.6mg.mL_GT	c16p764125	16	764125	1.55e-05
Paraquat_48H	c16p764125	16	764125	1.92e-05
YPDETOH_40h	c16p766459	16	766459	1.9e-05
Xylose_2_Yield	c16p767513	16	767513	7.86e-06
Serine_Yield	c16p767513	16	767513	8.56e-06
Serine_Yield	c16p768045	16	768045	6.6e-06
Alanine_Yield	c16p768045	16	768045	5.11e-06
Alanine_Yield	c16p770429	16	770429	2.89e-07
Serine_Yield	c16p770429	16	770429	2.76e-07
Serine_Yield	c16p770972	16	770972	1.34e-05
YPDETOH_40h	c16p770983	16	770983	5.96e-05
YPGALACTOSE_40h	c16p77326	16	77326	1.34e-05
YPDETOH_40h	c16p787503	16	787503	3.91e-05
YPDETOH_40h	c16p788806	16	788806	4.21e-05
CLS_SDCday21	c16p799226	16	799226	3.7e-05
ITS.content	c16p79936	16	79936	7.9e-06
YPDCUSO410MM_40h	c16p799713	16	799713	7.27e-05
YPDCUSO410MM_40h	c16p801614	16	801614	7.25e-05
Serine_Yield	c16p804427	16	804427	2.53e-06
CLS_SDCday21	c16p814846	16	814846	4.21e-06
CLS_SDCday35	c16p814846	16	814846	1.09e-05
YPDCUSO410MM_40h	c16p818228	16	818228	3.55e-05
Sporulation_24_hours	c16p819102	16	819102	6.11e-05
CLS_CRday35	c16p825880	16	825880	2.48e-06
CLS_CRday35	c16p826128	16	826128	1.18e-06
Arabinose_8_Yield	c16p828752	16	828752	4.17e-05
Xylose_2_Yield	c16p835119	16	835119	1.65e-07
Arabinose_8_Yield	c16p835119	16	835119	3.53e-06
Xylose_2_Yield	c16p835414	16	835414	4.7e-07
Caspofungin_0.5ug.ml_Yield	c16p836999	16	836999	4.61e-05
Serine_Yield	c16p841684	16	841684	3.51e-06
Serine_Yield	c16p857396	16	857396	3.62e-06
39C_72H	c16p861210	16	861210	8e-05
YPDMV_40h	c16p863372	16	863372	3.57e-06
Sporulation_24_hours	c16p866381	16	866381	2.28e-05
AmphotericinB_0.5ug.ml_Yield	c16p870022	16	870022	0.000114126
CLS_CRday7	c16p875078	16	875078	6.76e-06
CLS_CRday21	c16p875078	16	875078	3.39e-06
Caspofungin_0.5ug.ml_GT	c16p87803	16	87803	0.000105003
Caspofungin_0.5ug.ml_GT	c16p87892	16	87892	0.000105003
Caspofungin_0.5ug.ml_GT	c16p87944	16	87944	0.000101075
Caspofungin_0.5ug.ml_GT	c16p88210	16	88210	5.18e-05
AmphotericinB_0.5ug.ml_GT	c16p893345	16	893345	0.000101724
Flucanazole_8ug.ml_GT	c16p893345	16	893345	8.23e-05
Flucanazole_8ug.ml_Yield	c16p893345	16	893345	5.87e-06
Ketoconazole_0.0075mg.mL_Yield	c16p893345	16	893345	2.78e-05
Fructose_0.5_GT	c16p894011	16	894011	5.22e-06
Fructose_2_GT	c16p894011	16	894011	4.22e-06
Raffinose_8_GT	c16p894011	16	894011	1.99e-07
Fructose_32_GT	c16p894011	16	894011	1.21e-06
Phenylalanine_GT	c16p894011	16	894011	2.8e-09
Valine_GT	c16p894011	16	894011	3.28e-07
Cycloheximide_0.2aug.ml_GT	c16p908949	16	908949	8.86e-07
Cycloheximide_0.2aug.ml_Yield	c16p908949	16	908949	1.09e-05
Cycloheximide_0.2aug.ml_GT	c16p909889	16	909889	3.33e-05
Maltose_0.5_Yield	c16p917223	16	917223	1.15e-05
Maltose_0.5_Yield	c16p918874	16	918874	1.59e-05
YPGALACTOSE_40h	c16p96917	16	96917	9.19e-05
Clotrimazole_0.3ug.ml_GT	c16p98373	16	98373	4.56e-05
Ketoconazole_0.0075mg.mL_Yield	c16p98373	16	98373	3.41e-06
Clotrimazole_0.3ug.ml_Yield	c16p98497	16	98497	3.16e-06
Flucanazole_8ug.ml_GT	c16p98497	16	98497	3.68e-06
Ketoconazole_0.005mg.mL_GT	c16p98497	16	98497	4.76e-05
Ketoconazole_0.005mg.mL_Yield	c16p98497	16	98497	1.35e-07
Fructose_2_GT	c16p98497	16	98497	1.34e-06
Serine_GT	c16p98497	16	98497	2.94e-07
Clotrimazole_0.3ug.ml_Yield	c16p98500	16	98500	3.16e-06
Flucanazole_8ug.ml_GT	c16p98500	16	98500	3.68e-06
Ketoconazole_0.005mg.mL_GT	c16p98500	16	98500	4.76e-05
Ketoconazole_0.005mg.mL_Yield	c16p98500	16	98500	1.35e-07
Ketoconazole_0.0075mg.mL_Yield	c16p98500	16	98500	2.54e-05
Fructose_2_GT	c16p98500	16	98500	1.34e-06
Serine_GT	c16p98500	16	98500	2.94e-07
AmphotericinB_0.5ug.ml_GT	c16p98503	16	98503	0.000108971
Clotrimazole_0.3ug.ml_Yield	c16p98503	16	98503	1.67e-05
Flucanazole_8ug.ml_GT	c16p98503	16	98503	1.82e-05
Ketoconazole_0.005mg.mL_Yield	c16p98503	16	98503	3.81e-07
Ketoconazole_0.0075mg.mL_Yield	c16p98503	16	98503	8.93e-05
Fructose_2_GT	c16p98503	16	98503	2.08e-06
Serine_GT	c16p98503	16	98503	3.34e-07
Amphotericin_B_anaerobic_48H	c15p1000676	15	1000676	7.75e-05
Amphotericin_B_anaerobic_48H	c15p1000943	15	1000943	5.72e-05
CLS_RM7	c15p1003809	15	1003809	2.73e-05
CLS_SDCday7	c15p1003809	15	1003809	4.41e-06
CLS_SDCday7	c15p1004045	15	1004045	4.25e-05
CLS_SDCday7	c15p1004168	15	1004168	2.91e-05
CLS_RM21	c15p1004474	15	1004474	9.47e-06
CLS_CRday7	c15p1004474	15	1004474	1.51e-05
CLS_RM7	c15p1004499	15	1004499	1.21e-08
CLS_SDCday7	c15p1004499	15	1004499	5.03e-08
CLS_SDCday21	c15p1004499	15	1004499	9.22e-07
CLS_RM7	c15p1004534	15	1004534	4.65e-06
CLS_SDCday7	c15p1004534	15	1004534	8.23e-07
Y.copies	c15p1004868	15	1004868	5.04e-05
CLS_RM35	c15p1009383	15	1009383	1.87e-06
20C_72H	c15p1015011	15	1015011	2.23e-05
Glucose_0.02_48H	c15p1015011	15	1015011	7.42e-05
Nitrogen_starvation_48H	c15p1015011	15	1015011	4.78e-05
Nystatin_48H	c15p1015011	15	1015011	5.59e-05
SC_48H	c15p1015011	15	1015011	5.22e-05
YPD_24H	c15p1015011	15	1015011	1.15e-05
Sporulation_24_hours	c15p1015011	15	1015011	4.79e-06
Sporulation_72_hours	c15p1015011	15	1015011	2.67e-05
20C_72H	c15p1016525	15	1016525	8.89e-06
5_FU_48H	c15p1016525	15	1016525	4.38e-05
Caspofungin_48H	c15p1016525	15	1016525	1.33e-05
Glucose_0.02_48H	c15p1016525	15	1016525	1.57e-05
NaCl_0.4M_72H	c15p1016525	15	1016525	3.34e-05
NaCl_0.6M_48H	c15p1016525	15	1016525	5.74e-05
NaCl_0.6M_72H	c15p1016525	15	1016525	2.92e-06
Nystatin_48H	c15p1016525	15	1016525	2.25e-05
SC_48H	c15p1016525	15	1016525	6.84e-06
SC_hepes_48H	c15p1016525	15	1016525	7.43e-06
Sporulation_24_hours	c15p1016525	15	1016525	2.07e-05
Sporulation_72_hours	c15p1016525	15	1016525	7.02e-06
Serine_Yield	c15p1028768	15	1028768	5.4e-06
CLS_RM7	c15p1029077	15	1029077	1.68e-06
CLS_SDCday7	c15p1029077	15	1029077	7.5e-06
CLS_RM7	c15p1031150	15	1031150	2.57e-05
CLS_RM21	c15p1031656	15	1031656	2.11e-05
CLS_SDCday7	c15p1031656	15	1031656	1.23e-05
CLS_SDCday21	c15p1031656	15	1031656	5.31e-05
CLS_SDCday7	c15p1031662	15	1031662	5.32e-06
Fructose_0.5_GT	c15p1031715	15	1031715	8.56e-06
Fructose_2_Yield	c15p1032017	15	1032017	1.82e-05
CLS_SDCday7	c15p1032162	15	1032162	2.44e-05
CLS_SDCday7	c15p1032536	15	1032536	1.9e-05
CLS_RM21	c15p1032893	15	1032893	2.91e-06
CLS_RM7	c15p1032893	15	1032893	3.09e-06
CLS_SDCday7	c15p1032893	15	1032893	1.55e-06
CLS_SDCday21	c15p1032893	15	1032893	2.73e-05
CLS_RM21	c15p1032998	15	1032998	1.04e-05
CLS_SDCday7	c15p1032998	15	1032998	5.98e-06
Fructose_2_GT	c15p1033439	15	1033439	3.49e-06
CLS_RM21	c15p1033446	15	1033446	2.94e-06
CLS_SDCday7	c15p1033446	15	1033446	5.15e-06
Glucose_2_GT	c15p1034350	15	1034350	2.43e-07
Sucrose_2_GT	c15p1034350	15	1034350	3.2e-10
Xylose_2_Yield	c15p1037871	15	1037871	1.38e-05
Arabinose_8_Yield	c15p1037871	15	1037871	1.61e-05
YPDANISO10_40h	c15p1049411	15	1049411	2.04e-06
YPDANISO10_40h	c15p1049550	15	1049550	7.97e-05
YPACETATE_40h	c15p1050023	15	1050023	1.99e-06
YPETHANOL_40h	c15p1050023	15	1050023	0.000110865
YPDANISO10_40h	c15p1051198	15	1051198	7.66e-05
YPDANISO10_40h	c15p1051991	15	1051991	6.75e-05
YPDANISO10_40h	c15p1053430	15	1053430	3.51e-06
Sorbitol_1M_48H	c15p1055015	15	1055015	2.89e-05
Glucose_2_Yield	c15p105954	15	105954	7.5e-06
Sorbitol_1M_48H	c15p108789	15	108789	7.51e-05
Mean_DNAcontent_1n_cells	c15p128527	15	128527	2.99e-05
YPDDMSO_40h	c15p128564	15	128564	4.56e-05
YPDDMSO_40h	c15p128588	15	128588	3.08e-05
Mean_DNAcontent_1n_cells	c15p129004	15	129004	6.78e-05
YPDDMSO_40h	c15p129023	15	129023	7.99e-06
Sporulation_24_hours	c15p132649	15	132649	3.28e-05
YPD_Yield	c15p151443	15	151443	1.43e-06
YPDCAFEIN40_40h	c15p152424	15	152424	0.00010818
Tebuconazole_0.0125mg.mL_Yield	c15p158197	15	158197	1.92e-06
Maltose_2_GT	c15p158197	15	158197	1.2e-05
Sporulation_24_hours	c15p159763	15	159763	5.66e-05
Sporulation_24_hours	c15p167975	15	167975	5.89e-05
Cyclohexamide_48H	c15p168209	15	168209	0.000108516
Tebuconazole_0.0125mg.mL_Yield	c15p172768	15	172768	6.05e-05
Sporulation_24_hours	c15p176019	15	176019	1.07e-09
Sporulation_72_hours	c15p176019	15	176019	1.14e-06
CLS_SDCday21	c15p177351	15	177351	1.4e-05
CLS_SDCday35	c15p177351	15	177351	2.18e-05
Sporulation_24_hours	c15p188149	15	188149	0.000151
Sporulation_24_hours	c15p206850	15	206850	4.34e-05
CLS_CRday7	c15p209044	15	209044	2.47e-05
Flucanazole_8ug.ml_GT	c15p214032	15	214032	3.9e-05
20C_72H	c15p214032	15	214032	5.38e-05
Caffeine_15mM_48H	c15p214032	15	214032	8.8e-05
Caffeine_20mM_48H	c15p214032	15	214032	3.73e-05
Cyclohexamide_48H	c15p214032	15	214032	3.13e-05
NaCl_0.4M_48H	c15p214032	15	214032	9.85e-06
NaCl_0.4M_72H	c15p214032	15	214032	7.44e-06
NaCl_0.6M_48H	c15p214032	15	214032	1.63e-05
NaCl_0.6M_72H	c15p214032	15	214032	4.83e-06
Nystatin_48H	c15p214032	15	214032	2.81e-05
Paraquat_48H	c15p214032	15	214032	3.33e-05
SC_48H	c15p214032	15	214032	3.5e-05
Sorbitol_1M_48H	c15p214032	15	214032	3.9e-05
Sucrose_2_Yield	c15p214032	15	214032	5.03e-06
Glucose_8_Yield	c15p214032	15	214032	1.13e-06
Sucrose_8_Yield	c15p214032	15	214032	7.26e-06
Glucose_16_Yield	c15p214032	15	214032	6.61e-07
Glucose_32_Yield	c15p214032	15	214032	4.96e-06
YPD_Yield	c15p214032	15	214032	2.12e-06
ITS.content	c15p215885	15	215885	1.04e-05
24_DiCl_48H	c15p218167	15	218167	9.43e-05
Glycerol_0.5_GT	c15p230066	15	230066	8.62e-07
Sporulation_24_hours	c15p235534	15	235534	5.73e-08
YPDNACL1M_40h	c15p238504	15	238504	0.000118353
Sporulation_24_hours	c15p242777	15	242777	0.000146
Tyrosol_0.6mg.mL_GT	c15p245116	15	245116	1.72e-05
20C_72H	c15p245116	15	245116	9.27e-05
NaCl_0.4M_72H	c15p245116	15	245116	0.000104184
NaCl_0.6M_48H	c15p245116	15	245116	1.78e-05
NaCl_0.6M_72H	c15p245116	15	245116	4.61e-05
Glucose_1_Yield	c15p245116	15	245116	1.07e-05
Sucrose_2_Yield	c15p245116	15	245116	1.28e-09
Glucose_2_Yield	c15p245116	15	245116	7e-09
Sucrose_8_Yield	c15p245116	15	245116	4.28e-07
ITS.content	c15p255098	15	255098	6.9e-08
Y.copies	c15p255098	15	255098	9.3e-05
Sporulation_72_hours	c15p261118	15	261118	3.64e-05
Sporulation_24_hours	c15p263595	15	263595	0.00017
Cycloheximide_0.2aug.ml_GT	c15p287624	15	287624	8.88e-05
Flucanazole_8ug.ml_GT	c15p305436	15	305436	5.7e-05
Flucanazole_8ug.ml_GT	c15p305531	15	305531	0.000112433
Caspofungin_0.5ug.ml_GT	c15p309954	15	309954	0.00010272
Mean_DNAcontent_1n_cells	c15p316670	15	316670	3.76e-05
YPRIBOSE_40h	c15p33003	15	33003	5.58e-05
YPSORBITOL_40h	c15p33003	15	33003	6.03e-05
YPXYLOSE_40h	c15p33003	15	33003	4.56e-06
42C_48H	c15p334161	15	334161	9.42e-05
42C_72H	c15p334161	15	334161	5.5e-05
6_AU_39C_48H	c15p334161	15	334161	5.25e-05
42C_48H	c15p335001	15	335001	5.19e-05
42C_72H	c15p335001	15	335001	1.87e-05
CLS_CRday7	c15p33671	15	33671	4.65e-10
CLS_CRday21	c15p33671	15	33671	2.39e-08
CLS_CRday35	c15p33671	15	33671	2.62e-06
42C_48H	c15p340467	15	340467	7.69e-06
42C_72H	c15p340467	15	340467	7.61e-06
Acetic_acid_48H	c15p340467	15	340467	9.36e-05
YPDANISO50_40h	c15p340467	15	340467	6.3e-06
Sorbitol_1M_48H	c15p343770	15	343770	1.14e-05
20C_72H	c15p343921	15	343921	9.64e-05
42C_48H	c15p343955	15	343955	3.42e-05
42C_72H	c15p343955	15	343955	5.82e-05
Cyclohexamide_48H	c15p343955	15	343955	9.95e-05
42C_48H	c15p344488	15	344488	1.28e-09
42C_72H	c15p344488	15	344488	9.15e-10
6_AU_39C_48H	c15p344488	15	344488	8.13e-06
6_AU_39C_72H	c15p344488	15	344488	2.61e-05
Caffeine_15mM_48H	c15p344531	15	344531	2.08e-05
Caffeine_15mM_72H	c15p344531	15	344531	6.94e-05
Caffeine_20mM_48H	c15p344531	15	344531	7.32e-05
Cyclohexamide_48H	c15p344531	15	344531	1.21e-06
20C_48H	c15p344620	15	344620	3.85e-05
20C_72H	c15p344620	15	344620	5.18e-05
NaCl_0.4M_72H	c15p344620	15	344620	4.39e-06
NaCl_0.6M_48H	c15p344620	15	344620	4.18e-05
NaCl_0.6M_72H	c15p344620	15	344620	5.84e-06
Nystatin_48H	c15p344620	15	344620	1.48e-05
YPD_Yield	c15p344620	15	344620	7.58e-06
42C_48H	c15p345516	15	345516	2.48e-07
42C_72H	c15p345516	15	345516	1.38e-07
6_AU_39C_48H	c15p345516	15	345516	2.24e-06
6_AU_39C_72H	c15p345516	15	345516	5.91e-06
Cyclohexamide_48H	c15p345516	15	345516	4.27e-05
NaCl_0.6M_39C_48H	c15p345516	15	345516	0.000101334
YPDANISO50_40h	c15p345516	15	345516	4.74e-05
Y.copies	c15p359899	15	359899	5.22e-05
Cyclohexamide_48H	c15p36238	15	36238	5.18e-05
YPRIBOSE_40h	c15p36238	15	36238	0.000105946
CLS_CRday7	c15p36415	15	36415	2.88e-07
Caspofungin_0.5ug.ml_GT	c15p364667	15	364667	5.72e-05
Sucrose_2_Yield	c15p364667	15	364667	1.95e-05
Arabinose_8_Yield	c15p364667	15	364667	2.63e-05
CLS_RM21	c15p371124	15	371124	2e-05
CLS_SDCday21	c15p371124	15	371124	1.6e-05
CLS_RM7	c15p372369	15	372369	2.2e-05
YPDCAFEIN40_40h	c15p376252	15	376252	9.16e-05
Sucrose_8_Yield	c15p384314	15	384314	3.53e-05
Mitochondrial.activity.YPD	c15p389923	15	389923	7.83e-06
NaCl_0.6M_39C_48H	c15p391682	15	391682	1.94e-05
Threonine_Yield	c15p426355	15	426355	2.7e-06
Threonine_Yield	c15p427159	15	427159	1.12e-06
Threonine_Yield	c15p427407	15	427407	2.6e-06
Raffinose_2_GT	c15p453019	15	453019	1.03e-06
Glycerol_2_Yield	c15p453019	15	453019	2.76e-06
Paraquat_48H	c15p460871	15	460871	7.11e-07
YPD_24H	c15p460871	15	460871	3.74e-05
Paraquat_48H	c15p461014	15	461014	2.52e-05
Raffinose_8_GT	c15p461395	15	461395	1.25e-07
Sporulation_24_hours	c15p461395	15	461395	6.54e-05
Raffinose_8_GT	c15p461411	15	461411	8.13e-06
NaCl_0.4M_39C_48H	c15p46225	15	46225	9.97e-05
Citrulline_Yield	c15p463113	15	463113	8.59e-08
Phenylalanine_Yield	c15p463113	15	463113	1.31e-06
Mitochondrial.activity.YPEG	c15p467591	15	467591	4.33e-06
Sporulation_72_hours	c15p467792	15	467792	9.45e-07
Sporulation_24_hours	c15p469816	15	469816	0.000115
YPGALACTOSE_40h	c15p471089	15	471089	9.58e-05
Sporulation_24_hours	c15p471228	15	471228	0.000174
YPDANISO10_40h	c15p472448	15	472448	0.000112452
Paraquat_48H	c15p473826	15	473826	4.71e-05
Sporulation_24_hours	c15p473826	15	473826	7.61e-05
Xylose_2_Yield	c15p474768	15	474768	2.07e-05
Sporulation_24_hours	c15p479060	15	479060	4.82e-05
Sporulation_24_hours	c15p481165	15	481165	1.33e-05
YPDCAFEIN40_40h	c15p481456	15	481456	2.23e-05
YPDCAFEIN50_40h	c15p481456	15	481456	0.000105946
Paraquat_48H	c15p483470	15	483470	9.59e-05
Arabinose_8_Yield	c15p495513	15	495513	4.06e-05
NaCl_0.4M_39C_72H	c15p501561	15	501561	3.73e-05
Sporulation_24_hours	c15p508762	15	508762	5.56e-06
YPDCUSO410MM_40h	c15p511056	15	511056	2.85e-05
YPDCUSO410MM_40h	c15p511264	15	511264	2.88e-05
YPDCUSO410MM_40h	c15p511298	15	511298	4.92e-05
Cadmium_chloride_48H	c15p512802	15	512802	2.17e-05
Sucrose_2_Yield	c15p518077	15	518077	1.64e-05
Tyrosol_0.6mg.mL_Yield	c15p520709	15	520709	2.01e-07
NaCl_0.6M_39C_48H	c15p520709	15	520709	1.65e-05
YPD_GT	c15p520709	15	520709	5.48e-07
Tryptophan_Yield	c15p520709	15	520709	1.58e-07
Phenylalanine_Yield	c15p520709	15	520709	1.65e-06
YPD_Yield	c15p520709	15	520709	4.82e-06
Alanine_Yield	c15p520709	15	520709	3.59e-06
Tebuconazole_0.0075mg.mL_Yield	c15p520782	15	520782	8.38e-05
Tyrosol_0.6mg.mL_Yield	c15p520782	15	520782	4.41e-08
NaCl_0.4M_39C_48H	c15p520782	15	520782	0.000107122
NaCl_0.6M_39C_48H	c15p520782	15	520782	3.05e-06
NaCl_0.6M_39C_72H	c15p520782	15	520782	3.75e-06
YPD_GT	c15p520782	15	520782	5.7e-08
Glucose_1_Yield	c15p520782	15	520782	1.44e-05
Fructose_2_Yield	c15p520782	15	520782	6.43e-06
Fructose_8_Yield	c15p520782	15	520782	1.34e-05
Tryptophan_Yield	c15p520782	15	520782	9.52e-08
Phenylalanine_Yield	c15p520782	15	520782	3.86e-07
Alanine_Yield	c15p520782	15	520782	1.38e-06
YPD_Yield	c15p520782	15	520782	7.68e-07
Valine_Yield	c15p520782	15	520782	1.17e-05
Fructose_2_Yield	c15p521647	15	521647	4.08e-06
Clotrimazole_0.3ug.ml_GT	c15p525568	15	525568	6.1e-05
Glucose_0.5_Yield	c15p532667	15	532667	9.47e-06
42C_48H	c15p538068	15	538068	2.81e-06
42C_72H	c15p538068	15	538068	6.2e-06
Xylose_2_Yield	c15p539664	15	539664	2.97e-08
Arabinose_8_Yield	c15p539664	15	539664	1.25e-06
Valine_Yield	c15p550623	15	550623	1.51e-06
Tebuconazole_0.0075mg.mL_Yield	c15p551369	15	551369	7.74e-05
Tyrosol_0.6mg.mL_GT	c15p551369	15	551369	1.09e-05
Clioquinol_48H	c15p551369	15	551369	4.74e-05
Clioquinol_72H	c15p551369	15	551369	8.03e-05
DMSO_0.01__48H	c15p551369	15	551369	3.93e-06
Glucose_0.02_48H	c15p551369	15	551369	5.39e-05
Nitrogen_starvation_48H	c15p551369	15	551369	8.52e-05
Nystatin_48H	c15p551369	15	551369	4.05e-07
SC_48H	c15p551369	15	551369	6.57e-05
YPD_24H	c15p551369	15	551369	0.000111219
Glucose_2_Yield	c15p551369	15	551369	1.19e-05
Fructose_2_Yield	c15p551369	15	551369	1.3e-05
Raffinose_8_GT	c15p554650	15	554650	5.39e-07
YPGALACTOSE_40h	c15p561454	15	561454	6.47e-06
Tebuconazole_0.0125mg.mL_Yield	c15p562225	15	562225	8.52e-05
YPDANISO50_40h	c15p562225	15	562225	5.72e-05
YPGALACTOSE_40h	c15p562225	15	562225	7.63e-06
Raffinose_8_GT	c15p562298	15	562298	1.45e-05
Fructose_32_GT	c15p562298	15	562298	7.64e-07
Mean_DNAcontent_1n_cells	c15p571079	15	571079	8.69e-05
Tebuconazole_0.0125mg.mL_Yield	c15p584477	15	584477	1.78e-05
42C_48H	c15p584477	15	584477	8.16e-06
42C_72H	c15p584477	15	584477	3.6e-06
6_AU_39C_48H	c15p584477	15	584477	4.66e-06
6_AU_39C_72H	c15p584477	15	584477	1.86e-05
Cyclohexamide_48H	c15p584477	15	584477	1.85e-05
YPDANISO50_40h	c15p584477	15	584477	2.53e-06
YPGALACTOSE_40h	c15p584477	15	584477	8.94e-05
NaCl_0.4M_72H	c15p586701	15	586701	7.35e-06
NaCl_0.6M_48H	c15p586701	15	586701	6e-06
NaCl_0.6M_72H	c15p586701	15	586701	2.17e-06
Glucose_16_Yield	c15p586701	15	586701	6.46e-06
Clotrimazole_0.3ug.ml_Yield	c15p588536	15	588536	3.71e-05
Ketoconazole_0.005mg.mL_GT	c15p588536	15	588536	5.07e-05
42C_48H	c15p589132	15	589132	1.18e-05
42C_72H	c15p589132	15	589132	1.4e-05
6_AU_39C_48H	c15p589132	15	589132	6.8e-05
Cyclohexamide_48H	c15p589132	15	589132	3.19e-05
39C_72H	c15p589221	15	589221	0.000109958
42C_48H	c15p589221	15	589221	1.49e-06
42C_72H	c15p589221	15	589221	1.12e-06
6_AU_39C_48H	c15p589221	15	589221	3.22e-05
6_AU_39C_72H	c15p589221	15	589221	5.08e-05
Cyclohexamide_48H	c15p589221	15	589221	2.91e-08
Cyclohexamide_72H	c15p589221	15	589221	2.75e-06
YPDANISO10_40h	c15p589221	15	589221	6.16e-05
YPDANISO50_40h	c15p589221	15	589221	8.05e-06
YPDCHX1_40h	c15p589221	15	589221	3.33e-05
YPDFLUCONAZOLE_40h	c15p589221	15	589221	6.05e-06
Tebuconazole_0.0125mg.mL_Yield	c15p589248	15	589248	3.82e-05
39C_72H	c15p589248	15	589248	6.74e-06
42C_48H	c15p589248	15	589248	3.59e-07
42C_72H	c15p589248	15	589248	2.48e-07
6_AU_39C_48H	c15p589248	15	589248	7.07e-06
6_AU_39C_72H	c15p589248	15	589248	7.45e-06
Caffeine_20mM_48H	c15p589248	15	589248	3.09e-05
Cyclohexamide_48H	c15p589248	15	589248	6.2e-09
Cyclohexamide_72H	c15p589248	15	589248	5.31e-07
YPDANISO10_40h	c15p589248	15	589248	1.28e-05
YPDANISO50_40h	c15p589248	15	589248	3.04e-06
YPDCHX05_40h	c15p589248	15	589248	6.99e-06
YPDCHX1_40h	c15p589248	15	589248	2.46e-06
YPDFLUCONAZOLE_40h	c15p589248	15	589248	7.75e-05
Tebuconazole_0.0125mg.mL_Yield	c15p589272	15	589272	5.71e-05
39C_72H	c15p589272	15	589272	6.28e-05
42C_48H	c15p589272	15	589272	2.34e-07
42C_72H	c15p589272	15	589272	1.62e-07
6_AU_39C_48H	c15p589272	15	589272	3.35e-05
6_AU_39C_72H	c15p589272	15	589272	5.99e-05
Cadmium_chloride_48H	c15p589272	15	589272	5.19e-05
Cyclohexamide_48H	c15p589272	15	589272	8.7e-08
Cyclohexamide_72H	c15p589272	15	589272	1.11e-05
NaCl_0.4M_39C_48H	c15p589272	15	589272	3.8e-05
YPD6AU_40h	c15p589272	15	589272	8.11e-05
YPDANISO10_40h	c15p589272	15	589272	1.42e-05
YPDANISO50_40h	c15p589272	15	589272	1.02e-06
YPDCHX1_40h	c15p589272	15	589272	2.87e-05
YPDFLUCONAZOLE_40h	c15p589272	15	589272	3.76e-06
YPGALACTOSE_40h	c15p589272	15	589272	1.93e-05
Cyclohexamide_48H	c15p589303	15	589303	9.39e-05
YPDFLUCONAZOLE_40h	c15p589303	15	589303	1.9e-05
YPGALACTOSE_40h	c15p589303	15	589303	2.13e-06
YPXYLOSE_40h	c15p589303	15	589303	1.77e-05
20C_48H	c15p589481	15	589481	3.33e-05
20C_72H	c15p589481	15	589481	1.11e-05
Sporulation_24_hours	c15p590048	15	590048	2.97e-06
Sporulation_72_hours	c15p590048	15	590048	2.11e-05
6_AU_39C_48H	c15p591415	15	591415	5.79e-05
6_AU_39C_72H	c15p591415	15	591415	8.26e-05
Cyclohexamide_48H	c15p591415	15	591415	1.17e-05
YPGALACTOSE_40h	c15p591415	15	591415	5.28e-07
YPXYLOSE_40h	c15p591415	15	591415	8.82e-05
42C_48H	c15p591630	15	591630	6.8e-05
42C_72H	c15p591630	15	591630	6.04e-05
Cyclohexamide_48H	c15p591630	15	591630	8.42e-06
YPDANISO50_40h	c15p591630	15	591630	2.35e-05
YPGALACTOSE_40h	c15p591630	15	591630	3.28e-08
42C_48H	c15p591684	15	591684	1.85e-06
42C_72H	c15p591684	15	591684	8.11e-07
Cadmium_chloride_48H	c15p591684	15	591684	3.91e-05
Caffeine_20mM_48H	c15p591684	15	591684	7.37e-05
Cyclohexamide_48H	c15p591684	15	591684	6.37e-06
YPGALACTOSE_40h	c15p591684	15	591684	6.11e-07
Tebuconazole_0.0125mg.mL_Yield	c15p591787	15	591787	0.000100336
42C_48H	c15p591787	15	591787	5.79e-07
42C_72H	c15p591787	15	591787	6.78e-07
6_AU_39C_48H	c15p591787	15	591787	8.01e-05
Cadmium_chloride_48H	c15p591787	15	591787	4.35e-05
Cyclohexamide_48H	c15p591787	15	591787	3.71e-06
YPDFLUCONAZOLE_40h	c15p591787	15	591787	7.17e-05
YPGALACTOSE_40h	c15p591787	15	591787	1.57e-07
YPD14_40h	c15p591952	15	591952	4.94e-05
YPDCHX05_40h	c15p591952	15	591952	8.82e-06
42C_48H	c15p592027	15	592027	4.97e-05
42C_72H	c15p592027	15	592027	2.87e-05
Cyclohexamide_48H	c15p592027	15	592027	1.44e-05
YPDANISO50_40h	c15p592027	15	592027	1.83e-06
YPGALACTOSE_40h	c15p592027	15	592027	2.64e-07
YPGALACTOSE_40h	c15p592238	15	592238	4.59e-06
Glucose_0.5_Yield	c15p592540	15	592540	5.35e-06
Valine_Yield	c15p592540	15	592540	1.06e-05
YPGALACTOSE_40h	c15p592588	15	592588	7.47e-07
Cyclohexamide_48H	c15p592592	15	592592	2.02e-05
YPDANISO50_40h	c15p592592	15	592592	2.46e-05
YPGALACTOSE_40h	c15p592592	15	592592	1.9e-08
Sporulation_24_hours	c15p593982	15	593982	7.25e-05
Serine_GT	c15p600945	15	600945	1.23e-06
Glucose_8_GT	c15p605497	15	605497	4.37e-07
Sucrose_2_Yield	c15p605497	15	605497	7.41e-06
Glucose_2_Yield	c15p605497	15	605497	2.5e-05
Glucose_8_Yield	c15p605497	15	605497	5.16e-07
Sucrose_8_Yield	c15p605497	15	605497	3.41e-05
Glucose_16_Yield	c15p605497	15	605497	4.29e-06
Sucrose_2_Yield	c15p606112	15	606112	4.94e-06
Glucose_8_Yield	c15p606112	15	606112	2.47e-07
Sucrose_8_Yield	c15p606112	15	606112	5.98e-06
Glucose_16_Yield	c15p606112	15	606112	5.73e-07
YPGALACTOSE_40h	c15p611065	15	611065	2.26e-05
YPSORBITOL_40h	c15p611065	15	611065	3.7e-08
Maltose_0.5_Yield	c15p614212	15	614212	8.62e-06
Glucose_16_Yield	c15p614212	15	614212	2.83e-06
39C_72H	c15p614674	15	614674	2.81e-05
6_AU_39C_72H	c15p614674	15	614674	3.69e-05
Acetic_acid_48H	c15p614674	15	614674	6.99e-07
Cadmium_chloride_48H	c15p614674	15	614674	2.72e-06
20C_48H	c15p615000	15	615000	8.59e-05
39C_48H	c15p615000	15	615000	9.14e-06
39C_72H	c15p615000	15	615000	6.03e-06
6_AU_39C_72H	c15p615000	15	615000	3.68e-05
Acetic_acid_48H	c15p615000	15	615000	8.28e-05
Amphotericin_B_48H	c15p615000	15	615000	9.18e-06
Cadmium_chloride_48H	c15p615000	15	615000	1.53e-05
Cyclohexamide_48H	c15p615000	15	615000	3.75e-05
Glucose_0.02_48H	c15p615000	15	615000	2.88e-06
NaCl_0.6M_39C_48H	c15p615000	15	615000	5.55e-05
Nystatin_48H	c15p615000	15	615000	2.92e-05
YPGALACTOSE_40h	c15p615000	15	615000	6.81e-05
Maltose_0.5_Yield	c15p615000	15	615000	9.19e-07
Glucose_1_Yield	c15p615000	15	615000	3.28e-07
Glycerol_2_Yield	c15p615000	15	615000	1.53e-05
Arabinose_8_Yield	c15p615000	15	615000	5.78e-06
Glucose_16_Yield	c15p615000	15	615000	3.76e-06
Sporulation_24_hours	c15p615000	15	615000	7.02e-07
YPGALACTOSE_40h	c15p616666	15	616666	1.4e-05
Cadmium_chloride_48H	c15p616835	15	616835	8.63e-05
Sporulation_24_hours	c15p616835	15	616835	3.12e-05
Cycloheximide_0.2aug.ml_GT	c15p616846	15	616846	1.01e-05
Flucanazole_8ug.ml_GT	c15p616846	15	616846	7.5e-05
YPGALACTOSE_40h	c15p616846	15	616846	5.55e-05
YPDANISO50_40h	c15p617145	15	617145	3.14e-06
Mitochondrial.activity.YPEG	c15p617963	15	617963	2.92e-06
Cyclohexamide_48H	c15p619579	15	619579	3.06e-05
YPDCHX1_40h	c15p619579	15	619579	2.57e-05
YPXYLOSE_40h	c15p620631	15	620631	9.33e-05
YPDANISO50_40h	c15p622303	15	622303	4.71e-05
Sporulation_24_hours	c15p624558	15	624558	9.3e-05
Glucose_1_Yield	c15p626907	15	626907	1e-05
Sucrose_2_Yield	c15p626907	15	626907	2.72e-06
Sucrose_8_Yield	c15p626907	15	626907	7.67e-06
Sporulation_24_hours	c15p632436	15	632436	7.5e-06
Cycloheximide_0.2aug.ml_GT	c15p633283	15	633283	7.99e-05
Cycloheximide_0.2aug.ml_Yield	c15p635161	15	635161	8.66e-05
Maltose_2_GT	c15p638187	15	638187	1.26e-05
20C_48H	c15p639000	15	639000	1.2e-05
20C_72H	c15p639000	15	639000	1.68e-05
Caspofungin_48H	c15p639000	15	639000	3.2e-06
Sorbitol_1M_48H	c15p639000	15	639000	2.76e-05
Glucose_0.5_Yield	c15p639000	15	639000	3.15e-06
Sucrose_2_Yield	c15p639000	15	639000	5.85e-07
Glucose_2_Yield	c15p639000	15	639000	5.37e-06
Raffinose_2_Yield	c15p639000	15	639000	5.42e-07
Fructose_2_Yield	c15p639000	15	639000	1.82e-06
YPD_Yield	c15p639000	15	639000	4.12e-06
YPDBENOMYL500_40h	c15p639648	15	639648	3.24e-07
42C_48H	c15p641527	15	641527	8.44e-05
42C_48H	c15p642189	15	642189	0.000107131
Maltose_2_Yield	c15p647930	15	647930	2.42e-06
Glycerol_2_Yield	c15p669848	15	669848	9.55e-06
Glycerol_2_Yield	c15p669921	15	669921	1.37e-05
Nystatin_48H	c15p674040	15	674040	0.000100731
CLS_RM21	c15p675070	15	675070	8.06e-08
CLS_RM7	c15p675070	15	675070	4.94e-06
Tebuconazole_0.0125mg.mL_Yield	c15p676340	15	676340	7.33e-05
Acetic_acid_48H	c15p676340	15	676340	9.22e-05
Nitrogen_starvation_48H	c15p676340	15	676340	2.45e-05
CLS_RM21	c15p676857	15	676857	2.13e-06
CLS_RM7	c15p676857	15	676857	4.27e-06
Glucose_0.02_48H	c15p676857	15	676857	4.2e-05
Mannitol_2_GT	c15p676857	15	676857	6.3e-07
CLS_SDCday7	c15p676857	15	676857	5.3e-07
Sporulation_24_hours	c15p678705	15	678705	0.000146
Glucose_0.02_48H	c15p680951	15	680951	1.21e-05
CLS_RM35	c15p681389	15	681389	3.02e-06
CLS_SDCday21	c15p681389	15	681389	9.44e-06
CLS_RM21	c15p681468	15	681468	1.87e-05
Sporulation_24_hours	c15p681468	15	681468	7.34e-06
Sporulation_72_hours	c15p681468	15	681468	2.52e-05
Sporulation_24_hours	c15p681597	15	681597	9.57e-05
Sporulation_24_hours	c15p688166	15	688166	2.27e-05
Sporulation_72_hours	c15p688166	15	688166	1.82e-05
Paraquat_48H	c15p702475	15	702475	7.83e-05
Serine_Yield	c15p702754	15	702754	5.55e-06
YPD14_40h	c15p702764	15	702764	1.19e-05
NH4_GT	c15p702790	15	702790	1.62e-07
YPDFLUCONAZOLE_40h	c15p711252	15	711252	8.41e-05
Tebuconazole_0.0125mg.mL_Yield	c15p721768	15	721768	6.81e-05
42C_48H	c15p721768	15	721768	9.13e-05
Cyclohexamide_48H	c15p721768	15	721768	1.63e-06
Cyclohexamide_72H	c15p721768	15	721768	9.29e-06
YPGALACTOSE_40h	c15p721768	15	721768	5.05e-05
CLS_CRday21	c15p724698	15	724698	4.2e-07
CLS_CRday35	c15p724698	15	724698	1.3e-06
Sporulation_24_hours	c15p728063	15	728063	0.000167
Sporulation_24_hours	c15p728105	15	728105	0.000115
YPXYLOSE_40h	c15p735517	15	735517	0.000110505
Mitochondrial.volume.YPEG	c15p741569	15	741569	7.73e-05
CLS_CRday7	c15p756980	15	756980	2.36e-05
CLS_CRday7	c15p757291	15	757291	3.74e-06
NaCl_0.4M_39C_48H	c15p75860	15	75860	1.43e-05
NaCl_0.4M_39C_72H	c15p75860	15	75860	1.07e-05
NaCl_0.6M_39C_48H	c15p75860	15	75860	4.85e-05
Sucrose_8_Yield	c15p75860	15	75860	1.88e-05
Alanine_Yield	c15p75860	15	75860	4.22e-06
Tyrosol_0.6mg.mL_GT	c15p762046	15	762046	1.41e-05
Fructose_0.5_Yield	c15p762046	15	762046	2.15e-07
Glucose_1_Yield	c15p762046	15	762046	2.8e-07
Sucrose_2_Yield	c15p762046	15	762046	2.55e-07
Glucose_2_Yield	c15p762046	15	762046	1.01e-07
Fructose_2_Yield	c15p762046	15	762046	9.38e-06
Glucose_0.5_Yield	c15p762067	15	762067	5.12e-07
Xylose_0.5_Yield	c15p762067	15	762067	2.81e-07
Glucose_0.5_Yield	c15p762315	15	762315	1.2e-06
Glucose_1_Yield	c15p762315	15	762315	2.19e-06
Sucrose_2_Yield	c15p762315	15	762315	7.65e-07
Glucose_2_Yield	c15p762315	15	762315	3.84e-06
Arabinose_2_Yield	c15p762315	15	762315	2.62e-06
Fructose_2_Yield	c15p762315	15	762315	5.98e-06
Xylose_2_Yield	c15p762315	15	762315	2.17e-05
Sucrose_2_Yield	c15p762399	15	762399	3.02e-06
Sporulation_24_hours	c15p765566	15	765566	9.61e-05
Maltose_32_GT	c15p766500	15	766500	1.18e-05
Glycerol_0.5_Yield	c15p766500	15	766500	7.64e-06
Clioquinol_48H	c15p766858	15	766858	1.28e-05
Clioquinol_72H	c15p766858	15	766858	3.02e-05
NaCl_0.4M_39C_48H	c15p766858	15	766858	8.12e-05
NaCl_0.4M_72H	c15p766858	15	766858	0.000105282
NaCl_0.6M_39C_48H	c15p766858	15	766858	5.29e-05
NaCl_0.6M_48H	c15p766858	15	766858	7.96e-05
NaCl_0.6M_72H	c15p766858	15	766858	4.39e-05
Glucose_1_Yield	c15p766858	15	766858	1.39e-05
Glycerol_2_Yield	c15p766858	15	766858	6.66e-07
Sucrose_2_Yield	c15p766858	15	766858	1e-05
Glucose_16_Yield	c15p766858	15	766858	2.23e-06
Fructose_8_Yield	c15p76902	15	76902	6.38e-08
Sucrose_8_Yield	c15p76902	15	76902	1.24e-05
Fructose_2_Yield	c15p779005	15	779005	1.3e-05
YPDNACL1M_40h	c15p779921	15	779921	3.15e-07
YPDNACL15M_40h	c15p780071	15	780071	1.06e-05
YPDNACL1M_40h	c15p780071	15	780071	1.71e-06
YPDNACL15M_40h	c15p780179	15	780179	2.96e-07
YPDNACL1M_40h	c15p780477	15	780477	2.42e-05
YPDNACL1M_40h	c15p781222	15	781222	2.45e-05
CLS_CRday7	c15p781811	15	781811	1.64e-05
YPDCUSO410MM_40h	c15p783522	15	783522	3.41e-05
YPDCUSO410MM_40h	c15p783669	15	783669	4.22e-05
YPDCUSO410MM_40h	c15p783674	15	783674	4.22e-05
Clioquinol_72H	c15p789434	15	789434	0.000110679
Glucose_16_Yield	c15p789672	15	789672	1.43e-05
YPDBENOMYL500_40h	c15p792138	15	792138	6.16e-05
CLS_RM21	c15p796275	15	796275	2.12e-05
CLS_CRday21	c15p797115	15	797115	8.8e-07
Maltose_0.5_GT	c15p806960	15	806960	4.42e-06
YPD40_40h	c15p807285	15	807285	9.8e-07
Maltose_8_GT	c15p807285	15	807285	1.51e-05
Sucrose_2_Yield	c15p808054	15	808054	2.61e-05
Acetic_acid_48H	c15p820361	15	820361	4.1e-05
Citrulline_Yield	c15p820361	15	820361	4.91e-06
Citrulline_Yield	c15p822156	15	822156	7.65e-07
Citrulline_Yield	c15p822346	15	822346	3.91e-06
Citrulline_Yield	c15p822605	15	822605	1.3e-06
Citrulline_Yield	c15p822822	15	822822	4.3e-08
Citrulline_Yield	c15p823470	15	823470	1.6e-07
Citrulline_Yield	c15p823635	15	823635	2.57e-06
Citrulline_Yield	c15p823802	15	823802	2.02e-09
Maltose_2_GT	c15p823924	15	823924	1.36e-05
Arabinose_8_Yield	c15p826784	15	826784	3.51e-05
Sporulation_24_hours	c15p829621	15	829621	6.59e-05
Sporulation_24_hours	c15p830933	15	830933	5.54e-06
YPDCHX1_40h	c15p841930	15	841930	8.81e-05
Glucose_2_Yield	c15p850079	15	850079	1.66e-05
Glucose_8_Yield	c15p850079	15	850079	4.53e-06
YPDANISO50_40h	c15p850120	15	850120	3.24e-05
NH4_GT	c15p850120	15	850120	9.32e-06
Flucanazole_8ug.ml_GT	c15p850944	15	850944	4.38e-06
Ketoconazole_0.0075mg.mL_Yield	c15p850944	15	850944	4.64e-05
Caspofungin_0.5ug.ml_GT	c15p86182	15	86182	5.25e-05
Caspofungin_0.5ug.ml_GT	c15p86221	15	86221	6.25e-05
YPD6AU_40h	c15p868926	15	868926	2.89e-05
YPDANISO50_40h	c15p868926	15	868926	2.42e-06
NH4_GT	c15p868926	15	868926	2.24e-05
Sporulation_24_hours	c15p874666	15	874666	1.03e-06
Sporulation_72_hours	c15p874666	15	874666	6.32e-06
NH4_GT	c15p882045	15	882045	5.97e-07
Sporulation_24_hours	c15p888521	15	888521	0.000103
YPDCUSO410MM_40h	c15p890126	15	890126	9.95e-05
Cycloheximide_0.2aug.ml_GT	c15p890957	15	890957	1.08e-05
Arabinose_8_Yield	c15p891413	15	891413	2.74e-05
NaCl_0.4M_39C_48H	c15p89588	15	89588	0.000110269
YPDANISO50_40h	c15p89588	15	89588	8.25e-05
Sporulation_72_hours	c15p89588	15	89588	2.95e-06
Sporulation_24_hours	c15p89588	15	89588	0.000138
Acetic_acid_48H	c15p904239	15	904239	6.8e-05
Anaerobic_growth_48H	c15p904239	15	904239	7.55e-06
Glucose_0.02_48H	c15p904239	15	904239	3.4e-07
NaCl_0.4M_39C_48H	c15p904239	15	904239	1.49e-05
NaCl_0.4M_39C_72H	c15p904239	15	904239	1.48e-05
NaCl_0.6M_39C_48H	c15p904239	15	904239	8.66e-06
NaCl_0.6M_39C_72H	c15p904239	15	904239	7.55e-06
NaCl_0.6M_48H	c15p904239	15	904239	6.69e-05
Nystatin_48H	c15p904239	15	904239	6.18e-05
Glucose_8_Yield	c15p904239	15	904239	4.73e-06
Fructose_8_Yield	c15p904239	15	904239	2.9e-06
Glucose_16_Yield	c15p904239	15	904239	4.84e-07
Sporulation_24_hours	c15p904239	15	904239	1.07e-06
Clotrimazole_0.3ug.ml_GT	c15p907702	15	907702	2.81e-05
Arabinose_8_Yield	c15p908860	15	908860	3.12e-05
YPDKCL2M_40h	c15p916166	15	916166	8.43e-05
YPDANISO50_40h	c15p921012	15	921012	5.16e-06
Xylose_0.5_Yield	c15p922531	15	922531	2.76e-06
Glucose_1_Yield	c15p922531	15	922531	3.72e-06
Arabinose_2_Yield	c15p922531	15	922531	3.1e-07
Arabinose_8_Yield	c15p922531	15	922531	1.79e-07
20C_72H	c15p941514	15	941514	8.22e-05
Nystatin_48H	c15p941514	15	941514	8.53e-05
SC_48H	c15p941514	15	941514	7.18e-06
Glucose_0.5_Yield	c15p941514	15	941514	3e-10
Fructose_0.5_Yield	c15p941514	15	941514	9.26e-08
Maltose_0.5_Yield	c15p941514	15	941514	6.64e-06
Xylose_0.5_Yield	c15p941514	15	941514	6.01e-06
Glucose_1_Yield	c15p941514	15	941514	3.84e-06
Xylose_2_Yield	c15p941514	15	941514	1.43e-05
Glucose_8_Yield	c15p941514	15	941514	8.66e-06
Sucrose_32_Yield	c15p941514	15	941514	3.96e-06
Arabinose_8_Yield	c15p955663	15	955663	5.2e-06
24_DiCl_48H	c15p962040	15	962040	8.12e-05
Cycloheximide_0.2aug.ml_Yield	c15p985926	15	985926	7.08e-05
Sporulation_24_hours	c15p995834	15	995834	0.000152
NH4_GT	c15p996702	15	996702	7.07e-07
Mitochondrial.volume.YPD	c14p136021	14	136021	4.99e-05
YPDFLUCONAZOLE_40h	c14p137806	14	137806	8.84e-05
Cycloheximide_0.2aug.ml_Yield	c14p141053	14	141053	1.56e-05
CLS_SDCday21	c14p144250	14	144250	4.99e-06
CLS_SDCday35	c14p144250	14	144250	2.35e-05
CLS_SDCday21	c14p144997	14	144997	2.38e-05
CLS_SDCday21	c14p145227	14	145227	7.09e-06
CLS_SDCday21	c14p145293	14	145293	6.33e-06
5_FU_48H	c14p148823	14	148823	6.27e-06
Glucose_0.02_48H	c14p148823	14	148823	7.18e-05
Nystatin_48H	c14p148823	14	148823	6.85e-05
20C_48H	c14p149024	14	149024	8.74e-05
Alanine_Yield	c14p149024	14	149024	1.9e-07
Serine_Yield	c14p149024	14	149024	8.64e-07
Citrulline_Yield	c14p149024	14	149024	2.63e-06
Caspofungin_0.5ug.ml_GT	c14p149054	14	149054	6.68e-05
20C_48H	c14p149054	14	149054	4.87e-05
20C_72H	c14p149054	14	149054	5.78e-05
Cyclohexamide_48H	c14p149054	14	149054	6.81e-05
SC_48H	c14p149054	14	149054	9.52e-05
Xylose_2_Yield	c14p149054	14	149054	1.06e-05
Fructose_2_Yield	c14p149054	14	149054	1.2e-05
Fructose_8_Yield	c14p149054	14	149054	1.35e-05
Citrulline_Yield	c14p149054	14	149054	1.09e-07
Alanine_Yield	c14p149054	14	149054	3.71e-07
Serine_Yield	c14p149054	14	149054	1.16e-06
Citrulline_Yield	c14p149537	14	149537	3.63e-09
Valine_Yield	c14p149537	14	149537	7.04e-06
Alanine_Yield	c14p149537	14	149537	7.46e-06
20C_48H	c14p149571	14	149571	1.17e-05
20C_72H	c14p149571	14	149571	8.34e-06
SC_48H	c14p149571	14	149571	4e-05
Citrulline_Yield	c14p149571	14	149571	3.79e-08
Valine_Yield	c14p149571	14	149571	9.18e-06
Citrulline_Yield	c14p150370	14	150370	3.16e-06
Citrulline_Yield	c14p159230	14	159230	2.59e-06
Maltose_0.5_GT	c14p161522	14	161522	1.78e-06
Maltose_2_GT	c14p161522	14	161522	4.1e-06
Raffinose_2_GT	c14p161522	14	161522	7.48e-06
Maltose_8_GT	c14p161522	14	161522	1.66e-09
Maltose_32_GT	c14p161522	14	161522	4.41e-09
YPDETOH_40h	c14p170509	14	170509	9.58e-05
Glycerol_0.5_Yield	c14p170790	14	170790	4.34e-06
Maltose_0.5_Yield	c14p170790	14	170790	1.3e-05
Maltose_0.5_Yield	c14p171927	14	171927	8.09e-06
YPDDMSO_40h	c14p175307	14	175307	1.81e-05
YPDANISO50_40h	c14p179537	14	179537	1.11e-05
YPDLICL250MM_40h	c14p179537	14	179537	3.92e-06
YPDNACL1M_40h	c14p179537	14	179537	1.19e-05
Fructose_8_Yield	c14p179537	14	179537	4.12e-06
Sucrose_8_Yield	c14p179537	14	179537	2e-05
42C_72H	c14p182327	14	182327	8.68e-05
NaCl_0.4M_72H	c14p182327	14	182327	0.000101604
NaCl_0.4M_72H	c14p182372	14	182372	5.36e-05
YPDANISO50_40h	c14p183043	14	183043	8.5e-06
YPDNACL15M_40h	c14p183043	14	183043	4.85e-07
Sporulation_24_hours	c14p183043	14	183043	6.64e-06
CLS_SDCday7	c14p183043	14	183043	2.98e-05
CLS_SDCday21	c14p183043	14	183043	2.69e-05
Sporulation_24_hours	c14p183272	14	183272	3.43e-05
CLS_SDCday21	c14p184807	14	184807	8.61e-06
CLS_SDCday35	c14p184807	14	184807	2.56e-05
YPDSDS_40h	c14p185846	14	185846	0.000107027
Sporulation_24_hours	c14p185846	14	185846	1.93e-06
YPDANISO50_40h	c14p186361	14	186361	0.000107031
5_FU_48H	c14p187156	14	187156	2.09e-05
Sporulation_72_hours	c14p187156	14	187156	1.87e-10
Sporulation_24_hours	c14p187156	14	187156	1.47e-08
YPDSDS_40h	c14p190876	14	190876	8.53e-05
Caspofungin_0.5ug.ml_GT	c14p20440	14	20440	9.73e-05
Mitochondrial.activity.YPEG	c14p221673	14	221673	0.00010692
Fructose_0.5_GT	c14p230535	14	230535	4.28e-06
Maltose_8_GT	c14p231454	14	231454	2.78e-06
YPDMV_40h	c14p233081	14	233081	5.15e-06
Sucrose_2_Yield	c14p244308	14	244308	8.49e-06
Glycerol_0.02__48H	c14p25157	14	25157	9.58e-07
Glycerol_0.02__72H	c14p25157	14	25157	4.83e-06
YPDDMSO_40h	c14p255178	14	255178	6.22e-05
Mitochondrial.activity.YPD	c14p257802	14	257802	3.99e-05
Tebuconazole_0.0125mg.mL_Yield	c14p258392	14	258392	4e-05
CLS_SDCday35	c14p263350	14	263350	2.68e-06
Caffeine_20mM_48H	c14p26408	14	26408	5.49e-05
24_DiCl_48H	c14p275051	14	275051	5.36e-05
Acetic_acid_48H	c14p275051	14	275051	3.44e-05
Tebuconazole_0.0125mg.mL_Yield	c14p276550	14	276550	5.22e-05
Sporulation_24_hours	c14p301653	14	301653	7e-06
Sporulation_72_hours	c14p314885	14	314885	1.02e-05
CLS_SDCday35	c14p31548	14	31548	1.63e-05
Caffeine_15mM_48H	c14p321647	14	321647	0.000105185
Fructose_0.5_GT	c14p332827	14	332827	3.99e-06
Fructose_8_GT	c14p332827	14	332827	9.38e-08
Sporulation_24_hours	c14p337563	14	337563	3.87e-05
Sporulation_24_hours	c14p340079	14	340079	2.04e-05
Sporulation_24_hours	c14p340447	14	340447	3.89e-05
Sporulation_24_hours	c14p356446	14	356446	0.000138
Phenylalanine_Yield	c14p362649	14	362649	1.73e-06
Sporulation_24_hours	c14p362649	14	362649	9.17e-09
20C_72H	c14p366896	14	366896	4.2e-05
6_AU_39C_48H	c14p372919	14	372919	0.000107731
Y.copies	c14p373655	14	373655	7.32e-05
Sporulation_24_hours	c14p379700	14	379700	9.55e-05
Sporulation_24_hours	c14p380871	14	380871	0.000166
Sporulation_24_hours	c14p38784	14	38784	3.99e-06
Sporulation_72_hours	c14p38784	14	38784	3.04e-06
Sporulation_24_hours	c14p394392	14	394392	5.65e-05
Sporulation_24_hours	c14p394558	14	394558	0.000107
Arabinose_8_Yield	c14p398669	14	398669	4.84e-05
Clotrimazole_0.3ug.ml_GT	c14p400635	14	400635	2.13e-05
Fructose_32_GT	c14p401035	14	401035	1.03e-06
Tebuconazole_0.0125mg.mL_GT	c14p404818	14	404818	1.92e-05
Sporulation_24_hours	c14p411475	14	411475	4.82e-05
YPDETOH_40h	c14p412655	14	412655	2.46e-05
Clotrimazole_0.3ug.ml_GT	c14p425480	14	425480	9.46e-05
Alanine_Yield	c14p427322	14	427322	4.24e-06
Tebuconazole_0.0125mg.mL_GT	c14p430495	14	430495	4.94e-05
Paraquat_48H	c14p436047	14	436047	1.63e-05
CLS_SDCday21	c14p454972	14	454972	4.45e-05
Sporulation_24_hours	c14p456295	14	456295	0.000105
Sporulation_24_hours	c14p460625	14	460625	1.68e-05
Raffinose_8_GT	c14p469677	14	469677	2.46e-06
Cyclohexamide_48H	c14p469870	14	469870	7.29e-05
YPD_Yield	c14p481757	14	481757	1.16e-05
YPD6AU_40h	c14p488461	14	488461	8.49e-05
Sucrose_2_Yield	c14p499366	14	499366	2.12e-09
Fructose_2_Yield	c14p499366	14	499366	1.52e-06
Glucose_2_Yield	c14p499366	14	499366	2.77e-05
Sucrose_8_Yield	c14p499366	14	499366	4.48e-06
6_AU_39C_48H	c14p499665	14	499665	8.58e-05
39C_72H	c14p503166	14	503166	2.18e-05
6_AU_39C_72H	c14p503166	14	503166	0.000101532
CLS_RM21	c14p509537	14	509537	1.62e-05
Tebuconazole_0.0125mg.mL_Yield	c14p526012	14	526012	4.13e-05
Acetic_acid_48H	c14p532778	14	532778	7.04e-05
CLS_SDCday35	c14p534949	14	534949	1.08e-05
Clotrimazole_0.3ug.ml_Yield	c14p547248	14	547248	7.1e-05
CLS_RM7	c14p56917	14	56917	3.26e-06
CLS_SDCday7	c14p56917	14	56917	1.54e-05
Fructose_0.5_GT	c14p597130	14	597130	7.17e-06
Glucose_0.02_48H	c14p597627	14	597627	5.6e-05
YPDANISO20_40h	c14p597627	14	597627	3.11e-05
Glucose_8_Yield	c14p597627	14	597627	4.08e-06
Glucose_16_Yield	c14p597799	14	597799	1.64e-05
AmphotericinB_0.25ug.ml_GT	c14p609464	14	609464	8.38e-06
Clotrimazole_0.3ug.ml_Yield	c14p609464	14	609464	5.52e-07
Flucanazole_8ug.ml_GT	c14p609464	14	609464	3.78e-05
Sporulation_24_hours	c14p616457	14	616457	5.89e-05
Glucose_16_Yield	c14p619153	14	619153	8.07e-06
Cycloheximide_0.2aug.ml_Yield	c14p62168	14	62168	7.26e-05
42C_48H	c14p628180	14	628180	0.000114992
Fructose_2_GT	c14p640720	14	640720	1.79e-06
Citrulline_GT	c14p640720	14	640720	1.55e-06
Valine_Yield	c14p640720	14	640720	1.31e-06
Sporulation_24_hours	c14p646799	14	646799	2.53e-05
YPDETOH_40h	c14p648787	14	648787	1.44e-05
AmphotericinB_0.5ug.ml_GT	c14p650221	14	650221	9.51e-05
AmphotericinB_0.5ug.ml_Yield	c14p650221	14	650221	1.77e-06
Sporulation_24_hours	c14p650841	14	650841	1.03e-05
Freq_1n_cells	c14p66364	14	66364	2.04e-09
CLS_SDCday35	c14p66364	14	66364	5.35e-06
Clotrimazole_0.3ug.ml_GT	c14p665108	14	665108	6.41e-05
Sucrose_8_Yield	c14p680930	14	680930	1.63e-05
Cyclohexamide_48H	c14p681609	14	681609	4.11e-06
Cyclohexamide_72H	c14p681609	14	681609	7.52e-06
Sucrose_2_Yield	c14p682206	14	682206	6.66e-05
Sucrose_8_Yield	c14p682206	14	682206	4.75e-06
YPDANISO10_40h	c14p684971	14	684971	4.02e-05
CLS_SDCday21	c14p684971	14	684971	1.16e-05
Cycloheximide_0.2aug.ml_GT	c14p688780	14	688780	1.88e-05
Cycloheximide_0.2aug.ml_Yield	c14p688780	14	688780	2.28e-05
Cycloheximide_0.2aug.ml_GT	c14p688898	14	688898	3.81e-06
Cycloheximide_0.2aug.ml_Yield	c14p688898	14	688898	4.19e-06
Arabinose_8_Yield	c14p691577	14	691577	9.8e-06
Sucrose_8_Yield	c14p694765	14	694765	4.16e-06
Sucrose_8_Yield	c14p708352	14	708352	2.57e-05
Caspofungin_0.5ug.ml_Yield	c14p710340	14	710340	0.000109552
Maltose_0.5_Yield	c14p71784	14	71784	1.53e-05
Fructose_0.5_GT	c14p720147	14	720147	1.56e-07
Maltose_2_GT	c14p720147	14	720147	1.62e-05
Maltose_8_GT	c14p720147	14	720147	4.31e-06
Maltose_32_GT	c14p720147	14	720147	7.07e-06
Xylose_2_GT	c14p720524	14	720524	2.68e-08
Arabinose_8_GT	c14p720524	14	720524	1.13e-07
Sucrose_8_Yield	c14p722228	14	722228	1.09e-05
20C_72H	c14p729498	14	729498	3.17e-05
5_FU_48H	c14p733487	14	733487	1.21e-05
Caspofungin_0.5ug.ml_GT	c14p737192	14	737192	4.95e-06
Citrulline_Yield	c14p743034	14	743034	6.28e-06
Caspofungin_0.5ug.ml_GT	c14p745335	14	745335	6.58e-06
YPDDMSO_40h	c13p100813	13	100813	9.63e-05
Sucrose_2_Yield	c13p100813	13	100813	1.67e-05
Sporulation_24_hours	c13p104449	13	104449	1.44e-05
Sporulation_24_hours	c13p104772	13	104772	2.71e-07
Sporulation_72_hours	c13p104772	13	104772	7.84e-06
Ketoconazole_0.005mg.mL_GT	c13p115465	13	115465	5.42e-05
Sporulation_24_hours	c13p121512	13	121512	2.13e-05
Glycerol_0.5_Yield	c13p125677	13	125677	5.51e-06
CLS_SDCday7	c13p127104	13	127104	2.97e-06
YPD14_40h	c13p138257	13	138257	2.63e-05
CLS_CRday7	c13p141982	13	141982	3.86e-07
YPDSDS_40h	c13p14291	13	14291	6.51e-05
YPD40_40h	c13p145063	13	145063	4.07e-06
Sporulation_24_hours	c13p146242	13	146242	6.24e-06
YPDCUSO410MM_40h	c13p15055	13	15055	7.7e-06
CLS_SDCday7	c13p155151	13	155151	1.25e-05
Sucrose_2_Yield	c13p159313	13	159313	1.87e-05
CLS_RM7	c13p172924	13	172924	2.12e-05
CLS_SDCday7	c13p172924	13	172924	7.96e-06
CLS_SDCday21	c13p172924	13	172924	3.48e-05
YPETHANOL_40h	c13p173124	13	173124	1.07e-05
Xylose_0.5_Yield	c13p173529	13	173529	5.13e-06
Arabinose_8_Yield	c13p173529	13	173529	5.03e-06
ITS.content	c13p174020	13	174020	6.1e-06
Y.copies	c13p174020	13	174020	3.52e-05
CLS_SDCday21	c13p174980	13	174980	5.03e-05
CLS_RM7	c13p178431	13	178431	8.12e-08
CLS_CRday7	c13p178431	13	178431	3.95e-08
CLS_SDCday7	c13p178431	13	178431	1.14e-06
CLS_WATERday8	c13p178431	13	178431	1.04e-06
CLS_WATERday20	c13p178431	13	178431	6.4e-07
CLS_SDCday21	c13p178431	13	178431	1.51e-05
CLS_SDCday21	c13p179112	13	179112	2.72e-05
Maltose_0.5_Yield	c13p183321	13	183321	8.67e-06
YPXYLOSE_40h	c13p195360	13	195360	6.38e-05
YPXYLOSE_40h	c13p195862	13	195862	8.9e-05
Sucrose_2_Yield	c13p210666	13	210666	1.58e-05
Arabinose_8_Yield	c13p210666	13	210666	4.03e-05
Sporulation_24_hours	c13p213896	13	213896	0.000136
Sporulation_72_hours	c13p213896	13	213896	1.47e-06
NH4_GT	c13p228927	13	228927	3.91e-06
NaCl_0.4M_48H	c13p231876	13	231876	4.93e-06
NaCl_0.4M_72H	c13p231876	13	231876	5.72e-06
NaCl_0.6M_48H	c13p231876	13	231876	2.56e-06
NaCl_0.6M_72H	c13p231876	13	231876	4.09e-06
Sucrose_2_Yield	c13p231876	13	231876	9.78e-06
Glucose_2_Yield	c13p231876	13	231876	1.35e-05
Cycloheximide_0.2aug.ml_Yield	c13p239365	13	239365	7.86e-06
Sporulation_24_hours	c13p241788	13	241788	1.1e-05
Sporulation_24_hours	c13p254048	13	254048	9.79e-05
Sporulation_24_hours	c13p254293	13	254293	7.26e-05
YPDANISO50_40h	c13p259244	13	259244	4.61e-05
YPDKCL2M_40h	c13p259244	13	259244	2.03e-08
YPDNACL15M_40h	c13p259244	13	259244	9.78e-06
20C_48H	c13p26333	13	26333	8.88e-06
20C_72H	c13p26333	13	26333	1.07e-05
Tebuconazole_0.0075mg.mL_GT	c13p273288	13	273288	1.04e-05
Arabinose_8_Yield	c13p27379	13	27379	5.01e-06
Clotrimazole_0.3ug.ml_GT	c13p276727	13	276727	9.76e-05
Fructose_8_Yield	c13p280923	13	280923	8.27e-07
Fructose_8_Yield	c13p281850	13	281850	3.71e-06
Glycerol_2_Yield	c13p296809	13	296809	1.27e-05
YPXYLOSE_40h	c13p296848	13	296848	8.47e-05
Arabinose_8_Yield	c13p306434	13	306434	4.85e-05
YPDBENOMYL500_40h	c13p308715	13	308715	2.72e-05
Glucose_32_Yield	c13p309285	13	309285	3.06e-06
Sucrose_8_Yield	c13p311833	13	311833	1.65e-05
NaCl_0.4M_48H	c13p312074	13	312074	3.34e-06
NaCl_0.4M_72H	c13p312074	13	312074	6.13e-06
NaCl_0.6M_48H	c13p312074	13	312074	2.74e-05
NaCl_0.6M_72H	c13p312074	13	312074	6.83e-05
Sucrose_2_Yield	c13p312074	13	312074	4.11e-06
Glucose_2_Yield	c13p312074	13	312074	2.71e-05
Sucrose_8_Yield	c13p312074	13	312074	2.86e-07
Serine_Yield	c13p312074	13	312074	1.35e-05
Glucose_50_Yield	c13p316605	13	316605	6.64e-07
Fructose_2_GT	c13p31924	13	31924	5.68e-08
Fructose_32_GT	c13p31924	13	31924	5.2e-06
Fructose_2_GT	c13p32506	13	32506	9.22e-07
Arabinose_8_Yield	c13p325729	13	325729	2.27e-06
CLS_RM21	c13p329249	13	329249	1.69e-05
Sporulation_24_hours	c13p330241	13	330241	6.97e-06
Sporulation_72_hours	c13p330241	13	330241	6.9e-06
Sporulation_24_hours	c13p330411	13	330411	2.71e-06
CLS_SDCday7	c13p331334	13	331334	1.58e-05
CLS_SDCday21	c13p331334	13	331334	4.9e-05
CLS_SDCday35	c13p331532	13	331532	6.41e-06
20C_48H	c13p331677	13	331677	1.39e-07
20C_72H	c13p331677	13	331677	1.14e-08
Glucose_0.02_48H	c13p331677	13	331677	3.99e-05
SC_48H	c13p331677	13	331677	3e-05
Cycloheximide_0.2aug.ml_Yield	c13p331678	13	331678	1.66e-05
Fructose_8_Yield	c13p332732	13	332732	8.5e-06
YPDBENOMYL500_40h	c13p335870	13	335870	3.47e-05
Sporulation_24_hours	c13p336802	13	336802	4.5e-05
Sporulation_24_hours	c13p336845	13	336845	5.5e-05
Sporulation_24_hours	c13p337377	13	337377	1.31e-05
Sporulation_24_hours	c13p338041	13	338041	1.26e-05
Sporulation_24_hours	c13p338329	13	338329	1.3e-05
20C_48H	c13p339247	13	339247	5.27e-05
20C_72H	c13p339247	13	339247	7.73e-06
CLS_RM21	c13p339328	13	339328	9.01e-06
YPDBENOMYL500_40h	c13p339328	13	339328	9.21e-06
Sporulation_24_hours	c13p341111	13	341111	0.000135
20C_72H	c13p348198	13	348198	1.6e-05
Cyclohexamide_48H	c13p348198	13	348198	5.83e-05
Glucose_0.02_48H	c13p348198	13	348198	9.28e-05
NaCl_0.4M_72H	c13p348198	13	348198	3.41e-05
NaCl_0.6M_48H	c13p348198	13	348198	5.54e-06
NaCl_0.6M_72H	c13p348198	13	348198	9.47e-06
Sucrose_2_Yield	c13p348198	13	348198	3.34e-07
Sucrose_8_Yield	c13p348198	13	348198	2.48e-07
Glucose_8_Yield	c13p348198	13	348198	2.57e-07
Glucose_16_Yield	c13p348198	13	348198	3.76e-06
Glucose_32_Yield	c13p348198	13	348198	1.27e-07
Sucrose_32_Yield	c13p348198	13	348198	3.69e-07
Maltose_32_Yield	c13p348198	13	348198	1.36e-06
Glucose_50_Yield	c13p348198	13	348198	4.1e-07
YPDCAFEIN50_40h	c13p348518	13	348518	2.93e-05
Sporulation_24_hours	c13p355589	13	355589	8.58e-05
Sporulation_24_hours	c13p380640	13	380640	8.15e-06
YPD14_40h	c13p391381	13	391381	3.88e-05
YPDANISO50_40h	c13p391381	13	391381	2.79e-05
YPDANISO50_40h	c13p391574	13	391574	9.42e-05
YPD14_40h	c13p391847	13	391847	2.9e-05
Raffinose_8_GT	c13p396921	13	396921	3.47e-06
CLS_RM7	c13p401011	13	401011	7.56e-08
CLS_SDCday7	c13p401011	13	401011	4.33e-09
CLS_SDCday21	c13p401011	13	401011	2.46e-05
Clotrimazole_0.3ug.ml_GT	c13p414669	13	414669	5.33e-07
Mean_size_1n_cells	c13p432625	13	432625	8.24e-05
Median_size_1n_cells	c13p432625	13	432625	5.66e-05
CLS_RM7	c13p439462	13	439462	4.54e-06
Acetic_acid_48H	c13p439462	13	439462	1.09e-06
Arabinose_8_Yield	c13p439462	13	439462	4.22e-06
CLS_CRday7	c13p439462	13	439462	5.02e-06
CLS_SDCday7	c13p439462	13	439462	1.92e-05
Sporulation_24_hours	c13p439978	13	439978	0.000143
Sucrose_2_Yield	c13p440477	13	440477	5.09e-05
20C_72H	c13p443520	13	443520	8.14e-05
Nystatin_48H	c13p443520	13	443520	0.000113758
SC_48H	c13p443520	13	443520	3.69e-05
Glucose_0.02_48H	c13p444319	13	444319	4.3e-05
Sucrose_2_Yield	c13p445222	13	445222	5.43e-05
Arabinose_8_Yield	c13p445222	13	445222	5.81e-06
20C_72H	c13p446706	13	446706	4.69e-05
24_DiCl_48H	c13p446972	13	446972	5.04e-06
Arabinose_8_Yield	c13p448510	13	448510	4.83e-05
Xylose_2_Yield	c13p454681	13	454681	8.21e-07
Arabinose_8_Yield	c13p454681	13	454681	8.89e-07
Serine_Yield	c13p454681	13	454681	4.06e-07
Citrulline_Yield	c13p454681	13	454681	1.08e-05
Alanine_Yield	c13p454681	13	454681	8.44e-06
Mitochondrial.activity.YPD	c13p456345	13	456345	1.84e-05
CLS_RM7	c13p458866	13	458866	1.4e-05
CLS_CRday7	c13p458866	13	458866	2.25e-07
CLS_SDCday7	c13p458866	13	458866	4.17e-05
Caffeine_20mM_48H	c13p463001	13	463001	2.05e-05
YPD14_40h	c13p463001	13	463001	1.94e-05
Sucrose_2_Yield	c13p463001	13	463001	2.31e-05
YPD14_40h	c13p463533	13	463533	9.16e-06
Cyclohexamide_48H	c13p464615	13	464615	2.8e-05
Sucrose_8_Yield	c13p464615	13	464615	8.68e-06
Mean_size_1n_cells	c13p465080	13	465080	3.48e-05
Median_size_1n_cells	c13p465080	13	465080	2.96e-05
AmphotericinB_0.5ug.ml_Yield	c13p465197	13	465197	7.94e-05
Mitochondrial.activity.YPD	c13p465608	13	465608	6.39e-08
Mean_size_1n_cells	c13p466416	13	466416	7.24e-05
YPGALACTOSE_40h	c13p46758	13	46758	6.7e-05
Sucrose_8_Yield	c13p470916	13	470916	2.91e-05
Arabinose_8_Yield	c13p471600	13	471600	1.14e-05
Mean_size_1n_cells	c13p473599	13	473599	6.94e-05
Sucrose_8_Yield	c13p478297	13	478297	2.75e-07
CLS_RM7	c13p482555	13	482555	1.55e-05
CLS_SDCday7	c13p482555	13	482555	8.93e-06
CLS_SDCday21	c13p482555	13	482555	2.36e-06
Fructose_8_Yield	c13p497759	13	497759	1.65e-05
Sporulation_24_hours	c13p535159	13	535159	6.64e-05
Sporulation_24_hours	c13p535757	13	535757	2.55e-05
Paraquat_48H	c13p535862	13	535862	2.74e-05
Sporulation_24_hours	c13p535934	13	535934	1.15e-07
Sporulation_24_hours	c13p536887	13	536887	9.31e-06
Sporulation_24_hours	c13p536921	13	536921	5.8e-06
Y.copies	c13p539269	13	539269	3.51e-05
Maltose_0.5_Yield	c13p54663	13	54663	2.84e-06
Sporulation_72_hours	c13p548704	13	548704	1.12e-05
YPDANISO20_40h	c13p549372	13	549372	3.58e-05
YPDANISO50_40h	c13p549372	13	549372	4.34e-05
YPDANISO50_40h	c13p554399	13	554399	2.15e-05
YPDANISO20_40h	c13p554401	13	554401	3.87e-05
YPDANISO50_40h	c13p554401	13	554401	3.15e-05
Cadmium_chloride_48H	c13p562247	13	562247	3.96e-05
Sporulation_24_hours	c13p572164	13	572164	2.31e-06
Sporulation_24_hours	c13p57862	13	57862	4.17e-05
YPGALACTOSE_40h	c13p584496	13	584496	2.59e-06
Glucose_1_Yield	c13p591198	13	591198	3.64e-06
Sucrose_2_Yield	c13p591198	13	591198	3.95e-05
Sporulation_24_hours	c13p591198	13	591198	9.53e-05
Sporulation_72_hours	c13p591198	13	591198	1.76e-05
NaCl_0.6M_39C_48H	c13p594659	13	594659	4.95e-05
Arabinose_8_Yield	c13p594659	13	594659	2.82e-06
Sucrose_2_Yield	c13p596706	13	596706	6.25e-05
Arabinose_8_Yield	c13p596706	13	596706	1.01e-05
Sporulation_24_hours	c13p597167	13	597167	4.52e-06
Sporulation_24_hours	c13p597636	13	597636	4.06e-06
Sporulation_72_hours	c13p597636	13	597636	1.74e-06
Sucrose_8_Yield	c13p612642	13	612642	9.19e-06
Sucrose_8_Yield	c13p613054	13	613054	9.47e-06
CLS_SDCday21	c13p619181	13	619181	1.24e-05
CLS_SDCday35	c13p619181	13	619181	1.42e-05
20C_48H	c13p620211	13	620211	1.53e-05
20C_72H	c13p620211	13	620211	3.4e-05
Glucose_0.02_48H	c13p620211	13	620211	0.000100704
YPDCAFEIN50_40h	c13p622122	13	622122	9.89e-05
NaCl_0.4M_72H	c13p622544	13	622544	4.23e-05
NaCl_0.6M_72H	c13p622544	13	622544	3.28e-05
Sporulation_24_hours	c13p622544	13	622544	0.000113
YPDETOH_40h	c13p622752	13	622752	2.85e-05
YPDBENOMYL500_40h	c13p644128	13	644128	2.74e-05
Serine_Yield	c13p654300	13	654300	3.6e-06
Alanine_Yield	c13p654300	13	654300	7.12e-06
Glucose_8_Yield	c13p65795	13	65795	2.14e-06
Fructose_8_Yield	c13p65795	13	65795	1.58e-06
Sucrose_8_Yield	c13p65795	13	65795	1.64e-05
Freq_1n_cells	c13p65935	13	65935	1.64e-07
YPD_24H	c13p663000	13	663000	3.27e-05
Fructose_2_Yield	c13p667187	13	667187	1.81e-05
Fructose_8_Yield	c13p667187	13	667187	1.3e-05
Glucose_2_Yield	c13p682821	13	682821	2.77e-05
Tryptophan_Yield	c13p683807	13	683807	4.83e-08
Tebuconazole_0.0075mg.mL_Yield	c13p69109	13	69109	0.000107256
20C_48H	c13p69109	13	69109	4.88e-05
20C_72H	c13p69109	13	69109	2.9e-05
Sucrose_2_Yield	c13p69109	13	69109	1.12e-05
Glucose_2_Yield	c13p69109	13	69109	6.67e-06
Fructose_2_Yield	c13p69109	13	69109	1.07e-05
Glucose_8_Yield	c13p69109	13	69109	4.8e-07
Sucrose_8_Yield	c13p69109	13	69109	2.44e-06
Fructose_8_Yield	c13p69109	13	69109	1.36e-05
Glucose_16_Yield	c13p69109	13	69109	5.93e-06
Glucose_32_Yield	c13p69109	13	69109	4.4e-06
Caspofungin_0.5ug.ml_GT	c13p69518	13	69518	9.48e-05
Tebuconazole_0.0075mg.mL_Yield	c13p69518	13	69518	1.6e-05
20C_72H	c13p69518	13	69518	4.73e-05
39C_72H	c13p69518	13	69518	2.19e-05
42C_48H	c13p69518	13	69518	3.99e-05
42C_72H	c13p69518	13	69518	4.71e-05
6_AU_39C_48H	c13p69518	13	69518	8.62e-06
6_AU_39C_72H	c13p69518	13	69518	1.84e-05
Cadmium_chloride_48H	c13p69518	13	69518	7.69e-05
Cyclohexamide_48H	c13p69518	13	69518	2.47e-05
NaCl_0.4M_48H	c13p69518	13	69518	1.09e-06
NaCl_0.4M_72H	c13p69518	13	69518	4.33e-06
NaCl_0.6M_48H	c13p69518	13	69518	6.65e-08
NaCl_0.6M_72H	c13p69518	13	69518	1.63e-07
SC_48H	c13p69518	13	69518	2.32e-05
Glucose_0.5_Yield	c13p69518	13	69518	2.85e-06
Sucrose_2_Yield	c13p69518	13	69518	2.37e-08
Glucose_2_Yield	c13p69518	13	69518	2.93e-06
Glucose_8_Yield	c13p69518	13	69518	1.55e-09
Sucrose_8_Yield	c13p69518	13	69518	3.59e-08
Glucose_16_Yield	c13p69518	13	69518	1.3e-07
Sucrose_32_Yield	c13p69518	13	69518	2.47e-09
Glucose_32_Yield	c13p69518	13	69518	7.17e-08
Fructose_32_Yield	c13p69518	13	69518	5.21e-06
Glucose_50_Yield	c13p69518	13	69518	1.75e-07
24_DiCl_48H	c13p70163	13	70163	8.84e-05
Glucose_8_Yield	c13p70163	13	70163	2.57e-07
Glucose_2_Yield	c13p70380	13	70380	2.1e-07
Sucrose_2_Yield	c13p70380	13	70380	4.17e-06
Sucrose_8_Yield	c13p70380	13	70380	5.8e-07
Fructose_8_Yield	c13p70380	13	70380	3.76e-06
YPGALACTOSE_40h	c13p709983	13	709983	1.49e-05
Arabinose_8_Yield	c13p73054	13	73054	1.14e-05
NH4_GT	c13p737273	13	737273	1.77e-05
Mitochondrial.activity.YPD	c13p740517	13	740517	9.8e-05
Sporulation_24_hours	c13p747973	13	747973	3.4e-06
Clioquinol_48H	c13p75040	13	75040	1.25e-06
Clioquinol_72H	c13p75040	13	75040	1.12e-06
Fructose_0.5_Yield	c13p75040	13	75040	5.72e-08
Glycerol_0.5_Yield	c13p75040	13	75040	1.24e-07
Xylose_0.5_Yield	c13p75040	13	75040	2.12e-06
Xylose_2_Yield	c13p75040	13	75040	3.05e-08
Arabinose_2_Yield	c13p75040	13	75040	2.08e-08
Arabinose_8_Yield	c13p75040	13	75040	1.01e-05
Glucose_8_Yield	c13p75275	13	75275	7.76e-06
Clioquinol_48H	c13p753081	13	753081	3.63e-05
Clioquinol_72H	c13p753081	13	753081	3.28e-05
NiSO4_48H	c13p754826	13	754826	0.000106684
Sporulation_24_hours	c13p754826	13	754826	2.94e-05
YPDANISO50_40h	c13p761608	13	761608	4.23e-05
YPDNACL1M_40h	c13p763130	13	763130	4.82e-05
Clioquinol_48H	c13p76357	13	76357	5.44e-05
Clioquinol_72H	c13p76357	13	76357	5.86e-05
Xylose_2_Yield	c13p76357	13	76357	1.8e-05
Sporulation_72_hours	c13p769103	13	769103	2.28e-05
Sporulation_24_hours	c13p772345	13	772345	0.000142
Xylose_2_GT	c13p772377	13	772377	1.53e-07
Sporulation_24_hours	c13p772377	13	772377	7.87e-08
Sporulation_72_hours	c13p772377	13	772377	3.77e-05
Sucrose_2_Yield	c13p781248	13	781248	2.11e-07
Glucose_2_Yield	c13p781248	13	781248	2e-05
Sucrose_8_Yield	c13p781248	13	781248	1.99e-05
Fructose_8_Yield	c13p781248	13	781248	8.64e-06
Sucrose_32_Yield	c13p781248	13	781248	4.7e-06
YPD_Yield	c13p781248	13	781248	3.15e-06
Tebuconazole_0.0125mg.mL_Yield	c13p783184	13	783184	0.000106912
Sporulation_24_hours	c13p801330	13	801330	1.44e-05
Sporulation_24_hours	c13p807168	13	807168	3.97e-05
YPD_Yield	c13p809235	13	809235	3.03e-06
CLS_WATERday8	c13p819077	13	819077	2.56e-06
CLS_WATERday20	c13p819077	13	819077	1.94e-07
Arabinose_8_Yield	c13p82603	13	82603	5.77e-06
Amphotericin_B_48H	c13p833534	13	833534	7.69e-06
Sporulation_24_hours	c13p84144	13	84144	1.71e-05
Sporulation_72_hours	c13p84144	13	84144	2.06e-07
Sporulation_24_hours	c13p845025	13	845025	2.69e-05
Flucanazole_8ug.ml_GT	c13p869428	13	869428	6.95e-05
YPDCUSO410MM_40h	c13p871217	13	871217	7.45e-05
YPDCUSO410MM_40h	c13p871355	13	871355	8.21e-05
[truncated: 2,584 more rows]

## Sheet: EV4-Mutfunc predictions
Impact_type	population_type	fraction(del/total predicted)	del snps predicted	total snps predicted
sift	All_population	0.0978633	24064	245894
foldx	All_population	0.0689487	705	10225
interface	All_population	0.0425532	8	188
ptms	All_population	NA	NA	74
tfbs	All_population	NA	NA	199
psites	All_population	NA	NA	74
motifs	All_population	NA	NA	109
sift	GWAS_snps	0.0731915	86	1175
foldx	GWAS_snps	0.0322581	4	124
interface	GWAS_snps	0.117647	2	17
ptms	GWAS_snps	NA	NA	0
tfbs	GWAS_snps	NA	NA	1
psites	GWAS_snps	NA	NA	0
motifs	GWAS_snps	NA	NA	1
