# Supplementary material for: Predicting natural variation in the yeast phenotypic landscape with machine learning
Source: Mol Syst Biol. 2025 Sep 1;21(11):1466–89. doi: 10.1038/s44320-025-00136-y (PMC12583546; doi:10.1038/s44320-025-00136-y)
Supplement: Supplementary file 7 — Dataset EV5 [file 44320_2025_136_MOESM7_ESM.xlsx]

## Sheet: Legend
Experimental validation of the three synonymous mutations found in SEC11, potentially underlying the trade-off between the growth rate and yield.
Engineered strains. Strains engineered for the experimental validation of the synonymous mutations identified by GWAS in SEC11. We performed an allele swapping assay using homozygous strains harboring either the reference or the alternative SEC11 allele for the three documented SNPs. Allele swapping was promoted by CRISPR/Cas9 using a SEC11 amplicon derived from the lab strain BY4743 (reference a…
Strain name: Standard name given to each strain
Background: Original strain background
Ploidy: Ploidy of the strains
Genotype: Initial genotype of the strains
Additional genetic engineering: Whether any additional genetic engineering was performed on the strains
Details: Type of engineering performed
Final Allele: Final allele template at the positions of interest
Reference: The reference publication associated with the strains.
SEC11_gRNA_Cut1 = AGAGAATGACATTGTTGTGC
SEC11_gRNA_Cut2 = ATTATATAACCATAACCATT
SEC11_Repair_FW = TTCTCCGTGAGGGCGGTTCTTTCTGTAGCTGTTGGTTTTTTCCAGATCTTATGTGACACACATGCACAACAATGTCATTCTC
SEC11_Repair_RV = CTTTTTCAATAATTCTCAAAGCGTGTCCTAAGACAATATTTTGTTTTCAGCGTGGACGGAATGGTTATGGTTATATAA
Phenotypes. Raw phenotypes measurements (corrected for spatial bias) performed on all the strains listed in 'Engineered strains' .
Plate', 'Row' and 'Column' defines the position of the strain in the experimental setup, 'Environment' gives the condition phenotype was measured in, 'Strain' represent the standard name defines for each strain in the previous list. Relative.generation.time' and 'Relative. yield' gives respectively the doubling time and population yield measurements corrected for any spatial bias using a referenc…
IntraPhenotypes comparison. P-values reported for the wilcox test between the growth rate and yield measured in same condition with strains having the mutated allele vs the reference alleles. GT: growth rate, YI: growth yield. RefAllele_vs_SwappedAlt: Comparison between strains originally with reference alleles swapped with alternative alleles. Altalle_vs_SwappedRef: Comparison between strains or…
BackgroundComparisons: Comparisons between the original strain backgrounds vs mutated strain after allele swapping by each environment condition. Org_vs_Mut : Pairs of strains used for comparisons, the details of the strains are provided in the Engineered strains sheet.

## Sheet: EV5-Engineered strains
Strains engineered for the experimental validation of the synonymous mutations in the SEC11 gene.
Strain list
Strain name	Background	Ploidy	Genotype	Additional genetic engineering	Details	Final Allele	Reference
YGL598	BY4743	Diploid	MATa/α; his3Δ1/his3Δ1; leu2Δ0/leu2Δ0; LYS2/lys2Δ0; met15Δ0/MET15; ura3Δ0/ura3Δ0	None	Lab reference strain	Ref	Peter & De Chiara et al., Nature, 2018
OS983	YPS128 (North American)	Diploid	Mat A/α	None	Wild-type	Ref	Peter & De Chiara et al., Nature, 2018
OS992	Y12 (Sake)	Diploid	Mat A/α	None	Wild-type	Ref	Peter & De Chiara et al., Nature, 2018
OS382	ZP567 (Mediterranean_oak)	Diploid	Mat A/α	None	Wild-type	Alt	Peter & De Chiara et al., Nature, 2018
OS585	21-4-111 (Wine_European)	Diploid	Mat A/α	None	Wild-type	Alt	Peter & De Chiara et al., Nature, 2018
OS1465	NCYC88 (Mosaic_beer)	Diploid	Mat A/α	None	Wild-type	Alt	Peter & De Chiara et al., Nature, 2018
YGL4043	BY4743	Diploid	MATa/α; his3Δ1/his3Δ1; leu2Δ0/leu2Δ0; LYS2/lys2Δ0; met15Δ0/MET15; ura3Δ0/ura3Δ0	sec11::SEC11_OS585/sec11::SEC11_OS585	Allele swapping of SEC11 (including 230bp upstream and 90bp downstream) using OS585 as template	Alt	Unpublished data from https://www.nature.com/articles/s41559-022-01671-9
YGL4044	BY4743	Diploid	MATa/α; his3Δ1/his3Δ1; leu2Δ0/leu2Δ0; LYS2/lys2Δ0; met15Δ0/MET15; ura3Δ0/ura3Δ0	sec11::SEC11_OS585/sec11::SEC11_OS585	Allele swapping of SEC11 (including 230bp upstream and 90bp downstream) using OS585 as template	Alt	Unpublished data from https://www.nature.com/articles/s41559-022-01671-9
YGL4045	YPS128 (North American)	Diploid	Mat A/α	sec11::SEC11_OS585/sec11::SEC11_OS585	Allele swapping of SEC11 (including 230bp upstream and 90bp downstream) using OS585 as template	Alt	Unpublished data from https://www.nature.com/articles/s41559-022-01671-9
YGL4046	YPS128 (North American)	Diploid	Mat A/α	sec11::SEC11_OS585/sec11::SEC11_OS585	Allele swapping of SEC11 (including 230bp upstream and 90bp downstream) using OS585 as template	Alt	Unpublished data from https://www.nature.com/articles/s41559-022-01671-9
YGL4047	Y12 (Sake)	Diploid	Mat A/α	sec11::SEC11_OS585/sec11::SEC11_OS585	Allele swapping of SEC11 (including 230bp upstream and 90bp downstream) using OS585 as template	Alt	Unpublished data from https://www.nature.com/articles/s41559-022-01671-9
YGL4048	Y12 (Sake)	Diploid	Mat A/α	sec11::SEC11_OS585/sec11::SEC11_OS585	Allele swapping of SEC11 (including 230bp upstream and 90bp downstream) using OS585 as template	Alt	Unpublished data from https://www.nature.com/articles/s41559-022-01671-9
YGL4049	ZP567 (Mediterranean_oak)	Diploid	Mat A/α	sec11::SEC11_BY4743/sec11::SEC11_BY4743	Allele swapping of SEC11 (including 230bp upstream and 90bp downstream) using BY4743 as template	Ref	Unpublished data from https://www.nature.com/articles/s41559-022-01671-9
YGL4050	ZP567 (Mediterranean_oak)	Diploid	Mat A/α	sec11::SEC11_BY4743/sec11::SEC11_BY4743	Allele swapping of SEC11 (including 230bp upstream and 90bp downstream) using BY4743 as template	Ref	Unpublished data from https://www.nature.com/articles/s41559-022-01671-9
YGL4051	21-4-111 (Wine_European)	Diploid	Mat A/α	sec11::SEC11_BY4743/sec11::SEC11_BY4743	Allele swapping of SEC11 (including 230bp upstream and 90bp downstream) using BY4743 as template	Ref	Unpublished data from https://www.nature.com/articles/s41559-022-01671-9
YGL4052	21-4-111 (Wine_European)	Diploid	Mat A/α	sec11::SEC11_BY4743/sec11::SEC11_BY4743	Allele swapping of SEC11 (including 230bp upstream and 90bp downstream) using BY4743 as template	Ref	Unpublished data from https://www.nature.com/articles/s41559-022-01671-9
YGL4053	NCYC88 (Mosaic_beer)	Diploid	Mat A/α	sec11::SEC11_BY4743/sec11::SEC11_BY4743	Allele swapping of SEC11 (including 230bp upstream and 90bp downstream) using BY4743 as template	Ref	Unpublished data from https://www.nature.com/articles/s41559-022-01671-9
YGL4054	NCYC88 (Mosaic_beer)	Diploid	Mat A/α	sec11::SEC11_BY4743/sec11::SEC11_BY4743	Allele swapping of SEC11 (including 230bp upstream and 90bp downstream) using BY4743 as template	Ref	Unpublished data from https://www.nature.com/articles/s41559-022-01671-9

## Sheet: EV5- Phenotypes
Plate	Row	Column	Environment	Strain	Relative.generation.time	Relative.yield
0	20	12	Arabinose 0.5%	OS1465	NA	NA
0	20	13	Arabinose 0.5%	OS1465	NA	NA
0	20	14	Arabinose 0.5%	OS1465	NA	NA
0	20	15	Arabinose 0.5%	OS1465	NA	NA
0	20	16	Arabinose 0.5%	OS1465	NA	NA
0	20	17	Arabinose 0.5%	OS1465	NA	NA
0	20	18	Arabinose 0.5%	OS1465	NA	NA
0	20	19	Arabinose 0.5%	OS1465	NA	NA
0	21	12	Arabinose 0.5%	OS1465	NA	NA
0	21	14	Arabinose 0.5%	OS1465	NA	NA
0	21	16	Arabinose 0.5%	OS1465	NA	NA
0	21	18	Arabinose 0.5%	OS1465	NA	NA
0	22	12	Arabinose 0.5%	OS1465	NA	NA
0	22	13	Arabinose 0.5%	OS1465	NA	NA
0	22	14	Arabinose 0.5%	OS1465	NA	NA
0	22	15	Arabinose 0.5%	OS1465	NA	NA
0	22	16	Arabinose 0.5%	OS1465	NA	NA
0	22	17	Arabinose 0.5%	OS1465	NA	NA
0	22	18	Arabinose 0.5%	OS1465	NA	NA
0	22	19	Arabinose 0.5%	OS1465	NA	NA
0	23	12	Arabinose 0.5%	OS1465	NA	NA
0	23	14	Arabinose 0.5%	OS1465	NA	NA
0	23	16	Arabinose 0.5%	OS1465	NA	NA
0	23	18	Arabinose 0.5%	OS1465	NA	NA
0	24	40	Arabinose 0.5%	OS1465	0.957921	-1.23474
0	24	41	Arabinose 0.5%	OS1465	0.835269	-1.0928
0	24	42	Arabinose 0.5%	OS1465	1.03473	-1.27158
0	24	43	Arabinose 0.5%	OS1465	1.02515	-1.18964
0	25	40	Arabinose 0.5%	OS1465	0.953433	-1.04199
0	25	42	Arabinose 0.5%	OS1465	1.06739	-1.08658
0	26	40	Arabinose 0.5%	OS1465	0.914011	-1.19095
0	26	41	Arabinose 0.5%	OS1465	1.03052	-1.22879
0	26	42	Arabinose 0.5%	OS1465	0.940981	-1.10646
0	26	43	Arabinose 0.5%	OS1465	1.08445	-1.09339
0	27	40	Arabinose 0.5%	OS1465	1.07972	-1.1398
0	27	42	Arabinose 0.5%	OS1465	1.03883	-1.13504
1	20	12	Xylose 0.5%	OS1465	NA	NA
1	20	13	Xylose 0.5%	OS1465	NA	NA
1	20	14	Xylose 0.5%	OS1465	NA	NA
1	20	15	Xylose 0.5%	OS1465	NA	NA
1	20	16	Xylose 0.5%	OS1465	NA	NA
1	20	17	Xylose 0.5%	OS1465	NA	NA
1	20	18	Xylose 0.5%	OS1465	NA	NA
1	20	19	Xylose 0.5%	OS1465	NA	NA
1	21	12	Xylose 0.5%	OS1465	NA	NA
1	21	14	Xylose 0.5%	OS1465	NA	NA
1	21	16	Xylose 0.5%	OS1465	NA	NA
1	21	18	Xylose 0.5%	OS1465	NA	NA
1	22	12	Xylose 0.5%	OS1465	NA	NA
1	22	13	Xylose 0.5%	OS1465	NA	NA
1	22	14	Xylose 0.5%	OS1465	NA	NA
1	22	15	Xylose 0.5%	OS1465	NA	NA
1	22	16	Xylose 0.5%	OS1465	NA	NA
1	22	17	Xylose 0.5%	OS1465	NA	NA
1	22	18	Xylose 0.5%	OS1465	NA	NA
1	22	19	Xylose 0.5%	OS1465	NA	NA
1	23	12	Xylose 0.5%	OS1465	NA	NA
1	23	14	Xylose 0.5%	OS1465	NA	NA
1	23	16	Xylose 0.5%	OS1465	NA	NA
1	23	18	Xylose 0.5%	OS1465	NA	NA
1	24	40	Xylose 0.5%	OS1465	1.50033	-0.949096
1	24	41	Xylose 0.5%	OS1465	1.55663	-0.587263
1	24	42	Xylose 0.5%	OS1465	1.48273	-0.886542
1	24	43	Xylose 0.5%	OS1465	1.06911	-1.05458
1	25	40	Xylose 0.5%	OS1465	1.72746	-0.632637
1	25	42	Xylose 0.5%	OS1465	1.72017	-0.598055
1	26	40	Xylose 0.5%	OS1465	1.91901	-0.622047
1	26	41	Xylose 0.5%	OS1465	2.09483	-0.59476
1	26	42	Xylose 0.5%	OS1465	1.69187	-0.783768
1	26	43	Xylose 0.5%	OS1465	1.36711	-0.666536
1	27	40	Xylose 0.5%	OS1465	1.65234	-0.671399
1	27	42	Xylose 0.5%	OS1465	1.64953	-0.775573
2	20	12	Raffinose 2%	OS1465	0.35383	-0.152264
2	20	13	Raffinose 2%	OS1465	0.361516	-0.149671
2	20	14	Raffinose 2%	OS1465	0.273428	-0.313123
2	20	15	Raffinose 2%	OS1465	0.164136	-0.327874
2	20	16	Raffinose 2%	OS1465	0.246697	-0.374018
2	20	17	Raffinose 2%	OS1465	0.172653	-0.35157
2	20	18	Raffinose 2%	OS1465	0.122844	-0.441667
2	20	19	Raffinose 2%	OS1465	0.102626	-0.425252
2	21	12	Raffinose 2%	OS1465	0.357897	-0.180452
2	21	14	Raffinose 2%	OS1465	0.23475	-0.29389
2	21	16	Raffinose 2%	OS1465	0.331588	-0.236212
2	21	18	Raffinose 2%	OS1465	0.323701	-0.298923
2	22	12	Raffinose 2%	OS1465	0.346052	-0.28267
2	22	13	Raffinose 2%	OS1465	0.336221	-0.336673
2	22	14	Raffinose 2%	OS1465	0.306805	-0.286193
2	22	15	Raffinose 2%	OS1465	0.220726	-0.288958
2	22	16	Raffinose 2%	OS1465	0.393949	-0.254843
2	22	17	Raffinose 2%	OS1465	0.334793	-0.264475
2	22	18	Raffinose 2%	OS1465	0.305112	-0.219515
2	22	19	Raffinose 2%	OS1465	0.239581	-0.306035
2	23	12	Raffinose 2%	OS1465	0.300898	-0.271487
2	23	14	Raffinose 2%	OS1465	0.235595	-0.429635
2	23	16	Raffinose 2%	OS1465	0.268508	-0.27375
2	23	18	Raffinose 2%	OS1465	0.239522	-0.348466
2	24	40	Raffinose 2%	OS1465	0.186214	0.187036
2	24	41	Raffinose 2%	OS1465	0.303548	0.283445
2	24	42	Raffinose 2%	OS1465	0.522751	0.186897
2	24	43	Raffinose 2%	OS1465	0.531871	0.122705
2	25	40	Raffinose 2%	OS1465	0.139461	0.189052
2	25	42	Raffinose 2%	OS1465	0.744535	0.415006
2	26	40	Raffinose 2%	OS1465	0.375488	-0.0156783
2	26	41	Raffinose 2%	OS1465	0.229156	0.100529
2	26	42	Raffinose 2%	OS1465	0.435087	0.0110667
2	26	43	Raffinose 2%	OS1465	0.631636	0.325652
2	27	40	Raffinose 2%	OS1465	0.307615	-0.138275
2	27	42	Raffinose 2%	OS1465	0.338673	0.0235525
3	20	12	Fructose 0.5%	OS1465	0.476329	-0.230973
3	20	13	Fructose 0.5%	OS1465	0.529879	-0.162259
3	20	14	Fructose 0.5%	OS1465	0.540509	-0.149855
3	20	15	Fructose 0.5%	OS1465	0.549696	-0.124247
3	20	16	Fructose 0.5%	OS1465	0.493459	-0.107729
3	20	17	Fructose 0.5%	OS1465	0.421318	-0.0595712
3	20	18	Fructose 0.5%	OS1465	0.417208	-0.047473
3	20	19	Fructose 0.5%	OS1465	0.38863	-0.062268
3	21	12	Fructose 0.5%	OS1465	0.548515	-0.256428
3	21	14	Fructose 0.5%	OS1465	0.402675	-0.0861489
3	21	16	Fructose 0.5%	OS1465	0.324385	-0.0536643
3	21	18	Fructose 0.5%	OS1465	0.423584	0.0122049
3	22	12	Fructose 0.5%	OS1465	0.376644	-0.183637
3	22	13	Fructose 0.5%	OS1465	0.339877	-0.200202
3	22	14	Fructose 0.5%	OS1465	0.277706	-0.178416
3	22	15	Fructose 0.5%	OS1465	0.26764	-0.13174
3	22	16	Fructose 0.5%	OS1465	0.250904	-0.0792931
3	22	17	Fructose 0.5%	OS1465	0.370828	0.0298099
3	22	18	Fructose 0.5%	OS1465	0.479255	-0.0523241
3	22	19	Fructose 0.5%	OS1465	0.391903	-0.0736966
3	23	12	Fructose 0.5%	OS1465	0.211403	-0.215819
3	23	14	Fructose 0.5%	OS1465	0.129454	-0.306502
3	23	16	Fructose 0.5%	OS1465	0.394355	-0.169799
3	23	18	Fructose 0.5%	OS1465	0.33377	-0.0928195
3	24	40	Fructose 0.5%	OS1465	0.328319	-0.103007
3	24	41	Fructose 0.5%	OS1465	0.195609	-0.300244
3	24	42	Fructose 0.5%	OS1465	0.166308	-0.214605
3	24	43	Fructose 0.5%	OS1465	0.202841	-0.219191
3	25	40	Fructose 0.5%	OS1465	0.333049	-0.107721
3	25	42	Fructose 0.5%	OS1465	0.308531	-0.210633
3	26	40	Fructose 0.5%	OS1465	0.123738	-0.164062
3	26	41	Fructose 0.5%	OS1465	0.214434	-0.207176
3	26	42	Fructose 0.5%	OS1465	0.319483	-0.27947
3	26	43	Fructose 0.5%	OS1465	0.391254	-0.318568
3	27	40	Fructose 0.5%	OS1465	-0.0116364	-0.295451
3	27	42	Fructose 0.5%	OS1465	0.18112	-0.395245
0	20	12	Raffinose 8%	OS1465	0.316078	1.24405
0	20	13	Raffinose 8%	OS1465	0.252683	1.27184
0	20	14	Raffinose 8%	OS1465	0.231036	1.09989
0	20	15	Raffinose 8%	OS1465	0.147804	1.13544
0	20	16	Raffinose 8%	OS1465	0.204683	1.03288
0	20	17	Raffinose 8%	OS1465	0.231869	1.10851
0	20	18	Raffinose 8%	OS1465	0.243321	0.954312
0	20	19	Raffinose 8%	OS1465	0.25223	1.08611
0	21	12	Raffinose 8%	OS1465	0.201519	1.18834
0	21	14	Raffinose 8%	OS1465	0.184608	1.33873
0	21	16	Raffinose 8%	OS1465	0.222327	1.25357
0	21	18	Raffinose 8%	OS1465	0.235781	1.20693
0	22	12	Raffinose 8%	OS1465	0.235965	1.15415
0	22	13	Raffinose 8%	OS1465	0.101238	1.13189
0	22	14	Raffinose 8%	OS1465	0.107138	1.22932
0	22	15	Raffinose 8%	OS1465	0.100558	1.17994
0	22	16	Raffinose 8%	OS1465	0.227212	1.30131
0	22	17	Raffinose 8%	OS1465	0.263077	1.21271
0	22	18	Raffinose 8%	OS1465	0.292691	1.18097
0	22	19	Raffinose 8%	OS1465	0.226046	1.12779
0	23	12	Raffinose 8%	OS1465	0.235503	1.14944
0	23	14	Raffinose 8%	OS1465	0.0415008	1.1613
0	23	16	Raffinose 8%	OS1465	0.166018	1.3182
0	23	18	Raffinose 8%	OS1465	0.251797	1.12041
0	24	40	Raffinose 8%	OS1465	0.350325	1.02292
0	24	41	Raffinose 8%	OS1465	0.40477	1.01326
0	24	42	Raffinose 8%	OS1465	0.260597	0.840011
0	24	43	Raffinose 8%	OS1465	0.22594	0.718833
0	25	40	Raffinose 8%	OS1465	0.305655	0.851561
0	25	42	Raffinose 8%	OS1465	0.264287	1.00794
0	26	40	Raffinose 8%	OS1465	0.296935	0.945571
0	26	41	Raffinose 8%	OS1465	0.392628	0.857703
0	26	42	Raffinose 8%	OS1465	0.390077	0.844685
0	26	43	Raffinose 8%	OS1465	0.256469	0.726716
0	27	40	Raffinose 8%	OS1465	0.455147	0.765606
0	27	42	Raffinose 8%	OS1465	0.34472	0.811324
1	20	12	Arabinose 2%	OS1465	NA	NA
1	20	13	Arabinose 2%	OS1465	NA	NA
1	20	14	Arabinose 2%	OS1465	NA	NA
1	20	15	Arabinose 2%	OS1465	NA	NA
1	20	16	Arabinose 2%	OS1465	NA	NA
1	20	17	Arabinose 2%	OS1465	NA	NA
1	20	18	Arabinose 2%	OS1465	NA	NA
1	20	19	Arabinose 2%	OS1465	NA	NA
1	21	12	Arabinose 2%	OS1465	NA	NA
1	21	14	Arabinose 2%	OS1465	NA	NA
1	21	16	Arabinose 2%	OS1465	NA	NA
1	21	18	Arabinose 2%	OS1465	NA	NA
1	22	12	Arabinose 2%	OS1465	NA	NA
1	22	13	Arabinose 2%	OS1465	NA	NA
1	22	14	Arabinose 2%	OS1465	NA	NA
1	22	15	Arabinose 2%	OS1465	NA	NA
1	22	16	Arabinose 2%	OS1465	NA	NA
1	22	17	Arabinose 2%	OS1465	NA	NA
1	22	18	Arabinose 2%	OS1465	NA	NA
1	22	19	Arabinose 2%	OS1465	NA	NA
1	23	12	Arabinose 2%	OS1465	NA	NA
1	23	14	Arabinose 2%	OS1465	NA	NA
1	23	16	Arabinose 2%	OS1465	NA	NA
1	23	18	Arabinose 2%	OS1465	NA	NA
1	24	40	Arabinose 2%	OS1465	1.04676	-1.06475
1	24	41	Arabinose 2%	OS1465	1.15898	-1.43243
1	24	42	Arabinose 2%	OS1465	1.41907	-1.38902
1	24	43	Arabinose 2%	OS1465	1.44586	-1.37096
1	25	40	Arabinose 2%	OS1465	1.0499	-1.3822
1	25	42	Arabinose 2%	OS1465	1.40489	-1.10945
1	26	40	Arabinose 2%	OS1465	1.70815	-1.38594
1	26	41	Arabinose 2%	OS1465	1.41396	-1.2648
1	26	42	Arabinose 2%	OS1465	1.26425	-1.25419
1	26	43	Arabinose 2%	OS1465	1.61466	-1.17634
1	27	40	Arabinose 2%	OS1465	1.81946	-1.36283
1	27	42	Arabinose 2%	OS1465	1.53455	-1.34649
2	20	12	Glucose 8%	OS1465	0.157731	1.04533
2	20	13	Glucose 8%	OS1465	0.135778	0.888279
2	20	14	Glucose 8%	OS1465	0.0991347	0.922941
2	20	15	Glucose 8%	OS1465	0.166992	0.949967
2	20	16	Glucose 8%	OS1465	0.0800419	0.95329
2	20	17	Glucose 8%	OS1465	0.0489493	0.956681
2	20	18	Glucose 8%	OS1465	0.105814	1.04028
2	20	19	Glucose 8%	OS1465	0.163694	1.12265
2	21	12	Glucose 8%	OS1465	0.188549	1.05477
2	21	14	Glucose 8%	OS1465	0.104359	0.935173
2	21	16	Glucose 8%	OS1465	-0.0542595	0.83484
2	21	18	Glucose 8%	OS1465	-0.0181029	0.980105
2	22	12	Glucose 8%	OS1465	0.173234	1.03921
2	22	13	Glucose 8%	OS1465	0.151875	0.940394
2	22	14	Glucose 8%	OS1465	0.0140339	0.883271
2	22	15	Glucose 8%	OS1465	0.0104418	0.797831
2	22	16	Glucose 8%	OS1465	-0.0580035	0.815203
2	22	17	Glucose 8%	OS1465	-0.0415123	0.821602
2	22	18	Glucose 8%	OS1465	-0.0766185	0.834874
2	22	19	Glucose 8%	OS1465	-0.0811099	1.02563
2	23	12	Glucose 8%	OS1465	0.141411	1.03348
2	23	14	Glucose 8%	OS1465	0.0366682	1.04491
2	23	16	Glucose 8%	OS1465	0.0364314	0.828911
2	23	18	Glucose 8%	OS1465	0.0158117	1.11223
2	24	40	Glucose 8%	OS1465	-0.0318425	0.727589
2	24	41	Glucose 8%	OS1465	0.0175505	0.674926
2	24	42	Glucose 8%	OS1465	-0.0137796	0.71332
2	24	43	Glucose 8%	OS1465	-0.0154843	0.719851
2	25	40	Glucose 8%	OS1465	-0.025271	0.746169
2	25	42	Glucose 8%	OS1465	-0.0204056	0.715686
2	26	40	Glucose 8%	OS1465	-0.0521431	0.677222
2	26	41	Glucose 8%	OS1465	-0.0426456	0.665619
2	26	42	Glucose 8%	OS1465	0.0365252	0.681498
2	26	43	Glucose 8%	OS1465	-0.0415233	0.649072
2	27	40	Glucose 8%	OS1465	0.0323613	0.770634
2	27	42	Glucose 8%	OS1465	0.016135	0.687692
3	20	12	Xylose 8%	OS1465	0.196557	3.56697
3	20	13	Xylose 8%	OS1465	0.301684	3.36941
3	20	14	Xylose 8%	OS1465	0.301412	3.14266
3	20	15	Xylose 8%	OS1465	0.164355	3.32479
3	20	16	Xylose 8%	OS1465	0.182197	3.10443
3	20	17	Xylose 8%	OS1465	0.148928	3.05912
3	20	18	Xylose 8%	OS1465	0.299933	3.11916
3	20	19	Xylose 8%	OS1465	0.406303	3.25876
3	21	12	Xylose 8%	OS1465	0.181506	3.88246
3	21	14	Xylose 8%	OS1465	0.306088	3.23776
3	21	16	Xylose 8%	OS1465	0.167981	2.86674
3	21	18	Xylose 8%	OS1465	0.345609	2.94705
3	22	12	Xylose 8%	OS1465	0.207905	3.64121
3	22	13	Xylose 8%	OS1465	0.292785	3.23401
3	22	14	Xylose 8%	OS1465	0.261127	2.85386
3	22	15	Xylose 8%	OS1465	0.311733	3.19747
3	22	16	Xylose 8%	OS1465	0.238696	2.94051
3	22	17	Xylose 8%	OS1465	0.13869	2.71977
3	22	18	Xylose 8%	OS1465	0.380838	3.00611
3	22	19	Xylose 8%	OS1465	0.432199	3.29473
3	23	12	Xylose 8%	OS1465	0.221396	3.38448
3	23	14	Xylose 8%	OS1465	0.256687	3.10334
3	23	16	Xylose 8%	OS1465	0.198684	3.17024
3	23	18	Xylose 8%	OS1465	0.381154	3.26308
3	24	40	Xylose 8%	OS1465	0.214752	3.38209
3	24	41	Xylose 8%	OS1465	0.109773	3.14196
3	24	42	Xylose 8%	OS1465	0.132673	2.67856
3	24	43	Xylose 8%	OS1465	0.0353182	2.65086
3	25	40	Xylose 8%	OS1465	0.102603	3.01659
3	25	42	Xylose 8%	OS1465	-0.0101195	2.94436
3	26	40	Xylose 8%	OS1465	0.0742904	2.9006
3	26	41	Xylose 8%	OS1465	-0.0664442	2.64092
3	26	42	Xylose 8%	OS1465	-0.124967	2.6813
3	26	43	Xylose 8%	OS1465	-0.0326149	3.20515
3	27	40	Xylose 8%	OS1465	-0.0674089	2.99653
3	27	42	Xylose 8%	OS1465	-0.105808	2.72508
0	20	12	Glycerol 0.5%	OS1465	1.27413	-1.58085
0	20	13	Glycerol 0.5%	OS1465	1.20898	-1.66264
0	20	14	Glycerol 0.5%	OS1465	1.29978	-1.43469
0	20	15	Glycerol 0.5%	OS1465	1.3176	-1.46723
0	20	16	Glycerol 0.5%	OS1465	1.32526	-1.38555
0	20	17	Glycerol 0.5%	OS1465	1.3277	-1.46287
0	20	18	Glycerol 0.5%	OS1465	1.30519	-1.35922
0	20	19	Glycerol 0.5%	OS1465	1.34081	-1.21928
0	21	12	Glycerol 0.5%	OS1465	1.28296	-1.64024
0	21	14	Glycerol 0.5%	OS1465	1.21188	-1.47403
0	21	16	Glycerol 0.5%	OS1465	1.4141	-1.46348
0	21	18	Glycerol 0.5%	OS1465	1.28275	-1.21946
0	22	12	Glycerol 0.5%	OS1465	1.39396	-1.4338
0	22	13	Glycerol 0.5%	OS1465	1.21532	-1.52677
0	22	14	Glycerol 0.5%	OS1465	1.25693	-1.55413
0	22	15	Glycerol 0.5%	OS1465	1.29155	-1.4784
0	22	16	Glycerol 0.5%	OS1465	1.2338	-1.40021
0	22	17	Glycerol 0.5%	OS1465	1.22239	-1.23864
0	22	18	Glycerol 0.5%	OS1465	1.19112	-1.5275
0	22	19	Glycerol 0.5%	OS1465	1.23127	-1.17123
0	23	12	Glycerol 0.5%	OS1465	1.19126	-1.3359
0	23	14	Glycerol 0.5%	OS1465	1.27801	-1.60796
0	23	16	Glycerol 0.5%	OS1465	1.3321	-1.42953
0	23	18	Glycerol 0.5%	OS1465	1.30197	-1.36616
0	24	40	Glycerol 0.5%	OS1465	1.21879	-1.34844
0	24	41	Glycerol 0.5%	OS1465	1.23583	-1.44261
0	24	42	Glycerol 0.5%	OS1465	1.21266	-1.09741
0	24	43	Glycerol 0.5%	OS1465	1.21975	-1.15019
0	25	40	Glycerol 0.5%	OS1465	1.28159	-1.43545
0	25	42	Glycerol 0.5%	OS1465	1.32354	-1.21177
0	26	40	Glycerol 0.5%	OS1465	1.26242	-1.42427
0	26	41	Glycerol 0.5%	OS1465	1.33927	-1.39948
0	26	42	Glycerol 0.5%	OS1465	1.25671	-1.22838
0	26	43	Glycerol 0.5%	OS1465	1.24573	-1.25255
0	27	40	Glycerol 0.5%	OS1465	1.40265	-1.265
0	27	42	Glycerol 0.5%	OS1465	1.19447	-1.3264
1	20	12	Glycerol 2%	OS1465	2.03801	-1.78736
1	20	13	Glycerol 2%	OS1465	1.79306	-1.53406
1	20	14	Glycerol 2%	OS1465	1.78644	-1.64153
1	20	15	Glycerol 2%	OS1465	1.63674	-1.79647
1	20	16	Glycerol 2%	OS1465	1.77344	-1.6805
1	20	17	Glycerol 2%	OS1465	1.7015	-1.64841
1	20	18	Glycerol 2%	OS1465	1.54157	-1.5552
1	20	19	Glycerol 2%	OS1465	1.68686	-1.48044
1	21	12	Glycerol 2%	OS1465	1.76529	-1.6923
1	21	14	Glycerol 2%	OS1465	1.77044	-1.65791
1	21	16	Glycerol 2%	OS1465	1.70383	-1.64729
1	21	18	Glycerol 2%	OS1465	1.61426	-1.38568
1	22	12	Glycerol 2%	OS1465	1.5898	-1.47863
1	22	13	Glycerol 2%	OS1465	1.55208	-1.59841
1	22	14	Glycerol 2%	OS1465	1.44631	-1.57297
1	22	15	Glycerol 2%	OS1465	1.50114	-1.5796
1	22	16	Glycerol 2%	OS1465	1.41329	-1.2691
1	22	17	Glycerol 2%	OS1465	1.63265	-1.51724
1	22	18	Glycerol 2%	OS1465	1.56111	-1.27648
1	22	19	Glycerol 2%	OS1465	1.59474	-1.24258
1	23	12	Glycerol 2%	OS1465	1.56183	-1.61412
1	23	14	Glycerol 2%	OS1465	1.41156	-1.51605
1	23	16	Glycerol 2%	OS1465	1.63286	-1.44319
1	23	18	Glycerol 2%	OS1465	1.72194	-1.27808
1	24	40	Glycerol 2%	OS1465	1.16265	-1.38115
1	24	41	Glycerol 2%	OS1465	1.31904	-1.2744
1	24	42	Glycerol 2%	OS1465	1.42998	-1.29676
1	24	43	Glycerol 2%	OS1465	1.32701	-1.18033
1	25	40	Glycerol 2%	OS1465	1.16782	-1.40324
1	25	42	Glycerol 2%	OS1465	1.2799	-1.18469
1	26	40	Glycerol 2%	OS1465	1.17458	-1.32622
1	26	41	Glycerol 2%	OS1465	1.12611	-1.33839
1	26	42	Glycerol 2%	OS1465	1.13262	-1.20799
1	26	43	Glycerol 2%	OS1465	1.2177	-1.21972
1	27	40	Glycerol 2%	OS1465	1.13435	-1.37647
1	27	42	Glycerol 2%	OS1465	1.15455	-1.35392
2	20	12	Sucrose 2%	OS1465	0.177891	1.23678
2	20	13	Sucrose 2%	OS1465	0.174854	1.32672
2	20	14	Sucrose 2%	OS1465	0.119753	1.34624
2	20	15	Sucrose 2%	OS1465	0.0230455	1.74689
2	20	16	Sucrose 2%	OS1465	0.0669117	1.98315
2	20	17	Sucrose 2%	OS1465	-0.0518206	2.36955
2	20	18	Sucrose 2%	OS1465	-0.212217	3.19868
2	20	19	Sucrose 2%	OS1465	-0.393787	4.16436
2	21	12	Sucrose 2%	OS1465	0.170336	1.28258
2	21	14	Sucrose 2%	OS1465	0.130753	1.70177
2	21	16	Sucrose 2%	OS1465	-0.0580071	2.26625
2	21	18	Sucrose 2%	OS1465	-0.292615	4.31335
2	22	12	Sucrose 2%	OS1465	0.062127	1.60957
2	22	13	Sucrose 2%	OS1465	0.170477	1.58636
2	22	14	Sucrose 2%	OS1465	0.175895	1.92855
2	22	15	Sucrose 2%	OS1465	0.048627	1.81304
2	22	16	Sucrose 2%	OS1465	-0.0480346	1.92904
2	22	17	Sucrose 2%	OS1465	-0.107681	2.10384
2	22	18	Sucrose 2%	OS1465	-0.206913	2.95265
2	22	19	Sucrose 2%	OS1465	-0.315373	3.79732
2	23	12	Sucrose 2%	OS1465	0.0211773	2.23027
2	23	14	Sucrose 2%	OS1465	0.153581	1.89023
2	23	16	Sucrose 2%	OS1465	0.0142792	1.97635
2	23	18	Sucrose 2%	OS1465	-0.083958	2.39262
2	24	40	Sucrose 2%	OS1465	-0.101765	1.57487
2	24	41	Sucrose 2%	OS1465	-0.13356	2.21845
2	24	42	Sucrose 2%	OS1465	-0.177885	2.38987
2	24	43	Sucrose 2%	OS1465	-0.143306	2.33593
2	25	40	Sucrose 2%	OS1465	-0.15523	1.42422
2	25	42	Sucrose 2%	OS1465	-0.179562	2.50648
2	26	40	Sucrose 2%	OS1465	-0.135695	1.35298
2	26	41	Sucrose 2%	OS1465	-0.211405	1.58494
2	26	42	Sucrose 2%	OS1465	-0.237201	1.84595
2	26	43	Sucrose 2%	OS1465	-0.105467	1.68326
2	27	40	Sucrose 2%	OS1465	-0.0455266	1.21313
2	27	42	Sucrose 2%	OS1465	0.142243	1.40053
3	20	12	Mannitol 2%	OS1465	NA	NA
3	20	13	Mannitol 2%	OS1465	NA	NA
3	20	14	Mannitol 2%	OS1465	NA	NA
3	20	15	Mannitol 2%	OS1465	NA	NA
3	20	16	Mannitol 2%	OS1465	NA	NA
3	20	17	Mannitol 2%	OS1465	NA	NA
3	20	18	Mannitol 2%	OS1465	NA	NA
3	20	19	Mannitol 2%	OS1465	NA	NA
3	21	12	Mannitol 2%	OS1465	NA	NA
3	21	14	Mannitol 2%	OS1465	NA	NA
3	21	16	Mannitol 2%	OS1465	NA	NA
3	21	18	Mannitol 2%	OS1465	NA	NA
3	22	12	Mannitol 2%	OS1465	NA	NA
3	22	13	Mannitol 2%	OS1465	NA	NA
3	22	14	Mannitol 2%	OS1465	NA	NA
3	22	15	Mannitol 2%	OS1465	NA	NA
3	22	16	Mannitol 2%	OS1465	NA	NA
3	22	17	Mannitol 2%	OS1465	NA	NA
3	22	18	Mannitol 2%	OS1465	NA	NA
3	22	19	Mannitol 2%	OS1465	NA	NA
3	23	12	Mannitol 2%	OS1465	NA	NA
3	23	14	Mannitol 2%	OS1465	NA	NA
3	23	16	Mannitol 2%	OS1465	NA	NA
3	23	18	Mannitol 2%	OS1465	NA	NA
3	24	40	Mannitol 2%	OS1465	1.42496	-0.94477
3	24	41	Mannitol 2%	OS1465	1.49501	-0.935776
3	24	42	Mannitol 2%	OS1465	1.43455	-0.859175
3	24	43	Mannitol 2%	OS1465	1.27735	-1.07042
3	25	40	Mannitol 2%	OS1465	1.09068	-0.985166
3	25	42	Mannitol 2%	OS1465	1.17282	-1.03922
3	26	40	Mannitol 2%	OS1465	1.18466	-1.12997
3	26	41	Mannitol 2%	OS1465	1.20441	-1.05427
3	26	42	Mannitol 2%	OS1465	1.13542	-1.13004
3	26	43	Mannitol 2%	OS1465	1.38157	-1.05983
3	27	40	Mannitol 2%	OS1465	1.09084	-0.861917
3	27	42	Mannitol 2%	OS1465	0.887336	-1.01595
0	20	12	Glucose 2%	OS1465	0.101048	0.775265
0	20	13	Glucose 2%	OS1465	0.108691	1.03733
0	20	14	Glucose 2%	OS1465	0.0619097	0.948245
0	20	15	Glucose 2%	OS1465	-0.00473555	0.921321
0	20	16	Glucose 2%	OS1465	0.0143685	0.854756
0	20	17	Glucose 2%	OS1465	0.0164801	0.990564
0	20	18	Glucose 2%	OS1465	0.0242865	0.784954
0	20	19	Glucose 2%	OS1465	0.0516854	0.945234
0	21	12	Glucose 2%	OS1465	0.112167	1.05292
0	21	14	Glucose 2%	OS1465	0.0744648	1.18673
0	21	16	Glucose 2%	OS1465	0.00363719	1.14866
0	21	18	Glucose 2%	OS1465	0.106872	1.17259
0	22	12	Glucose 2%	OS1465	0.0982395	0.835028
0	22	13	Glucose 2%	OS1465	0.14047	1.1344
0	22	14	Glucose 2%	OS1465	0.0203257	1.15853
0	22	15	Glucose 2%	OS1465	-0.138868	1.12985
0	22	16	Glucose 2%	OS1465	-0.0666768	1.14039
0	22	17	Glucose 2%	OS1465	0.0189555	1.16958
0	22	18	Glucose 2%	OS1465	0.0551162	1.28348
0	22	19	Glucose 2%	OS1465	0.0389249	1.21361
0	23	12	Glucose 2%	OS1465	0.0569012	1.13519
0	23	14	Glucose 2%	OS1465	-0.0640468	1.13776
0	23	16	Glucose 2%	OS1465	-0.125058	1.09226
0	23	18	Glucose 2%	OS1465	0.0421553	1.21611
0	24	40	Glucose 2%	OS1465	-0.0420586	1.23525
0	24	41	Glucose 2%	OS1465	0.0624756	1.16238
0	24	42	Glucose 2%	OS1465	-0.0179827	1.06915
0	24	43	Glucose 2%	OS1465	-0.0613002	0.912271
0	25	40	Glucose 2%	OS1465	-0.0284204	1.1156
0	25	42	Glucose 2%	OS1465	0.0345559	1.06198
0	26	40	Glucose 2%	OS1465	-0.0586979	1.03467
0	26	41	Glucose 2%	OS1465	0.0416489	0.934937
0	26	42	Glucose 2%	OS1465	0.0265885	0.912009
0	26	43	Glucose 2%	OS1465	0.0257232	0.712162
0	27	40	Glucose 2%	OS1465	-0.0165334	0.865824
0	27	42	Glucose 2%	OS1465	-0.0362436	0.810403
0	0	32	Arabinose 0.5%	OS382	0.580516	0.169506
0	0	33	Arabinose 0.5%	OS382	0.683977	0.238015
0	0	34	Arabinose 0.5%	OS382	0.577741	0.271105
0	0	35	Arabinose 0.5%	OS382	0.717467	0.269983
0	1	32	Arabinose 0.5%	OS382	0.50714	-0.273732
0	1	34	Arabinose 0.5%	OS382	0.612485	-0.383857
0	2	32	Arabinose 0.5%	OS382	0.470166	-0.339327
0	2	33	Arabinose 0.5%	OS382	0.550727	-0.399897
0	2	34	Arabinose 0.5%	OS382	0.430525	-0.40969
0	2	35	Arabinose 0.5%	OS382	0.382898	-0.398898
0	3	32	Arabinose 0.5%	OS382	0.607089	-0.390071
0	3	34	Arabinose 0.5%	OS382	0.401696	-0.203472
0	4	44	Arabinose 0.5%	OS382	0.270805	-0.381828
0	4	45	Arabinose 0.5%	OS382	0.202899	-0.361699
0	4	46	Arabinose 0.5%	OS382	0.360709	-0.438614
0	4	47	Arabinose 0.5%	OS382	0.37453	-0.164486
0	5	44	Arabinose 0.5%	OS382	0.134379	-0.360511
0	5	46	Arabinose 0.5%	OS382	0.200101	-0.309735
0	6	44	Arabinose 0.5%	OS382	0.260604	-0.255629
0	6	45	Arabinose 0.5%	OS382	0.356731	-0.394538
0	6	46	Arabinose 0.5%	OS382	0.335301	-0.375275
0	6	47	Arabinose 0.5%	OS382	0.4402	-0.177396
0	7	44	Arabinose 0.5%	OS382	0.44729	-0.487553
0	7	46	Arabinose 0.5%	OS382	0.236936	-0.546776
0	28	8	Arabinose 0.5%	OS382	0.52183	-0.398199
0	28	9	Arabinose 0.5%	OS382	0.385176	-0.429223
0	28	10	Arabinose 0.5%	OS382	0.633958	-0.510351
0	28	11	Arabinose 0.5%	OS382	0.576843	-0.287363
0	29	8	Arabinose 0.5%	OS382	0.580757	-0.43095
0	29	10	Arabinose 0.5%	OS382	0.0671385	-0.324186
0	30	8	Arabinose 0.5%	OS382	0.366398	-0.338363
0	30	9	Arabinose 0.5%	OS382	0.245459	-0.205038
0	30	10	Arabinose 0.5%	OS382	0.309576	0.00420946
0	30	11	Arabinose 0.5%	OS382	0.267387	-0.293518
0	31	8	Arabinose 0.5%	OS382	0.77155	0.135318
0	31	10	Arabinose 0.5%	OS382	0.425905	0.36775
1	0	32	Xylose 0.5%	OS382	1.30611	-0.00181191
1	0	33	Xylose 0.5%	OS382	1.32125	0.0199699
1	0	34	Xylose 0.5%	OS382	1.14263	0.0902322
1	0	35	Xylose 0.5%	OS382	1.06019	-0.00725106
1	1	32	Xylose 0.5%	OS382	0.825362	-0.57148
1	1	34	Xylose 0.5%	OS382	0.77465	-0.606629
1	2	32	Xylose 0.5%	OS382	0.80809	-0.654566
1	2	33	Xylose 0.5%	OS382	0.634087	-0.647481
1	2	34	Xylose 0.5%	OS382	0.818127	-0.684569
1	2	35	Xylose 0.5%	OS382	1.22889	-0.688724
1	3	32	Xylose 0.5%	OS382	0.729151	-0.65226
1	3	34	Xylose 0.5%	OS382	1.18354	-0.393621
1	4	44	Xylose 0.5%	OS382	0.335428	-1.00584
1	4	45	Xylose 0.5%	OS382	0.457258	-1.04709
1	4	46	Xylose 0.5%	OS382	0.731004	-1.07764
1	4	47	Xylose 0.5%	OS382	0.574729	-0.733699
1	5	44	Xylose 0.5%	OS382	0.313809	-0.906523
1	5	46	Xylose 0.5%	OS382	0.532401	-1.094
1	6	44	Xylose 0.5%	OS382	0.450056	-0.896024
1	6	45	Xylose 0.5%	OS382	0.516423	-0.981892
1	6	46	Xylose 0.5%	OS382	0.575641	-1.11948
1	6	47	Xylose 0.5%	OS382	0.56586	-0.77635
1	7	44	Xylose 0.5%	OS382	0.242205	-0.849253
1	7	46	Xylose 0.5%	OS382	0.227609	-1.02739
1	28	8	Xylose 0.5%	OS382	0.71801	-0.640607
1	28	9	Xylose 0.5%	OS382	0.921798	-0.636868
1	28	10	Xylose 0.5%	OS382	0.804267	-0.640212
1	28	11	Xylose 0.5%	OS382	0.671386	-0.586859
1	29	8	Xylose 0.5%	OS382	0.724936	-0.689812
1	29	10	Xylose 0.5%	OS382	0.456087	-0.651603
1	30	8	Xylose 0.5%	OS382	0.888833	-0.601912
1	30	9	Xylose 0.5%	OS382	0.825332	-0.566858
1	30	10	Xylose 0.5%	OS382	0.74997	-0.576113
1	30	11	Xylose 0.5%	OS382	0.97982	-0.375113
1	31	8	Xylose 0.5%	OS382	0.697185	-0.0809373
1	31	10	Xylose 0.5%	OS382	0.855244	-0.113811
2	0	32	Raffinose 2%	OS382	0.105758	0.43517
2	0	33	Raffinose 2%	OS382	0.126237	0.492794
2	0	34	Raffinose 2%	OS382	0.30459	0.419245
2	0	35	Raffinose 2%	OS382	0.392093	0.375422
2	1	32	Raffinose 2%	OS382	0.115283	0.0827845
2	1	34	Raffinose 2%	OS382	0.202144	0.0603887
2	2	32	Raffinose 2%	OS382	0.127359	0.0641394
2	2	33	Raffinose 2%	OS382	0.0604032	0.0286886
2	2	34	Raffinose 2%	OS382	0.197123	0.0147286
2	2	35	Raffinose 2%	OS382	0.148729	0.0751092
2	3	32	Raffinose 2%	OS382	0.127208	0.0114283
2	3	34	Raffinose 2%	OS382	0.0527624	0.0386492
2	4	44	Raffinose 2%	OS382	-0.202371	-0.270849
2	4	45	Raffinose 2%	OS382	-0.227419	-0.238715
2	4	46	Raffinose 2%	OS382	0.135448	-0.360225
2	4	47	Raffinose 2%	OS382	0.255249	-0.121554
2	5	44	Raffinose 2%	OS382	-0.0707203	-0.364135
2	5	46	Raffinose 2%	OS382	-0.101201	-0.352407
2	6	44	Raffinose 2%	OS382	0.0163719	-0.196853
2	6	45	Raffinose 2%	OS382	-0.214441	-0.248255
2	6	46	Raffinose 2%	OS382	-0.139375	-0.364678
2	6	47	Raffinose 2%	OS382	0.259916	-0.0963525
2	7	44	Raffinose 2%	OS382	-0.286977	-0.13162
2	7	46	Raffinose 2%	OS382	-0.226499	-0.380872
2	28	8	Raffinose 2%	OS382	0.0554494	0.0020013
2	28	9	Raffinose 2%	OS382	-0.0239405	-0.116725
2	28	10	Raffinose 2%	OS382	0.00606205	-0.178154
2	28	11	Raffinose 2%	OS382	0.0147817	-0.0698399
2	29	8	Raffinose 2%	OS382	-0.108652	-0.158958
2	29	10	Raffinose 2%	OS382	0.0114404	-0.161853
2	30	8	Raffinose 2%	OS382	-0.107902	-0.250399
2	30	9	Raffinose 2%	OS382	-0.115266	-0.286855
2	30	10	Raffinose 2%	OS382	0.000782402	-0.281428
2	30	11	Raffinose 2%	OS382	0.0701804	-0.270684
2	31	8	Raffinose 2%	OS382	-0.366813	-0.0957972
2	31	10	Raffinose 2%	OS382	-0.315691	-0.0880012
3	0	32	Fructose 0.5%	OS382	0.451587	-0.197648
3	0	33	Fructose 0.5%	OS382	0.425605	-0.206344
3	0	34	Fructose 0.5%	OS382	0.369921	-0.217909
3	0	35	Fructose 0.5%	OS382	0.157894	-0.038073
3	1	32	Fructose 0.5%	OS382	0.392935	-0.718774
3	1	34	Fructose 0.5%	OS382	0.402566	-0.618192
3	2	32	Fructose 0.5%	OS382	0.242074	-0.737527
3	2	33	Fructose 0.5%	OS382	0.363298	-0.582745
3	2	34	Fructose 0.5%	OS382	0.324527	-0.522056
3	2	35	Fructose 0.5%	OS382	0.261044	-0.517752
3	3	32	Fructose 0.5%	OS382	0.337815	-0.697401
3	3	34	Fructose 0.5%	OS382	0.309075	-0.485052
3	4	44	Fructose 0.5%	OS382	0.0820008	-0.584085
3	4	45	Fructose 0.5%	OS382	0.09231	-0.651536
3	4	46	Fructose 0.5%	OS382	0.0545953	-0.781489
3	4	47	Fructose 0.5%	OS382	0.0448888	-0.577495
3	5	44	Fructose 0.5%	OS382	0.152786	-0.659506
3	5	46	Fructose 0.5%	OS382	0.237712	-0.848939
3	6	44	Fructose 0.5%	OS382	0.290619	-0.581959
3	6	45	Fructose 0.5%	OS382	0.11085	-0.727203
3	6	46	Fructose 0.5%	OS382	0.17697	-0.830363
3	6	47	Fructose 0.5%	OS382	0.308357	-0.668608
3	7	44	Fructose 0.5%	OS382	0.084341	-0.667944
3	7	46	Fructose 0.5%	OS382	0.0315651	-0.888762
3	28	8	Fructose 0.5%	OS382	0.31754	-0.562321
3	28	9	Fructose 0.5%	OS382	0.253838	-0.531567
3	28	10	Fructose 0.5%	OS382	0.151126	-0.532235
3	28	11	Fructose 0.5%	OS382	0.179991	-0.567384
3	29	8	Fructose 0.5%	OS382	0.28445	-0.69531
3	29	10	Fructose 0.5%	OS382	0.127787	-0.739633
3	30	8	Fructose 0.5%	OS382	0.281742	-0.777952
3	30	9	Fructose 0.5%	OS382	0.248105	-0.791684
3	30	10	Fructose 0.5%	OS382	0.16086	-0.762065
3	30	11	Fructose 0.5%	OS382	0.201483	-0.749504
3	31	8	Fructose 0.5%	OS382	0.434772	-0.671183
3	31	10	Fructose 0.5%	OS382	0.494426	-0.671764
0	0	32	Raffinose 8%	OS382	0.00347966	0.470453
0	0	33	Raffinose 8%	OS382	0.0315364	0.428781
0	0	34	Raffinose 8%	OS382	0.00592571	0.426914
0	0	35	Raffinose 8%	OS382	-0.0562639	0.532252
0	1	32	Raffinose 8%	OS382	-0.0598041	0.0386197
0	1	34	Raffinose 8%	OS382	-0.0343783	0.191555
0	2	32	Raffinose 8%	OS382	-0.0166221	-0.00793127
0	2	33	Raffinose 8%	OS382	-0.00249694	0.00521085
0	2	34	Raffinose 8%	OS382	-0.0962433	0.133271
0	2	35	Raffinose 8%	OS382	-0.109368	0.0831147
0	3	32	Raffinose 8%	OS382	0.0316364	0.00644237
0	3	34	Raffinose 8%	OS382	-0.0677443	0.0430473
0	4	44	Raffinose 8%	OS382	-0.214799	0.0195808
0	4	45	Raffinose 8%	OS382	-0.195094	0.025202
0	4	46	Raffinose 8%	OS382	-0.248865	-0.0944084
0	4	47	Raffinose 8%	OS382	-0.15055	0.0664268
0	5	44	Raffinose 8%	OS382	-0.125524	-0.0465222
0	5	46	Raffinose 8%	OS382	-0.180378	-0.0657802
0	6	44	Raffinose 8%	OS382	-0.0921007	-0.0536456
0	6	45	Raffinose 8%	OS382	-0.0827487	-0.141035
0	6	46	Raffinose 8%	OS382	-0.20607	-0.106036
0	6	47	Raffinose 8%	OS382	-0.123472	0.122476
0	7	44	Raffinose 8%	OS382	-0.00292373	-0.0999635
0	7	46	Raffinose 8%	OS382	-0.150026	-0.212387
0	28	8	Raffinose 8%	OS382	-0.101976	0.176538
0	28	9	Raffinose 8%	OS382	0.15619	0.0110603
0	28	10	Raffinose 8%	OS382	0.0919205	0.112073
0	28	11	Raffinose 8%	OS382	-0.0188081	0.220185
0	29	8	Raffinose 8%	OS382	-0.124151	0.100256
0	29	10	Raffinose 8%	OS382	0.113352	-0.0114879
0	30	8	Raffinose 8%	OS382	-0.197277	0.0202272
0	30	9	Raffinose 8%	OS382	0.00670955	-0.0204743
0	30	10	Raffinose 8%	OS382	-0.0579165	0.0136484
0	30	11	Raffinose 8%	OS382	-0.0645417	-0.10935
0	31	8	Raffinose 8%	OS382	0.0289373	0.359687
0	31	10	Raffinose 8%	OS382	-0.130313	0.214789
1	0	32	Arabinose 2%	OS382	0.259803	0.243512
1	0	33	Arabinose 2%	OS382	0.234497	0.243295
1	0	34	Arabinose 2%	OS382	0.155109	0.193681
1	0	35	Arabinose 2%	OS382	0.344241	0.342287
1	1	32	Arabinose 2%	OS382	0.185384	-0.307229
1	1	34	Arabinose 2%	OS382	0.465263	-0.272838
1	2	32	Arabinose 2%	OS382	0.434205	-0.426546
1	2	33	Arabinose 2%	OS382	0.0330633	-0.427974
1	2	34	Arabinose 2%	OS382	0.349262	-0.277711
1	2	35	Arabinose 2%	OS382	0.630054	-0.300701
1	3	32	Arabinose 2%	OS382	0.396758	-0.480668
1	3	34	Arabinose 2%	OS382	-0.0190369	-0.30861
1	4	44	Arabinose 2%	OS382	0.015732	-0.307245
1	4	45	Arabinose 2%	OS382	0.0199828	-0.441184
1	4	46	Arabinose 2%	OS382	0.271366	-0.563001
1	4	47	Arabinose 2%	OS382	0.664222	-0.158246
1	5	44	Arabinose 2%	OS382	-0.174608	-0.418389
1	5	46	Arabinose 2%	OS382	0.087642	-0.435947
1	6	44	Arabinose 2%	OS382	0.0299443	-0.531345
1	6	45	Arabinose 2%	OS382	0.0303253	-0.3941
1	6	46	Arabinose 2%	OS382	0.333746	-0.357947
1	6	47	Arabinose 2%	OS382	0.684362	-0.059612
1	7	44	Arabinose 2%	OS382	0.0462662	-0.374624
1	7	46	Arabinose 2%	OS382	0.0060337	-0.393721
1	28	8	Arabinose 2%	OS382	-0.424231	-0.167182
1	28	9	Arabinose 2%	OS382	-0.571215	-0.340053
1	28	10	Arabinose 2%	OS382	-0.636635	-0.360467
1	28	11	Arabinose 2%	OS382	-0.575798	-0.345484
1	29	8	Arabinose 2%	OS382	-0.205054	-0.258988
1	29	10	Arabinose 2%	OS382	-0.343271	-0.387403
1	30	8	Arabinose 2%	OS382	-0.2596	-0.196123
1	30	9	Arabinose 2%	OS382	-0.466798	-0.263186
1	30	10	Arabinose 2%	OS382	-0.0881174	-0.25266
1	30	11	Arabinose 2%	OS382	-0.334236	-0.272889
1	31	8	Arabinose 2%	OS382	0.206509	0.181967
1	31	10	Arabinose 2%	OS382	-0.0405669	0.207609
2	0	32	Glucose 8%	OS382	-0.0564594	0.112603
2	0	33	Glucose 8%	OS382	0.0727857	0.223279
2	0	34	Glucose 8%	OS382	-0.0713262	0.163729
2	0	35	Glucose 8%	OS382	-0.0614838	0.144815
2	1	32	Glucose 8%	OS382	-0.202454	-0.247496
2	1	34	Glucose 8%	OS382	-0.0142421	-0.124469
2	2	32	Glucose 8%	OS382	-0.215004	-0.364239
2	2	33	Glucose 8%	OS382	-0.100273	-0.182085
2	2	34	Glucose 8%	OS382	-0.0267166	-0.201672
2	2	35	Glucose 8%	OS382	-0.0776923	-0.225071
2	3	32	Glucose 8%	OS382	-0.20397	-0.340522
2	3	34	Glucose 8%	OS382	-0.124007	-0.256604
2	4	44	Glucose 8%	OS382	-0.0799951	0.00677759
2	4	45	Glucose 8%	OS382	-0.0161714	-0.0890126
2	4	46	Glucose 8%	OS382	-0.0997978	-0.177502
2	4	47	Glucose 8%	OS382	-0.0766612	0.014223
2	5	44	Glucose 8%	OS382	-0.017908	-0.0733725
2	5	46	Glucose 8%	OS382	-0.075826	-0.255624
2	6	44	Glucose 8%	OS382	-0.0413305	-0.127938
2	6	45	Glucose 8%	OS382	0.0808943	-0.168669
2	6	46	Glucose 8%	OS382	-0.0208379	-0.210967
2	6	47	Glucose 8%	OS382	0.0947566	0.111116
2	7	44	Glucose 8%	OS382	0.0316359	-0.0911246
2	7	46	Glucose 8%	OS382	-0.140548	-0.277991
2	28	8	Glucose 8%	OS382	-0.073797	-0.0651913
2	28	9	Glucose 8%	OS382	-0.165844	-0.178272
2	28	10	Glucose 8%	OS382	-0.188974	-0.135998
2	28	11	Glucose 8%	OS382	-0.120425	-0.157854
2	29	8	Glucose 8%	OS382	-0.13853	-0.0698121
2	29	10	Glucose 8%	OS382	-0.0992914	-0.0769352
2	30	8	Glucose 8%	OS382	-0.20327	-0.0314537
2	30	9	Glucose 8%	OS382	-0.201229	-0.0461979
2	30	10	Glucose 8%	OS382	-0.0910198	0.0620014
2	30	11	Glucose 8%	OS382	0.0378299	0.128044
2	31	8	Glucose 8%	OS382	-0.0293726	0.443726
2	31	10	Glucose 8%	OS382	-0.00732658	0.52828
3	0	32	Xylose 8%	OS382	-0.389708	1.90223
3	0	33	Xylose 8%	OS382	-0.138217	2.13211
3	0	34	Xylose 8%	OS382	-0.00166637	1.82798
3	0	35	Xylose 8%	OS382	0.0879744	2.29684
3	1	32	Xylose 8%	OS382	-0.279169	2.14148
3	1	34	Xylose 8%	OS382	0.0861221	2.18464
3	2	32	Xylose 8%	OS382	-0.436523	1.75898
3	2	33	Xylose 8%	OS382	-0.00499057	2.57249
3	2	34	Xylose 8%	OS382	-0.00141697	2.87621
3	2	35	Xylose 8%	OS382	-0.0548089	2.47308
3	3	32	Xylose 8%	OS382	-0.339877	1.56044
3	3	34	Xylose 8%	OS382	-0.102178	2.2465
3	4	44	Xylose 8%	OS382	0.00631316	2.10318
3	4	45	Xylose 8%	OS382	0.107915	2.02554
3	4	46	Xylose 8%	OS382	-0.0203132	2.20539
3	4	47	Xylose 8%	OS382	-0.11164	2.12944
3	5	44	Xylose 8%	OS382	0.177199	1.98927
3	5	46	Xylose 8%	OS382	0.0190939	1.89645
3	6	44	Xylose 8%	OS382	0.170851	1.47961
3	6	45	Xylose 8%	OS382	0.20943	1.63767
3	6	46	Xylose 8%	OS382	0.17374	2.19375
3	6	47	Xylose 8%	OS382	0.088043	2.39278
3	7	44	Xylose 8%	OS382	0.16668	1.83093
3	7	46	Xylose 8%	OS382	0.0956074	2.4005
3	28	8	Xylose 8%	OS382	-0.144961	1.55324
3	28	9	Xylose 8%	OS382	-0.191978	1.53268
3	28	10	Xylose 8%	OS382	-0.204396	1.50056
3	28	11	Xylose 8%	OS382	-0.196151	1.4401
3	29	8	Xylose 8%	OS382	-0.29949	1.47232
3	29	10	Xylose 8%	OS382	-0.176057	1.75857
3	30	8	Xylose 8%	OS382	-0.23226	1.94097
3	30	9	Xylose 8%	OS382	-0.397169	1.48911
3	30	10	Xylose 8%	OS382	-0.317465	1.27028
3	30	11	Xylose 8%	OS382	-0.415085	1.12311
3	31	8	Xylose 8%	OS382	-0.230771	1.90431
3	31	10	Xylose 8%	OS382	-0.223863	1.45641
0	0	32	Glycerol 0.5%	OS382	0.268509	-0.273025
0	0	33	Glycerol 0.5%	OS382	0.625654	-0.322954
0	0	34	Glycerol 0.5%	OS382	0.685537	-0.282949
0	0	35	Glycerol 0.5%	OS382	0.577371	-0.466208
0	1	32	Glycerol 0.5%	OS382	0.219482	-0.615116
0	1	34	Glycerol 0.5%	OS382	0.668529	-0.483665
0	2	32	Glycerol 0.5%	OS382	0.495493	-0.728799
0	2	33	Glycerol 0.5%	OS382	0.48963	-0.609371
0	2	34	Glycerol 0.5%	OS382	0.594984	-0.651359
0	2	35	Glycerol 0.5%	OS382	0.411012	-0.806315
0	3	32	Glycerol 0.5%	OS382	0.446329	-0.731001
0	3	34	Glycerol 0.5%	OS382	0.564721	-0.726361
0	4	44	Glycerol 0.5%	OS382	0.442527	-0.715059
0	4	45	Glycerol 0.5%	OS382	0.36087	-0.770042
0	4	46	Glycerol 0.5%	OS382	0.232105	-0.767475
0	4	47	Glycerol 0.5%	OS382	0.353229	-0.840671
0	5	44	Glycerol 0.5%	OS382	0.546531	-0.769423
0	5	46	Glycerol 0.5%	OS382	0.551019	-0.774541
0	6	44	Glycerol 0.5%	OS382	0.560199	-0.77517
0	6	45	Glycerol 0.5%	OS382	0.590557	-0.80321
0	6	46	Glycerol 0.5%	OS382	0.511549	-0.851837
0	6	47	Glycerol 0.5%	OS382	0.549331	-0.742947
0	7	44	Glycerol 0.5%	OS382	0.609008	-0.811362
0	7	46	Glycerol 0.5%	OS382	0.689103	-0.816591
0	28	8	Glycerol 0.5%	OS382	0.352484	-0.852719
0	28	9	Glycerol 0.5%	OS382	0.444865	-0.599613
0	28	10	Glycerol 0.5%	OS382	0.275554	-0.660221
0	28	11	Glycerol 0.5%	OS382	0.0981516	-0.715865
0	29	8	Glycerol 0.5%	OS382	0.34918	-0.744896
0	29	10	Glycerol 0.5%	OS382	0.179844	-0.765638
0	30	8	Glycerol 0.5%	OS382	0.292256	-0.644255
0	30	9	Glycerol 0.5%	OS382	0.352653	-0.837811
0	30	10	Glycerol 0.5%	OS382	0.419558	-0.931334
0	30	11	Glycerol 0.5%	OS382	0.190839	-0.793925
0	31	8	Glycerol 0.5%	OS382	0.437783	-0.48373
0	31	10	Glycerol 0.5%	OS382	0.405464	-0.87365
1	0	32	Glycerol 2%	OS382	0.371944	-0.352545
1	0	33	Glycerol 2%	OS382	0.51614	-0.428779
1	0	34	Glycerol 2%	OS382	0.56724	-0.470553
1	0	35	Glycerol 2%	OS382	0.318268	-0.508553
1	1	32	Glycerol 2%	OS382	0.556371	-0.613468
1	1	34	Glycerol 2%	OS382	0.52614	-0.727761
1	2	32	Glycerol 2%	OS382	0.439811	-0.671573
1	2	33	Glycerol 2%	OS382	0.40453	-0.715661
1	2	34	Glycerol 2%	OS382	0.383386	-0.820302
1	2	35	Glycerol 2%	OS382	0.517141	-0.760816
1	3	32	Glycerol 2%	OS382	0.317488	-0.743816
1	3	34	Glycerol 2%	OS382	0.553489	-0.749108
1	4	44	Glycerol 2%	OS382	0.303847	-0.826805
1	4	45	Glycerol 2%	OS382	0.252811	-0.833747
1	4	46	Glycerol 2%	OS382	0.1562	-0.706716
1	4	47	Glycerol 2%	OS382	0.44233	-0.467359
1	5	44	Glycerol 2%	OS382	0.438223	-0.975469
1	5	46	Glycerol 2%	OS382	0.414209	-0.791698
1	6	44	Glycerol 2%	OS382	0.385422	-0.893278
1	6	45	Glycerol 2%	OS382	0.677408	-1.18392
1	6	46	Glycerol 2%	OS382	0.50786	-0.783613
1	6	47	Glycerol 2%	OS382	0.439409	-0.597008
1	7	44	Glycerol 2%	OS382	0.551272	-0.886576
1	7	46	Glycerol 2%	OS382	0.58102	-0.843861
1	28	8	Glycerol 2%	OS382	0.529116	-0.579986
1	28	9	Glycerol 2%	OS382	0.7547	-0.500932
1	28	10	Glycerol 2%	OS382	0.714993	-0.575218
1	28	11	Glycerol 2%	OS382	0.495984	-0.486792
1	29	8	Glycerol 2%	OS382	0.505916	-0.428057
1	29	10	Glycerol 2%	OS382	0.544296	-0.427571
1	30	8	Glycerol 2%	OS382	0.508497	-0.447052
1	30	9	Glycerol 2%	OS382	0.515639	-0.41237
1	30	10	Glycerol 2%	OS382	0.530751	-0.430818
1	30	11	Glycerol 2%	OS382	0.533927	-0.392338
1	31	8	Glycerol 2%	OS382	0.4674	-0.119817
1	31	10	Glycerol 2%	OS382	0.502728	-0.260381
2	0	32	Sucrose 2%	OS382	-0.0348476	0.382072
2	0	33	Sucrose 2%	OS382	-0.112052	0.820595
2	0	34	Sucrose 2%	OS382	0.0143063	0.812952
2	0	35	Sucrose 2%	OS382	0.33407	0.186846
2	1	32	Sucrose 2%	OS382	-0.145405	0.208557
2	1	34	Sucrose 2%	OS382	-0.117557	0.434424
2	2	32	Sucrose 2%	OS382	-0.0820617	0.00225819
2	2	33	Sucrose 2%	OS382	-0.165304	0.170145
2	2	34	Sucrose 2%	OS382	-0.134655	0.0334914
2	2	35	Sucrose 2%	OS382	0.0131342	-0.0831959
2	3	32	Sucrose 2%	OS382	-0.104922	0.040073
2	3	34	Sucrose 2%	OS382	-0.0600363	0.122785
2	4	44	Sucrose 2%	OS382	-0.162325	0.0879345
2	4	45	Sucrose 2%	OS382	-0.282159	-0.195016
2	4	46	Sucrose 2%	OS382	-0.18672	-0.62941
2	4	47	Sucrose 2%	OS382	-0.116985	0.514094
2	5	44	Sucrose 2%	OS382	-0.153595	-0.0289952
2	5	46	Sucrose 2%	OS382	-0.20266	-0.229974
2	6	44	Sucrose 2%	OS382	-0.239182	0.13653
2	6	45	Sucrose 2%	OS382	-0.133999	0.148717
2	6	46	Sucrose 2%	OS382	-0.147273	-0.385781
2	6	47	Sucrose 2%	OS382	-0.0313547	-0.0113897
2	7	44	Sucrose 2%	OS382	-0.16023	-0.190682
2	7	46	Sucrose 2%	OS382	-0.0939103	-0.623222
2	28	8	Sucrose 2%	OS382	0.0802402	0.196303
2	28	9	Sucrose 2%	OS382	-0.0291981	0.220496
2	28	10	Sucrose 2%	OS382	0.505555	0.313194
2	28	11	Sucrose 2%	OS382	0.0398038	0.297885
2	29	8	Sucrose 2%	OS382	-0.112266	0.142231
2	29	10	Sucrose 2%	OS382	-0.0558425	0.0377779
2	30	8	Sucrose 2%	OS382	-0.285914	-0.0782412
2	30	9	Sucrose 2%	OS382	-0.268021	-0.00180732
2	30	10	Sucrose 2%	OS382	-0.404388	0.0610679
2	30	11	Sucrose 2%	OS382	-0.489569	0.00223975
2	31	8	Sucrose 2%	OS382	-0.129349	0.215245
2	31	10	Sucrose 2%	OS382	-0.154815	0.128069
3	0	32	Mannitol 2%	OS382	0.12648	0.757299
3	0	33	Mannitol 2%	OS382	-0.133826	0.725294
3	0	34	Mannitol 2%	OS382	0.0146953	0.711393
3	0	35	Mannitol 2%	OS382	-0.325775	0.768476
3	1	32	Mannitol 2%	OS382	0.170665	-0.109421
3	1	34	Mannitol 2%	OS382	0.189055	-0.0264505
3	2	32	Mannitol 2%	OS382	0.144725	-0.0547591
3	2	33	Mannitol 2%	OS382	0.343251	-0.460882
3	2	34	Mannitol 2%	OS382	0.589459	-0.336713
3	2	35	Mannitol 2%	OS382	0.206164	0.113129
3	3	32	Mannitol 2%	OS382	0.824113	-0.335006
3	3	34	Mannitol 2%	OS382	0.459574	-0.34923
3	4	44	Mannitol 2%	OS382	0.434873	0.160697
3	4	45	Mannitol 2%	OS382	0.321029	0.0437567
3	4	46	Mannitol 2%	OS382	0.231742	0.43198
3	4	47	Mannitol 2%	OS382	0.152335	1.34954
3	5	44	Mannitol 2%	OS382	0.500754	0.203567
3	5	46	Mannitol 2%	OS382	0.276575	0.576091
3	6	44	Mannitol 2%	OS382	0.370927	0.0981777
3	6	45	Mannitol 2%	OS382	0.366897	0.0930468
3	6	46	Mannitol 2%	OS382	0.133871	0.582584
3	6	47	Mannitol 2%	OS382	0.0555773	1.51747
3	7	44	Mannitol 2%	OS382	0.469434	0.216634
3	7	46	Mannitol 2%	OS382	0.226404	0.870734
3	28	8	Mannitol 2%	OS382	0.50681	0.107129
3	28	9	Mannitol 2%	OS382	0.636883	0.325558
3	28	10	Mannitol 2%	OS382	0.581682	0.460825
3	28	11	Mannitol 2%	OS382	0.353072	0.224074
3	29	8	Mannitol 2%	OS382	0.429737	0.212049
3	29	10	Mannitol 2%	OS382	0.36526	0.509045
3	30	8	Mannitol 2%	OS382	0.21252	0.237714
3	30	9	Mannitol 2%	OS382	-0.0202373	0.0274229
3	30	10	Mannitol 2%	OS382	0.00744714	0.083986
3	30	11	Mannitol 2%	OS382	0.124223	0.120023
3	31	8	Mannitol 2%	OS382	0.172545	0.463842
3	31	10	Mannitol 2%	OS382	0.307483	0.553393
0	0	32	Glucose 2%	OS382	0.0676543	0.761427
0	0	33	Glucose 2%	OS382	0.0478637	0.709678
0	0	34	Glucose 2%	OS382	0.116804	0.733166
0	0	35	Glucose 2%	OS382	0.118654	0.697354
0	1	32	Glucose 2%	OS382	0.0575857	0.282761
0	1	34	Glucose 2%	OS382	0.0960905	0.283367
0	2	32	Glucose 2%	OS382	0.0482179	0.288443
0	2	33	Glucose 2%	OS382	0.0214481	0.257937
0	2	34	Glucose 2%	OS382	0.0895578	0.209382
0	2	35	Glucose 2%	OS382	0.15807	0.237668
0	3	32	Glucose 2%	OS382	0.0678192	0.199435
0	3	34	Glucose 2%	OS382	0.173176	0.312369
0	4	44	Glucose 2%	OS382	0.0540147	0.357959
0	4	45	Glucose 2%	OS382	0.0175024	0.247723
0	4	46	Glucose 2%	OS382	0.0664589	0.103156
0	4	47	Glucose 2%	OS382	0.10472	0.232423
0	5	44	Glucose 2%	OS382	-0.0169873	0.335658
0	5	46	Glucose 2%	OS382	0.0770868	0.223978
0	6	44	Glucose 2%	OS382	0.0674092	0.311689
0	6	45	Glucose 2%	OS382	0.0307232	0.225023
0	6	46	Glucose 2%	OS382	0.0172566	0.160323
0	6	47	Glucose 2%	OS382	0.0463673	0.32613
0	7	44	Glucose 2%	OS382	0.115756	0.272892
0	7	46	Glucose 2%	OS382	0.0467465	0.237185
0	28	8	Glucose 2%	OS382	0.0905507	0.145488
0	28	9	Glucose 2%	OS382	0.0170926	0.141708
0	28	10	Glucose 2%	OS382	0.0838316	0.0601295
0	28	11	Glucose 2%	OS382	0.0959882	0.113214
0	29	8	Glucose 2%	OS382	0.148581	0.0384774
0	29	10	Glucose 2%	OS382	0.0466701	-0.0208351
0	30	8	Glucose 2%	OS382	0.009509	0.170671
0	30	9	Glucose 2%	OS382	0.112148	0.115068
0	30	10	Glucose 2%	OS382	0.163199	0.163402
0	30	11	Glucose 2%	OS382	0.0467641	0.215198
0	31	8	Glucose 2%	OS382	0.149574	0.590637
0	31	10	Glucose 2%	OS382	0.144474	0.517958
0	0	36	Arabinose 0.5%	OS585	0.23745	0.219256
0	0	37	Arabinose 0.5%	OS585	0.192179	0.194414
0	0	38	Arabinose 0.5%	OS585	0.23883	0.402625
0	0	39	Arabinose 0.5%	OS585	0.111798	0.299985
0	1	36	Arabinose 0.5%	OS585	0.339523	-0.433672
0	1	38	Arabinose 0.5%	OS585	0.657331	-0.335926
0	2	36	Arabinose 0.5%	OS585	0.361342	-0.461253
0	2	37	Arabinose 0.5%	OS585	0.390388	-0.476694
0	2	38	Arabinose 0.5%	OS585	0.498423	-0.433476
0	2	39	Arabinose 0.5%	OS585	0.604665	-0.404517
0	3	36	Arabinose 0.5%	OS585	0.350059	-0.482804
0	3	38	Arabinose 0.5%	OS585	0.257429	-0.458865
0	12	0	Arabinose 0.5%	OS585	0.190507	0.416374
0	12	1	Arabinose 0.5%	OS585	-0.0408389	-0.20373
0	12	2	Arabinose 0.5%	OS585	-0.094928	-0.314683
0	12	3	Arabinose 0.5%	OS585	0.152821	-0.201159
0	13	0	Arabinose 0.5%	OS585	-0.104306	0.621372
0	13	2	Arabinose 0.5%	OS585	0.0518343	-0.220718
0	14	0	Arabinose 0.5%	OS585	0.476979	0.610482
0	14	1	Arabinose 0.5%	OS585	0.390351	-0.102737
0	14	2	Arabinose 0.5%	OS585	0.318455	-0.12377
0	14	3	Arabinose 0.5%	OS585	0.0305716	-0.287014
0	15	0	Arabinose 0.5%	OS585	0.494287	0.544145
0	15	2	Arabinose 0.5%	OS585	0.169662	-0.298608
0	16	20	Arabinose 0.5%	OS585	NA	NA
0	16	21	Arabinose 0.5%	OS585	NA	NA
0	16	22	Arabinose 0.5%	OS585	NA	NA
0	16	23	Arabinose 0.5%	OS585	NA	NA
0	17	20	Arabinose 0.5%	OS585	NA	NA
0	17	22	Arabinose 0.5%	OS585	NA	NA
0	18	20	Arabinose 0.5%	OS585	NA	NA
0	18	21	Arabinose 0.5%	OS585	NA	NA
0	18	22	Arabinose 0.5%	OS585	NA	NA
0	18	23	Arabinose 0.5%	OS585	NA	NA
0	19	20	Arabinose 0.5%	OS585	NA	NA
0	19	22	Arabinose 0.5%	OS585	NA	NA
1	0	36	Xylose 0.5%	OS585	0.405437	0.29629
1	0	37	Xylose 0.5%	OS585	0.0674261	0.145787
1	0	38	Xylose 0.5%	OS585	0.0152647	0.311991
1	0	39	Xylose 0.5%	OS585	0.161914	0.271203
1	1	36	Xylose 0.5%	OS585	0.173155	-0.531687
1	1	38	Xylose 0.5%	OS585	0.435034	-0.510544
1	2	36	Xylose 0.5%	OS585	0.381394	-0.638759
1	2	37	Xylose 0.5%	OS585	0.140453	-0.6428
1	2	38	Xylose 0.5%	OS585	0.334831	-0.610511
1	2	39	Xylose 0.5%	OS585	0.57973	-0.573344
1	3	36	Xylose 0.5%	OS585	0.34948	-0.645891
1	3	38	Xylose 0.5%	OS585	0.592762	-0.624812
1	12	0	Xylose 0.5%	OS585	-0.09958	0.812107
1	12	1	Xylose 0.5%	OS585	0.00168797	0.185708
1	12	2	Xylose 0.5%	OS585	0.220173	-0.150089
1	12	3	Xylose 0.5%	OS585	0.159398	-0.265311
1	13	0	Xylose 0.5%	OS585	-0.0958029	1.14614
1	13	2	Xylose 0.5%	OS585	0.0681141	-0.0434429
1	14	0	Xylose 0.5%	OS585	-0.178591	1.09896
1	14	1	Xylose 0.5%	OS585	-0.0989203	0.294099
1	14	2	Xylose 0.5%	OS585	0.0738557	-0.0318999
1	14	3	Xylose 0.5%	OS585	0.0819706	-0.153661
1	15	0	Xylose 0.5%	OS585	-0.138536	1.16882
1	15	2	Xylose 0.5%	OS585	0.141442	0.0348714
1	16	20	Xylose 0.5%	OS585	NA	NA
1	16	21	Xylose 0.5%	OS585	NA	NA
1	16	22	Xylose 0.5%	OS585	NA	NA
1	16	23	Xylose 0.5%	OS585	NA	NA
1	17	20	Xylose 0.5%	OS585	NA	NA
1	17	22	Xylose 0.5%	OS585	NA	NA
1	18	20	Xylose 0.5%	OS585	NA	NA
1	18	21	Xylose 0.5%	OS585	NA	NA
1	18	22	Xylose 0.5%	OS585	NA	NA
1	18	23	Xylose 0.5%	OS585	NA	NA
1	19	20	Xylose 0.5%	OS585	NA	NA
1	19	22	Xylose 0.5%	OS585	NA	NA
2	0	36	Raffinose 2%	OS585	0.0109816	0.629904
2	0	37	Raffinose 2%	OS585	-0.333738	0.744608
2	0	38	Raffinose 2%	OS585	-0.130115	0.762643
2	0	39	Raffinose 2%	OS585	-0.342712	0.672292
2	1	36	Raffinose 2%	OS585	-0.200994	0.361266
2	1	38	Raffinose 2%	OS585	-0.35672	0.277007
2	2	36	Raffinose 2%	OS585	-0.303448	0.234316
2	2	37	Raffinose 2%	OS585	-0.141839	0.0478637
2	2	38	Raffinose 2%	OS585	-0.00347911	0.0872244
2	2	39	Raffinose 2%	OS585	-0.116797	0.0772878
2	3	36	Raffinose 2%	OS585	-0.0722666	0.0853581
2	3	38	Raffinose 2%	OS585	-0.0990472	-0.0175246
2	12	0	Raffinose 2%	OS585	-0.192422	0.735174
2	12	1	Raffinose 2%	OS585	-0.0653751	0.155586
2	12	2	Raffinose 2%	OS585	-0.0959673	0.145053
2	12	3	Raffinose 2%	OS585	-0.118192	0.182553
2	13	0	Raffinose 2%	OS585	0.0392522	0.664458
2	13	2	Raffinose 2%	OS585	-0.0433409	0.168015
2	14	0	Raffinose 2%	OS585	0.00287209	0.81541
2	14	1	Raffinose 2%	OS585	-0.120382	0.182881
2	14	2	Raffinose 2%	OS585	-0.116973	0.190875
2	14	3	Raffinose 2%	OS585	-0.0498289	0.156337
2	15	0	Raffinose 2%	OS585	-0.179787	0.844154
2	15	2	Raffinose 2%	OS585	-0.330982	0.150126
2	16	20	Raffinose 2%	OS585	-0.235983	0.319604
2	16	21	Raffinose 2%	OS585	-0.214712	0.270696
2	16	22	Raffinose 2%	OS585	-0.22794	0.301693
2	16	23	Raffinose 2%	OS585	-0.161498	0.432762
2	17	20	Raffinose 2%	OS585	-0.193769	0.324798
2	17	22	Raffinose 2%	OS585	-0.194884	0.349786
2	18	20	Raffinose 2%	OS585	-0.130358	0.289668
2	18	21	Raffinose 2%	OS585	-0.251722	0.242648
2	18	22	Raffinose 2%	OS585	-0.108257	0.299053
2	18	23	Raffinose 2%	OS585	-0.277906	0.301488
2	19	20	Raffinose 2%	OS585	-0.219064	0.187232
2	19	22	Raffinose 2%	OS585	-0.230847	0.177923
3	0	36	Fructose 0.5%	OS585	-0.277499	0.160999
3	0	37	Fructose 0.5%	OS585	-0.305341	0.0138546
3	0	38	Fructose 0.5%	OS585	-0.336828	0.0263992
3	0	39	Fructose 0.5%	OS585	-0.262281	0.0724127
3	1	36	Fructose 0.5%	OS585	-0.349179	-0.344466
3	1	38	Fructose 0.5%	OS585	-0.323567	-0.439908
3	2	36	Fructose 0.5%	OS585	0.118314	-0.249987
3	2	37	Fructose 0.5%	OS585	0.0369883	-0.3762
3	2	38	Fructose 0.5%	OS585	0.170689	-0.394823
3	2	39	Fructose 0.5%	OS585	0.0146193	-0.400758
3	3	36	Fructose 0.5%	OS585	-0.03599	-0.177665
3	3	38	Fructose 0.5%	OS585	-0.000123955	-0.313324
3	12	0	Fructose 0.5%	OS585	0.255487	0.286878
3	12	1	Fructose 0.5%	OS585	0.195883	-0.278054
3	12	2	Fructose 0.5%	OS585	-0.0931754	-0.337201
3	12	3	Fructose 0.5%	OS585	-0.220516	-0.255574
3	13	0	Fructose 0.5%	OS585	0.101772	0.442921
3	13	2	Fructose 0.5%	OS585	0.0743956	-0.281859
3	14	0	Fructose 0.5%	OS585	-0.143652	0.521438
3	14	1	Fructose 0.5%	OS585	-0.14156	-0.161425
3	14	2	Fructose 0.5%	OS585	-0.168303	-0.246826
3	14	3	Fructose 0.5%	OS585	0.0785261	-0.250259
3	15	0	Fructose 0.5%	OS585	-0.142936	0.47585
3	15	2	Fructose 0.5%	OS585	-0.134994	-0.26955
3	16	20	Fructose 0.5%	OS585	0.234038	-0.0318603
3	16	21	Fructose 0.5%	OS585	0.14458	-0.150581
3	16	22	Fructose 0.5%	OS585	0.177583	-0.15598
3	16	23	Fructose 0.5%	OS585	-0.0217138	-0.156302
3	17	20	Fructose 0.5%	OS585	0.221878	-0.125246
3	17	22	Fructose 0.5%	OS585	-0.0283819	-0.0818406
3	18	20	Fructose 0.5%	OS585	0.108293	-0.0910689
3	18	21	Fructose 0.5%	OS585	0.110028	-0.178133
3	18	22	Fructose 0.5%	OS585	-0.0800514	-0.0974527
3	18	23	Fructose 0.5%	OS585	-0.296713	-0.187379
3	19	20	Fructose 0.5%	OS585	-0.119732	-0.144843
3	19	22	Fructose 0.5%	OS585	-0.115181	0.0230865
0	0	36	Raffinose 8%	OS585	NA	NA
0	0	37	Raffinose 8%	OS585	NA	NA
0	0	38	Raffinose 8%	OS585	NA	NA
0	0	39	Raffinose 8%	OS585	NA	NA
0	1	36	Raffinose 8%	OS585	-0.44952	0.704354
0	1	38	Raffinose 8%	OS585	-0.521624	0.572443
0	2	36	Raffinose 8%	OS585	-0.39641	0.517675
0	2	37	Raffinose 8%	OS585	-0.385157	0.444903
0	2	38	Raffinose 8%	OS585	-0.462389	0.483381
0	2	39	Raffinose 8%	OS585	-0.428251	0.488602
0	3	36	Raffinose 8%	OS585	-0.357905	0.492782
0	3	38	Raffinose 8%	OS585	-0.361431	0.459435
0	12	0	Raffinose 8%	OS585	0.0131108	1.13148
0	12	1	Raffinose 8%	OS585	-0.318822	0.571118
0	12	2	Raffinose 8%	OS585	-0.373615	0.516557
0	12	3	Raffinose 8%	OS585	-0.427096	0.449182
0	13	0	Raffinose 8%	OS585	0.0389402	1.14205
0	13	2	Raffinose 8%	OS585	-0.252594	0.567234
0	14	0	Raffinose 8%	OS585	0.0920616	1.04798
0	14	1	Raffinose 8%	OS585	-0.166432	0.620924
0	14	2	Raffinose 8%	OS585	-0.10693	0.624986
0	14	3	Raffinose 8%	OS585	-0.132242	0.611321
0	15	0	Raffinose 8%	OS585	0.0675625	1.13629
0	15	2	Raffinose 8%	OS585	-0.15013	0.633133
0	16	20	Raffinose 8%	OS585	-0.359189	0.612501
0	16	21	Raffinose 8%	OS585	-0.612854	0.672927
0	16	22	Raffinose 8%	OS585	-0.62159	0.638917
0	16	23	Raffinose 8%	OS585	-0.591888	0.709408
0	17	20	Raffinose 8%	OS585	-0.411906	0.685611
0	17	22	Raffinose 8%	OS585	-0.598202	0.771442
0	18	20	Raffinose 8%	OS585	-0.377658	0.67678
0	18	21	Raffinose 8%	OS585	-0.452714	0.654238
0	18	22	Raffinose 8%	OS585	-0.380485	0.855685
0	18	23	Raffinose 8%	OS585	-0.642412	0.841403
0	19	20	Raffinose 8%	OS585	-0.406091	0.758892
0	19	22	Raffinose 8%	OS585	-0.469719	0.913097
1	0	36	Arabinose 2%	OS585	0.393451	1.2191
1	0	37	Arabinose 2%	OS585	0.3561	1.11617
1	0	38	Arabinose 2%	OS585	0.297458	1.1393
1	0	39	Arabinose 2%	OS585	0.444067	1.05808
1	1	36	Arabinose 2%	OS585	0.355357	0.372359
1	1	38	Arabinose 2%	OS585	0.427022	0.263746
1	2	36	Arabinose 2%	OS585	-0.211819	0.217875
1	2	37	Arabinose 2%	OS585	-0.289372	0.224557
1	2	38	Arabinose 2%	OS585	-0.211708	0.245678
1	2	39	Arabinose 2%	OS585	-0.00829802	0.251264
1	3	36	Arabinose 2%	OS585	-0.317957	0.259847
1	3	38	Arabinose 2%	OS585	-0.278035	0.329841
1	12	0	Arabinose 2%	OS585	0.365661	2.00908
1	12	1	Arabinose 2%	OS585	0.322082	0.899108
1	12	2	Arabinose 2%	OS585	0.29808	0.629798
1	12	3	Arabinose 2%	OS585	0.0661637	0.619345
1	13	0	Arabinose 2%	OS585	0.196135	1.80717
1	13	2	Arabinose 2%	OS585	-0.0352817	0.755309
1	14	0	Arabinose 2%	OS585	0.25029	1.67565
1	14	1	Arabinose 2%	OS585	0.0718768	0.982094
1	14	2	Arabinose 2%	OS585	-0.217824	0.694503
1	14	3	Arabinose 2%	OS585	-0.442584	0.611785
1	15	0	Arabinose 2%	OS585	0.0482052	1.69764
1	15	2	Arabinose 2%	OS585	-0.322661	0.703896
1	16	20	Arabinose 2%	OS585	-0.660702	1.37682
1	16	21	Arabinose 2%	OS585	-0.212906	1.29592
1	16	22	Arabinose 2%	OS585	-0.627316	1.16169
1	16	23	Arabinose 2%	OS585	-0.588904	0.908752
1	17	20	Arabinose 2%	OS585	-0.613432	0.894612
1	17	22	Arabinose 2%	OS585	-0.624961	0.771019
1	18	20	Arabinose 2%	OS585	-0.657734	0.928066
1	18	21	Arabinose 2%	OS585	-0.770787	0.70467
1	18	22	Arabinose 2%	OS585	-0.437104	0.939623
1	18	23	Arabinose 2%	OS585	-0.71446	0.794901
1	19	20	Arabinose 2%	OS585	-0.521651	0.792666
1	19	22	Arabinose 2%	OS585	-0.376152	0.894674
2	0	36	Glucose 8%	OS585	-0.319386	0.877656
2	0	37	Glucose 8%	OS585	-0.353384	0.883447
2	0	38	Glucose 8%	OS585	-0.33136	0.935202
2	0	39	Glucose 8%	OS585	-0.36221	0.861913
2	1	36	Glucose 8%	OS585	-0.302616	0.569819
2	1	38	Glucose 8%	OS585	-0.330903	0.557559
2	2	36	Glucose 8%	OS585	-0.265897	0.485853
2	2	37	Glucose 8%	OS585	-0.317225	0.542553
2	2	38	Glucose 8%	OS585	-0.297923	0.543418
2	2	39	Glucose 8%	OS585	-0.241547	0.544689
2	3	36	Glucose 8%	OS585	-0.243186	0.473287
2	3	38	Glucose 8%	OS585	-0.189869	0.677652
2	12	0	Glucose 8%	OS585	-0.199359	0.584753
2	12	1	Glucose 8%	OS585	-0.374958	0.187715
2	12	2	Glucose 8%	OS585	-0.295372	0.266606
2	12	3	Glucose 8%	OS585	-0.358939	0.293138
2	13	0	Glucose 8%	OS585	-0.11604	0.710022
2	13	2	Glucose 8%	OS585	-0.251911	0.312038
2	14	0	Glucose 8%	OS585	-0.0298499	0.802578
2	14	1	Glucose 8%	OS585	-0.242735	0.290181
2	14	2	Glucose 8%	OS585	-0.150834	0.338109
2	14	3	Glucose 8%	OS585	-0.174696	0.350108
2	15	0	Glucose 8%	OS585	-0.117236	0.776801
2	15	2	Glucose 8%	OS585	-0.325932	0.333934
2	16	20	Glucose 8%	OS585	-0.263556	0.722652
2	16	21	Glucose 8%	OS585	-0.273913	0.927745
2	16	22	Glucose 8%	OS585	-0.230237	0.772778
2	16	23	Glucose 8%	OS585	-0.277706	0.867798
2	17	20	Glucose 8%	OS585	-0.228385	0.744366
2	17	22	Glucose 8%	OS585	-0.224697	0.749202
2	18	20	Glucose 8%	OS585	-0.134798	0.716535
2	18	21	Glucose 8%	OS585	-0.239167	0.600397
2	18	22	Glucose 8%	OS585	-0.200673	0.821428
2	18	23	Glucose 8%	OS585	-0.31676	0.663455
2	19	20	Glucose 8%	OS585	-0.219147	0.639173
2	19	22	Glucose 8%	OS585	-0.255981	0.676824
3	0	36	Xylose 8%	OS585	-0.160765	3.96036
3	0	37	Xylose 8%	OS585	-0.124331	3.94369
3	0	38	Xylose 8%	OS585	-0.10487	3.85498
3	0	39	Xylose 8%	OS585	-0.180305	4.14947
3	1	36	Xylose 8%	OS585	-0.205256	4.02967
3	1	38	Xylose 8%	OS585	-0.330749	4.00594
3	2	36	Xylose 8%	OS585	-0.237541	4.13247
3	2	37	Xylose 8%	OS585	-0.288699	3.75809
3	2	38	Xylose 8%	OS585	-0.208851	3.97355
3	2	39	Xylose 8%	OS585	-0.0687161	4.12909
3	3	36	Xylose 8%	OS585	-0.26713	3.91318
3	3	38	Xylose 8%	OS585	-0.392813	3.59218
3	12	0	Xylose 8%	OS585	-0.437025	4.39109
3	12	1	Xylose 8%	OS585	-0.426402	4.16271
3	12	2	Xylose 8%	OS585	-0.44847	4.2366
3	12	3	Xylose 8%	OS585	-0.339975	4.17951
3	13	0	Xylose 8%	OS585	-0.449306	4.39078
3	13	2	Xylose 8%	OS585	-0.362785	4.316
3	14	0	Xylose 8%	OS585	-0.422554	4.40639
3	14	1	Xylose 8%	OS585	-0.315425	4.49744
3	14	2	Xylose 8%	OS585	-0.30449	4.26889
3	14	3	Xylose 8%	OS585	-0.209281	4.33537
3	15	0	Xylose 8%	OS585	-0.296938	4.29849
3	15	2	Xylose 8%	OS585	-0.266776	4.29487
3	16	20	Xylose 8%	OS585	-0.265116	2.99016
3	16	21	Xylose 8%	OS585	-0.299346	3.26889
3	16	22	Xylose 8%	OS585	-0.309022	3.41392
3	16	23	Xylose 8%	OS585	-0.334264	3.41812
3	17	20	Xylose 8%	OS585	-0.105143	2.84994
3	17	22	Xylose 8%	OS585	-0.274509	3.05489
3	18	20	Xylose 8%	OS585	-0.22377	2.80364
3	18	21	Xylose 8%	OS585	-0.344401	2.71036
3	18	22	Xylose 8%	OS585	-0.261982	2.92835
3	18	23	Xylose 8%	OS585	-0.419024	2.83118
3	19	20	Xylose 8%	OS585	-0.320092	2.92859
3	19	22	Xylose 8%	OS585	-0.258397	2.96745
0	0	36	Glycerol 0.5%	OS585	0.413717	0.700898
0	0	37	Glycerol 0.5%	OS585	0.160492	0.392219
0	0	38	Glycerol 0.5%	OS585	0.307517	0.298548
0	0	39	Glycerol 0.5%	OS585	0.312806	0.911741
0	1	36	Glycerol 0.5%	OS585	0.232902	0.197146
0	1	38	Glycerol 0.5%	OS585	0.299742	0.26923
0	2	36	Glycerol 0.5%	OS585	0.346316	0.307493
0	2	37	Glycerol 0.5%	OS585	0.392841	0.185755
0	2	38	Glycerol 0.5%	OS585	0.405437	0.286685
0	2	39	Glycerol 0.5%	OS585	0.375564	0.40096
0	3	36	Glycerol 0.5%	OS585	0.366623	0.333381
0	3	38	Glycerol 0.5%	OS585	0.347594	0.352476
0	12	0	Glycerol 0.5%	OS585	0.0725033	0.684883
0	12	1	Glycerol 0.5%	OS585	0.112162	1.20828
0	12	2	Glycerol 0.5%	OS585	0.240516	1.23575
0	12	3	Glycerol 0.5%	OS585	0.15492	1.01751
0	13	0	Glycerol 0.5%	OS585	0.224555	2.11878
0	13	2	Glycerol 0.5%	OS585	0.244779	1.15383
0	14	0	Glycerol 0.5%	OS585	0.231334	1.70477
0	14	1	Glycerol 0.5%	OS585	0.214206	1.85159
0	14	2	Glycerol 0.5%	OS585	0.3275	1.01988
0	14	3	Glycerol 0.5%	OS585	0.125171	1.52764
0	15	0	Glycerol 0.5%	OS585	0.208982	1.67647
0	15	2	Glycerol 0.5%	OS585	0.132348	0.701397
0	16	20	Glycerol 0.5%	OS585	0.162097	0.890022
0	16	21	Glycerol 0.5%	OS585	0.204459	0.996471
0	16	22	Glycerol 0.5%	OS585	0.262419	0.916354
0	16	23	Glycerol 0.5%	OS585	0.235006	0.751973
0	17	20	Glycerol 0.5%	OS585	0.380865	0.864227
0	17	22	Glycerol 0.5%	OS585	0.204935	0.868778
0	18	20	Glycerol 0.5%	OS585	0.304842	0.777521
0	18	21	Glycerol 0.5%	OS585	0.26176	0.794618
0	18	22	Glycerol 0.5%	OS585	0.130607	0.828398
0	18	23	Glycerol 0.5%	OS585	0.114721	0.831477
0	19	20	Glycerol 0.5%	OS585	0.271916	0.731849
0	19	22	Glycerol 0.5%	OS585	0.186477	0.871497
1	0	36	Glycerol 2%	OS585	0.136269	0.436333
1	0	37	Glycerol 2%	OS585	0.130484	0.421855
1	0	38	Glycerol 2%	OS585	0.105568	0.40389
1	0	39	Glycerol 2%	OS585	0.151689	0.490229
1	1	36	Glycerol 2%	OS585	0.267795	0.0376218
1	1	38	Glycerol 2%	OS585	0.158925	0.127876
1	2	36	Glycerol 2%	OS585	0.170671	0.0334245
1	2	37	Glycerol 2%	OS585	0.248638	0.0424575
1	2	38	Glycerol 2%	OS585	0.26976	0.0119566
1	2	39	Glycerol 2%	OS585	0.174808	0.0215337
1	3	36	Glycerol 2%	OS585	0.145123	0.100717
1	3	38	Glycerol 2%	OS585	0.160709	0.023723
1	12	0	Glycerol 2%	OS585	0.0281972	0.867785
1	12	1	Glycerol 2%	OS585	0.220141	0.425883
1	12	2	Glycerol 2%	OS585	0.0857828	0.368265
1	12	3	Glycerol 2%	OS585	0.0549453	0.559651
1	13	0	Glycerol 2%	OS585	0.242998	0.870032
1	13	2	Glycerol 2%	OS585	0.32419	0.407885
1	14	0	Glycerol 2%	OS585	0.187372	1.10124
1	14	1	Glycerol 2%	OS585	0.171749	0.437532
1	14	2	Glycerol 2%	OS585	0.278411	0.315194
1	14	3	Glycerol 2%	OS585	0.178818	0.442509
1	15	0	Glycerol 2%	OS585	0.155686	0.940814
1	15	2	Glycerol 2%	OS585	0.0992211	0.313443
1	16	20	Glycerol 2%	OS585	0.0815965	0.565621
1	16	21	Glycerol 2%	OS585	0.203099	0.5139
1	16	22	Glycerol 2%	OS585	0.233227	0.426419
1	16	23	Glycerol 2%	OS585	0.163764	0.361298
1	17	20	Glycerol 2%	OS585	-0.00656146	0.729558
1	17	22	Glycerol 2%	OS585	0.204939	0.551194
1	18	20	Glycerol 2%	OS585	0.120376	0.564512
1	18	21	Glycerol 2%	OS585	0.305505	0.591567
1	18	22	Glycerol 2%	OS585	0.260416	0.688352
1	18	23	Glycerol 2%	OS585	0.200396	0.636326
1	19	20	Glycerol 2%	OS585	0.159736	0.560249
1	19	22	Glycerol 2%	OS585	0.18429	0.736152
2	0	36	Sucrose 2%	OS585	NA	NA
2	0	37	Sucrose 2%	OS585	NA	NA
2	0	38	Sucrose 2%	OS585	NA	NA
2	0	39	Sucrose 2%	OS585	NA	NA
2	1	36	Sucrose 2%	OS585	-0.201205	0.395091
2	1	38	Sucrose 2%	OS585	-0.0816643	0.376264
2	2	36	Sucrose 2%	OS585	-0.172722	0.464404
2	2	37	Sucrose 2%	OS585	-0.341962	0.235245
2	2	38	Sucrose 2%	OS585	-0.373454	0.594064
2	2	39	Sucrose 2%	OS585	-0.338126	0.560767
2	3	36	Sucrose 2%	OS585	-0.30607	0.680945
2	3	38	Sucrose 2%	OS585	-0.389162	0.796752
2	12	0	Sucrose 2%	OS585	NA	NA
2	12	1	Sucrose 2%	OS585	-0.188122	0.959177
2	12	2	Sucrose 2%	OS585	-0.159238	0.881906
2	12	3	Sucrose 2%	OS585	-0.216775	0.954572
2	13	0	Sucrose 2%	OS585	NA	NA
2	13	2	Sucrose 2%	OS585	-0.202496	1.0565
2	14	0	Sucrose 2%	OS585	NA	NA
2	14	1	Sucrose 2%	OS585	-0.350107	1.09006
2	14	2	Sucrose 2%	OS585	-0.125272	0.959481
2	14	3	Sucrose 2%	OS585	0.0786454	0.959567
2	15	0	Sucrose 2%	OS585	NA	NA
2	15	2	Sucrose 2%	OS585	-0.240958	0.940832
2	16	20	Sucrose 2%	OS585	-0.276995	1.11287
2	16	21	Sucrose 2%	OS585	-0.276925	1.10492
2	16	22	Sucrose 2%	OS585	-0.23861	0.937181
2	16	23	Sucrose 2%	OS585	-0.121101	0.932919
2	17	20	Sucrose 2%	OS585	-0.227731	1.23626
2	17	22	Sucrose 2%	OS585	-0.164743	1.13561
2	18	20	Sucrose 2%	OS585	-0.42287	1.33327
2	18	21	Sucrose 2%	OS585	-0.265524	1.0994
2	18	22	Sucrose 2%	OS585	-0.360558	1.34024
2	18	23	Sucrose 2%	OS585	-0.354604	1.17686
2	19	20	Sucrose 2%	OS585	-0.45558	1.88953
2	19	22	Sucrose 2%	OS585	-0.291842	1.13261
3	0	36	Mannitol 2%	OS585	-0.0149663	0.942537
3	0	37	Mannitol 2%	OS585	-0.252463	0.969874
3	0	38	Mannitol 2%	OS585	-0.280598	1.01736
3	0	39	Mannitol 2%	OS585	-0.0933052	1.01369
3	1	36	Mannitol 2%	OS585	-0.0884034	0.17242
3	1	38	Mannitol 2%	OS585	-0.0753162	0.204576
3	2	36	Mannitol 2%	OS585	0.15249	0.0540271
3	2	37	Mannitol 2%	OS585	0.135986	0.0837196
3	2	38	Mannitol 2%	OS585	-0.00148752	0.0585652
3	2	39	Mannitol 2%	OS585	0.10299	0.199263
3	3	36	Mannitol 2%	OS585	0.427333	0.110099
3	3	38	Mannitol 2%	OS585	0.353468	0.170968
3	12	0	Mannitol 2%	OS585	-0.114571	0.808071
3	12	1	Mannitol 2%	OS585	-0.0877826	0.164823
3	12	2	Mannitol 2%	OS585	0.00448014	0.0337861
3	12	3	Mannitol 2%	OS585	0.347573	0.0426642
3	13	0	Mannitol 2%	OS585	-0.204316	0.930984
3	13	2	Mannitol 2%	OS585	0.382323	0.0688581
3	14	0	Mannitol 2%	OS585	-0.0971362	0.878946
3	14	1	Mannitol 2%	OS585	0.057134	0.289223
3	14	2	Mannitol 2%	OS585	0.420425	0.0980056
3	14	3	Mannitol 2%	OS585	0.545599	0.0718683
3	15	0	Mannitol 2%	OS585	0.174193	1.22673
3	15	2	Mannitol 2%	OS585	0.361285	0.211361
3	16	20	Mannitol 2%	OS585	NA	NA
3	16	21	Mannitol 2%	OS585	NA	NA
3	16	22	Mannitol 2%	OS585	NA	NA
3	16	23	Mannitol 2%	OS585	NA	NA
3	17	20	Mannitol 2%	OS585	NA	NA
3	17	22	Mannitol 2%	OS585	NA	NA
3	18	20	Mannitol 2%	OS585	NA	NA
3	18	21	Mannitol 2%	OS585	NA	NA
3	18	22	Mannitol 2%	OS585	NA	NA
3	18	23	Mannitol 2%	OS585	NA	NA
3	19	20	Mannitol 2%	OS585	NA	NA
3	19	22	Mannitol 2%	OS585	NA	NA
0	0	36	Glucose 2%	OS585	-0.395451	0.895675
0	0	37	Glucose 2%	OS585	-0.259454	0.949462
0	0	38	Glucose 2%	OS585	-0.248861	0.91421
0	0	39	Glucose 2%	OS585	-0.271052	0.824565
0	1	36	Glucose 2%	OS585	-0.263761	0.606542
0	1	38	Glucose 2%	OS585	-0.165495	0.516101
0	2	36	Glucose 2%	OS585	-0.25087	0.604447
0	2	37	Glucose 2%	OS585	-0.245196	0.507825
0	2	38	Glucose 2%	OS585	-0.289811	0.490929
0	2	39	Glucose 2%	OS585	-0.263138	0.450077
0	3	36	Glucose 2%	OS585	-0.216658	0.622263
0	3	38	Glucose 2%	OS585	-0.241723	0.553272
0	12	0	Glucose 2%	OS585	-0.379834	1.0823
0	12	1	Glucose 2%	OS585	-0.434329	0.666811
0	12	2	Glucose 2%	OS585	-0.405174	0.566333
0	12	3	Glucose 2%	OS585	-0.429024	0.67335
0	13	0	Glucose 2%	OS585	-0.28086	1.30987
0	13	2	Glucose 2%	OS585	-0.314366	0.653888
0	14	0	Glucose 2%	OS585	-0.249099	1.27456
0	14	1	Glucose 2%	OS585	-0.308841	0.794156
0	14	2	Glucose 2%	OS585	-0.229358	0.694276
0	14	3	Glucose 2%	OS585	-0.250981	0.665956
0	15	0	Glucose 2%	OS585	-0.14854	1.32309
0	15	2	Glucose 2%	OS585	-0.311243	0.72269
0	16	20	Glucose 2%	OS585	-0.247953	0.859403
0	16	21	Glucose 2%	OS585	-0.2798	0.813981
0	16	22	Glucose 2%	OS585	-0.410552	0.633633
0	16	23	Glucose 2%	OS585	-0.526718	0.712287
0	17	20	Glucose 2%	OS585	-0.368133	0.891003
0	17	22	Glucose 2%	OS585	-0.424316	0.628754
0	18	20	Glucose 2%	OS585	-0.375758	0.8377
0	18	21	Glucose 2%	OS585	-0.411354	0.755685
0	18	22	Glucose 2%	OS585	-0.345223	0.734929
0	18	23	Glucose 2%	OS585	-0.387133	0.642441
0	19	20	Glucose 2%	OS585	-0.327316	0.923106
0	19	22	Glucose 2%	OS585	-0.198867	0.764706
0	0	0	Arabinose 0.5%	OS984	1.12965	1.23665
0	0	1	Arabinose 0.5%	OS984	0.798349	0.915146
0	0	2	Arabinose 0.5%	OS984	0.86246	0.671547
0	0	3	Arabinose 0.5%	OS984	0.287229	0.876321
0	0	44	Arabinose 0.5%	OS984	0.561632	0.0167763
0	0	45	Arabinose 0.5%	OS984	0.466542	0.365932
0	0	46	Arabinose 0.5%	OS984	1.15009	0.616497
0	0	47	Arabinose 0.5%	OS984	0.198722	0.461616
0	1	0	Arabinose 0.5%	OS984	0.596994	0.900276
0	1	2	Arabinose 0.5%	OS984	1.47263	0.415688
0	1	44	Arabinose 0.5%	OS984	0.580936	-0.114333
0	1	46	Arabinose 0.5%	OS984	0.380452	-0.0737484
0	2	0	Arabinose 0.5%	OS984	0.891605	0.634043
0	2	1	Arabinose 0.5%	OS984	0.562694	0.380442
0	2	2	Arabinose 0.5%	OS984	0.416022	0.288675
0	2	3	Arabinose 0.5%	OS984	0.367796	0.320729
0	2	44	Arabinose 0.5%	OS984	0.864584	-0.0808199
0	2	45	Arabinose 0.5%	OS984	0.598567	-0.120132
0	2	46	Arabinose 0.5%	OS984	0.50587	-0.240531
0	2	47	Arabinose 0.5%	OS984	0.353962	-0.117824
0	3	0	Arabinose 0.5%	OS984	0.393911	0.841368
0	3	2	Arabinose 0.5%	OS984	0.636968	0.231334
0	3	44	Arabinose 0.5%	OS984	0.750548	-0.0839354
0	3	46	Arabinose 0.5%	OS984	0.536266	-0.20268
0	28	28	Arabinose 0.5%	OS984	0.373845	-0.26483
0	28	29	Arabinose 0.5%	OS984	0.671103	-0.178661
0	28	30	Arabinose 0.5%	OS984	0.642257	-0.167872
0	28	31	Arabinose 0.5%	OS984	0.513391	-0.165613
0	29	28	Arabinose 0.5%	OS984	0.546875	-0.181461
0	29	30	Arabinose 0.5%	OS984	0.485974	-0.267243
0	30	28	Arabinose 0.5%	OS984	0.424787	-0.298808
0	30	29	Arabinose 0.5%	OS984	0.608407	-0.216655
0	30	30	Arabinose 0.5%	OS984	0.60028	-0.25066
0	30	31	Arabinose 0.5%	OS984	0.37202	-0.239383
0	31	28	Arabinose 0.5%	OS984	0.317824	0.0147528
0	31	30	Arabinose 0.5%	OS984	0.53967	0.0345175
1	0	0	Xylose 0.5%	OS984	1.16049	1.44488
1	0	1	Xylose 0.5%	OS984	0.767775	0.445598
1	0	2	Xylose 0.5%	OS984	0.819762	0.232728
1	0	3	Xylose 0.5%	OS984	1.37482	0.0375272
1	0	44	Xylose 0.5%	OS984	0.581612	0.576341
1	0	45	Xylose 0.5%	OS984	0.620968	0.349407
1	0	46	Xylose 0.5%	OS984	0.448224	0.601899
1	0	47	Xylose 0.5%	OS984	0.882365	0.371769
1	1	0	Xylose 0.5%	OS984	0.667156	0.45157
1	1	2	Xylose 0.5%	OS984	0.683058	-0.149171
1	1	44	Xylose 0.5%	OS984	0.47073	-0.271902
1	1	46	Xylose 0.5%	OS984	0.389521	-0.353523
1	2	0	Xylose 0.5%	OS984	0.716039	0.244278
1	2	1	Xylose 0.5%	OS984	0.547565	-0.128755
1	2	2	Xylose 0.5%	OS984	0.488674	-0.232112
1	2	3	Xylose 0.5%	OS984	0.745449	-0.256772
1	2	44	Xylose 0.5%	OS984	0.852889	-0.293095
1	2	45	Xylose 0.5%	OS984	0.798247	-0.321937
1	2	46	Xylose 0.5%	OS984	0.43913	-0.501782
1	2	47	Xylose 0.5%	OS984	0.462151	-0.226756
1	3	0	Xylose 0.5%	OS984	0.614529	0.554266
1	3	2	Xylose 0.5%	OS984	0.54177	-0.242465
1	3	44	Xylose 0.5%	OS984	1.04996	-0.373149
1	3	46	Xylose 0.5%	OS984	0.601107	-0.459985
1	28	28	Xylose 0.5%	OS984	0.433707	-0.443218
1	28	29	Xylose 0.5%	OS984	0.330497	-0.422978
1	28	30	Xylose 0.5%	OS984	0.765566	-0.326454
1	28	31	Xylose 0.5%	OS984	0.693751	-0.379824
1	29	28	Xylose 0.5%	OS984	0.453194	-0.433237
1	29	30	Xylose 0.5%	OS984	0.707909	-0.359295
1	30	28	Xylose 0.5%	OS984	0.587575	-0.414554
1	30	29	Xylose 0.5%	OS984	0.66615	-0.393701
1	30	30	Xylose 0.5%	OS984	0.712337	-0.354048
1	30	31	Xylose 0.5%	OS984	0.842248	-0.306268
1	31	28	Xylose 0.5%	OS984	0.683461	0.119705
1	31	30	Xylose 0.5%	OS984	0.488457	0.0656988
2	0	0	Raffinose 2%	OS984	0.169204	0.308226
2	0	1	Raffinose 2%	OS984	0.229506	0.108038
2	0	2	Raffinose 2%	OS984	0.277366	-0.0120032
2	0	3	Raffinose 2%	OS984	0.120547	0.19511
2	0	44	Raffinose 2%	OS984	0.231531	0.37509
2	0	45	Raffinose 2%	OS984	0.440205	0.14882
2	0	46	Raffinose 2%	OS984	0.264159	0.297518
2	0	47	Raffinose 2%	OS984	NA	NA
2	1	0	Raffinose 2%	OS984	0.299042	0.194883
2	1	2	Raffinose 2%	OS984	0.271553	-0.243315
2	1	44	Raffinose 2%	OS984	0.337622	-0.214592
2	1	46	Raffinose 2%	OS984	0.316447	-0.311851
2	2	0	Raffinose 2%	OS984	0.317391	0.0564005
2	2	1	Raffinose 2%	OS984	0.304108	-0.174352
2	2	2	Raffinose 2%	OS984	0.342689	-0.163169
2	2	3	Raffinose 2%	OS984	0.157095	-0.114225
2	2	44	Raffinose 2%	OS984	0.346721	-0.320852
2	2	45	Raffinose 2%	OS984	0.323648	-0.274744
2	2	46	Raffinose 2%	OS984	0.375674	-0.369525
2	2	47	Raffinose 2%	OS984	0.392655	-0.178505
2	3	0	Raffinose 2%	OS984	0.468636	0.37194
2	3	2	Raffinose 2%	OS984	0.181316	-0.171742
2	3	44	Raffinose 2%	OS984	0.290983	-0.405384
2	3	46	Raffinose 2%	OS984	0.459753	-0.377691
2	28	28	Raffinose 2%	OS984	0.233061	-0.202687
2	28	29	Raffinose 2%	OS984	0.185516	0.0052852
2	28	30	Raffinose 2%	OS984	0.0702812	-0.193643
2	28	31	Raffinose 2%	OS984	0.0377598	-0.28547
2	29	28	Raffinose 2%	OS984	0.286575	-0.0674529
2	29	30	Raffinose 2%	OS984	0.0334639	-0.147112
2	30	28	Raffinose 2%	OS984	0.477785	-0.374609
2	30	29	Raffinose 2%	OS984	0.203064	-0.217891
2	30	30	Raffinose 2%	OS984	0.127464	-0.41633
2	30	31	Raffinose 2%	OS984	0.21393	-0.47527
2	31	28	Raffinose 2%	OS984	0.258583	0.0124519
2	31	30	Raffinose 2%	OS984	0.180459	-0.153575
3	0	0	Fructose 0.5%	OS984	0.574263	-0.257515
3	0	1	Fructose 0.5%	OS984	0.548949	-0.444278
3	0	2	Fructose 0.5%	OS984	0.570153	-0.555559
3	0	3	Fructose 0.5%	OS984	0.528774	-0.277609
3	0	44	Fructose 0.5%	OS984	0.482439	-0.205612
3	0	45	Fructose 0.5%	OS984	0.500833	-0.475326
3	0	46	Fructose 0.5%	OS984	0.494394	-0.356751
3	0	47	Fructose 0.5%	OS984	0.382429	-0.0656644
3	1	0	Fructose 0.5%	OS984	0.52757	-0.466321
3	1	2	Fructose 0.5%	OS984	0.450492	-0.821354
3	1	44	Fructose 0.5%	OS984	0.325238	-1.0019
3	1	46	Fructose 0.5%	OS984	0.519922	-0.709107
3	2	0	Fructose 0.5%	OS984	0.463888	-0.507797
3	2	1	Fructose 0.5%	OS984	0.628483	-0.756127
3	2	2	Fructose 0.5%	OS984	0.480952	-0.854893
3	2	3	Fructose 0.5%	OS984	0.437618	-0.887165
3	2	44	Fructose 0.5%	OS984	0.487562	-0.90161
3	2	45	Fructose 0.5%	OS984	0.477677	-0.958342
3	2	46	Fructose 0.5%	OS984	0.470292	-0.974826
3	2	47	Fructose 0.5%	OS984	0.496869	-0.628459
3	3	0	Fructose 0.5%	OS984	0.500775	-0.308424
3	3	2	Fructose 0.5%	OS984	1.01726	-0.933954
3	3	44	Fructose 0.5%	OS984	0.758235	-0.875544
3	3	46	Fructose 0.5%	OS984	0.538302	-1.01757
3	28	28	Fructose 0.5%	OS984	0.55162	-1.11312
3	28	29	Fructose 0.5%	OS984	0.553255	-0.879966
3	28	30	Fructose 0.5%	OS984	0.475022	-0.993588
3	28	31	Fructose 0.5%	OS984	0.481458	-0.967712
3	29	28	Fructose 0.5%	OS984	0.399823	-1.07425
3	29	30	Fructose 0.5%	OS984	0.33669	-1.00842
3	30	28	Fructose 0.5%	OS984	0.466702	-1.12063
3	30	29	Fructose 0.5%	OS984	0.464601	-0.978866
3	30	30	Fructose 0.5%	OS984	0.434906	-0.970202
3	30	31	Fructose 0.5%	OS984	0.494692	-1.01856
3	31	28	Fructose 0.5%	OS984	0.422332	-0.873383
3	31	30	Fructose 0.5%	OS984	0.443763	-0.735198
0	0	0	Raffinose 8%	OS984	0.242479	0.44589
0	0	1	Raffinose 8%	OS984	0.0276423	0.105823
0	0	2	Raffinose 8%	OS984	0.0497288	0.0277052
0	0	3	Raffinose 8%	OS984	0.0571873	0.0740742
0	0	44	Raffinose 8%	OS984	-0.105855	0.0280415
0	0	45	Raffinose 8%	OS984	0.296632	0.155241
0	0	46	Raffinose 8%	OS984	0.291417	0.291824
0	0	47	Raffinose 8%	OS984	0.176992	0.148054
0	1	0	Raffinose 8%	OS984	0.0368123	0.152172
0	1	2	Raffinose 8%	OS984	0.0522772	-0.275432
0	1	44	Raffinose 8%	OS984	-0.0402144	-0.623558
0	1	46	Raffinose 8%	OS984	0.202142	-0.365328
0	2	0	Raffinose 8%	OS984	0.0219492	0.0548986
0	2	1	Raffinose 8%	OS984	0.0765808	-0.334762
0	2	2	Raffinose 8%	OS984	0.0922639	-0.346208
0	2	3	Raffinose 8%	OS984	0.00191235	-0.394434
0	2	44	Raffinose 8%	OS984	0.129994	-0.629149
0	2	45	Raffinose 8%	OS984	0.115045	-0.446512
0	2	46	Raffinose 8%	OS984	0.128545	-0.461322
0	2	47	Raffinose 8%	OS984	-0.00249394	-0.105906
0	3	0	Raffinose 8%	OS984	0.227866	0.074202
0	3	2	Raffinose 8%	OS984	0.116057	-0.494171
0	3	44	Raffinose 8%	OS984	0.143548	-0.747735
0	3	46	Raffinose 8%	OS984	-0.00738105	-0.532611
0	28	28	Raffinose 8%	OS984	0.437021	-0.460452
0	28	29	Raffinose 8%	OS984	0.48382	-0.198053
0	28	30	Raffinose 8%	OS984	0.408788	-0.374965
0	28	31	Raffinose 8%	OS984	0.473293	-0.58363
0	29	28	Raffinose 8%	OS984	0.552282	-0.305967
0	29	30	Raffinose 8%	OS984	0.463309	-0.322623
0	30	28	Raffinose 8%	OS984	0.476001	-0.394425
0	30	29	Raffinose 8%	OS984	0.596986	-0.204176
0	30	30	Raffinose 8%	OS984	0.423989	-0.397848
0	30	31	Raffinose 8%	OS984	0.422618	-0.558705
0	31	28	Raffinose 8%	OS984	0.418851	0.00299529
0	31	30	Raffinose 8%	OS984	0.516379	-0.101428
1	0	0	Arabinose 2%	OS984	0.694044	1.17529
1	0	1	Arabinose 2%	OS984	0.690745	1.05145
1	0	2	Arabinose 2%	OS984	0.601423	0.917899
1	0	3	Arabinose 2%	OS984	0.591891	1.17344
1	0	44	Arabinose 2%	OS984	0.624577	0.994912
1	0	45	Arabinose 2%	OS984	0.586068	0.845748
1	0	46	Arabinose 2%	OS984	0.720036	1.08421
1	0	47	Arabinose 2%	OS984	0.696906	0.609394
1	1	0	Arabinose 2%	OS984	0.415328	0.960858
1	1	2	Arabinose 2%	OS984	0.454678	0.655171
1	1	44	Arabinose 2%	OS984	0.676571	0.284039
1	1	46	Arabinose 2%	OS984	0.81814	0.266336
1	2	0	Arabinose 2%	OS984	0.447247	0.787521
1	2	1	Arabinose 2%	OS984	0.340773	0.611086
1	2	2	Arabinose 2%	OS984	0.421148	0.598171
1	2	3	Arabinose 2%	OS984	0.612683	0.619147
1	2	44	Arabinose 2%	OS984	0.452527	0.0982866
1	2	45	Arabinose 2%	OS984	0.656584	0.0538872
1	2	46	Arabinose 2%	OS984	0.584858	0.0395444
1	2	47	Arabinose 2%	OS984	0.622675	0.139666
1	3	0	Arabinose 2%	OS984	0.171625	1.04246
1	3	2	Arabinose 2%	OS984	0.469303	0.582539
1	3	44	Arabinose 2%	OS984	0.378962	0.0260531
1	3	46	Arabinose 2%	OS984	0.572413	-0.0711471
1	28	28	Arabinose 2%	OS984	0.366717	-0.356719
1	28	29	Arabinose 2%	OS984	0.244386	-0.150464
1	28	30	Arabinose 2%	OS984	0.40838	-0.402157
1	28	31	Arabinose 2%	OS984	0.547194	-0.470489
1	29	28	Arabinose 2%	OS984	0.79572	-0.163083
1	29	30	Arabinose 2%	OS984	0.837339	-0.011219
1	30	28	Arabinose 2%	OS984	0.80011	-0.361394
1	30	29	Arabinose 2%	OS984	0.826331	-0.142654
1	30	30	Arabinose 2%	OS984	0.851896	-0.327959
1	30	31	Arabinose 2%	OS984	0.804918	-0.227213
1	31	28	Arabinose 2%	OS984	0.10723	-0.0088793
1	31	30	Arabinose 2%	OS984	0.62358	0.165955
2	0	0	Glucose 8%	OS984	0.379764	-1.13028
2	0	1	Glucose 8%	OS984	0.283528	-1.05949
2	0	2	Glucose 8%	OS984	0.362708	-1.19649
2	0	3	Glucose 8%	OS984	0.392415	-1.06479
2	0	44	Glucose 8%	OS984	0.396125	-1.42792
2	0	45	Glucose 8%	OS984	0.347534	-1.45426
2	0	46	Glucose 8%	OS984	0.359238	-1.25785
2	0	47	Glucose 8%	OS984	0.230009	-1.0995
2	1	0	Glucose 8%	OS984	0.256131	-1.08563
2	1	2	Glucose 8%	OS984	0.272352	-1.65059
2	1	44	Glucose 8%	OS984	0.460953	-1.88415
2	1	46	Glucose 8%	OS984	0.275302	-1.9958
2	2	0	Glucose 8%	OS984	0.385272	-1.1177
2	2	1	Glucose 8%	OS984	0.310468	-1.2873
2	2	2	Glucose 8%	OS984	0.307277	-1.18265
2	2	3	Glucose 8%	OS984	0.35682	-1.35437
2	2	44	Glucose 8%	OS984	0.351247	-1.81344
2	2	45	Glucose 8%	OS984	0.359552	-1.80253
2	2	46	Glucose 8%	OS984	0.24751	-1.92123
2	2	47	Glucose 8%	OS984	0.202806	-1.45347
2	3	0	Glucose 8%	OS984	0.386758	-1.15679
2	3	2	Glucose 8%	OS984	0.273669	-1.31347
2	3	44	Glucose 8%	OS984	0.323071	-1.81272
2	3	46	Glucose 8%	OS984	0.246641	-1.85591
2	28	28	Glucose 8%	OS984	0.345345	-1.58981
2	28	29	Glucose 8%	OS984	0.413703	-1.81425
2	28	30	Glucose 8%	OS984	0.482922	-1.80435
2	28	31	Glucose 8%	OS984	0.368779	-2.02755
2	29	28	Glucose 8%	OS984	0.372863	-1.79921
2	29	30	Glucose 8%	OS984	0.428373	-1.748
2	30	28	Glucose 8%	OS984	0.280135	-1.8252
2	30	29	Glucose 8%	OS984	0.358521	-1.9969
2	30	30	Glucose 8%	OS984	0.390152	-1.88
2	30	31	Glucose 8%	OS984	0.340124	-1.9393
2	31	28	Glucose 8%	OS984	0.352692	-1.45316
2	31	30	Glucose 8%	OS984	0.37553	-1.44767
3	0	0	Xylose 8%	OS984	0.280133	1.18651
3	0	1	Xylose 8%	OS984	0.151779	2.37235
3	0	2	Xylose 8%	OS984	-0.0864942	2.22238
3	0	3	Xylose 8%	OS984	-0.206956	2.77104
3	0	44	Xylose 8%	OS984	-0.111233	3.75107
3	0	45	Xylose 8%	OS984	0.0896525	4.1448
3	0	46	Xylose 8%	OS984	0.120815	4.15006
3	0	47	Xylose 8%	OS984	0.0449195	3.14447
3	1	0	Xylose 8%	OS984	0.256461	2.36332
3	1	2	Xylose 8%	OS984	-0.00360847	2.69937
3	1	44	Xylose 8%	OS984	0.160488	3.69084
3	1	46	Xylose 8%	OS984	0.02714	3.90309
3	2	0	Xylose 8%	OS984	NA	NA
3	2	1	Xylose 8%	OS984	-0.0537185	2.6883
3	2	2	Xylose 8%	OS984	-0.0952963	2.97175
3	2	3	Xylose 8%	OS984	-0.0606734	3.03898
3	2	44	Xylose 8%	OS984	0.019623	3.64172
3	2	45	Xylose 8%	OS984	0.295718	3.62176
3	2	46	Xylose 8%	OS984	0.093863	3.66861
3	2	47	Xylose 8%	OS984	0.0894304	3.55555
3	3	0	Xylose 8%	OS984	-0.128578	2.61368
3	3	2	Xylose 8%	OS984	-0.0268249	3.12479
3	3	44	Xylose 8%	OS984	0.125763	3.42394
3	3	46	Xylose 8%	OS984	0.214142	3.58214
3	28	28	Xylose 8%	OS984	0.375084	3.0605
3	28	29	Xylose 8%	OS984	0.0570437	3.18706
3	28	30	Xylose 8%	OS984	0.160422	2.81307
3	28	31	Xylose 8%	OS984	0.181963	2.49726
3	29	28	Xylose 8%	OS984	0.287232	3.1387
3	29	30	Xylose 8%	OS984	0.222225	3.10441
3	30	28	Xylose 8%	OS984	0.372723	2.80381
3	30	29	Xylose 8%	OS984	-0.0259191	3.36807
3	30	30	Xylose 8%	OS984	0.123316	2.93667
3	30	31	Xylose 8%	OS984	0.0826598	2.84306
3	31	28	Xylose 8%	OS984	0.0351484	3.24622
3	31	30	Xylose 8%	OS984	0.0349401	3.63462
0	0	0	Glycerol 0.5%	OS984	0.634154	-0.774366
0	0	1	Glycerol 0.5%	OS984	0.675582	-0.16867
0	0	2	Glycerol 0.5%	OS984	0.716305	0.0409403
0	0	3	Glycerol 0.5%	OS984	0.694193	0.104122
0	0	44	Glycerol 0.5%	OS984	0.52828	-1.21964
0	0	45	Glycerol 0.5%	OS984	0.518731	-0.908781
0	0	46	Glycerol 0.5%	OS984	0.528216	-0.93546
0	0	47	Glycerol 0.5%	OS984	0.816117	-0.511599
0	1	0	Glycerol 0.5%	OS984	0.523088	-0.348153
0	1	2	Glycerol 0.5%	OS984	NA	NA
0	1	44	Glycerol 0.5%	OS984	0.411549	-1.15088
0	1	46	Glycerol 0.5%	OS984	0.277249	-1.01614
0	2	0	Glycerol 0.5%	OS984	0.588508	-0.42935
0	2	1	Glycerol 0.5%	OS984	0.50695	-0.0178194
0	2	2	Glycerol 0.5%	OS984	NA	NA
0	2	3	Glycerol 0.5%	OS984	NA	NA
0	2	44	Glycerol 0.5%	OS984	0.252509	-1.09243
0	2	45	Glycerol 0.5%	OS984	0.169441	-0.963818
0	2	46	Glycerol 0.5%	OS984	0.18509	-1.03962
0	2	47	Glycerol 0.5%	OS984	0.329661	-1.17676
0	3	0	Glycerol 0.5%	OS984	NA	NA
0	3	2	Glycerol 0.5%	OS984	0.653083	-1.15015
0	3	44	Glycerol 0.5%	OS984	0.202273	-1.02236
0	3	46	Glycerol 0.5%	OS984	0.181668	-1.25659
0	28	28	Glycerol 0.5%	OS984	0.693867	-1.27064
0	28	29	Glycerol 0.5%	OS984	0.756136	-1.06915
0	28	30	Glycerol 0.5%	OS984	0.443057	-1.11015
0	28	31	Glycerol 0.5%	OS984	0.295446	-1.33206
0	29	28	Glycerol 0.5%	OS984	0.636623	-1.5781
0	29	30	Glycerol 0.5%	OS984	0.322369	-1.31865
0	30	28	Glycerol 0.5%	OS984	0.748884	-1.66165
0	30	29	Glycerol 0.5%	OS984	0.618836	-1.4288
0	30	30	Glycerol 0.5%	OS984	0.560978	-1.44331
0	30	31	Glycerol 0.5%	OS984	0.396708	-1.17318
0	31	28	Glycerol 0.5%	OS984	0.604758	-1.583
0	31	30	Glycerol 0.5%	OS984	0.533793	-1.67754
1	0	0	Glycerol 2%	OS984	0.270014	0.271463
1	0	1	Glycerol 2%	OS984	0.11713	0.0406701
1	0	2	Glycerol 2%	OS984	0.325359	-0.0543568
1	0	3	Glycerol 2%	OS984	0.347952	0.432825
1	0	44	Glycerol 2%	OS984	0.2555	-0.708538
1	0	45	Glycerol 2%	OS984	0.302948	-0.676911
1	0	46	Glycerol 2%	OS984	0.223627	-0.597775
1	0	47	Glycerol 2%	OS984	0.235989	-0.381365
1	1	0	Glycerol 2%	OS984	0.0930451	0.0111802
1	1	2	Glycerol 2%	OS984	0.368444	-0.137059
1	1	44	Glycerol 2%	OS984	0.31577	-0.89742
1	1	46	Glycerol 2%	OS984	0.242018	-0.822471
1	2	0	Glycerol 2%	OS984	0.156804	-0.110904
1	2	1	Glycerol 2%	OS984	0.181796	-0.303934
1	2	2	Glycerol 2%	OS984	0.264214	-0.190748
1	2	3	Glycerol 2%	OS984	0.109652	0.0732401
1	2	44	Glycerol 2%	OS984	0.377292	-0.94533
1	2	45	Glycerol 2%	OS984	0.0315484	-0.918712
1	2	46	Glycerol 2%	OS984	0.140287	-0.918083
1	2	47	Glycerol 2%	OS984	0.325905	-0.830722
1	3	0	Glycerol 2%	OS984	0.317082	-0.0486537
1	3	2	Glycerol 2%	OS984	0.194724	-0.281704
1	3	44	Glycerol 2%	OS984	0.294227	-1.14716
1	3	46	Glycerol 2%	OS984	0.0891849	-1.05658
1	28	28	Glycerol 2%	OS984	0.593635	-1.03171
1	28	29	Glycerol 2%	OS984	0.574059	-0.935226
1	28	30	Glycerol 2%	OS984	0.472778	-0.899472
1	28	31	Glycerol 2%	OS984	0.490086	-0.937066
1	29	28	Glycerol 2%	OS984	0.641388	-1.13679
1	29	30	Glycerol 2%	OS984	0.620197	-0.946289
1	30	28	Glycerol 2%	OS984	0.504876	-0.793638
1	30	29	Glycerol 2%	OS984	0.558603	-0.903677
1	30	30	Glycerol 2%	OS984	0.449788	-1.0393
1	30	31	Glycerol 2%	OS984	0.571333	-1.02956
1	31	28	Glycerol 2%	OS984	0.435881	-0.387169
1	31	30	Glycerol 2%	OS984	0.37053	-0.840475
2	0	0	Sucrose 2%	OS984	0.290757	0.107113
2	0	1	Sucrose 2%	OS984	0.263894	-0.0331686
2	0	2	Sucrose 2%	OS984	0.257779	-0.281612
2	0	3	Sucrose 2%	OS984	0.27615	0.0423588
2	0	44	Sucrose 2%	OS984	0.279714	-0.230708
2	0	45	Sucrose 2%	OS984	0.329082	-0.10028
2	0	46	Sucrose 2%	OS984	0.373276	0.424908
2	0	47	Sucrose 2%	OS984	0.315657	0.83685
2	1	0	Sucrose 2%	OS984	0.245828	0.00863497
2	1	2	Sucrose 2%	OS984	0.212309	-0.445012
2	1	44	Sucrose 2%	OS984	0.345234	0.285585
2	1	46	Sucrose 2%	OS984	0.329471	-0.644429
2	2	0	Sucrose 2%	OS984	0.27788	-0.129395
2	2	1	Sucrose 2%	OS984	0.231638	-0.395818
2	2	2	Sucrose 2%	OS984	0.332815	-0.449053
2	2	3	Sucrose 2%	OS984	0.134138	-0.400935
2	2	44	Sucrose 2%	OS984	0.266787	-0.257472
2	2	45	Sucrose 2%	OS984	0.304373	-0.697662
2	2	46	Sucrose 2%	OS984	0.25854	0.0138843
2	2	47	Sucrose 2%	OS984	0.143287	0.259634
2	3	0	Sucrose 2%	OS984	0.297192	-0.0131726
2	3	2	Sucrose 2%	OS984	0.143117	-0.460378
2	3	44	Sucrose 2%	OS984	0.265312	-0.628037
2	3	46	Sucrose 2%	OS984	0.213945	-0.789958
2	28	28	Sucrose 2%	OS984	0.364745	-0.0880511
2	28	29	Sucrose 2%	OS984	0.178765	-0.137494
2	28	30	Sucrose 2%	OS984	0.264401	0.110791
2	28	31	Sucrose 2%	OS984	0.223273	0.276836
2	29	28	Sucrose 2%	OS984	0.144995	-0.241297
2	29	30	Sucrose 2%	OS984	0.121208	0.210357
2	30	28	Sucrose 2%	OS984	0.151408	0.037262
2	30	29	Sucrose 2%	OS984	0.0756373	0.274011
2	30	30	Sucrose 2%	OS984	0.11305	0.314642
2	30	31	Sucrose 2%	OS984	0.184508	0.262623
2	31	28	Sucrose 2%	OS984	0.274282	0.654732
2	31	30	Sucrose 2%	OS984	0.383904	0.51794
3	0	0	Mannitol 2%	OS984	0.571235	1.7266
3	0	1	Mannitol 2%	OS984	0.568254	1.25287
3	0	2	Mannitol 2%	OS984	0.625641	1.15631
3	0	3	Mannitol 2%	OS984	0.466541	1.18831
3	0	44	Mannitol 2%	OS984	0.483544	0.775007
3	0	45	Mannitol 2%	OS984	0.647606	1.09617
3	0	46	Mannitol 2%	OS984	0.286139	1.35007
3	0	47	Mannitol 2%	OS984	0.353144	1.87151
3	1	0	Mannitol 2%	OS984	0.686008	1.39678
3	1	2	Mannitol 2%	OS984	0.680425	0.761977
3	1	44	Mannitol 2%	OS984	0.431638	0.34996
3	1	46	Mannitol 2%	OS984	0.542075	0.811111
3	2	0	Mannitol 2%	OS984	0.751754	1.22483
3	2	1	Mannitol 2%	OS984	0.569196	0.694834
3	2	2	Mannitol 2%	OS984	0.820299	0.505539
3	2	3	Mannitol 2%	OS984	0.934453	0.528337
3	2	44	Mannitol 2%	OS984	0.44967	0.216068
3	2	45	Mannitol 2%	OS984	0.353226	0.290121
3	2	46	Mannitol 2%	OS984	2.73137	0.454697
3	2	47	Mannitol 2%	OS984	0.547208	1.32055
3	3	0	Mannitol 2%	OS984	0.550694	0.941171
3	3	2	Mannitol 2%	OS984	1.07254	0.415902
3	3	44	Mannitol 2%	OS984	0.509645	0.213013
3	3	46	Mannitol 2%	OS984	0.383354	0.689267
3	28	28	Mannitol 2%	OS984	0.41171	0.375358
3	28	29	Mannitol 2%	OS984	0.316743	0.0823699
3	28	30	Mannitol 2%	OS984	0.498766	0.502133
3	28	31	Mannitol 2%	OS984	0.424037	0.482214
3	29	28	Mannitol 2%	OS984	0.216918	0.45626
3	29	30	Mannitol 2%	OS984	0.179493	0.71391
3	30	28	Mannitol 2%	OS984	0.168826	1.04546
3	30	29	Mannitol 2%	OS984	0.238179	1.14449
3	30	30	Mannitol 2%	OS984	0.218035	1.1764
3	30	31	Mannitol 2%	OS984	0.60555	1.37916
3	31	28	Mannitol 2%	OS984	0.313374	1.92671
3	31	30	Mannitol 2%	OS984	0.588018	2.03164
0	0	0	Glucose 2%	OS984	0.256892	-0.401354
0	0	1	Glucose 2%	OS984	0.387931	-0.523873
0	0	2	Glucose 2%	OS984	0.345156	-0.692691
0	0	3	Glucose 2%	OS984	0.31131	-0.512524
0	0	44	Glucose 2%	OS984	0.382224	-0.88691
0	0	45	Glucose 2%	OS984	0.39106	-0.634752
0	0	46	Glucose 2%	OS984	0.344224	-0.523849
0	0	47	Glucose 2%	OS984	0.519486	-0.538895
0	1	0	Glucose 2%	OS984	0.414503	-0.61266
0	1	2	Glucose 2%	OS984	0.256911	-1.00904
0	1	44	Glucose 2%	OS984	0.348916	-1.03734
0	1	46	Glucose 2%	OS984	0.415903	-1.02071
0	2	0	Glucose 2%	OS984	0.266142	-0.625452
0	2	1	Glucose 2%	OS984	0.330993	-0.950657
0	2	2	Glucose 2%	OS984	0.288983	-1.06025
0	2	3	Glucose 2%	OS984	0.235662	-0.976995
0	2	44	Glucose 2%	OS984	0.485714	-1.01731
0	2	45	Glucose 2%	OS984	0.487353	-1.01929
0	2	46	Glucose 2%	OS984	0.470111	-0.996963
0	2	47	Glucose 2%	OS984	0.516474	-0.849405
0	3	0	Glucose 2%	OS984	0.353198	-0.404043
0	3	2	Glucose 2%	OS984	0.255052	-1.06127
0	3	44	Glucose 2%	OS984	0.485196	-1.11151
0	3	46	Glucose 2%	OS984	0.512844	-1.03988
0	28	28	Glucose 2%	OS984	0.411686	-0.843099
0	28	29	Glucose 2%	OS984	0.444499	-0.712707
0	28	30	Glucose 2%	OS984	0.489382	-0.767387
0	28	31	Glucose 2%	OS984	0.518426	-0.834595
0	29	28	Glucose 2%	OS984	0.358486	-0.884346
0	29	30	Glucose 2%	OS984	0.480377	-0.820859
0	30	28	Glucose 2%	OS984	0.37113	-1.06565
0	30	29	Glucose 2%	OS984	0.390664	-0.957135
0	30	30	Glucose 2%	OS984	0.451318	-0.982948
0	30	31	Glucose 2%	OS984	0.389133	-1.0527
0	31	28	Glucose 2%	OS984	0.291415	-0.710465
0	31	30	Glucose 2%	OS984	0.37858	-0.848768
0	8	44	Arabinose 0.5%	OS992	0.732499	0.678773
0	8	45	Arabinose 0.5%	OS992	0.677576	0.567478
0	8	46	Arabinose 0.5%	OS992	0.669184	0.445138
0	8	47	Arabinose 0.5%	OS992	0.75719	0.62614
0	9	44	Arabinose 0.5%	OS992	0.836402	0.675454
0	9	46	Arabinose 0.5%	OS992	0.767976	0.464527
0	10	44	Arabinose 0.5%	OS992	0.61881	0.556423
0	10	45	Arabinose 0.5%	OS992	0.634152	0.593482
0	10	46	Arabinose 0.5%	OS992	0.610376	0.472275
0	10	47	Arabinose 0.5%	OS992	0.719555	0.711978
0	11	44	Arabinose 0.5%	OS992	0.737535	0.628012
0	11	46	Arabinose 0.5%	OS992	0.652052	0.491461
0	12	16	Arabinose 0.5%	OS992	NA	NA
0	12	17	Arabinose 0.5%	OS992	NA	NA
0	12	18	Arabinose 0.5%	OS992	NA	NA
0	12	19	Arabinose 0.5%	OS992	NA	NA
0	13	16	Arabinose 0.5%	OS992	NA	NA
0	13	18	Arabinose 0.5%	OS992	NA	NA
0	14	16	Arabinose 0.5%	OS992	NA	NA
0	14	17	Arabinose 0.5%	OS992	NA	NA
0	14	18	Arabinose 0.5%	OS992	NA	NA
0	14	19	Arabinose 0.5%	OS992	NA	NA
0	15	16	Arabinose 0.5%	OS992	NA	NA
0	15	18	Arabinose 0.5%	OS992	NA	NA
0	16	12	Arabinose 0.5%	OS992	NA	NA
0	16	13	Arabinose 0.5%	OS992	NA	NA
0	16	14	Arabinose 0.5%	OS992	NA	NA
0	16	15	Arabinose 0.5%	OS992	NA	NA
0	17	12	Arabinose 0.5%	OS992	NA	NA
0	17	14	Arabinose 0.5%	OS992	NA	NA
0	18	12	Arabinose 0.5%	OS992	NA	NA
0	18	13	Arabinose 0.5%	OS992	NA	NA
0	18	14	Arabinose 0.5%	OS992	NA	NA
0	18	15	Arabinose 0.5%	OS992	NA	NA
0	19	12	Arabinose 0.5%	OS992	NA	NA
0	19	14	Arabinose 0.5%	OS992	NA	NA
1	8	44	Xylose 0.5%	OS992	0.309029	0.183856
1	8	45	Xylose 0.5%	OS992	0.509841	0.211231
1	8	46	Xylose 0.5%	OS992	0.562844	0.145516
1	8	47	Xylose 0.5%	OS992	0.933866	0.418647
1	9	44	Xylose 0.5%	OS992	0.590082	0.0991449
1	9	46	Xylose 0.5%	OS992	0.860415	0.162756
1	10	44	Xylose 0.5%	OS992	0.757345	0.234415
1	10	45	Xylose 0.5%	OS992	1.01659	0.266184
1	10	46	Xylose 0.5%	OS992	1.16411	0.253427
1	10	47	Xylose 0.5%	OS992	0.861561	0.489693
1	11	44	Xylose 0.5%	OS992	0.947668	0.420433
1	11	46	Xylose 0.5%	OS992	1.38246	0.337826
1	12	16	Xylose 0.5%	OS992	NA	NA
1	12	17	Xylose 0.5%	OS992	NA	NA
1	12	18	Xylose 0.5%	OS992	NA	NA
1	12	19	Xylose 0.5%	OS992	NA	NA
1	13	16	Xylose 0.5%	OS992	NA	NA
1	13	18	Xylose 0.5%	OS992	NA	NA
1	14	16	Xylose 0.5%	OS992	NA	NA
1	14	17	Xylose 0.5%	OS992	NA	NA
1	14	18	Xylose 0.5%	OS992	NA	NA
1	14	19	Xylose 0.5%	OS992	NA	NA
1	15	16	Xylose 0.5%	OS992	NA	NA
1	15	18	Xylose 0.5%	OS992	NA	NA
1	16	12	Xylose 0.5%	OS992	NA	NA
1	16	13	Xylose 0.5%	OS992	NA	NA
1	16	14	Xylose 0.5%	OS992	NA	NA
1	16	15	Xylose 0.5%	OS992	NA	NA
1	17	12	Xylose 0.5%	OS992	NA	NA
1	17	14	Xylose 0.5%	OS992	NA	NA
1	18	12	Xylose 0.5%	OS992	NA	NA
1	18	13	Xylose 0.5%	OS992	NA	NA
1	18	14	Xylose 0.5%	OS992	NA	NA
1	18	15	Xylose 0.5%	OS992	NA	NA
1	19	12	Xylose 0.5%	OS992	NA	NA
1	19	14	Xylose 0.5%	OS992	NA	NA
2	8	44	Raffinose 2%	OS992	-0.102107	0.400132
2	8	45	Raffinose 2%	OS992	-0.053693	0.314307
2	8	46	Raffinose 2%	OS992	0.0682299	0.115241
2	8	47	Raffinose 2%	OS992	0.214604	0.281764
2	9	44	Raffinose 2%	OS992	-0.141879	0.355398
2	9	46	Raffinose 2%	OS992	0.0138536	0.122071
2	10	44	Raffinose 2%	OS992	-0.0553835	0.382287
2	10	45	Raffinose 2%	OS992	-0.116087	0.29964
2	10	46	Raffinose 2%	OS992	-0.0949038	0.0885474
2	10	47	Raffinose 2%	OS992	0.0215177	0.29006
2	11	44	Raffinose 2%	OS992	-0.0270124	0.492309
2	11	46	Raffinose 2%	OS992	-0.142633	0.164395
2	12	16	Raffinose 2%	OS992	0.0965583	0.72471
2	12	17	Raffinose 2%	OS992	0.264792	0.752234
2	12	18	Raffinose 2%	OS992	0.0809631	0.653042
2	12	19	Raffinose 2%	OS992	0.0526821	0.684281
2	13	16	Raffinose 2%	OS992	0.163009	0.815292
2	13	18	Raffinose 2%	OS992	0.118003	0.764843
2	14	16	Raffinose 2%	OS992	-0.0455176	0.658105
2	14	17	Raffinose 2%	OS992	0.059068	0.822093
2	14	18	Raffinose 2%	OS992	0.00740508	0.74588
2	14	19	Raffinose 2%	OS992	-0.05713	0.701792
2	15	16	Raffinose 2%	OS992	-0.0572375	0.607973
2	15	18	Raffinose 2%	OS992	0.0103025	0.856927
2	16	12	Raffinose 2%	OS992	0.0656383	0.534473
2	16	13	Raffinose 2%	OS992	0.0349945	0.603031
2	16	14	Raffinose 2%	OS992	0.0826954	0.684458
2	16	15	Raffinose 2%	OS992	0.0119256	0.705083
2	17	12	Raffinose 2%	OS992	0.0445642	0.516671
2	17	14	Raffinose 2%	OS992	0.0771462	0.733472
2	18	12	Raffinose 2%	OS992	0.229848	0.559444
2	18	13	Raffinose 2%	OS992	0.264814	0.607022
2	18	14	Raffinose 2%	OS992	0.220876	0.752786
2	18	15	Raffinose 2%	OS992	0.240046	0.707221
2	19	12	Raffinose 2%	OS992	0.244565	0.574375
2	19	14	Raffinose 2%	OS992	0.245946	0.697964
3	8	44	Fructose 0.5%	OS992	0.307025	0.014483
3	8	45	Fructose 0.5%	OS992	0.314602	-0.114368
3	8	46	Fructose 0.5%	OS992	0.305865	-0.256792
3	8	47	Fructose 0.5%	OS992	0.273068	-0.025403
3	9	44	Fructose 0.5%	OS992	0.22519	-0.0566605
3	9	46	Fructose 0.5%	OS992	0.282847	-0.224163
3	10	44	Fructose 0.5%	OS992	0.362627	0.123505
3	10	45	Fructose 0.5%	OS992	0.219295	-0.141346
3	10	46	Fructose 0.5%	OS992	0.388231	-0.253371
3	10	47	Fructose 0.5%	OS992	0.272561	-0.0673952
3	11	44	Fructose 0.5%	OS992	0.422394	0.0232016
3	11	46	Fructose 0.5%	OS992	0.2439	-0.272609
3	12	16	Fructose 0.5%	OS992	0.331163	0.425021
3	12	17	Fructose 0.5%	OS992	0.335346	0.44647
3	12	18	Fructose 0.5%	OS992	0.312161	0.372425
3	12	19	Fructose 0.5%	OS992	0.270426	0.366965
3	13	16	Fructose 0.5%	OS992	0.345337	0.470508
3	13	18	Fructose 0.5%	OS992	0.218171	0.448088
3	14	16	Fructose 0.5%	OS992	0.253396	0.386215
[truncated: 6,269 more rows]

## Sheet: EV5- IntraPhenotypes comparison
Environment	RefAllele_vs_SwappedAlt_GT	Altalle_vs_SwappedRef_GT	RefAllele_vs_SwappedAlt_YI	Altalle_vs_SwappedRef_YI
Arabinose 0.5%	0.714286	0.714286	0.904762	0.904762
Xylose 0.5%	0.904762	0.380952	0.714286	0.904762
Raffinose 2%	0.714286	0.904762	0.904762	0.714286
Fructose 0.5%	0.261905	0.547619	0.904762	0.714286
Raffinose 8%	1	0.714286	0.904762	0.904762
Arabinose 2%	0.904762	0.714286	0.904762	0.904762
Glucose 8%	0.714286	0.547619	1	0.261905
Xylose 8%	0.714286	0.714286	0.714286	0.380952
Glycerol 0.5%	0.904762	1	0.904762	1
Glycerol 2%	1	0.547619	0.904762	0.904762
Sucrose 2%	1	0.904762	0.714286	0.904762
Mannitol 2%	0.904762	1	1	0.714286
Glucose 2%	0.714286	0.714286	0.904762	0.714286

## Sheet: EV-BackgroundComparisons
Org_vs_Mut	Condition	t.test_pvalue(Relative YI)	t.test_pvalue (Relative GT)
YGL598_YGL4043	Arabinose 0.5%	NA	NA
YGL598_YGL4044	Arabinose 0.5%	NA	NA
OS983_YGL4045	Arabinose 0.5%	NA	NA
OS983_YGL4046	Arabinose 0.5%	NA	NA
OS992_YGL4047	Arabinose 0.5%	NA	NA
OS992_YGL4048	Arabinose 0.5%	NA	NA
OS382_YGL4049	Arabinose 0.5%	NA	NA
OS382_YGL4050	Arabinose 0.5%	NA	NA
OS585_YGL4051	Arabinose 0.5%	NA	NA
OS585_YGL4052	Arabinose 0.5%	NA	NA
OS1465_YGL4053	Arabinose 0.5%	NA	NA
OS1465_YGL4054	Arabinose 0.5%	NA	NA
YGL598_YGL4043	Arabinose 0.5%	0.000271246	4.34768e-06
YGL598_YGL4044	Arabinose 0.5%	0.396174	0.0748657
OS983_YGL4045	Arabinose 0.5%	0.719446	0.00421483
OS983_YGL4046	Arabinose 0.5%	2.51972e-15	0.000527015
OS992_YGL4047	Arabinose 0.5%	0.788007	0.468886
OS992_YGL4048	Arabinose 0.5%	0.0644813	1.07346e-06
OS382_YGL4049	Arabinose 0.5%	0.0528724	0.0987306
OS382_YGL4050	Arabinose 0.5%	0.913822	0.424628
OS585_YGL4051	Arabinose 0.5%	0.0211129	0.114458
OS585_YGL4052	Arabinose 0.5%	0.915856	0.329399
OS1465_YGL4053	Arabinose 0.5%	0.0328495	0.228417
OS1465_YGL4054	Arabinose 0.5%	0.0106976	0.0623331
YGL598_YGL4043	Xylose 0.5%	NA	NA
YGL598_YGL4044	Xylose 0.5%	NA	NA
OS983_YGL4045	Xylose 0.5%	NA	NA
OS983_YGL4046	Xylose 0.5%	NA	NA
OS992_YGL4047	Xylose 0.5%	NA	NA
OS992_YGL4048	Xylose 0.5%	NA	NA
OS382_YGL4049	Xylose 0.5%	NA	NA
OS382_YGL4050	Xylose 0.5%	NA	NA
OS585_YGL4051	Xylose 0.5%	NA	NA
OS585_YGL4052	Xylose 0.5%	NA	NA
OS1465_YGL4053	Xylose 0.5%	NA	NA
OS1465_YGL4054	Xylose 0.5%	NA	NA
YGL598_YGL4043	Xylose 0.5%	2.8181e-07	0.0881009
YGL598_YGL4044	Xylose 0.5%	0.894918	0.448784
OS983_YGL4045	Xylose 0.5%	0.0202293	0.00068088
OS983_YGL4046	Xylose 0.5%	0.0076995	3.32602e-05
OS992_YGL4047	Xylose 0.5%	4.13659e-06	0.715724
OS992_YGL4048	Xylose 0.5%	0.0144015	0.701861
OS382_YGL4049	Xylose 0.5%	0.202856	0.197442
OS382_YGL4050	Xylose 0.5%	0.821531	0.0080816
OS585_YGL4051	Xylose 0.5%	0.00425545	0.991591
OS585_YGL4052	Xylose 0.5%	0.163482	0.760848
OS1465_YGL4053	Xylose 0.5%	3.51558e-06	3.97837e-05
OS1465_YGL4054	Xylose 0.5%	1.18328e-08	6.67796e-08
YGL598_YGL4043	Raffinose 2%	NA	NA
YGL598_YGL4044	Raffinose 2%	NA	NA
OS983_YGL4045	Raffinose 2%	NA	NA
OS983_YGL4046	Raffinose 2%	NA	NA
OS992_YGL4047	Raffinose 2%	NA	NA
OS992_YGL4048	Raffinose 2%	NA	NA
OS382_YGL4049	Raffinose 2%	NA	NA
OS382_YGL4050	Raffinose 2%	NA	NA
OS585_YGL4051	Raffinose 2%	NA	NA
OS585_YGL4052	Raffinose 2%	NA	NA
OS1465_YGL4053	Raffinose 2%	NA	NA
OS1465_YGL4054	Raffinose 2%	NA	NA
YGL598_YGL4043	Raffinose 2%	0.373447	0.0485064
YGL598_YGL4044	Raffinose 2%	0.374461	0.729028
OS983_YGL4045	Raffinose 2%	0.843	0.0636549
OS983_YGL4046	Raffinose 2%	0.700068	0.0559859
OS992_YGL4047	Raffinose 2%	0.382613	0.0789578
OS992_YGL4048	Raffinose 2%	0.00837534	0.0276221
OS382_YGL4049	Raffinose 2%	0.101882	0.00230692
OS382_YGL4050	Raffinose 2%	0.0244681	0.860292
OS585_YGL4051	Raffinose 2%	0.0178444	1.83078e-12
OS585_YGL4052	Raffinose 2%	0.139437	0.0864175
OS1465_YGL4053	Raffinose 2%	0.000770089	5.52761e-08
OS1465_YGL4054	Raffinose 2%	0.024265	1.08603e-09
YGL598_YGL4043	Fructose 0.5%	NA	NA
YGL598_YGL4044	Fructose 0.5%	NA	NA
OS983_YGL4045	Fructose 0.5%	NA	NA
OS983_YGL4046	Fructose 0.5%	NA	NA
OS992_YGL4047	Fructose 0.5%	NA	NA
OS992_YGL4048	Fructose 0.5%	NA	NA
OS382_YGL4049	Fructose 0.5%	NA	NA
OS382_YGL4050	Fructose 0.5%	NA	NA
OS585_YGL4051	Fructose 0.5%	NA	NA
OS585_YGL4052	Fructose 0.5%	NA	NA
OS1465_YGL4053	Fructose 0.5%	NA	NA
OS1465_YGL4054	Fructose 0.5%	NA	NA
YGL598_YGL4043	Fructose 0.5%	0.0587854	0.695199
YGL598_YGL4044	Fructose 0.5%	0.0990532	0.169396
OS983_YGL4045	Fructose 0.5%	0.00393676	5.15708e-11
OS983_YGL4046	Fructose 0.5%	0.00283786	9.38263e-06
OS992_YGL4047	Fructose 0.5%	0.772411	0.727969
OS992_YGL4048	Fructose 0.5%	0.356676	2.79276e-05
OS382_YGL4049	Fructose 0.5%	0.323626	0.769293
OS382_YGL4050	Fructose 0.5%	0.834867	0.810008
OS585_YGL4051	Fructose 0.5%	0.693929	0.978649
OS585_YGL4052	Fructose 0.5%	0.00534407	0.00379795
OS1465_YGL4053	Fructose 0.5%	6.55904e-11	0.000219866
OS1465_YGL4054	Fructose 0.5%	1.91878e-09	6.52725e-05
YGL598_YGL4043	Raffinose 8%	NA	NA
YGL598_YGL4044	Raffinose 8%	NA	NA
OS983_YGL4045	Raffinose 8%	NA	NA
OS983_YGL4046	Raffinose 8%	NA	NA
OS992_YGL4047	Raffinose 8%	NA	NA
OS992_YGL4048	Raffinose 8%	NA	NA
OS382_YGL4049	Raffinose 8%	NA	NA
OS382_YGL4050	Raffinose 8%	NA	NA
OS585_YGL4051	Raffinose 8%	NA	NA
OS585_YGL4052	Raffinose 8%	NA	NA
OS1465_YGL4053	Raffinose 8%	NA	NA
OS1465_YGL4054	Raffinose 8%	NA	NA
YGL598_YGL4043	Raffinose 8%	0.443821	0.286499
YGL598_YGL4044	Raffinose 8%	0.757054	0.528856
OS983_YGL4045	Raffinose 8%	0.291636	7.60285e-15
OS983_YGL4046	Raffinose 8%	0.585738	0.146878
OS992_YGL4047	Raffinose 8%	0.356778	0.154084
OS992_YGL4048	Raffinose 8%	0.0481674	0.000368869
OS382_YGL4049	Raffinose 8%	0.0227811	0.967901
OS382_YGL4050	Raffinose 8%	0.764193	0.226665
OS585_YGL4051	Raffinose 8%	0.819743	0.123998
OS585_YGL4052	Raffinose 8%	0.524432	0.227579
OS1465_YGL4053	Raffinose 8%	1.87062e-14	0.934974
OS1465_YGL4054	Raffinose 8%	4.87283e-15	0.0360644
YGL598_YGL4043	Arabinose 2%	NA	NA
YGL598_YGL4044	Arabinose 2%	NA	NA
OS983_YGL4045	Arabinose 2%	NA	NA
OS983_YGL4046	Arabinose 2%	NA	NA
OS992_YGL4047	Arabinose 2%	NA	NA
OS992_YGL4048	Arabinose 2%	NA	NA
OS382_YGL4049	Arabinose 2%	NA	NA
OS382_YGL4050	Arabinose 2%	NA	NA
OS585_YGL4051	Arabinose 2%	NA	NA
OS585_YGL4052	Arabinose 2%	NA	NA
OS1465_YGL4053	Arabinose 2%	NA	NA
OS1465_YGL4054	Arabinose 2%	NA	NA
YGL598_YGL4043	Arabinose 2%	0.0277698	1.98444e-08
YGL598_YGL4044	Arabinose 2%	0.451691	0.521413
OS983_YGL4045	Arabinose 2%	0.803639	4.64596e-15
OS983_YGL4046	Arabinose 2%	0.000262197	0.00123925
OS992_YGL4047	Arabinose 2%	0.388925	0.493123
OS992_YGL4048	Arabinose 2%	0.311727	0.932756
OS382_YGL4049	Arabinose 2%	0.0020859	0.578149
OS382_YGL4050	Arabinose 2%	0.183271	1.56621e-07
OS585_YGL4051	Arabinose 2%	0.000245385	0.42261
OS585_YGL4052	Arabinose 2%	0.00259235	0.009396
OS1465_YGL4053	Arabinose 2%	0.159349	1.97564e-05
OS1465_YGL4054	Arabinose 2%	0.379228	0.000298742
YGL598_YGL4043	Glucose 8%	NA	NA
YGL598_YGL4044	Glucose 8%	NA	NA
OS983_YGL4045	Glucose 8%	NA	NA
OS983_YGL4046	Glucose 8%	NA	NA
OS992_YGL4047	Glucose 8%	NA	NA
OS992_YGL4048	Glucose 8%	NA	NA
OS382_YGL4049	Glucose 8%	NA	NA
OS382_YGL4050	Glucose 8%	NA	NA
OS585_YGL4051	Glucose 8%	NA	NA
OS585_YGL4052	Glucose 8%	NA	NA
OS1465_YGL4053	Glucose 8%	NA	NA
OS1465_YGL4054	Glucose 8%	NA	NA
YGL598_YGL4043	Glucose 8%	0.147974	0.0175468
YGL598_YGL4044	Glucose 8%	0.814515	0.558761
OS983_YGL4045	Glucose 8%	0.15715	0.150029
OS983_YGL4046	Glucose 8%	0.0900976	0.169558
OS992_YGL4047	Glucose 8%	0.615787	0.0197386
OS992_YGL4048	Glucose 8%	0.140647	0.00464672
OS382_YGL4049	Glucose 8%	0.00279737	0.008036
OS382_YGL4050	Glucose 8%	9.80317e-09	2.36686e-05
OS585_YGL4051	Glucose 8%	0.371359	0.0949876
OS585_YGL4052	Glucose 8%	0.215933	1.82976e-06
OS1465_YGL4053	Glucose 8%	1.45274e-16	0.0195328
OS1465_YGL4054	Glucose 8%	3.66838e-15	0.0840361
YGL598_YGL4043	Xylose 8%	NA	NA
YGL598_YGL4044	Xylose 8%	NA	NA
OS983_YGL4045	Xylose 8%	NA	NA
OS983_YGL4046	Xylose 8%	NA	NA
OS992_YGL4047	Xylose 8%	NA	NA
OS992_YGL4048	Xylose 8%	NA	NA
OS382_YGL4049	Xylose 8%	NA	NA
OS382_YGL4050	Xylose 8%	NA	NA
OS585_YGL4051	Xylose 8%	NA	NA
OS585_YGL4052	Xylose 8%	NA	NA
OS1465_YGL4053	Xylose 8%	NA	NA
OS1465_YGL4054	Xylose 8%	NA	NA
YGL598_YGL4043	Xylose 8%	0.0047988	0.00127304
YGL598_YGL4044	Xylose 8%	0.00354446	0.000359979
OS983_YGL4045	Xylose 8%	3.32316e-06	0.0101729
OS983_YGL4046	Xylose 8%	0.0767228	0.0377383
OS992_YGL4047	Xylose 8%	0.0528623	0.805012
OS992_YGL4048	Xylose 8%	0.0060765	0.200553
OS382_YGL4049	Xylose 8%	0.000171426	0.264095
OS382_YGL4050	Xylose 8%	4.10456e-12	3.1347e-06
OS585_YGL4051	Xylose 8%	0.284899	0.884828
OS585_YGL4052	Xylose 8%	0.532825	0.33059
OS1465_YGL4053	Xylose 8%	1.67675e-19	2.33184e-10
OS1465_YGL4054	Xylose 8%	3.78671e-18	7.38667e-05
YGL598_YGL4043	Glycerol 0.5%	NA	NA
YGL598_YGL4044	Glycerol 0.5%	NA	NA
OS983_YGL4045	Glycerol 0.5%	NA	NA
OS983_YGL4046	Glycerol 0.5%	NA	NA
OS992_YGL4047	Glycerol 0.5%	NA	NA
OS992_YGL4048	Glycerol 0.5%	NA	NA
OS382_YGL4049	Glycerol 0.5%	NA	NA
OS382_YGL4050	Glycerol 0.5%	NA	NA
OS585_YGL4051	Glycerol 0.5%	NA	NA
OS585_YGL4052	Glycerol 0.5%	NA	NA
OS1465_YGL4053	Glycerol 0.5%	NA	NA
OS1465_YGL4054	Glycerol 0.5%	NA	NA
YGL598_YGL4043	Glycerol 0.5%	0.130212	0.226325
YGL598_YGL4044	Glycerol 0.5%	0.255795	0.0746561
OS983_YGL4045	Glycerol 0.5%	0.18966	0.193875
OS983_YGL4046	Glycerol 0.5%	0.223409	0.494928
OS992_YGL4047	Glycerol 0.5%	0.591019	0.640062
OS992_YGL4048	Glycerol 0.5%	0.379036	0.672548
OS382_YGL4049	Glycerol 0.5%	0.149001	0.78349
OS382_YGL4050	Glycerol 0.5%	0.0181476	0.000924828
OS585_YGL4051	Glycerol 0.5%	0.0137044	0.0937247
OS585_YGL4052	Glycerol 0.5%	0.399484	0.0338998
OS1465_YGL4053	Glycerol 0.5%	0.668675	1.32031e-07
OS1465_YGL4054	Glycerol 0.5%	0.673736	3.48275e-11
YGL598_YGL4043	Glycerol 2%	NA	NA
YGL598_YGL4044	Glycerol 2%	NA	NA
OS983_YGL4045	Glycerol 2%	NA	NA
OS983_YGL4046	Glycerol 2%	NA	NA
OS992_YGL4047	Glycerol 2%	NA	NA
OS992_YGL4048	Glycerol 2%	NA	NA
OS382_YGL4049	Glycerol 2%	NA	NA
OS382_YGL4050	Glycerol 2%	NA	NA
OS585_YGL4051	Glycerol 2%	NA	NA
OS585_YGL4052	Glycerol 2%	NA	NA
OS1465_YGL4053	Glycerol 2%	NA	NA
OS1465_YGL4054	Glycerol 2%	NA	NA
YGL598_YGL4043	Glycerol 2%	0.000388369	0.0740236
YGL598_YGL4044	Glycerol 2%	0.000219714	0.00974447
OS983_YGL4045	Glycerol 2%	0.00194568	0.034124
OS983_YGL4046	Glycerol 2%	0.0020116	0.798302
OS992_YGL4047	Glycerol 2%	0.742471	0.616359
OS992_YGL4048	Glycerol 2%	0.623559	0.0771895
OS382_YGL4049	Glycerol 2%	0.076691	0.00430299
OS382_YGL4050	Glycerol 2%	0.000492588	0.0605406
OS585_YGL4051	Glycerol 2%	6.61768e-09	2.19757e-05
OS585_YGL4052	Glycerol 2%	0.0306848	0.000334333
OS1465_YGL4053	Glycerol 2%	0.00551722	5.54048e-10
OS1465_YGL4054	Glycerol 2%	0.0020846	5.41264e-06
YGL598_YGL4043	Sucrose 2%	NA	NA
YGL598_YGL4044	Sucrose 2%	NA	NA
OS983_YGL4045	Sucrose 2%	NA	NA
OS983_YGL4046	Sucrose 2%	NA	NA
OS992_YGL4047	Sucrose 2%	NA	NA
OS992_YGL4048	Sucrose 2%	NA	NA
OS382_YGL4049	Sucrose 2%	NA	NA
OS382_YGL4050	Sucrose 2%	NA	NA
OS585_YGL4051	Sucrose 2%	NA	NA
OS585_YGL4052	Sucrose 2%	NA	NA
OS1465_YGL4053	Sucrose 2%	NA	NA
OS1465_YGL4054	Sucrose 2%	NA	NA
YGL598_YGL4043	Sucrose 2%	0.49582	0.545347
YGL598_YGL4044	Sucrose 2%	0.262976	0.000468209
OS983_YGL4045	Sucrose 2%	0.983808	0.201637
OS983_YGL4046	Sucrose 2%	0.835222	0.88279
OS992_YGL4047	Sucrose 2%	0.320241	0.20945
OS992_YGL4048	Sucrose 2%	0.192322	0.00456453
OS382_YGL4049	Sucrose 2%	0.0590431	0.124617
OS382_YGL4050	Sucrose 2%	0.000204937	0.155442
OS585_YGL4051	Sucrose 2%	0.740281	0.0486332
OS585_YGL4052	Sucrose 2%	0.347067	0.00348585
OS1465_YGL4053	Sucrose 2%	1.21344e-05	0.601216
OS1465_YGL4054	Sucrose 2%	2.3308e-10	0.218188
YGL598_YGL4043	Mannitol 2%	NA	NA
YGL598_YGL4044	Mannitol 2%	NA	NA
OS983_YGL4045	Mannitol 2%	NA	NA
OS983_YGL4046	Mannitol 2%	NA	NA
OS992_YGL4047	Mannitol 2%	NA	NA
OS992_YGL4048	Mannitol 2%	NA	NA
OS382_YGL4049	Mannitol 2%	NA	NA
OS382_YGL4050	Mannitol 2%	NA	NA
OS585_YGL4051	Mannitol 2%	NA	NA
OS585_YGL4052	Mannitol 2%	NA	NA
OS1465_YGL4053	Mannitol 2%	NA	NA
OS1465_YGL4054	Mannitol 2%	NA	NA
YGL598_YGL4043	Mannitol 2%	0.506771	0.011139
YGL598_YGL4044	Mannitol 2%	0.20409	0.613062
OS983_YGL4045	Mannitol 2%	0.0629938	0.084099
OS983_YGL4046	Mannitol 2%	2.55199e-06	0.0183585
OS992_YGL4047	Mannitol 2%	0.527311	0.352737
OS992_YGL4048	Mannitol 2%	0.000117367	1.9423e-10
OS382_YGL4049	Mannitol 2%	0.911119	0.00353457
OS382_YGL4050	Mannitol 2%	0.512656	0.0333922
OS585_YGL4051	Mannitol 2%	0.187671	1.68781e-10
OS585_YGL4052	Mannitol 2%	0.0578255	0.0197978
OS1465_YGL4053	Mannitol 2%	3.88758e-05	1.09944e-05
OS1465_YGL4054	Mannitol 2%	0.413804	3.96859e-07
YGL598_YGL4043	Glucose 2%	NA	NA
YGL598_YGL4044	Glucose 2%	NA	NA
OS983_YGL4045	Glucose 2%	NA	NA
OS983_YGL4046	Glucose 2%	NA	NA
OS992_YGL4047	Glucose 2%	NA	NA
OS992_YGL4048	Glucose 2%	NA	NA
OS382_YGL4049	Glucose 2%	NA	NA
OS382_YGL4050	Glucose 2%	NA	NA
OS585_YGL4051	Glucose 2%	NA	NA
OS585_YGL4052	Glucose 2%	NA	NA
OS1465_YGL4053	Glucose 2%	NA	NA
OS1465_YGL4054	Glucose 2%	NA	NA
YGL598_YGL4043	Glucose 2%	0.921493	0.555024
YGL598_YGL4044	Glucose 2%	0.220262	0.546318
OS983_YGL4045	Glucose 2%	0.92538	0.00187343
OS983_YGL4046	Glucose 2%	0.549036	0.00237777
OS992_YGL4047	Glucose 2%	0.499449	0.0861919
OS992_YGL4048	Glucose 2%	0.211805	0.212508
OS382_YGL4049	Glucose 2%	0.776102	0.308273
OS382_YGL4050	Glucose 2%	0.0356407	0.424003
OS585_YGL4051	Glucose 2%	0.115935	0.629374
OS585_YGL4052	Glucose 2%	0.276019	0.00244466
OS1465_YGL4053	Glucose 2%	1.7965e-17	0.00409768
OS1465_YGL4054	Glucose 2%	5.30126e-13	0.0712148
