# Supplementary material for: Predicting natural variation in the yeast phenotypic landscape with machine learning
Source: Mol Syst Biol. 2025 Sep 1;21(11):1466–89. doi: 10.1038/s44320-025-00136-y (PMC12583546; doi:10.1038/s44320-025-00136-y)
Supplement: Supplementary file 8 — Dataset EV6 [file 44320_2025_136_MOESM8_ESM.xlsx]

## Sheet: Legend
List of genes with one or more significantly associated markers from GWAS and the number of phenotypes impacted.
Hits and phentypes per gene. Number of GWAS hits and number of phenotypes impacted per gene.
Gene	gene names.
Gene_ID	standard gene ID.
Num_hits	Number of GWAS hits in the gene
Num_phenotypes_impacted	Number of phenotypes impacted by the hits in a given gene.
Go enrichment. Go-enrichment analysis ( https://biit.cs.ut.ee/gprofiler/gost ) results for the genes with impact on more than one phenotype.
source	List of databases used for query. MF: molecular function, CC: cellular component, BP: biological process, TF: Transfac.
term_name	Name
term_id	Term ID
adjusted_p_value	Significance p-value after multiple testing correction
negative_log10_of_adjusted_p_value	negative log10 of adjusted p-value
term_size	number of genes that are annotated to the term.
query_size	number of genes that were included in the query
intersection_size	number of genes in the query that are annotated to the corresponding term.
intersections	elements in this list correspond to query genes

## Sheet: EV6-GWAS statistics per gene
Gene	Gene_ID	Num_hits	Num_phenotypes_impacted
CAC2	YML102W	2	28
CDC23	YHR166C	3	24
SFL1	YOR140W	5	20
SEC11	YIR022W	3	20
MAM3	YOL060C	2	20
YDR154C	YDR154C	1	20
YJR018W	YJR018W	2	19
ARP8	YOR141C	9	18
RPB2	YOR151C	4	18
TIR4	YOR009W	4	17
FLO5	YHR211W	1	16
POL2	YNL262W	6	15
CCS1	YMR038C	1	14
CCP1	YKR066C	3	13
WHI2	YOR043W	2	13
GCY1	YOR120W	1	12
PRT1	YOR361C	1	12
CHD1	YER164W	3	11
CFT1	YDR301W	2	11
Q0144	Q0144	1	11
ENA5	YDR038C	1	11
MIP1	YOR330C	1	11
HSP82	YPL240C	5	10
YGR176W	YGR176W	1	10
YEL023C	YEL023C	1	10
CLN3	YAL040C	4	9
RSF1	YMR030W	4	9
ARG81	YML099C	3	9
PRM7	YDL039C	2	9
YFL047W	YFL047W	2	9
PSK2	YOL045W	1	9
SUL1	YBR294W	1	9
ADH4	YGL256W	1	9
augustus_masked.BCH_5.11150	augustus_masked.BCH_5.11150	1	9
RPO41	YFL036W	1	9
IRC8	YJL051W	7	8
LAS17	YOR181W	2	8
ISU2	YOR226C	2	8
MPA43	YNL249C	2	8
NTH1	YDR001C	1	8
RUP1	YOR138C	1	8
Q0140	Q0140	1	8
maker.YBR.7232	maker.YBR.7232	1	8
GPB1	YOR371C	10	7
PBP1	YGR178C	4	7
YSP2	YDR326C	4	7
SEG1	YMR086W	3	7
EPS1	YIL005W	3	7
PIS1	YPR113W	2	7
GPR1	YDL035C	2	7
augustus_masked.AID_2.6438	augustus_masked.AID_2.6438	2	7
snap_masked.779.BSG_4	snap_masked.779.BSG_4	2	7
OAF3	YKR064W	2	7
PIG2	YIL045W	1	7
SWH1	YAR042W	1	7
snap_masked.749.BKQ_2	snap_masked.749.BKQ_2	1	7
KEL2	YGR238C	1	7
FET5	YFL041W	1	7
PRP8	YHR165C	6	6
DNA2	YHR164C	5	6
YRB2	YIL063C	4	6
SSK2	YNR031C	4	6
YNL247W	YNL247W	3	6
CWC22	YGR278W	3	6
MAL11	YGR289C	3	6
FMP40	YPL222W	2	6
FKS1	YLR342W	2	6
CCR4	YAL021C	2	6
GSF2	YML048W	2	6
SCH9	YHR205W	2	6
ALR1	YOL130W	2	6
PNO1	YOR145C	2	6
POP2	YNR052C	2	6
NHA1	YLR138W	1	6
URA6	YKL024C	1	6
MTC6	YHR151C	1	6
ATP11	YNL315C	1	6
Q0182	Q0182	1	6
Q0092	Q0092	1	6
ERV46	YAL042W	1	6
CYS3	YAL012W	1	6
MOT2	YER068W	1	6
YML020W	YML020W	1	6
Q0297	Q0297	1	6
COG2	YGR120C	1	6
HDA3	YPR179C	1	6
THP2	YHR167W	1	6
PET111	YMR257C	1	6
YJL045W	YJL045W	9	5
UTP5	YDR398W	6	5
RIM15	YFL033C	5	5
SPF1	YEL031W	5	5
MLP2	YIL149C	5	5
ECM30	YLR436C	4	5
MHP1	YJL042W	4	5
IRA2	YOL081W	3	5
RGA1	YOR127W	3	5
ERV29	YGR284C	3	5
AMA1	YGR225W	3	5
SKG6	YHR149C	2	5
CTL1	YMR180C	2	5
YKL063C	YKL063C	2	5
SUC2	YIL162W	2	5
DNF2	YDR093W	2	5
TSC11	YER093C	2	5
SCS2	YER120W	1	5
HXK2	YGL253W	1	5
MSC1	YML128C	1	5
DID4	YKL002W	1	5
augustus_masked.2970.AEE_3	augustus_masked.2970.AEE_3	1	5
Q0017	Q0017	1	5
Q0142	Q0142	1	5
Q0143	Q0143	1	5
snap_masked.5079.CKG_4	snap_masked.5079.CKG_4	1	5
SIP3	YNL257C	1	5
YGR290W	YGR290W	1	5
MAL13	YGR288W	1	5
VAR1496.maker.CHB_4.9987	VAR1496.maker.CHB_4.9987	1	5
NPA3	YJR072C	1	5
UTP15	YMR093W	1	5
SLN1	YIL147C	16	4
LOS1	YKL205W	14	4
OSW2	YLR054C	6	4
SEN1	YLR430W	5	4
MRD1	YPR112C	4	4
MSH6	YDR097C	3	4
PUN1	YLR414C	3	4
DIP2	YLR129W	3	4
YEF1	YEL041W	3	4
IKS1	YJL057C	3	4
HCA4	YJL033W	2	4
YLR352W	YLR352W	2	4
NUP188	YML103C	2	4
ACF4	YJR083C	2	4
SPT21	YMR179W	2	4
VBA1	YMR088C	2	4
ATG32	YIL146C	2	4
HAC1	YFL031W	2	4
MTG2	YHR168W	2	4
AIM32	YML050W	2	4
NIC96	YFR002W	2	4
PRP4	YPR178W	1	4
SFI1	YLL003W	1	4
NUP42	YDR192C	1	4
PDR1	YGL013C	1	4
ATP1	YBL099W	1	4
PHO13	YDL236W	1	4
FLO10	YKR102W	1	4
VMA6	YLR447C	1	4
GAB1	YLR459W	1	4
LYS9	YNR050C	1	4
RTF1	YGL244W	1	4
SKN7	YHR206W	1	4
augustus_masked.BMB_1.4668	augustus_masked.BMB_1.4668	1	4
AYT1	YLL063C	1	4
FUN26	YAL022C	1	4
YAP5	YIR018W	1	4
PTA1	YAL043C	1	4
CUP2	YGL166W	1	4
GPI11	YDR302W	1	4
Q0010	Q0010	1	4
Q0080	Q0080	1	4
BPT1	YLL015W	1	4
VAR373.augustus_masked.893.BGT_2	VAR373.augustus_masked.893.BGT_2	1	4
VAR204.augustus_masked.2970.AEE_3	VAR204.augustus_masked.2970.AEE_3	1	4
FIG1	YBR040W	1	4
YHR177W	YHR177W	1	4
YIA6	YIL006W	1	4
PAH1	YMR165C	1	4
PRO2	YOR323C	1	4
PUF6	YDR496C	7	3
KAP114	YGL241W	4	3
ZRT2	YLR130C	4	3
FMP27	YLR454W	4	3
VHS2	YIL135C	4	3
MCH5	YOR306C	3	3
ARP9	YMR033W	3	3
THI6	YPL214C	3	3
GEA1	YJR031C	3	3
BEM2	YER155C	3	3
IME1	YJR094C	3	3
PHO91	YNR013C	2	3
YEL034C-A	YEL034C-A	2	3
RPT3	YDR394W	2	3
CLG1	YGL215W	2	3
SPO23	YBR250W	2	3
SSN2	YDR443C	2	3
SSK1	YLR006C	2	3
YPR117W	YPR117W	2	3
YOL155W.A	YOL155W.A	2	3
GSP2	YOR185C	2	3
snap_masked.CCH_4.6793	snap_masked.CCH_4.6793	2	3
DOT6	YER088C	2	3
SHP1	YBL058W	2	3
EGT2	YNL327W	2	3
BEM3	YPL115C	2	3
BCK2	YER167W	2	3
HEM14	YER014W	2	3
CRF1	YDR223W	2	3
AMF1	YOR378W	2	3
DCN1	YLR128W	2	3
OSW1	YOR255W	2	3
SMC3	YJL074C	2	3
LPX1	YOR084W	2	3
LEU2	YCL018W	2	3
TEX1	YNL253W	2	3
BIT61	YJL058C	2	3
MCM3	YEL032W	2	3
YLL066W.B	YLL066W.B	2	3
GAD1	YMR250W	2	3
HER1	YOR227W	2	3
MHT1	YLL062C	2	3
HOS4	YIL112W	2	3
SFH1	YLR321C	2	3
YLR422W	YLR422W	2	3
MLH1	YMR167W	2	3
YNL013C	YNL013C	1	3
CWC24	YLR323C	1	3
ROD1	YOR018W	1	3
TAF2	YCR042C	1	3
YMRCTy1.4	YMRCTy1.4	1	3
DMC1	YER179W	1	3
YNR071C	YNR071C	1	3
STL1	YDR536W	1	3
PTR3	YFR029W	1	3
SPP41	YDR464W	1	3
KAR5	YMR065W	1	3
SNZ1	YMR096W	1	3
GUS1	YGL245W	1	3
BAT1	YHR208W	1	3
augustus_masked.CCH_4.6793	augustus_masked.CCH_4.6793	1	3
YNL338W	YNL338W	1	3
augustus_masked.ACL_7.7535	augustus_masked.ACL_7.7535	1	3
GAL3	YDR009W	1	3
YIL058W	YIL058W	1	3
snap_masked.4313.BND_3	snap_masked.4313.BND_3	1	3
BDH2	YAL061W	1	3
TUP1	YCR084C	1	3
OPI7	YDR360W	1	3
maker.520.ADN_4	maker.520.ADN_4	1	3
ILS1	YBL076C	1	3
MAK11	YKL021C	1	3
YOR008W-B	YOR008W-B	1	3
UTP23	YOR004W	1	3
UBP13	YBL067C	1	3
PDR15	YDR406W	1	3
YDR514C	YDR514C	1	3
set-04	YJL105W	1	3
RRS1	YOR294W	1	3
PEX3	YDR329C	1	3
NEM1	YHR004C	1	3
YFL041W-A	YFL041W-A	1	3
snap_masked.10743.CDF_1	snap_masked.10743.CDF_1	1	3
LRO1	YNR008W	1	3
TAT1	YBR069C	1	3
YDL119C	YDL119C	1	3
STE5	YDR103W	1	3
MMS2	YGL087C	1	3
GPP1	YIL053W	1	3
DRS1	YLL008W	1	3
TSL1	YML100W	1	3
ISN1	YOR155C	1	3
VAR560.snap_masked.10934.AEN_3	VAR560.snap_masked.10934.AEN_3	1	3
YKR011C	YKR011C	1	3
RPL40A	YIL148W	8	2
ISC10	YER180C	6	2
HRK1	YOR267C	6	2
FET4	YMR319C	5	2
APC2	YLR127C	5	2
YOR1	YGR281W	4	2
ECM10	YEL030W	3	2
YME2	YMR302C	3	2
BRL1	YHR036W	3	2
NRT1	YOR071C	3	2
HOF1	YMR032W	3	2
IRC13	YOR235W	3	2
SKI7	YOR076C	3	2
GGA2	YHR108W	3	2
RED1	YLR263W	3	2
TUS1	YLR425W	3	2
YBT1	YLL048C	3	2
MTR4	YJL050W	3	2
YER186C	YER186C	2	2
YLR339C	YLR339C	2	2
RRP43	YCR035C	2	2
EBP2	YKL172W	2	2
ABZ1	YNR033W	2	2
NEW1	YPL226W	2	2
MLH2	YLR035C	2	2
YHB1	YGR234W	2	2
POL12	YBL035C	2	2
CIC1	YHR052W	2	2
VPS3	YDR495C	2	2
HXT3	YDR345C	2	2
MEF1	YLR069C	2	2
SAC6	YDR129C	2	2
SPC105	YGL093W	2	2
REE1	YJL217W	2	2
YJR142W	YJR142W	2	2
ARN1	YHL040C	2	2
YLL058W	YLL058W	2	2
YFR018C	YFR018C	2	2
XRN1	YGL173C	2	2
HSP42	YDR171W	2	2
YDR222W	YDR222W	2	2
MIP6	YHR015W	2	2
YTA12	YMR089C	2	2
YBR062C	YBR062C	2	2
YEN1	YER041W	2	2
REC107	YJR021C	2	2
YRR1	YOR162C	2	2
RPA49	YNL248C	2	2
SIP2	YGL208W	2	2
PHO92	YDR374C	2	2
CDC16	YKL022C	2	2
IRC24	YIR036C	2	2
VAC8	YEL013W	2	2
SSP2	YOR242C	2	2
SKN1	YGR143W	2	2
YCR041W	YCR041W	2	2
PUF3	YLL013C	2	2
ATG23	YLR431C	2	2
SAM37	YMR060C	2	2
GUT2	YIL155C	2	2
PDR5	YOR153W	2	2
APC4	YDR118W	2	2
HAL9	YOL089C	2	2
NUP1	YOR098C	2	2
YIL077C	YIL077C	2	2
POP1	YNL221C	2	2
NET1	YJL076W	2	2
SPO14	YKR031C	2	2
RBS1	YDL189W	2	2
ROM1	YGR070W	2	2
PCI8	YIL071C	2	2
MAM1	YER106W	2	2
YHR125W	YHR125W	2	2
ECM9	YKR004C	2	2
MSL5	YLR116W	2	2
UTP8	YGR128C	2	2
PIN4	YBL051C	2	2
COQ4	YDR204W	2	2
GAT1	YFL021W	2	2
ART5	YGR068C	2	2
set-05	YHR207C	2	2
HAP1	YLR256W	2	2
TCB3	YML072C	2	2
YMR102C	YMR102C	2	2
ECM27	YJR106W	2	2
MET28	YIR017C	1	2
KIP1	YBL063W	1	2
BNA2	YJR078W	1	2
NOG1	YPL093W	1	2
PTC1	YDL006W	1	2
YMR31	YFR049W	1	2
YEL030C-A	YEL030C-A	1	2
ATG13	YPR185W	1	2
RRP36	YOR287C	1	2
CTA1	YDR256C	1	2
CDC9	YDL164C	1	2
AIM29	YKR074W	1	2
REV7	YIL139C	1	2
DUF1	YOL087C	1	2
MMS21	YEL019C	1	2
TRZ1	YKR079C	1	2
MYO5	YMR109W	1	2
SIR4	YDR227W	1	2
MAK10	YEL053C	1	2
DCI1	YOR180C	1	2
LST4	YKL176C	1	2
YLR369W	YLR369W	1	2
MCK1	YNL307C	1	2
PHO84	YML123C	1	2
EMC1	YCL045C	1	2
CDC33	YOL139C	1	2
YPR159C.A	YPR159C.A	1	2
BIO2	YGR286C	1	2
MAL33	YBR297W	1	2
ADH6	YMR318C	1	2
MIA40	YKL195W	1	2
augustus_masked.YAC.7642	augustus_masked.YAC.7642	1	2
UFO1	YML088W	1	2
MSB2	YGR014W	1	2
ATS1	YAL020C	1	2
SPT6	YGR116W	1	2
ERT1	YBR239C	1	2
ISA2	YPR067W	1	2
MYO1	YHR023W	1	2
IES3	YLR052W	1	2
YIR036W-A	YIR036W-A	1	2
maker.137.YCE	maker.137.YCE	1	2
snap_masked.BHR_4.9388	snap_masked.BHR_4.9388	1	2
augustus_masked.339.ALB_3	augustus_masked.339.ALB_3	1	2
YDL032W	YDL032W	1	2
augustus_masked.BEE_6.12017	augustus_masked.BEE_6.12017	1	2
YML122C	YML122C	1	2
DSE1	YER124C	1	2
FEN2	YCR028C	1	2
YNL193W	YNL193W	1	2
YML100W-A	YML100W-A	1	2
SPG1	YGR236C	1	2
YOR114W	YOR114W	1	2
TGL1	YKL140W	1	2
UFD2	YDL190C	1	2
DNL4	YOR005C	1	2
YNG2	YHR090C	1	2
SPT7	YBR081C	1	2
STE6	YKL209C	1	2
ASH1	YKL185W	1	2
YMR099C	YMR099C	1	2
PPZ2	YDR436W	1	2
MUP1	YGR055W	1	2
YLF2	YHL014C	1	2
RSM22	YKL155C	1	2
ATX2	YOR079C	1	2
HO	YDL227C	1	2
SEN15	YMR059W	1	2
GPX1	YKL026C	1	2
HOC1	YJR075W	1	2
SLO1	YER180C-A	1	2
TOD6	YBL054W	1	2
BPH1	YCR032W	1	2
IRC20	YLR247C	1	2
YML083C	YML083C	1	2
YPR022C	YPR022C	1	2
MDM36	YPR083W	1	2
YDR366C	YDR366C	1	2
VPS75	YNL246W	1	2
SMP3	YOR149C	1	2
CET1	YPL228W	1	2
GIS1	YDR096W	1	2
YEL074W	YEL074W	1	2
YLR466C.B	YLR466C.B	1	2
SPT4	YGR063C	1	2
YDR133C	YDR133C	1	2
maker.CMQ_8.5693	maker.CMQ_8.5693	1	2
Q0255	Q0255	1	2
YKR047W	YKR047W	1	2
YML047W.A	YML047W.A	1	2
IRC2	YDR112W	1	2
YBL077W	YBL077W	1	2
YBR116C	YBR116C	1	2
YML031C.A	YML031C.A	1	2
SST2	YLR452C	1	2
ALG8	YOR067C	1	2
ATP4	YPL078C	1	2
AVT2	YEL064C	1	2
BUD27	YFL023W	1	2
CBK1	YNL161W	1	2
HAP2	YGL237C	1	2
LCD1	YDR499W	1	2
SMK1	YPR054W	1	2
TRM1	YDR120C	1	2
XKS1	YGR194C	1	2
VAR1569.maker.YBL.9938	VAR1569.maker.YBL.9938	1	2
BNA4	YBL098W	1	2
FAT1	YBR041W	1	2
ECM33	YBR078W	1	2
PTC4	YBR125C	1	2
COS111	YBR203W	1	2
SRB8	YCR081W	1	2
HMRA1	YCR097W	1	2
YDL176W	YDL176W	1	2
UGA4	YDL210W	1	2
RSM24	YDR175C	1	2
EUG1	YDR518W	1	2
PMD1	YER132C	1	2
YER145C-A	YER145C-A	1	2
TUB2	YFL037W	1	2
YFL042C	YFL042C	1	2
YGR067C	YGR067C	1	2
AIR1	YIL079C	1	2
OM45	YIL136W	1	2
ARG2	YJL071W	1	2
STE3	YKL178C	1	2
TOF2	YKR010C	1	2
DNM1	YLL001W	1	2
YLR030W	YLR030W	1	2
SRC1	YML034W	1	2
ICY1	YMR195W	1	2
THO2	YNL139C	1	2
NUD1	YOR373W	1	2
RPA135	YPR010C	1	2
MRI1	YPR118W	1	2
PIN3	YPR154W	1	2
VAR649.snap_masked.5079.CKG_4	VAR649.snap_masked.5079.CKG_4	1	2
TRM3	YDL112W	1	2
ARO3	YDR035W	1	2
ADK1	YDR226W	1	2
SWR1	YDR334W	1	2
YER175W-A	YER175W-A	1	2
PES4	YFR023W	1	2
CTT1	YGR088W	1	2
YGR146C-A	YGR146C-A	1	2
YGR201C	YGR201C	1	2
COX6	YHR051W	1	2
BBC1	YJL020C	1	2
YJL118W	YJL118W	1	2
MTC1	YJL123C	1	2
TOR1	YJR066W	1	2
MCD4	YKL165C	1	2
YKR032W	YKR032W	1	2
RAD52	YML032C	1	2
UTP14	YML093W	1	2
CEP3	YMR168C	1	2
HXT14	YNL318C	1	2
MSB1	YOR188W	1	2
HST2	YPL015C	1	2
SAM4	YPL273W	1	2
EDE1	YBL047C	1	2
SHE9	YDR393W	1	2
OCA5	YHL029C	1	2
MUP3	YHL036W	1	2
YMR178W	YMR178W	1	2
DSK2	YMR276W	1	2
YNL266W	YNL266W	1	2
DED1	YOR204W	1	2
KTR6	YPL053C	1	2
TAZ1	YPR140W	1	2
HIR3	YJR140C	6	1
TRM2	YKR056W	6	1
CTS1	YLR286C	5	1
AZR1	YGR224W	4	1
YDR132C	YDR132C	4	1
FKH1	YIL131C	4	1
POL31	YJR006W	4	1
HUT1	YPL244C	3	1
SPS1	YDR523C	3	1
DYN1	YKR054C	3	1
YLR419W	YLR419W	3	1
GRS2	YPR081C	3	1
FTH1	YBR207W	3	1
TRM11	YOL124C	2	1
PLB3	YOL011W	2	1
YIR007W	YIR007W	2	1
VPS53	YJL029C	2	1
augustus_masked.APS_4.8484	augustus_masked.APS_4.8484	2	1
snap_masked.APS_4.8484	snap_masked.APS_4.8484	2	1
IML3	YBR107C	2	1
GRC3	YLL035W	2	1
PCA1	YBR295W	2	1
CTF4	YPR135W	2	1
CSM2	YIL132C	2	1
AFT1	YGL071W	2	1
IRE1	YHR079C	2	1
MSH1	YHR120W	2	1
YPS7	YDR349C	2	1
ROX1	YPR065W	2	1
FCF2	YLR051C	2	1
PLB1	YMR008C	2	1
ECM5	YMR176W	2	1
GAC1	YOR178C	2	1
RPC82	YPR190C	2	1
ERV15	YBR210W	2	1
YBP1	YBR216C	2	1
RPL35B	YDL136W	2	1
PMT7	YDR307W	2	1
RAD34	YDR314C	2	1
SLD3	YGL113W	2	1
NEL1	YHR035W	2	1
NAS2	YIL007C	2	1
YJL077C	YJL077C	2	1
UFD4	YKL010C	2	1
YAP1	YML007W	2	1
REC114	YMR133W	2	1
NOC2	YOR206W	2	1
YBR053C	YBR053C	2	1
IST1	YNL265C	2	1
MCT1	YOR221C	2	1
YPR147C	YPR147C	2	1
YHR033W	YHR033W	1	1
YNR073C	YNR073C	1	1
URA2	YJL130C	1	1
YDR246W-A	YDR246W-A	1	1
CLD1	YGR110W	1	1
FRK1	YPL141C	1	1
SEC6	YIL068C	1	1
HBT1	YDL223C	1	1
STH1	YIL126W	1	1
MNL1	YHR204W	1	1
HPR1	YDR138W	1	1
CAB5	YDR196C	1	1
DLS1	YJL065C	1	1
YLL032C	YLL032C	1	1
MNT4	YNR059W	1	1
YNR062C	YNR062C	1	1
MOH1	YBL049W	1	1
DOS2	YDR068W	1	1
YLR366W	YLR366W	1	1
CSR2	YPR030W	1	1
RPN10	YHR200W	1	1
PEX6	YNL329C	1	1
MDM12	YOL009C	1	1
YLR001C	YLR001C	1	1
VPS61	YDR136C	1	1
YCT1	YLL055W	1	1
GUD1	YDL238C	1	1
NCA2	YPR155C	1	1
CTI6	YPL181W	1	1
FPK1	YNR047W	1	1
RCO1	YMR075W	1	1
ATG8	YBL078C	1	1
INP53	YOR109W	1	1
RRG1	YDR065W	1	1
YCL049C	YCL049C	1	1
EFM1	YHL039W	1	1
LEU4	YNL104C	1	1
TAF4	YMR005W	1	1
SSA4	YER103W	1	1
POL5	YEL055C	1	1
YNL042W-B	YNL042W-B	1	1
TED1	YIL039W	1	1
PZF1	YPR186C	1	1
HAP4	YKL109W	1	1
DYS1	YHR068W	1	1
SME1	YOR159C	1	1
TAT2	YOL020W	1	1
PIK1	YNL267W	1	1
SNU13	YEL026W	1	1
LSB6	YJL100W	1	1
DIT1	YDR403W	1	1
ADO1	YJR105W	1	1
ALG13	YGL047W	1	1
PYK2	YOR347C	1	1
RPS19B	YNL302C	1	1
NUP120	YKL057C	1	1
MTR10	YOR160W	1	1
NHX1	YDR456W	1	1
YDR262W	YDR262W	1	1
EAF5	YEL018W	1	1
ATM1	YMR301C	1	1
CKA1	YIL035C	1	1
HMS2	YJR147W	1	1
CYC8	YBR112C	1	1
BAS1	YKR099W	1	1
SVL3	YPL032C	1	1
ZRG8	YER033C	1	1
SPO24	YPR036W-A	1	1
MET18	YIL128W	1	1
AIM34	YMR003W	1	1
BCS1	YDR375C	1	1
MRPS5	YBR251W	1	1
DCP2	YNL118C	1	1
POL1	YNL102W	1	1
RMR1	YGL250W	1	1
YNL205C	YNL205C	1	1
CHS1	YNL192W	1	1
POM33	YLL023C	1	1
ROY1	YMR258C	1	1
YVH1	YIR026C	1	1
TAD2	YJL035C	1	1
CHL4	YDR254W	1	1
YHL005C	YHL005C	1	1
MGA1	YGR249W	1	1
MFM1	YPL060W	1	1
EC1118_1O4_6557g	EC1118_1O4_6557g	1	1
EC1118_1O4_6568g	EC1118_1O4_6568g	1	1
EC1118_1O4_6579g	EC1118_1O4_6579g	1	1
EC1118_1O4_6612g	EC1118_1O4_6612g	1	1
EC1118_1O4_6623g	EC1118_1O4_6623g	1	1
EC1118_1O4_6634g	EC1118_1O4_6634g	1	1
EC1118_1O4_6645g	EC1118_1O4_6645g	1	1
EC1118_1O4_6656g	EC1118_1O4_6656g	1	1
maker.APS_4.8484	maker.APS_4.8484	1	1
SDH2	YLL041C	1	1
GAS1	YMR307W	1	1
CDC24	YAL041W	1	1
URB1	YKL014C	1	1
FAR8	YMR029C	1	1
GCD10	YNL062C	1	1
ENV9	YOR246C	1	1
COX10	YPL172C	1	1
SNX3	YOR357C	1	1
NCL1	YBL024W	1	1
YHR210C	YHR210C	1	1
FDC1	YDR539W	1	1
DUG1	YFR044C	1	1
MAL12	YGR292W	1	1
YER165C.A	YER165C.A	1	1
SPS2	YDR522C	1	1
augustus_masked.AKM_4.5339	augustus_masked.AKM_4.5339	1	1
YDR541C	YDR541C	1	1
RPS20	YHL015W	1	1
YDR455C	YDR455C	1	1
YML057C.A	YML057C.A	1	1
HRT1	YOL133W	1	1
YPR039W	YPR039W	1	1
FPR4	YLR449W	1	1
PKC1	YBL105C	1	1
YEL009C.A	YEL009C.A	1	1
NBP1	YLR457C	1	1
YJR141W	YJR141W	1	1
ZIP2	YGL249W	1	1
maker.AID_2.6438	maker.AID_2.6438	1	1
UBA1	YKL210W	1	1
SYP1	YCR030C	1	1
ALO1	YML086C	1	1
set-06	YPL165C	1	1
RGR1	YLR071C	1	1
RRF1	YHR038W	1	1
PAU17	YLL025W	1	1
TRS65	YGR166W	1	1
YPK2	YMR104C	1	1
MUB1	YMR100W	1	1
CSM4	YPL200W	1	1
YRM1	YOR172W	1	1
YOR387C	YOR387C	1	1
YKR040C	YKR040C	1	1
YIR042C	YIR042C	1	1
YPL185W	YPL185W	1	1
ALR2	YFL050C	1	1
augustus_masked.4867.BCP_8	augustus_masked.4867.BCP_8	1	1
YHR213W.A	YHR213W.A	1	1
augustus_masked.APG_4.6739	augustus_masked.APG_4.6739	1	1
EXO5	YBR163W	1	1
BCK1	YJL095W	1	1
HOL1	YNR055C	1	1
SRV2	YNL138W	1	1
FMP10	YER182W	1	1
CYR1	YJL005W	1	1
mag-02	YLR427W	1	1
CHS5	YLR330W	1	1
RPA190	YOR341W	1	1
GLN3	YER040W	1	1
GPD2	YOL059W	1	1
ASA1	YPR085C	1	1
RPL35A	YDL191W	1	1
GMH1	YKR030W	1	1
BRR2	YER172C	1	1
DOM34	YNL001W	1	1
BIO4	YNR057C	1	1
DHR2	YKL078W	1	1
CDC6	YJL194W	1	1
YNL134C	YNL134C	1	1
ENV11	YGR071C	1	1
PUT3	YKL015W	1	1
SIZ1	YDR409W	1	1
MCR1	YKL150W	1	1
COG5	YNL051W	1	1
ICE2	YIL090W	1	1
FAS1	YKL182W	1	1
AEP2	YMR282C	1	1
SOG2	YOR353C	1	1
AGE1	YDR524C	1	1
YGL140C	YGL140C	1	1
YBR242W	YBR242W	1	1
KTR1	YOR099W	1	1
STE20	YHL007C	1	1
IMP1	YMR150C	1	1
PTP1	YDL230W	1	1
UTP25	YIL091C	1	1
KKQ8	YKL168C	1	1
MEI5	YPL121C	1	1
RPL16A	YIL133C	1	1
SPT20	YOL148C	1	1
YOR093C	YOR093C	1	1
PDR11	YIL013C	1	1
SMX2	YFL017W-A	1	1
YER158C	YER158C	1	1
ATG11	YPR049C	1	1
IRR1	YIL026C	1	1
YIL067C	YIL067C	1	1
YLR282C	YLR282C	1	1
TPD3	YAL016W	1	1
SPO75	YLL005C	1	1
RIX7	YLL034C	1	1
GLK1	YCL040W	1	1
AVT4	YNL101W	1	1
ICT1	YLR099C	1	1
SMC2	YFR031C	1	1
SNP1	YIL061C	1	1
TCB1	YOR086C	1	1
RPN12	YFR052W	1	1
MDY2	YOL111C	1	1
CLN1	YMR199W	1	1
OYE3	YPL171C	1	1
FRS1	YLR060W	1	1
YJL070C	YJL070C	1	1
YFL019C	YFL019C	1	1
augustus_masked.1659.AIE_1	augustus_masked.1659.AIE_1	1	1
snap_masked.AVB_8.7958	snap_masked.AVB_8.7958	1	1
TAD3	YLR316C	1	1
YOL159C	YOL159C	1	1
YOL160W	YOL160W	1	1
YHR055C	YHR055C	1	1
YML090W	YML090W	1	1
YJL007C	YJL007C	1	1
augustus_masked.779.BSG_4	augustus_masked.779.BSG_4	1	1
YJL211C	YJL211C	1	1
RAD17	YOR368W	1	1
YLR456W	YLR456W	1	1
YPR196W	YPR196W	1	1
YPR195C	YPR195C	1	1
ARR2	YPR200C	1	1
ARR1	YPR199C	1	1
ARR3	YPR201W	1	1
SGE1	YPR198W	1	1
YDRWTy2.3	YDRWTy2.3	1	1
YAR047C	YAR047C	1	1
TIP1	YBR067C	1	1
YNL095C	YNL095C	1	1
RPI1	YIL119C	1	1
DEG1	YFL001W	1	1
ITT1	YML068W	1	1
CDC11	YJR076C	1	1
MIX23	YBL107C	1	1
MID2	YLR332W	1	1
LTV1	YKL143W	1	1
VIK1	YPL253C	1	1
MSK1	YNL073W	1	1
RDR1	YOR380W	1	1
TCD2	YKL027W	1	1
UTP10	YJL109C	1	1
RTS2	YOR077W	1	1
YIP1	YGR172C	1	1
COX5B	YIL111W	1	1
RQC1	YDR333C	1	1
LDB19	YOR322C	1	1
FAA4	YMR246W	1	1
CWC25	YNL245C	1	1
SGS1	YMR190C	1	1
PUS7	YOR243C	1	1
RRP12	YPL012W	1	1
PEP7	YDR323C	1	1
AHC1	YOR023C	1	1
YPS1	YLR120C	1	1
PDC5	YLR134W	1	1
PYC1	YGL062W	1	1
STP1	YDR463W	1	1
AIM4	YBR194W	1	1
SSU1	YPL092W	1	1
PPM1	YDR435C	1	1
YPR142C	YPR142C	1	1
USV1	YPL230W	1	1
YHR007C-A	YHR007C-A	1	1
ILV3	YJR016C	1	1
SWI6	YLR182W	1	1
KEL3	YPL263C	1	1
RPN1	YHR027C	1	1
YPL264C	YPL264C	1	1
GAS2	YLR343W	1	1
URK1	YNR012W	1	1
YLH47	YPR125W	1	1
GCV3	YAL044C	1	1
GAA1	YLR088W	1	1
CTR86	YCR054C	1	1
VPS16	YPL045W	1	1
UTP18	YJL069C	1	1
PEX27	YOR193W	1	1
BSC4	YNL269W	1	1
APL5	YPL195W	1	1
GPG1	YGL121C	1	1
PRP43	YGL120C	1	1
PMT3	YOR321W	1	1
GPH1	YPR160W	1	1
MTC7	YEL033W	1	1
BUD6	YLR319C	1	1
DFR1	YOR236W	1	1
HIM1	YDR317W	1	1
REV3	YPL167C	1	1
UTP21	YLR409C	1	1
DUR12	YBR208C	1	1
SLA2	YNL243W	1	1
SDA1	YGR245C	1	1
ERG10	YPL028W	1	1
INP2	YMR163C	1	1
GYP5	YPL249C	1	1
RPN11	YFR004W	1	1
ESC1	YMR219W	1	1
RSC1	YGR056W	1	1
SSP1	YHR184W	1	1
FMO1	YHR176W	1	1
SRY1	YKL218C	1	1
QNS1	YHR074W	1	1
NMD2	YHR077C	1	1
STE12	YHR084W	1	1
set-01	YHR119W	1	1
MMT2	YPL224C	1	1
NAM8	YHR086W	1	1
LIN1	YHR156C	1	1
NAM2	YLR382C	1	1
DSD1	YGL196W	1	1
YHK8	YHR048W	1	1
RBA50	YDR527W	1	1
VPS71	YML041C	1	1
WHI4	YDL224C	1	1
YGL081W	YGL081W	1	1
YFL015W-A	YFL015W-A	1	1
PTP2	YOR208W	1	1
YLR312C	YLR312C	1	1
YDR344C	YDR344C	1	1
YOL162W	YOL162W	1	1
PAU5	YFL020C	1	1
YHR217C	YHR217C	1	1
YJR011C	YJR011C	1	1
SPC3	YLR066W	1	1
SMD2	YLR275W	1	1
YFR054C	YFR054C	1	1
SPO21	YOL091W	1	1
RPL7B	YPL198W	1	1
YCL001W.A	YCL001W.A	1	1
ILM1	YJR118C	1	1
RSC58	YLR033W	1	1
COS10	YNR075W	1	1
GIM4	YEL003W	1	1
YAR029W	YAR029W	1	1
augustus_masked.BDM_5.23139	augustus_masked.BDM_5.23139	1	1
maker.CGV_3.7506	maker.CGV_3.7506	1	1
AIR2	YDL175C	1	1
HPA3	YEL066W	1	1
TRP4	YDR354W	1	1
GAL4	YPL248C	1	1
HMS1	YOR032C	1	1
CTF13	YMR094W	1	1
RTT106	YNL206C	1	1
YBR103C-A	YBR103C-A	1	1
ACK1	YDL203C	1	1
USB1	YLR132C	1	1
MRC1	YCL061C	1	1
MIG3	YER028C	1	1
RNH1	YMR234W	1	1
FMP25	YLR077W	1	1
PAL1	YDR348C	1	1
YOR152C	YOR152C	1	1
YOR073W-A	YOR073W-A	1	1
EEB1	YPL095C	1	1
YCK1	YHR135C	1	1
SEC8	YPR055W	1	1
JJJ1	YNL227C	1	1
ALP1	YNL270C	1	1
FCY1	YPR062W	1	1
UBP14	YBR058C	1	1
MSN4	YKL062W	1	1
MGA2	YIR033W	1	1
CDC55	YGL190C	1	1
MBP1	YDL056W	1	1
PSR2	YLR019W	1	1
RFT1	YBL020W	1	1
CST9	YLR394W	1	1
YJR124C	YJR124C	1	1
GID8	YMR135C	1	1
MCM10	YIL150C	1	1
PMA1	YGL008C	1	1
RTS1	YOR014W	1	1
ESC2	YDR363W	1	1
BSD2	YBR290W	1	1
TIP41	YPR040W	1	1
ALG2	YGL065C	1	1
APL1	YJR005W	1	1
ARK1	YNL020C	1	1
ATE1	YGL017W	1	1
ATG9	YDL149W	1	1
BGL2	YGR282C	1	1
BRO1	YPL084W	1	1
CHL1	YPL008W	1	1
CST6	YIL036W	1	1
DAL5	YJR152W	1	1
ECM19	YLR390W	1	1
EDS1	YBR033W	1	1
EPL1	YFL024C	1	1
FUS2	YMR232W	1	1
GND2	YGR256W	1	1
ICL2	YPR006C	1	1
MAF1	YDR005C	1	1
MSH3	YCR092C	1	1
MYO4	YAL029C	1	1
NAT1	YDL040C	1	1
NGL3	YML118W	1	1
PDS1	YDR113C	1	1
PDX1	YGR193C	1	1
PLC1	YPL268W	1	1
PNS1	YOR161C	1	1
RAD24	YER173W	1	1
RAX1	YOR301W	1	1
RPL21B	YPL079W	1	1
RRT14	YIL127C	1	1
SCP160	YJL080C	1	1
SEC63	YOR254C	1	1
SWM1	YDR260C	1	1
TFC6	YDR362C	1	1
UBP5	YER144C	1	1
UTP4	YDR324C	1	1
VBA2	YBR293W	1	1
YLR322W	YLR322W	1	1
YAT2	YER024W	1	1
YPR053C	YPR053C	1	1
YSP1	YHR155W	1	1
ZPS1	YOL154W	1	1
YIL046W-A	YIL046W-A	1	1
GEM1	YAL048C	1	1
YDL057W	YDL057W	1	1
YLR146W-A	YLR146W-A	1	1
EC1118_1O4_6480g	EC1118_1O4_6480g	1	1
YKL165C-A	YKL165C-A	1	1
YLL056C	YLL056C	1	1
YNL120C	YNL120C	1	1
YGR016W	YGR016W	1	1
YPR011C	YPR011C	1	1
EC1118_1O4_6502g_NumOfGenes_2	EC1118_1O4_6502g_NumOfGenes_2	1	1
FUN30	YAL019W	1	1
BDH1	YAL060W	1	1
GDH3	YAL062W	1	1
FMT1	YBL013W	1	1
PET9	YBL030C	1	1
SAS3	YBL052C	1	1
YBR031W	YBR031W	1	1
CHS2	YBR038W	1	1
MCM7	YBR202W	1	1
YBR292C	YBR292C	1	1
GID7	YCL039W	1	1
YCR025C	YCR025C	1	1
YCR097W.A	YCR097W.A	1	1
THI3	YDL080C	1	1
NUR1	YDL089W	1	1
HNT1	YDL125C	1	1
UGX2	YDL169C	1	1
GLT1	YDL171C	1	1
TRM8	YDL201W	1	1
ATC1	YDR184C	1	1
UME6	YDR207C	1	1
XRS2	YDR369C	1	1
URH1	YDR400W	1	1
GPI19	YDR437W	1	1
ITR1	YDR497C	1	1
GDA1	YEL042W	1	1
RMD6	YEL072W	1	1
JHD1	YER051W	1	1
AIM9	YER080W	1	1
GET2	YER083C	1	1
PAB1	YER165W	1	1
SPB4	YFL002C	1	1
MSH4	YFL003C	1	1
MOB2	YFL034C-B	1	1
YFL034W	YFL034W	1	1
GCN20	YFR009W	1	1
YGL082W	YGL082W	1	1
CDC20	YGL116W	1	1
MON1	YGL124C	1	1
SNT2	YGL131C	1	1
MDS3	YGL197W	1	1
TAM41	YGR046W	1	1
NNF2	YGR089W	1	1
YGR130C	YGR130C	1	1
YTA7	YGR270W	1	1
SLH1	YGR271W	1	1
TAF1	YGR274C	1	1
CAB4	YGR277C	1	1
YGR283C	YGR283C	1	1
SMF2	YHR050W	1	1
YHR071C-A	YHR071C-A	1	1
HXT5	YHR096C	1	1
UBA4	YHR111W	1	1
ORC6	YHR118C	1	1
ARO9	YHR137W	1	1
PEX28	YHR150W	1	1
GPI16	YHR188C	1	1
DPH1	YIL103W	1	1
QDR2	YIL121W	1	1
KGD1	YIL125W	1	1
TMA108	YIL137C	1	1
ESL1	YIL151C	1	1
GTT1	YIR038C	1	1
VTC4	YJL012C	1	1
YJL052C-A	YJL052C-A	1	1
TAX4	YJL083W	1	1
HUL4	YJR036C	1	1
URB2	YJR041C	1	1
KCH1	YJR054W	1	1
NTA1	YJR062C	1	1
IML1	YJR138W	1	1
DGR2	YKL121W	1	1
RRN3	YKL125W	1	1
ZRT3	YKL175W	1	1
OXP1	YKL215C	1	1
YLL007C	YLL007C	1	1
IRC19	YLL033W	1	1
FPS1	YLL043W	1	1
LDB18	YLL049W	1	1
FRE6	YLL051C	1	1
IRC25	YLR021W	1	1
RAX2	YLR084C	1	1
TOS4	YLR183C	1	1
YLR241W	YLR241W	1	1
SPO77	YLR341W	1	1
STE11	YLR362W	1	1
STP3	YLR375W	1	1
STE23	YLR389C	1	1
ATG17	YLR423C	1	1
CRN1	YLR429W	1	1
PRP39	YML046W	1	1
YML094C-A	YML094C-A	1	1
GTR1	YML121W	1	1
FMS1	YMR020W	1	1
EIS1	YMR031C	1	1
MGR3	YMR115W	1	1
HFA1	YMR207C	1	1
YMR316C-A	YMR316C-A	1	1
SIS1	YNL007C	1	1
APJ1	YNL077W	1	1
MRPL17	YNL252C	1	1
DSL1	YNL258C	1	1
MON2	YNL297C	1	1
MRPS12	YNR036C	1	1
NOG2	YNR053C	1	1
YNR061C	YNR061C	1	1
SKM1	YOL113W	1	1
CIN5	YOR028C	1	1
TMC1	YOR052C	1	1
DIA2	YOR080W	1	1
ECM3	YOR092W	1	1
YOR104W	YOR104W	1	1
RGS2	YOR107W	1	1
CEX1	YOR112W	1	1
SWT1	YOR166C	1	1
RPL33B	YOR234C	1	1
PNT1	YOR266W	1	1
PAC1	YOR269W	1	1
TEA1	YOR337W	1	1
YPL067C	YPL067C	1	1
GDE1	YPL110C	1	1
DBP1	YPL119C	1	1
MLH3	YPL164C	1	1
TCO89	YPL180W	1	1
YIG1	YPL201C	1	1
BRR1	YPR057W	1	1
RPN7	YPR108W	1	1
YPR109W	YPR109W	1	1
TDA6	YPR157W	1	1
VAR45.PUT_IRON_TRASP.R.14849.	VAR45.PUT_IRON_TRASP.R.14849.	1	1
DRS2	YAL026C	1	1
YBL010C	YBL010C	1	1
HEK2	YBL032W	1	1
MNN2	YBR015C	1	1
SLI15	YBR156C	1	1
SDS24	YBR214W	1	1
HPC2	YBR215W	1	1
MXR2	YCL033C	1	1
MATALPHA1	YCR040W	1	1
GPM2	YDL021W	1	1
NUP84	YDL116W	1	1
RGT2	YDL138W	1	1
MSH5	YDL154W	1	1
RGP1	YDR137W	1	1
TAF12	YDR145W	1	1
UBC1	YDR177W	1	1
EXG2	YDR261C	1	1
CAD1	YDR423C	1	1
PRE1	YER012W	1	1
SAH1	YER043C	1	1
BOI2	YER114C	1	1
RPH1	YER169W	1	1
GYP8	YFL027C	1	1
YGL036W	YGL036W	1	1
MTC3	YGL226W	1	1
SAP4	YGL229C	1	1
CAX4	YGR036C	1	1
YGR042W	YGR042W	1	1
MDR1	YGR100W	1	1
CYS4	YGR155W	1	1
MSM1	YGR171C	1	1
PMT6	YGR199W	1	1
CRM1	YGR218W	1	1
TOS2	YGR221C	1	1
ETP1	YHL010C	1	1
HXT4	YHR092C	1	1
SIM1	YIL123W	1	1
YIR020C	YIR020C	1	1
NOP9	YJL010C	1	1
YJL132W	YJL132W	1	1
URA8	YJR103W	1	1
RSF2	YJR127C	1	1
MPE1	YKL059C	1	1
APE2	YKL157W	1	1
FOX2	YKR009C	1	1
GAP1	YKR039W	1	1
TFA2	YKR062W	1	1
PAM18	YLR008C	1	1
MEU1	YLR017W	1	1
UBR2	YLR024C	1	1
AAT2	YLR027C	1	1
RKM5	YLR137W	1	1
PCD1	YLR151C	1	1
BOP2	YLR267W	1	1
YLR269C	YLR269C	1	1
MCM5	YLR274W	1	1
NNT1	YLR285W	1	1
YMR030W-A	YMR030W-A	1	1
IOC4	YMR044W	1	1
STB2	YMR053C	1	1
JLP2	YMR132C	1	1
RSN1	YMR266W	1	1
URA10	YMR271C	1	1
DSS1	YMR287C	1	1
ASI3	YNL008C	1	1
TOP2	YNL088W	1	1
YNL115C	YNL115C	1	1
CPT1	YNL130C	1	1
IGO1	YNL157W	1	1
PGA1	YNL158W	1	1
YGP1	YNL160W	1	1
PRP2	YNR011C	1	1
MSE1	YOL033W	1	1
GAL11	YOL051W	1	1
MET22	YOL064C	1	1
MDM20	YOL076W	1	1
ADH1	YOL086C	1	1
TGL5	YOR081C	1	1
LSC1	YOR142W	1	1
PET123	YOR158W	1	1
RPS30B	YOR182C	1	1
VPH1	YOR270C	1	1
BIL1	YOR304C-A	1	1
MEK1	YOR351C	1	1
LEE1	YPL054W	1	1
UBP16	YPL072W	1	1
CLN2	YPL256C	1	1
AIM45	YPR004C	1	1
THP3	YPR045C	1	1
SGV1	YPR161C	1	1
ALK2	YBL009W	1	1
AVT5	YBL089W	1	1
VID24	YBR105C	1	1
RSM10	YDR041W	1	1
INM2	YDR287W	1	1
SPT16	YGL207W	1	1
ADE3	YGR204W	1	1
HIS5	YIL116W	1	1
LAS21	YJL062W	1	1
JJJ3	YJR097W	1	1
SIP5	YMR140W	1	1
APC1	YNL172W	1	1
SMC5	YOL034W	1	1
VAR532.maker.934.BDN_5	VAR532.maker.934.BDN_5	1	1
CNE1	YAL058W	1	1
PFF1	YBR074W	1	1
KIN82	YCR091W	1	1
ATG20	YDL113C	1	1
DHH1	YDL160C	1	1
YDL240C	YDL240C	1	1
SWF1	YDR126W	1	1
YDR157W	YDR157W	1	1
DPL1	YDR294C	1	1
CDC40	YDR364C	1	1
SPT2	YER161C	1	1
IGD1	YFR017C	1	1
YGL015C	YGL015C	1	1
SEC27	YGL137W	1	1
HFM1	YGL251C	1	1
FMP48	YGR052W	1	1
ASK10	YGR097W	1	1
NPR3	YHL023C	1	1
SBP1	YHL034C	1	1
BCD1	YHR040W	1	1
RRP4	YHR069C	1	1
YIL172C	YIL172C	1	1
YIR020W-A	YIR020W-A	1	1
YJL022W	YJL022W	1	1
YJL055W	YJL055W	1	1
YKL100C	YKL100C	1	1
SAP190	YKR028W	1	1
DAD2	YKR083C	1	1
ACS2	YLR153C	1	1
ELO3	YLR372W	1	1
RSE1	YML049C	1	1
NTE1	YML059C	1	1
YNL050C	YNL050C	1	1
NST1	YNL091W	1	1
CRT10	YOL063C	1	1
HXT11	YOL156W	1	1
SPT14	YPL175W	1	1
BMS1	YPL217C	1	1

## Sheet: EV6-GO enrichment 
source	term_name	term_id	adjusted_p_value	negative_log10_of_adjusted_p_value	term_size	query_size	intersection_size	intersections
GO:MF	binding	GO:0005488	0.00406536	2.3909	3825	477	322	CAC2,CDC23,SFL1,SEC11,ARP8,RPB2,FLO5,POL2,CCS1,CCP1,WHI2,GCY1,PRT1,CHD1,CFT1,ENA5,MIP1,HSP82,CLN3,ARG81,PSK2,ADH4,RPO41,LAS17,ISU2,NTH1,RUP1,GPB1,PBP1,YSP2,EPS1,PIS1,GPR1,OAF3,PIG2,SWH1,KEL2,FET5,PRP8,DNA2,SSK2,YNL247W,CWC22,FMP40,FKS1,CCR4,GSF2,SCH9,PNO1,POP2,URA6,ATP11,ERV46,CYS3,MOT2,COG2,HDA3,THP2,YJL045W,UTP5,RIM15,SPF1,MLP2,MHP1,RGA1,ERV29,AMA1,DNF2,TSC11,SCS2,HXK2,DID4,MAL13,NPA3,UTP15,SLN…
GO:MF	organic cyclic compound binding	GO:0097159	0.00703106	2.15298	1947	477	182	SFL1,ARP8,RPB2,POL2,CCP1,WHI2,GCY1,PRT1,CHD1,CFT1,ENA5,MIP1,HSP82,ARG81,PSK2,RPO41,PBP1,YSP2,OAF3,SWH1,PRP8,DNA2,SSK2,YNL247W,CWC22,FMP40,CCR4,SCH9,PNO1,POP2,URA6,CYS3,MOT2,HDA3,THP2,YJL045W,RIM15,SPF1,DNF2,HXK2,MAL13,NPA3,UTP15,SLN1,LOS1,SEN1,MRD1,MSH6,DIP2,YEF1,IKS1,HCA4,HAC1,MTG2,PRP4,PDR1,ATP1,RTF1,SKN7,YAP5,PTA1,CUP2,BPT1,YHR177W,PAH1,PRO2,PUF6,THI6,BEM2,RPT3,GSP2,DOT6,SMC3,LEU2,TEX1,MCM3,GA…
GO:MF	heterocyclic compound binding	GO:1901363	0.0146181	1.83511	1931	477	179	SFL1,ARP8,RPB2,POL2,CCP1,WHI2,GCY1,PRT1,CHD1,CFT1,ENA5,MIP1,HSP82,ARG81,PSK2,RPO41,PBP1,OAF3,PRP8,DNA2,SSK2,YNL247W,CWC22,FMP40,CCR4,SCH9,PNO1,POP2,URA6,CYS3,MOT2,HDA3,THP2,YJL045W,RIM15,SPF1,DNF2,HXK2,MAL13,NPA3,UTP15,SLN1,LOS1,SEN1,MRD1,MSH6,DIP2,YEF1,IKS1,HCA4,HAC1,MTG2,PRP4,PDR1,ATP1,RTF1,SKN7,YAP5,PTA1,CUP2,BPT1,YHR177W,PAH1,PRO2,PUF6,THI6,BEM2,RPT3,GSP2,DOT6,SMC3,LEU2,TEX1,MCM3,GAD1,MLH1,CW…
GO:BP	cellular response to stimulus	GO:0051716	0.00837793	2.07686	1224	476	126	CAC2,ARP8,POL2,CCS1,CCP1,WHI2,GCY1,HSP82,RSF1,YFL047W,PSK2,NTH1,GPB1,PBP1,EPS1,GPR1,OAF3,FET5,DNA2,SSK2,CCR4,SCH9,RIM15,SPF1,MLP2,IRA2,RGA1,AMA1,DNF2,TSC11,HXK2,MAL13,SLN1,SEN1,MSH6,NUP188,ATG32,HAC1,NUP42,PDR1,PHO13,RTF1,SKN7,YAP5,CUP2,ARP9,GEA1,BEM2,RPT3,SPO23,SSN2,SSK1,SHP1,BEM3,SMC3,BIT61,MCM3,GAD1,HOS4,SFH1,YLR422W,MLH1,ROD1,DMC1,GAL3,TUP1,STE5,MMS2,TSL1,HRK1,RED1,TUS1,MLH2,YHB1,SPC105,YEN1,…
GO:BP	phosphorelay signal transduction system	GO:0000160	0.00879463	2.05578	6	476	5	SSK2,RIM15,SLN1,SKN7,SSK1
GO:BP	response to stimulus	GO:0050896	0.00943985	2.02503	1409	476	141	CAC2,ARP8,TIR4,POL2,CCS1,CCP1,WHI2,GCY1,HSP82,RSF1,YFL047W,PSK2,NTH1,GPB1,PBP1,EPS1,GPR1,OAF3,FET5,DNA2,SSK2,CCR4,SCH9,NHA1,RIM15,SPF1,MLP2,IRA2,RGA1,AMA1,DNF2,TSC11,HXK2,MAL13,SLN1,SEN1,MSH6,NUP188,ATG32,HAC1,NUP42,PDR1,PHO13,RTF1,SKN7,AYT1,YAP5,CUP2,ARP9,GEA1,BEM2,RPT3,SPO23,SSN2,SSK1,SHP1,BEM3,SMC3,BIT61,MCM3,GAD1,HOS4,SFH1,YLR422W,MLH1,ROD1,DMC1,PTR3,GAL3,TUP1,PDR15,STE5,MMS2,TSL1,HRK1,RED1,T…
GO:BP	cellular process	GO:0009987	0.026315	1.5798	4993	476	399	CAC2,CDC23,SFL1,SEC11,MAM3,ARP8,RPB2,TIR4,FLO5,POL2,CCS1,CCP1,WHI2,GCY1,PRT1,CHD1,CFT1,ENA5,MIP1,HSP82,CLN3,RSF1,ARG81,YFL047W,PSK2,SUL1,ADH4,RPO41,IRC8,LAS17,ISU2,MPA43,NTH1,Q0140,GPB1,PBP1,YSP2,SEG1,EPS1,PIS1,GPR1,OAF3,PIG2,SWH1,KEL2,FET5,PRP8,DNA2,YRB2,SSK2,YNL247W,CWC22,MAL11,FKS1,CCR4,GSF2,SCH9,ALR1,PNO1,POP2,NHA1,URA6,ATP11,ERV46,CYS3,MOT2,COG2,HDA3,THP2,PET111,YJL045W,UTP5,RIM15,SPF1,MLP2,…
GO:BP	cell communication	GO:0007154	0.0479156	1.31952	622	476	71	POL2,WHI2,RSF1,YFL047W,PSK2,NTH1,GPB1,PBP1,GPR1,FET5,SSK2,CCR4,SCH9,RIM15,SPF1,MLP2,IRA2,RGA1,AMA1,TSC11,HXK2,MAL13,SLN1,ATG32,HAC1,PDR1,SKN7,GEA1,BEM2,SPO23,SSN2,SSK1,BEM3,BIT61,HOS4,YLR422W,ROD1,GAL3,TUP1,STE5,HRK1,RED1,TUS1,SPC105,SIP2,NET1,ROM1,PCI8,PIN4,GAT1,HAP1,PTC1,LST4,MCK1,MAL33,MSB2,SPT6,ERT1,DSE1,SST2,CBK1,HAP2,LCD1,SMK1,COS111,SRB8,STE3,TOF2,TOR1,CEP3,EDE1
GO:CC	mitochondrion	GO:0005739	0.0348691	1.45756	1218	478	119	RPB2,CCS1,CCP1,CHD1,CFT1,Q0144,MIP1,RSF1,PSK2,ADH4,RPO41,ISU2,MPA43,Q0140,PBP1,YSP2,PIS1,OAF3,YNL247W,FMP40,FKS1,GSF2,ATP11,Q0182,Q0092,Q0297,PET111,YJL045W,SPF1,MLP2,IRA2,SUC2,HXK2,MSC1,Q0017,Q0142,Q0143,LOS1,ATG32,MTG2,ATP1,Q0010,Q0080,YIA6,PRO2,FMP27,GEA1,BEM2,YPR117W,HEM14,HER1,YLR422W,MLH1,KAR5,GUS1,BAT1,UTP23,YDR514C,NEM1,YDL119C,ECM10,YME2,NEW1,YHB1,MEF1,SPC105,YTA12,PUF3,SAM37,GUT2,PDR5,H…
TF	Factor: SUT1; motif: CGCGGGG; match class: 1	TF:M01677_1	0.0284376	1.54611	14	481	6	Q0144,Q0182,Q0297,Q0142,Q0143,YGR067C
TF	Factor: MET4; motif: AVCTGTGG; match class: 1	TF:M01678_1	0.0401242	1.39659	6	481	4	YAP5,MHT1,MET28,MUP1
