# Supplementary material for: Predicting natural variation in the yeast phenotypic landscape with machine learning
Source: Mol Syst Biol. 2025 Sep 1;21(11):1466–89. doi: 10.1038/s44320-025-00136-y (PMC12583546; doi:10.1038/s44320-025-00136-y)
Supplement: Supplementary file 9 — Dataset EV7 [file 44320_2025_136_MOESM9_ESM.xlsx]

## Sheet: Legend
Network expansion analysis using Personalised Page Rank (PPR) algorithm.
Modules Naturalcollection. Gene modules overlapping among multiple phenotypes obtained using the network expansion analysis performed on the natural 1011 collection.
Genes Naturalcollection. Genes present in overlapping modules.
GOterm Naturalcollection. GO enrichment analysis of the genes in the overlapping modules.
Modules Deletioncollection. Gene modules overlapping among multiple phenotypes obtained using the network expansion analysis performed on the gene deletion collection.

## Sheet: EV7- Modules Naturalcollection
moduleName	moduleNo
3;5_Clotrimazole_0.3ug.ml_Yield	8
7;2_Ketoconazole_0.005mg.mL_Yield	8
5;2_YPDANISO10_40h	8
5;6_Glucose_0.5_Yield	8
1;10;4_Cycloheximide_0.2aug.ml_Yield	17
4;5_Median_colonies_Clioquinol_48H	17
5;7_Fructose_2_Yield	17
5;4;1_Glucose_0.5_Yield	17
3;4_Sucrose_32_Yield	17
7;5_Glucose_16_Yield	17
3;4_Xylose_0.5_Yield	17
3;2_Caspofungin_0.5ug.ml_GT	40
10_Tebuconazole_0.0125mg.mL_GT	40
11_Median_colonies_NaCl_0.4M_72H	40
6;4_Median_colonies_Paraquat_48H	40
10_Median_colonies_YPD_24H	40
6;3_YPDCAFEIN40_40h	40
13_YPDCAFEIN50_40h	40
19_YPGALACTOSE_40h	40
1_YPSORBITOL_40h	40
5;5_Y.copies	40
13_Maltose_8_Yield	40
9_Maltose_0.5_Yield	40
5;3_Alanine_Yield	40
3;1_Fructose_2_Yield	40
1;4_Sucrose_2_Yield	40
9_Maltose_2_Yield	40
1;3_Glucose_16_Yield	40
2;4_Tebuconazole_0.0125mg.mL_GT	61
2;2_Median_colonies_39C_48H	61
11;2_Median_colonies_39C_72H	61
6;1_Median_colonies_6_AU_39C_48H	61
7;4_Median_colonies_Caffeine_20mM_48H	61
4;1;4_Median_colonies_Caffeine_20mM_72H	61
3;8_Median_colonies_Cyclohexamide_48H	61
10;1_Median_colonies_Cyclohexamide_72H	61
5;2_Median_colonies_Nitrogen_starvation_48H	61
4;3_Median_colonies_Paraquat_48H	61
7;2_Median_colonies_YPD_24H	61
1;1_Mean_size_1n_cells	84
12;1;2_mtDNA_CN_PLOIDY	84
12;1;2_mtDNA_ratio	84
3;1;1_Valine_Yield	84
3;1_Phenylalanine_Yield	84
10;6_Median_colonies_39C_48H	106
3;1;1_Median_colonies_Paraquat_48H	106
3;8_Median_colonies_YPD_24H	106
3;6_Median_colonies_6_AU_39C_48H	117
1;8_Median_colonies_6_AU_39C_72H	117
1;1;2_YPDANISO50_40h	117
4;9_NH4_GT	117
8;1;1_Median_colonies_YPD_24H	171
7;1;1_YPDCHX1_40h	171
8;1;2_Glucose_16_Yield	171
6_YPD6AU_40h	197
3;1_YPDCAFEIN40_40h	197
9_YPDCAFEIN50_40h	197
4_mtDNA_CN_PLOIDY	278
4_mtDNA_ratio	278
6_Telomere.length	278
4_Maltose_2_GT	295
1_Maltose_32_GT	295
3_Maltose_8_GT	295
1_Maltose_32_Yield	295
1;15_Fructose_32_Yield	406
5;2;1_NH4_Yield	406
1;4;4_Glucose_32_Yield	406
10;4_Sucrose_32_Yield	406

## Sheet: EV7- Genes Naturalcollection
Module8	Module17	Module40	Module61	Module84	Module106	Module117	Module171	Module197	Module278	Module295	Module406
YDR192C	YJL074C	YBR237W	YHR166C	Q0140	YOR071C	YEL013W	YHR168W	YDR302W	Q0010	YGR288W	YFL047W
YER009W	YKL113C	YDR088C	YIL046W	YBL038W	YOR143C	YGR223C	YIL078W	YDR331W	Q0092	YGR289C	YGL206C
YER105C	YLR135W	YIR005W	YIR025W	YBL090W	YPL214C	YHR195W	YJL102W	YDR434W	Q0142	YIL173W	YGR167W
YER107C	YLR234W	YLR116W	YJR141W	YBR122C	YPL258C	YIL146C	YKL194C	YDR437W	Q0143	YJL216C	YGR241C
YFR002W	YLR247C	YLR275W	YKL022C	YBR146W	YPR073C	YJL036W	YLR060W	YFL025C	Q0182	YJL217W	YGR281W
YGL092W	YLR274W	YLR323C	YKL059C	YBR251W	YPR121W	YJL178C	YLR069C	YGL047W		YJL218W	YHR016C
YGL100W	YLR318W	YLR424W	YKR017C	YBR282W		YJL185C	YLR289W	YGL142C		YJL219W	YHR114W
YGL172W	YLR383W	YML046W	YKR036C	YCR003W		YKL103C	YLR312W-A	YGR216C		YJL221C	YHR161C
YGR119C	YLR430W	YML049C	YLR024C	YCR046C		YKR042W	YLR382C	YGR227W		YLL063C	YIL002C
YIL040W	YML032C	YMR125W	YLR097C	YCR071C		YLL042C	YLR439W	YHR101C		YLR155C	YIL062C
YIL063C	YML058W	YMR213W	YLR102C	YDL045W-A		YLR189C	YML009C	YHR140W		YLR160C	YIL095W
YIL115C	YML061C	YMR240C	YLR127C	YDR036C		YLR211C	YMR023C	YHR188C		YNL318C	YIR006C
YJL039C	YML102W	YMR268C	YLR128W	YDR041W		YLR240W	YMR024W	YIL039W		YOL155C	YJL020C
YJL041W	YMR048W	YMR288W	YLR306W	YDR115W		YLR312C	YMR098C	YJL062W		YOL156W	YJL083W
YJL061W	YMR076C	YNL138W-A	YLR352W	YDR175C		YLR356W	YMR193W	YJL091C		YOL157C	YJR005W
YJR042W	YMR078C	YNL147W	YML068W	YDR237W		YLR423C	YMR225C	YJR013W		YOL158C	YJR058C
YJR093C	YMR106C	YNL245C	YML088W	YDR296W		YLR431C	YNL005C	YJR131W		YOL164W	YJR065C
YKL018W	YMR137C	YNL286W	YMR119W	YDR322W		YMR159C	YNL073W	YJR143C		YOR382W	YJR125C
YKL057C	YMR156C	YNR011C	YNL008C	YDR337W		YNL054W	YNL122C	YKL046C		YOR383C	YKL007W
YKL068W	YMR167W	YNR032C-A	YNL159C	YDR347W		YNL223W	YNL252C	YKL165C		YOR384W	YKL013C
YKR082W	YMR190C	YOR148C	YNL172W	YDR405W		YNL242W	YNR022C	YLL031C		YOR385W	YKL129C
YKR095W	YMR201C	YOR159C	YOL133W	YDR462W		YNR007C	YOL023W	YLR057W		YPL257W	YKL178C
YLL023C	YMR224C	YOR308C	YOR044W	YDR494W		YOL001W	YOL027C	YLR088W		YPR145C-A	YKL209C
YLR018C	YMR234W	YOR319W	YOR249C	YEL050C		YOL082W	YOL097C	YLR242C		YOR387C	YKR001C
YLR115W	YMR284W	YPL064C	YPL003W	YER050C		YOL083W	YOL114C	YLR363W-A			YKR019C
YLR208W	YNL072W	YPL151C	YPL046C	YFR049W		YOR042W	YOR158W	YLR459W			YLL001W
YLR277C	YNL082W	YPL157W	YPR066W	YGL064C		YOR152C	YOR187W	YML019W			YLL038C
YLR335W	YNL088W	YPL178W		YGL129C		YPL100W	YOR335C	YML115C			YLL050C
YLR347C	YNL102W	YPL213W		YGR076C		YPL120W	YPL013C	YMR238W			YLR170C
YML031W	YNL116W	YPR057W		YGR084C		YPL149W	YPL040C	YMR281W			YLR206W
YML034W	YNL201C	YPR082C		YGR165W		YPL154C	YPL097W	YNL038W			YLR337C
YML103C	YNL218W	YPR094W		YGR215W		YPL166W	YPL104W	YNL048W			YLR370C
YMR047C	YNL250W	YPR101W		YGR220C		YPL250C	YPL118W	YNL158W			YLR429W
YMR061W	YNL261W	YPR152C		YHL004W		YPR049C	YPL160W	YNL219C			YMR032W
YMR129W	YNL262W	YPR178W		YHR038W		YPR185W	YPL173W	YNR030W			YMR092C
YMR153W	YNL273W	YPR182W		YHR059W			YPL183W-A	YNR073C			YMR109W
YMR235C	YNL290W			YHR075C			YPR033C	YOR002W			YMR162C
YMR255W	YNL312W			YHR147C			YPR047W	YOR067C			YNL020C
YNL222W	YOL006C			YHR168W			YPR081C	YOR085W			YNL079C
YNL317W	YOL034W			YIL070C			YPR100W	YOR103C			YNL084C
YNR028W	YOL043C			YIL093C			YPR125W	YOR149C			YNL106C
YOL032W	YOL090W			YJL063C				YOR320C			YNL243W
YOL123W	YOL094C			YJL096W				YOR321W			YNL271C
YOR098C	YOL095C			YJL131C				YOR336W			YNR035C
YOR160W	YOL146W			YJR101W				YPL050C			YNR065C
YOR165W	YOR005C			YJR113C				YPL076W			YOL062C
YOR179C	YOR025W			YKL003C				YPL096C-A			YOL065C
YOR185C	YOR033C			YKL138C				YPL175W			YOL101C
YOR250C	YOR060C			YKL155C				YPL227C			YOR094W
YPL190C	YOR080W			YKL167C				YPR183W			YOR109W
YPL222C-A	YOR144C			YKL170W				YIL102C-A			YOR122C
YPR028W	YOR156C			YKR006C							YOR181W
YPR107C	YOR191W			YKR085C							YOR211C
YPR158W-B	YOR217W			YLR069C							YOR284W
	YOR258W			YLR179C							YOR326W
	YOR330C			YLR289W							YOR327C
	YOR346W			YLR312W-A							YOR329C
	YOR368W			YLR439W							YOR367W
	YPL008W			YML009C							YPL279C
	YPL022W			YML025C							YPR029C
	YPL024W			YMR024W							YPR079W
	YPL128C			YMR158W							YPR154W
	YPL153C			YMR188C							YOR129C
	YPL164C			YMR193W							YPR171W
	YPL167C			YMR225C
	YPL194W			YMR286W
	YPR019W			YNL005C
	YPR135W			YNL073W
	YPR162C			YNL081C
	YPR164W			YNL122C
	YPR085C			YNL137C
	YPR175W			YNL177C
				YNL185C
				YNL252C
				YNL284C
				YNL306W
				YNR022C
				YNR036C
				YNR037C
				YOL023W
				YOL027C
				YOL031C
				YOL033W
				YOL114C
				YOR150W
				YOR158W
				YOR187W
				YPL013C
				YPL040C
				YPL097W
				YPL104W
				YPL118W
				YPL173W
				YPL183W-A
				YPR047W
				YPR099C
				YPR100W
				YPR125W
				YPR166C

## Sheet: EV7- GOterm Naturalcollection
Module 8
GOID	TERM	CORRECTED_PVALUE	UNCORRECTED_PVALUE	NUM_LIST_ANNOTATIONS	LIST_SIZE	TOTAL_NUM_ANNOTATIONS	POPULATION_SIZE	FDR_RATE	EXPECTED_FALSE_POSITIVES	ANNOTATED_GENES
GO:0017056	structural constituent of nuclear pore	2.41061e-47	3.13066e-49	24	54	29	7166	0	0	YJL041W, YIL115C, YMR153W, YKR082W, YLR018C, YJL061W, YJL039C, YML103C, YLR335W, YFR002W, YML031W, YGL100W, YOR098C, YGL092W, YGR119C, YKL068W, YGL172W, YMR047C, YJR042W, YDR192C, YKL057C, YKR095W, YMR129W, YER105C
GO:0005198	structural molecule activity	3.12572e-16	4.05937e-18	25	54	388	7166	0	0	YGL092W, YOR098C, YML031W, YFR002W, YGL100W, YJL039C, YJL061W, YML103C, YLR335W, YJL041W, YIL115C, YMR153W, YKR082W, YLR018C, YLR208W, YER105C, YMR129W, YDR192C, YKL057C, YKR095W, YGL172W, YJR042W, YMR047C, YKL068W, YGR119C
GO:0031267	small GTPase binding	0.000734161	9.53456e-06	5	54	39	7166	0	0	YER009W, YLR347C, YLR335W, YOR160W, YMR235C
GO:0008139	nuclear localization sequence binding	0.00360107	4.67671e-05	3	54	10	7166	0	0	YOR160W, YLR347C, YOR098C
Module 17
GOID	TERM	CORRECTED_PVALUE	UNCORRECTED_PVALUE	NUM_LIST_ANNOTATIONS	LIST_SIZE	TOTAL_NUM_ANNOTATIONS	POPULATION_SIZE	FDR_RATE	EXPECTED_FALSE_POSITIVES	ANNOTATED_GENES
GO:0003677	DNA binding	1.3997e-41	1.13797e-43	54	72	605	7166	0	0	YPL164C, YPR162C, YNL082W, YPL153C, YOL034W, YLR234W, YOR258W, YJL074C, YOR217W, YMR201C, YMR167W, YPL128C, YNL312W, YPL022W, YNL102W, YNL273W, YMR137C, YPR019W, YPL194W, YNL261W, YOR144C, YOL094C, YOR033C, YOR080W, YNL262W, YPL024W, YLR430W, YOR346W, YLR274W, YOL006C, YMR156C, YOR330C, YPL167C, YPR175W, YOR368W, YMR224C, YOL043C, YOL095C, YOR005C, YNL218W, YMR284W, YMR048W, YNL290W, YML061C, YKL…
GO:0140097	catalytic activity, acting on DNA	1.64747e-28	1.3394e-30	30	72	172	7166	0	0	YMR106C, YLR318W, YPL008W, YOR033C, YKL113C, YPR019W, YNL088W, YML032C, YML061C, YNL102W, YPL022W, YMR137C, YMR284W, YOL043C, YOL095C, YOR005C, YNL218W, YMR190C, YOR258W, YMR224C, YOR330C, YLR234W, YPR175W, YPL167C, YLR274W, YLR135W, YOL006C, YOR346W, YLR430W, YNL262W
GO:0003676	nucleic acid binding	5.81082e-23	4.72424e-25	58	72	1653	7166	0	0	YLR430W, YOR346W, YNL262W, YPL024W, YMR234W, YOR330C, YPR175W, YPL167C, YMR156C, YLR274W, YOL006C, YNL218W, YOL043C, YOL095C, YOR005C, YMR224C, YOR368W, YNL290W, YMR284W, YMR048W, YML061C, YOL090W, YMR078C, YOR156C, YNL088W, YKL113C, YLR383W, YLR318W, YNL072W, YPL008W, YNL250W, YMR106C, YPL164C, YPR162C, YLR234W, YPL153C, YOL034W, YNL082W, YMR167W, YMR201C, YOR217W, YOR258W, YMR190C, YJL074C, YMR…
GO:1901363	heterocyclic compound binding	9.83412e-18	7.99522e-20	61	72	2351	7166	0	0	YPL128C, YOR025W, YNL273W, YPL022W, YNL102W, YNL312W, YMR137C, YOR258W, YMR190C, YJL074C, YOR217W, YMR201C, YMR167W, YNL082W, YPL153C, YOL034W, YLR234W, YPL164C, YPR162C, YOR144C, YOR033C, YOL094C, YOR080W, YLR247C, YPR019W, YPL194W, YNL261W, YML032C, YMR284W, YMR048W, YNL290W, YOR368W, YMR224C, YOL043C, YOR005C, YOL095C, YNL218W, YLR274W, YOL006C, YMR156C, YOR330C, YPL167C, YPR175W, YMR234W, YNL…
GO:0097159	organic cyclic compound binding	1.44289e-17	1.17308e-19	61	72	2367	7166	0	0	YLR234W, YPL153C, YOL034W, YNL082W, YPL164C, YPR162C, YMR137C, YPL022W, YNL102W, YNL273W, YNL312W, YOR025W, YPL128C, YMR167W, YMR201C, YOR217W, YOR258W, YMR190C, YJL074C, YNL261W, YPR019W, YPL194W, YML032C, YLR247C, YOR080W, YOR033C, YOL094C, YOR144C, YOR330C, YPR175W, YPL167C, YMR156C, YLR274W, YOL006C, YOR346W, YLR430W, YNL262W, YPL024W, YMR234W, YNL290W, YMR284W, YMR048W, YNL218W, YOL043C, YOR…
GO:0003697	single-stranded DNA binding	1.71496e-16	1.39428e-18	16	72	67	7166	0	0	YNL262W, YPL024W, YML061C, YPR175W, YPR019W, YOL034W, YLR274W, YNL082W, YMR167W, YLR383W, YMR224C, YOR258W, YNL250W, YNL312W, YNL102W, YPL022W
GO:0003690	double-stranded DNA binding	4.23794e-16	3.44548e-18	25	72	273	7166	0	0	YNL082W, YLR274W, YPL153C, YMR156C, YPR175W, YNL262W, YLR430W, YPR162C, YPL164C, YPL128C, YMR284W, YNL312W, YNL102W, YJL074C, YOR258W, YMR224C, YOR368W, YMR167W, YOR156C, YPR019W, YNL261W, YOL090W, YMR106C, YNL250W, YOR080W
GO:0016787	hydrolase activity	5.36816e-14	4.36436e-16	40	72	1043	7166	0	0	YML061C, YOL090W, YMR078C, YPR019W, YNL088W, YKL113C, YLR383W, YLR247C, YNL072W, YPL008W, YOL094C, YOR033C, YNL250W, YMR106C, YOR191W, YPL164C, YLR430W, YNL262W, YMR234W, YOR330C, YMR156C, YOL034W, YNL082W, YLR274W, YLR135W, YMR167W, YNL218W, YOL043C, YOL095C, YMR224C, YOR368W, YOR217W, YMR190C, YOR258W, YJL074C, YMR137C, YPL022W, YNL290W, YOR025W, YMR284W
GO:0003684	damaged DNA binding	6.96233e-13	5.66043e-15	10	72	23	7166	0	0	YOR346W, YMR201C, YLR383W, YOR258W, YOR368W, YPL022W, YMR106C, YMR137C, YMR284W, YOL034W
GO:0017111	nucleoside-triphosphatase activity	2.32678e-12	1.89169e-14	25	72	392	7166	0	0	YOL090W, YMR078C, YNL088W, YPR019W, YML061C, YMR106C, YOR191W, YLR247C, YLR383W, YOL094C, YPL008W, YNL250W, YOL034W, YLR274W, YNL082W, YPL164C, YLR430W, YNL290W, YMR284W, YNL218W, YMR167W, YOL095C, YOR217W, YJL074C, YMR190C
GO:0016462	pyrophosphatase activity	1.2741e-11	1.03585e-13	25	72	422	7166	0	0	YPL164C, YLR430W, YOL034W, YNL082W, YLR274W, YOR217W, YMR190C, YJL074C, YMR167W, YNL218W, YOL095C, YNL290W, YMR284W, YML061C, YPR019W, YNL088W, YOL090W, YMR078C, YPL008W, YOL094C, YNL250W, YLR383W, YLR247C, YOR191W, YMR106C
GO:0016817	hydrolase activity, acting on acid anhydrides	1.2741e-11	1.03585e-13	25	72	422	7166	0	0	YMR106C, YOR191W, YLR247C, YLR383W, YNL250W, YPL008W, YOL094C, YMR078C, YOL090W, YPR019W, YNL088W, YML061C, YMR284W, YNL290W, YOL095C, YMR167W, YNL218W, YMR190C, YJL074C, YOR217W, YNL082W, YLR274W, YOL034W, YLR430W, YPL164C
GO:0016818	hydrolase activity, acting on acid anhydrides, in phosphorus-containing anhydrides	1.2741e-11	1.03585e-13	25	72	422	7166	0	0	YMR190C, YJL074C, YOR217W, YOL095C, YMR167W, YNL218W, YMR284W, YNL290W, YLR430W, YPL164C, YLR274W, YNL082W, YOL034W, YNL250W, YPL008W, YOL094C, YLR247C, YLR383W, YOR191W, YMR106C, YML061C, YPR019W, YNL088W, YMR078C, YOL090W
GO:0043167	ion binding	7.05497e-11	5.73575e-13	45	72	1641	7166	0	0	YOR217W, YMR224C, YJL074C, YOR258W, YMR190C, YNL218W, YMR167W, YOL095C, YOR005C, YMR201C, YOL043C, YOR025W, YNL116W, YNL290W, YMR284W, YMR137C, YNL102W, YNL262W, YMR234W, YPL164C, YLR430W, YOR346W, YOL034W, YPL153C, YLR274W, YNL082W, YPL167C, YOL094C, YOR033C, YPL008W, YNL250W, YNL072W, YLR318W, YLR383W, YLR247C, YOR191W, YMR106C, YML061C, YOR156C, YNL088W, YPR019W, YKL113C, YOL090W, YMR078C, YNL…
GO:0008094	DNA-dependent ATPase activity	9.87333e-11	8.0271e-13	11	72	48	7166	0	0	YOR191W, YNL290W, YLR247C, YNL218W, YJL074C, YOR217W, YOL094C, YMR078C, YLR274W, YPR019W, YNL088W
GO:0005488	binding	1.68398e-10	1.36909e-12	64	72	3550	7166	0	0	YMR167W, YMR201C, YOR217W, YMR190C, YOR258W, YJL074C, YMR137C, YPL022W, YNL102W, YNL273W, YNL312W, YNL116W, YOR025W, YPL128C, YPL164C, YPR162C, YLR234W, YPR135W, YPL153C, YOL034W, YNL082W, YLR247C, YOR080W, YOL094C, YOR033C, YOR144C, YML032C, YNL261W, YPR019W, YPL194W, YNL218W, YOL043C, YOR005C, YOL095C, YOR368W, YMR224C, YNL290W, YMR284W, YMR048W, YOR346W, YLR430W, YNL262W, YPL024W, YMR234W, YOR…
GO:0003824	catalytic activity	3.79631e-10	3.08643e-12	53	72	2399	7166	0	0	YLR135W, YLR274W, YOL006C, YOR330C, YPR175W, YPL167C, YMR156C, YNL262W, YMR234W, YOR346W, YLR430W, YNL290W, YMR284W, YOR368W, YMR224C, YNL218W, YOL043C, YOL095C, YOR005C, YOR156C, YNL088W, YKL113C, YOL090W, YMR078C, YML061C, YOR191W, YMR106C, YPL008W, YNL250W, YLR383W, YNL072W, YLR318W, YPL153C, YOL034W, YNL082W, YLR234W, YPL164C, YNL116W, YOR025W, YMR137C, YNL102W, YPL022W, YOR217W, YMR190C, YOR…
GO:0005524	ATP binding	1.72043e-09	1.39872e-11	28	72	673	7166	0	0	YOL095C, YOR005C, YMR167W, YNL218W, YMR190C, YJL074C, YOR217W, YMR284W, YNL290W, YLR430W, YPL164C, YLR274W, YNL082W, YPL153C, YOL034W, YLR383W, YLR247C, YNL250W, YPL008W, YOL094C, YOR191W, YMR106C, YML061C, YMR078C, YNL261W, YOL090W, YPR019W, YNL088W
GO:0016887	ATPase activity	1.7425e-09	1.41666e-11	18	72	242	7166	0	0	YLR274W, YNL082W, YPR019W, YOL034W, YNL088W, YMR078C, YOL090W, YPL164C, YNL290W, YOR191W, YJL074C, YNL250W, YOR217W, YOL094C, YLR383W, YLR247C, YMR167W, YNL218W
GO:0000166	nucleotide binding	1.79293e-09	1.45767e-11	32	72	895	7166	0	0	YOL090W, YNL261W, YMR078C, YPR019W, YNL088W, YML061C, YMR106C, YOR191W, YLR247C, YLR383W, YPL008W, YOL094C, YNL250W, YPL167C, YPL153C, YOL034W, YNL082W, YLR274W, YPL164C, YLR430W, YNL262W, YNL102W, YNL290W, YOR025W, YMR284W, YMR167W, YNL218W, YOL095C, YOR005C, YOR217W, YMR190C, YJL074C
GO:1901265	nucleoside phosphate binding	1.79293e-09	1.45767e-11	32	72	895	7166	0	0	YNL102W, YOR025W, YNL290W, YMR284W, YNL218W, YMR167W, YOR005C, YOL095C, YOR217W, YJL074C, YMR190C, YPL167C, YOL034W, YPL153C, YNL082W, YLR274W, YPL164C, YLR430W, YNL262W, YMR106C, YOR191W, YLR247C, YLR383W, YOL094C, YPL008W, YNL250W, YOL090W, YNL261W, YMR078C, YNL088W, YPR019W, YML061C
GO:0032559	adenyl ribonucleotide binding	2.05766e-09	1.6729e-11	28	72	678	7166	0	0	YLR430W, YPL164C, YLR274W, YNL082W, YPL153C, YOL034W, YMR190C, YJL074C, YOR217W, YOL095C, YOR005C, YMR167W, YNL218W, YMR284W, YNL290W, YML061C, YPR019W, YNL088W, YMR078C, YNL261W, YOL090W, YNL250W, YPL008W, YOL094C, YLR383W, YLR247C, YOR191W, YMR106C
GO:0030554	adenyl nucleotide binding	2.37171e-09	1.92822e-11	28	72	682	7166	0	0	YMR106C, YOR191W, YLR247C, YLR383W, YNL250W, YPL008W, YOL094C, YNL261W, YMR078C, YOL090W, YPR019W, YNL088W, YML061C, YMR284W, YNL290W, YOL095C, YOR005C, YMR167W, YNL218W, YMR190C, YJL074C, YOR217W, YNL082W, YLR274W, YPL153C, YOL034W, YLR430W, YPL164C
GO:0017076	purine nucleotide binding	1.05509e-08	8.57797e-11	29	72	781	7166	0	0	YNL290W, YMR284W, YNL102W, YOR217W, YJL074C, YMR190C, YNL218W, YMR167W, YOR005C, YOL095C, YOL034W, YPL153C, YLR274W, YNL082W, YPL164C, YLR430W, YMR106C, YOR191W, YOL094C, YPL008W, YNL250W, YLR383W, YLR247C, YNL088W, YPR019W, YOL090W, YNL261W, YMR078C, YML061C
GO:0003678	DNA helicase activity	1.13924e-08	9.26215e-11	10	72	54	7166	0	0	YMR106C, YPR019W, YMR284W, YLR274W, YNL218W, YLR430W, YOL095C, YPL008W, YML061C, YMR190C
GO:0036094	small molecule binding	1.31352e-08	1.0679e-10	32	72	964	7166	0	0	YLR383W, YLR247C, YOL094C, YPL008W, YNL250W, YOR191W, YMR106C, YML061C, YOL090W, YNL261W, YMR078C, YNL088W, YPR019W, YNL218W, YMR167W, YOL095C, YOR005C, YOR217W, YJL074C, YMR190C, YNL102W, YOR025W, YNL290W, YMR284W, YPL164C, YLR430W, YNL262W, YPL167C, YOL034W, YPL153C, YLR274W, YNL082W
GO:0008144	drug binding	2.22041e-08	1.80521e-10	28	72	749	7166	0	0	YNL290W, YMR284W, YOR217W, YJL074C, YMR190C, YNL218W, YMR167W, YOR005C, YOL095C, YOL034W, YPL153C, YLR274W, YNL082W, YPL164C, YLR430W, YOR191W, YMR106C, YOL094C, YPL008W, YNL250W, YLR383W, YLR247C, YNL088W, YPR019W, YOL090W, YMR078C, YNL261W, YML061C
GO:0035639	purine ribonucleoside triphosphate binding	4.38552e-08	3.56546e-10	28	72	771	7166	0	0	YLR430W, YPL164C, YNL082W, YLR274W, YPL153C, YOL034W, YOR005C, YOL095C, YMR167W, YNL218W, YMR190C, YJL074C, YOR217W, YMR284W, YNL290W, YML061C, YMR078C, YNL261W, YOL090W, YPR019W, YNL088W, YLR247C, YLR383W, YNL250W, YPL008W, YOL094C, YOR191W, YMR106C
GO:0032555	purine ribonucleotide binding	5.10177e-08	4.14778e-10	28	72	776	7166	0	0	YPL164C, YLR430W, YOL034W, YPL153C, YLR274W, YNL082W, YNL218W, YMR167W, YOR005C, YOL095C, YOR217W, YJL074C, YMR190C, YNL290W, YMR284W, YML061C, YOL090W, YNL261W, YMR078C, YNL088W, YPR019W, YLR247C, YLR383W, YOL094C, YPL008W, YNL250W, YMR106C, YOR191W
GO:0004386	helicase activity	5.26618e-08	4.28144e-10	12	72	106	7166	0	0	YLR430W, YOL095C, YLR247C, YNL218W, YMR190C, YPL008W, YML061C, YOR191W, YMR106C, YLR274W, YMR284W, YPR019W
GO:0004536	deoxyribonuclease activity	7.44252e-08	6.05083e-10	8	72	32	7166	0	0	YOR258W, YOR033C, YNL262W, YMR224C, YPL022W, YMR137C, YKL113C, YLR135W
GO:0032553	ribonucleotide binding	9.23123e-08	7.50507e-10	28	72	796	7166	0	0	YLR274W, YNL082W, YPL153C, YOL034W, YLR430W, YPL164C, YMR284W, YNL290W, YMR190C, YJL074C, YOR217W, YOR005C, YOL095C, YMR167W, YNL218W, YPR019W, YNL088W, YMR078C, YNL261W, YOL090W, YML061C, YMR106C, YOR191W, YNL250W, YPL008W, YOL094C, YLR383W, YLR247C
GO:0097367	carbohydrate derivative binding	1.30577e-07	1.0616e-09	28	72	808	7166	0	0	YOR217W, YJL074C, YMR190C, YNL218W, YMR167W, YOR005C, YOL095C, YNL290W, YMR284W, YPL164C, YLR430W, YOL034W, YPL153C, YNL082W, YLR274W, YOL094C, YPL008W, YNL250W, YLR383W, YLR247C, YOR191W, YMR106C, YML061C, YNL088W, YPR019W, YOL090W, YNL261W, YMR078C
GO:0042162	telomeric DNA binding	1.23607e-06	1.00493e-08	7	72	29	7166	0	0	YPL128C, YMR284W, YMR106C, YNL250W, YML061C, YMR224C, YLR318W
GO:0043565	sequence-specific DNA binding	2.85016e-06	2.3172e-08	16	72	295	7166	0	0	YPR162C, YLR430W, YML061C, YNL261W, YPR019W, YPL153C, YLR274W, YOR080W, YLR318W, YMR224C, YNL250W, YMR106C, YNL102W, YNL312W, YMR284W, YPL128C
GO:0043168	anion binding	3.04504e-06	2.47564e-08	29	72	992	7166	0	0	YMR106C, YOR191W, YLR383W, YLR247C, YPL008W, YOL094C, YNL250W, YOL090W, YNL261W, YMR078C, YPR019W, YNL088W, YML061C, YNL290W, YOR025W, YMR284W, YMR167W, YNL218W, YOL095C, YOR005C, YOR217W, YMR190C, YJL074C, YPL153C, YOL034W, YNL082W, YLR274W, YPL164C, YLR430W
GO:0004518	nuclease activity	6.03094e-06	4.90321e-08	12	72	160	7166	0	0	YNL262W, YMR234W, YOR330C, YLR135W, YKL113C, YNL072W, YOR368W, YMR224C, YOR033C, YOR258W, YMR137C, YPL022W
GO:0003688	DNA replication origin binding	9.30245e-06	7.56297e-08	7	72	38	7166	0	0	YOR080W, YPR162C, YNL261W, YNL102W, YPR019W, YPL153C, YLR274W
GO:0030983	mismatched DNA binding	1.32302e-05	1.07563e-07	5	72	13	7166	0	0	YOL090W, YPL164C, YMR167W, YOR258W, YNL082W
GO:0004527	exonuclease activity	2.69266e-05	2.18916e-07	7	72	44	7166	0	0	YOR033C, YMR224C, YNL262W, YOR258W, YMR137C, YOR330C, YKL113C
GO:0042623	ATPase activity, coupled	3.11105e-05	2.52931e-07	11	72	151	7166	0	0	YNL218W, YLR247C, YJL074C, YOL094C, YOR217W, YOR191W, YNL290W, YMR078C, YLR274W, YNL088W, YPR019W
GO:0003689	DNA clamp loader activity	3.94308e-05	3.20576e-07	4	72	7	7166	0	0	YMR078C, YOR217W, YOL094C, YNL290W
GO:0033170	protein-DNA loading ATPase activity	3.94308e-05	3.20576e-07	4	72	7	7166	0	0	YNL290W, YOR217W, YOL094C, YMR078C
GO:0016895	exodeoxyribonuclease activity, producing 5'-phosphomonoesters	4.38615e-05	3.56597e-07	5	72	16	7166	0	0	YMR137C, YOR033C, YMR224C, YNL262W, YOR258W
GO:0004529	exodeoxyribonuclease activity	6.16532e-05	5.01246e-07	5	72	17	7166	0	0	YMR137C, YOR258W, YMR224C, YNL262W, YOR033C
GO:0004520	endodeoxyribonuclease activity	0.000150892	1.22676e-06	5	72	20	7166	0	0	YLR135W, YKL113C, YMR224C, YOR033C, YPL022W
GO:0034061	DNA polymerase activity	0.00045919	3.73325e-06	7	72	66	7166	0	0	YNL262W, YLR318W, YOR346W, YOR330C, YPL167C, YPR175W, YNL102W
GO:0003691	double-stranded telomeric DNA binding	0.000475178	3.86324e-06	3	72	4	7166	0	0	YNL250W, YPL128C, YMR224C
GO:0051880	G-quadruplex DNA binding	0.000536825	4.36443e-06	4	72	12	7166	0	0	YML061C, YMR224C, YNL250W, YNL218W
GO:0046872	metal ion binding	0.000596488	4.8495e-06	23	72	850	7166	0	0	YOR258W, YNL250W, YMR224C, YOR033C, YOL043C, YMR201C, YOR005C, YLR247C, YNL072W, YNL218W, YLR318W, YOR025W, YNL116W, YNL102W, YMR137C, YOR191W, YMR234W, YNL262W, YOR346W, YKL113C, YOR156C, YNL088W, YPL167C
GO:0043169	cation binding	0.000757426	6.15794e-06	23	72	862	7166	0	0	YNL250W, YOR258W, YOR033C, YMR224C, YOR005C, YOL043C, YMR201C, YNL218W, YNL072W, YLR318W, YLR247C, YNL116W, YOR025W, YNL102W, YOR191W, YMR137C, YMR234W, YNL262W, YOR346W, YKL113C, YOR156C, YNL088W, YPL167C
GO:0008409	5'-3' exonuclease activity	0.000769534	6.25638e-06	4	72	13	7166	0	0	YOR033C, YKL113C, YOR258W, YMR137C
GO:0043138	3'-5' DNA helicase activity	0.00106918	8.69252e-06	4	72	14	7166	0	0	YLR274W, YMR190C, YPR019W, YOL095C
GO:0003916	DNA topoisomerase activity	0.00117937	9.58834e-06	3	72	5	7166	0	0	YLR234W, YNL088W, YOL006C
GO:0035312	5'-3' exodeoxyribonuclease activity	0.0023417	1.90382e-05	3	72	6	7166	0	0	YMR137C, YOR033C, YOR258W
GO:0070034	telomerase RNA binding	0.0023417	1.90382e-05	3	72	6	7166	0	0	YMR106C, YLR318W, YMR284W
GO:0016796	exonuclease activity, active with either ribo- or deoxyribonucleic acids and producing 5'-phosphomonoesters	0.00281026	2.28476e-05	5	72	35	7166	0	0	YMR137C, YOR258W, YOR033C, YMR224C, YNL262W
GO:0003887	DNA-directed DNA polymerase activity	0.00403939	3.28406e-05	6	72	62	7166	0	0	YOR346W, YNL262W, YNL102W, YOR330C, YPR175W, YPL167C
GO:0000404	heteroduplex DNA loop binding	0.00406841	3.30765e-05	3	72	7	7166	0	0	YMR167W, YOL090W, YNL082W
GO:0016788	hydrolase activity, acting on ester bonds	0.00630836	5.12875e-05	13	72	361	7166	0	0	YKL113C, YLR135W, YOR330C, YMR156C, YNL262W, YMR234W, YMR137C, YPL022W, YOR033C, YOR368W, YMR224C, YOR258W, YNL072W
GO:0016888	endodeoxyribonuclease activity, producing 5'-phosphomonoesters	0.0064625	5.25406e-05	3	72	8	7166	0	0	YOR033C, YKL113C, YLR135W
GO:0017108	5'-flap endonuclease activity	0.0064625	5.25406e-05	3	72	8	7166	0	0	YOR033C, YKL113C, YLR135W
GO:0032135	DNA insertion or deletion binding	0.00962384	7.82426e-05	3	72	9	7166	0	0	YOL090W, YMR167W, YNL082W
GO:0048256	flap endonuclease activity	0.00962384	7.82426e-05	3	72	9	7166	0	0	YOR033C, YKL113C, YLR135W
Module 40
GOID	TERM	CORRECTED_PVALUE	UNCORRECTED_PVALUE	NUM_LIST_ANNOTATIONS	LIST_SIZE	TOTAL_NUM_ANNOTATIONS	POPULATION_SIZE	FDR_RATE	EXPECTED_FALSE_POSITIVES	ANNOTATED_GENES
GO:0003676	nucleic acid binding	2.67195e-08	5.04141e-10	26	36	1653	7166	0	0	YOR319W, YPR057W, YOR159C, YLR275W, YMR240C, YLR424W, YMR125W, YPR152C, YMR268C, YMR288W, YPR178W, YOR148C, YPL213W, YLR323C, YML046W, YDR088C, YPR182W, YMR213W, YML049C, YNR011C, YPL178W, YNL147W, YNL286W, YLR116W, YIR005W, YBR237W
GO:0017069	snRNA binding	9.09741e-08	1.71649e-09	6	36	25	7166	0	0	YPR057W, YPR178W, YML049C, YPL213W, YMR268C, YNL286W
GO:0003723	RNA binding	1.55506e-07	2.93407e-09	21	36	1086	7166	0	0	YPL213W, YML046W, YOR319W, YDR088C, YOR159C, YLR275W, YPR057W, YPR182W, YML049C, YNR011C, YMR125W, YMR240C, YNL286W, YMR268C, YMR288W, YPL178W, YNL147W, YPR152C, YPR178W, YLR116W, YIR005W
GO:1901363	heterocyclic compound binding	7.50128e-05	1.41534e-06	26	36	2351	7166	0	0	YMR213W, YML049C, YPR182W, YDR088C, YML046W, YPL213W, YLR323C, YOR148C, YBR237W, YIR005W, YLR116W, YNL286W, YPL178W, YNL147W, YNR011C, YOR159C, YLR275W, YPR057W, YOR319W, YPR178W, YMR288W, YMR268C, YPR152C, YLR424W, YMR125W, YMR240C
GO:0097159	organic cyclic compound binding	8.68106e-05	1.63794e-06	26	36	2367	7166	0	0	YPR152C, YMR268C, YMR288W, YMR240C, YLR424W, YMR125W, YPR178W, YOR319W, YPR057W, YLR275W, YOR159C, YNL147W, YPL178W, YNL286W, YNR011C, YBR237W, YLR116W, YIR005W, YML046W, YDR088C, YOR148C, YLR323C, YPL213W, YML049C, YMR213W, YPR182W
GO:0030620	U2 snRNA binding	0.000339743	6.41025e-06	3	36	8	7166	0	0	YPL213W, YNL286W, YML049C
GO:0008266	poly(U) RNA binding	0.000507855	9.58217e-06	3	36	9	7166	0	0	YPR182W, YOR319W, YMR268C
GO:0008187	poly-pyrimidine tract binding	0.000723002	1.36415e-05	3	36	10	7166	0	0	YMR268C, YOR319W, YPR182W
GO:1990935	splicing factor binding	0.00130063	2.45402e-05	2	36	2	7166	0.0044	0.04	YOR159C, YPR182W
GO:0000384	first spliceosomal transesterification activity	0.00170537	3.21768e-05	3	36	13	7166	0.004	0.04	YMR213W, YPR101W, YIR005W
GO:0036002	pre-mRNA binding	0.00330474	6.23536e-05	3	36	16	7166	0.0055	0.06	YLR116W, YDR088C, YML046W
GO:0140098	catalytic activity, acting on RNA	0.00567834	0.000107139	8	36	306	7166	0.0067	0.08	YLR424W, YNR011C, YIR005W, YPR101W, YDR088C, YBR237W, YMR213W, YPL157W
Module 61
GOID	TERM	CORRECTED_PVALUE	UNCORRECTED_PVALUE	NUM_LIST_ANNOTATIONS	LIST_SIZE	TOTAL_NUM_ANNOTATIONS	POPULATION_SIZE	FDR_RATE	EXPECTED_FALSE_POSITIVES	ANNOTATED_GENES
GO:0019787	ubiquitin-like protein transferase activity	1.10388e-25	2.62829e-27	18	27	111	7166	0	0	YNL008C, YLR024C, YLR102C, YOR249C, YLR097C, YML088W, YOL133W, YLR127C, YJR141W, YKR017C, YML068W, YLR306W, YKL022C, YKL059C, YHR166C, YMR119W, YNL172W, YPL046C
GO:0004842	ubiquitin-protein transferase activity	8.57093e-25	2.0407e-26	17	27	95	7166	0	0	YKL059C, YKL022C, YML068W, YKR017C, YJR141W, YPL046C, YNL172W, YMR119W, YHR166C, YML088W, YLR102C, YLR097C, YOR249C, YLR024C, YNL008C, YLR127C, YOL133W
GO:0061630	ubiquitin protein ligase activity	1.91403e-19	4.5572e-21	13	27	60	7166	0	0	YKR017C, YML068W, YJR141W, YKL059C, YKL022C, YMR119W, YHR166C, YNL172W, YLR024C, YLR102C, YOR249C, YOL133W, YLR127C
GO:0061659	ubiquitin-like protein ligase activity	3.0665e-19	7.30119e-21	13	27	62	7166	0	0	YKL022C, YKL059C, YJR141W, YKR017C, YML068W, YNL172W, YHR166C, YMR119W, YOR249C, YLR102C, YLR024C, YLR127C, YOL133W
GO:0140096	catalytic activity, acting on a protein	1.1824e-12	2.81523e-14	18	27	568	7166	0	0	YHR166C, YMR119W, YNL172W, YPL046C, YJR141W, YLR306W, YKR017C, YML068W, YKL022C, YKL059C, YOL133W, YLR127C, YNL008C, YLR024C, YLR097C, YOR249C, YLR102C, YML088W
GO:0016740	transferase activity	6.05367e-09	1.44135e-10	18	27	932	7166	0	0	YOL133W, YLR127C, YNL008C, YLR024C, YLR097C, YOR249C, YLR102C, YML088W, YHR166C, YMR119W, YNL172W, YPL046C, YJR141W, YLR306W, YML068W, YKR017C, YKL022C, YKL059C
GO:0031624	ubiquitin conjugating enzyme binding	1.00196e-07	2.38562e-09	4	27	6	7166	0	0	YLR128W, YML068W, YKR017C, YJR141W
GO:0044390	ubiquitin-like protein conjugating enzyme binding	1.00196e-07	2.38562e-09	4	27	6	7166	0	0	YJR141W, YKR017C, YML068W, YLR128W
GO:0019781	NEDD8 activating enzyme activity	0.00057424	1.36724e-05	2	27	2	7166	0	0	YPR066W, YPL003W
GO:0003824	catalytic activity	0.00077387	1.84255e-05	20	27	2399	7166	0	0	YOL133W, YLR127C, YLR024C, YNL008C, YML088W, YLR102C, YLR097C, YOR249C, YMR119W, YHR166C, YPL046C, YNL172W, YPR066W, YKR017C, YPL003W, YML068W, YLR306W, YJR141W, YKL059C, YKL022C
GO:0030674	protein binding, bridging	0.000893904	2.12834e-05	5	27	93	7166	0	0	YLR128W, YOL133W, YPL046C, YML088W, YLR097C
GO:0097602	cullin family protein binding	0.00342943	8.16531e-05	2	27	4	7166	0.0017	0.02	YOL133W, YLR128W
GO:0005515	protein binding	0.00375398	8.93804e-05	12	27	973	7166	0.0015	0.02	YLR128W, YHR166C, YPL046C, YKR017C, YML068W, YIL046W, YJR141W, YKL022C, YOL133W, YLR127C, YML088W, YLR097C
Module 84
GOID	TERM	CORRECTED_PVALUE	UNCORRECTED_PVALUE	NUM_LIST_ANNOTATIONS	LIST_SIZE	TOTAL_NUM_ANNOTATIONS	POPULATION_SIZE	FDR_RATE	EXPECTED_FALSE_POSITIVES	ANNOTATED_GENES
GO:0003735	structural constituent of ribosome	1.07556e-99	1.36147e-101	78	99	235	7166	0	0	YLR439W, YBR251W, YBL090W, YLR312W-A, YMR225C, YHR147C, YMR024W, YDL045W-A, YGR220C, YNL081C, YMR286W, YEL050C, YNL306W, YNR037C, YJL063C, YHL004W, YJR101W, YNR036C, YJL096W, YPR166C, YDR237W, YNL284C, YDR115W, YMR158W, YFR049W, YGL129C, YKL155C, YPL118W, YGR076C, YCR046C, YKL167C, YHR075C, YCR003W, YNL122C, YKL138C, YDR494W, YDR337W, YPL013C, YER050C, YBR146W, YHR059W, YNL185C, YDR405W, YDR036C,…
GO:0005198	structural molecule activity	3.10125e-80	3.92564e-82	78	99	388	7166	0	0	YJR101W, YNR037C, YJL063C, YHL004W, YNR036C, YMR286W, YEL050C, YNL306W, YMR024W, YDL045W-A, YGR220C, YNL081C, YLR439W, YBR251W, YLR312W-A, YBL090W, YHR147C, YMR225C, YER050C, YPL013C, YHR059W, YBR146W, YNL185C, YNL122C, YCR003W, YKL138C, YDR337W, YDR494W, YFR049W, YGL129C, YPL118W, YGR076C, YKL155C, YHR075C, YCR046C, YKL167C, YJL096W, YPR166C, YNL284C, YDR237W, YMR158W, YDR115W, YPR100W, YNL252C,…
GO:0097177	mitochondrial ribosome binding	9.1825e-05	1.16234e-06	4	99	7	7166	0	0	YLR289W, YIL070C, YOL027C, YJL131C
GO:0019843	rRNA binding	0.000121147	1.53351e-06	12	99	158	7166	0	0	YNL306W, YDR337W, YMR188C, YNL185C, YGL064C, YBL038W, YER050C, YHR147C, YKL170W, YKL003C, YNL137C, YJR113C
GO:0004812	aminoacyl-tRNA ligase activity	0.000775451	9.81583e-06	6	99	37	7166	0	0	YPL104W, YPL097W, YOL033W, YNL073W, YPL040C, YPR047W
GO:0016875	ligase activity, forming carbon-oxygen bonds	0.000775451	9.81583e-06	6	99	37	7166	0	0	YPL104W, YPL097W, YOL033W, YPL040C, YNL073W, YPR047W
GO:0003723	RNA binding	0.00277063	3.50712e-05	31	99	1086	7166	0.0086	0.06	YNL081C, YOL033W, YJR113C, YNL137C, YLR069C, YMR024W, YNL073W, YHR147C, YBR251W, YGL064C, YNR037C, YOR187W, YOL114C, YNL306W, YEL050C, YKL170W, YOR150W, YKL003C, YPR047W, YPL097W, YDR237W, YNL185C, YPL040C, YOL023W, YBR146W, YBL038W, YHR038W, YER050C, YDR337W, YJL131C, YMR188C
GO:0008135	translation factor activity, RNA binding	0.009687	0.00012262	6	99	57	7166	0.0325	0.26	YOR187W, YLR069C, YJL131C, YHR038W, YOL114C, YOL023W
Module 106
GOID	TERM	CORRECTED_PVALUE	UNCORRECTED_PVALUE	NUM_LIST_ANNOTATIONS	LIST_SIZE	TOTAL_NUM_ANNOTATIONS	POPULATION_SIZE	FDR_RATE	EXPECTED_FALSE_POSITIVES	ANNOTATED_GENES
GO:0019787	ubiquitin-like protein transferase activity	1.10388e-25	2.62829e-27	18	27	111	7166	0	0	YNL008C, YLR024C, YLR102C, YOR249C, YLR097C, YML088W, YOL133W, YLR127C, YJR141W, YKR017C, YML068W, YLR306W, YKL022C, YKL059C, YHR166C, YMR119W, YNL172W, YPL046C
GO:0004842	ubiquitin-protein transferase activity	8.57093e-25	2.0407e-26	17	27	95	7166	0	0	YKL059C, YKL022C, YML068W, YKR017C, YJR141W, YPL046C, YNL172W, YMR119W, YHR166C, YML088W, YLR102C, YLR097C, YOR249C, YLR024C, YNL008C, YLR127C, YOL133W
GO:0061630	ubiquitin protein ligase activity	1.91403e-19	4.5572e-21	13	27	60	7166	0	0	YKR017C, YML068W, YJR141W, YKL059C, YKL022C, YMR119W, YHR166C, YNL172W, YLR024C, YLR102C, YOR249C, YOL133W, YLR127C
GO:0061659	ubiquitin-like protein ligase activity	3.0665e-19	7.30119e-21	13	27	62	7166	0	0	YKL022C, YKL059C, YJR141W, YKR017C, YML068W, YNL172W, YHR166C, YMR119W, YOR249C, YLR102C, YLR024C, YLR127C, YOL133W
GO:0140096	catalytic activity, acting on a protein	1.1824e-12	2.81523e-14	18	27	568	7166	0	0	YHR166C, YMR119W, YNL172W, YPL046C, YJR141W, YLR306W, YKR017C, YML068W, YKL022C, YKL059C, YOL133W, YLR127C, YNL008C, YLR024C, YLR097C, YOR249C, YLR102C, YML088W
GO:0016740	transferase activity	6.05367e-09	1.44135e-10	18	27	932	7166	0	0	YOL133W, YLR127C, YNL008C, YLR024C, YLR097C, YOR249C, YLR102C, YML088W, YHR166C, YMR119W, YNL172W, YPL046C, YJR141W, YLR306W, YML068W, YKR017C, YKL022C, YKL059C
GO:0031624	ubiquitin conjugating enzyme binding	1.00196e-07	2.38562e-09	4	27	6	7166	0	0	YLR128W, YML068W, YKR017C, YJR141W
GO:0044390	ubiquitin-like protein conjugating enzyme binding	1.00196e-07	2.38562e-09	4	27	6	7166	0	0	YJR141W, YKR017C, YML068W, YLR128W
GO:0019781	NEDD8 activating enzyme activity	0.00057424	1.36724e-05	2	27	2	7166	0	0	YPR066W, YPL003W
GO:0003824	catalytic activity	0.00077387	1.84255e-05	20	27	2399	7166	0	0	YOL133W, YLR127C, YLR024C, YNL008C, YML088W, YLR102C, YLR097C, YOR249C, YMR119W, YHR166C, YPL046C, YNL172W, YPR066W, YKR017C, YPL003W, YML068W, YLR306W, YJR141W, YKL059C, YKL022C
GO:0030674	protein binding, bridging	0.000893904	2.12834e-05	5	27	93	7166	0	0	YLR128W, YOL133W, YPL046C, YML088W, YLR097C
GO:0097602	cullin family protein binding	0.00342943	8.16531e-05	2	27	4	7166	0.0017	0.02	YOL133W, YLR128W
GO:0005515	protein binding	0.00375398	8.93804e-05	12	27	973	7166	0.0015	0.02	YLR128W, YHR166C, YPL046C, YKR017C, YML068W, YIL046W, YJR141W, YKL022C, YOL133W, YLR127C, YML088W, YLR097C
Module 117
GOID	TERM	CORRECTED_PVALUE	UNCORRECTED_PVALUE	NUM_LIST_ANNOTATIONS	LIST_SIZE	TOTAL_NUM_ANNOTATIONS	POPULATION_SIZE	FDR_RATE	EXPECTED_FALSE_POSITIVES	ANNOTATED_GENES
GO:0019776	Atg8 ligase activity	1.40452e-05	4.25613e-07	3	35	4	7166	0	0	YPL149W, YNR007C, YMR159C
GO:0032266	phosphatidylinositol-3-phosphate binding	2.30433e-05	6.98281e-07	5	35	36	7166	0	0	YJL178C, YJL036W, YGR223C, YNL242W, YPL100W
GO:0030674	protein binding, bridging	0.00016065	4.86818e-06	6	35	93	7166	0	0	YOL082W, YLR312C, YOL083W, YMR159C, YOR042W, YOR152C
GO:1901981	phosphatidylinositol phosphate binding	0.000491813	1.49034e-05	5	35	66	7166	0	0	YJL178C, YJL036W, YGR223C, YNL242W, YPL100W
GO:0035091	phosphatidylinositol binding	0.00133786	4.05412e-05	5	35	81	7166	0	0	YGR223C, YNL242W, YPL100W, YJL178C, YJL036W
GO:0005543	phospholipid binding	0.00682891	0.000206937	5	35	114	7166	0.0067	0.04	YGR223C, YNL242W, YPL100W, YJL178C, YJL036W
Module 171
GOID	TERM	CORRECTED_PVALUE	UNCORRECTED_PVALUE	NUM_LIST_ANNOTATIONS	LIST_SIZE	TOTAL_NUM_ANNOTATIONS	POPULATION_SIZE	FDR_RATE	EXPECTED_FALSE_POSITIVES	ANNOTATED_GENES
GO:0004812	aminoacyl-tRNA ligase activity	1.2093e-21	1.86046e-23	14	41	37	7166	0	0	YLR060W, YPR081C, YOR335C, YLR382C, YNL073W, YPL160W, YIL078W, YOL097C, YPL104W, YPL040C, YPR033C, YPL097W, YPR047W, YKL194C
GO:0016875	ligase activity, forming carbon-oxygen bonds	1.2093e-21	1.86046e-23	14	41	37	7166	0	0	YKL194C, YPR047W, YPL097W, YPR033C, YOL097C, YPL040C, YPL104W, YPL160W, YNL073W, YLR382C, YOR335C, YIL078W, YLR060W, YPR081C
GO:0140101	catalytic activity, acting on a tRNA	1.79594e-16	2.76298e-18	15	41	101	7166	0	0	YOL097C, YPL104W, YPL040C, YPR033C, YPL097W, YPR047W, YKL194C, YLR060W, YOL114C, YPR081C, YOR335C, YNL073W, YLR382C, YPL160W, YIL078W
GO:0016874	ligase activity	1.87801e-14	2.88924e-16	14	41	107	7166	0	0	YIL078W, YPL160W, YOR335C, YNL073W, YLR382C, YPR081C, YLR060W, YPR047W, YPL097W, YKL194C, YPR033C, YPL104W, YPL040C, YOL097C
GO:0003735	structural constituent of ribosome	3.47943e-12	5.35297e-14	16	41	235	7166	0	0	YNL122C, YNL252C, YLR312W-A, YPL173W, YMR193W, YPR100W, YPL183W-A, YNL005C, YMR024W, YPL013C, YOR158W, YMR225C, YPL118W, YML009C, YLR439W, YNR022C
GO:0140098	catalytic activity, acting on RNA	1.30925e-11	2.01423e-13	17	41	306	7166	0	0	YMR024W, YLR060W, YOL114C, YPR081C, YNL073W, YLR382C, YOR335C, YPL160W, YIL078W, YOL097C, YLR312W-A, YPL040C, YPL104W, YPR033C, YKL194C, YPL097W, YPR047W
GO:0035639	purine ribonucleoside triphosphate binding	7.71893e-09	1.18753e-10	21	41	771	7166	0	0	YKL194C, YPL097W, YPR047W, YJL102W, YOR187W, YPR033C, YOL023W, YOL097C, YLR289W, YPL040C, YPL104W, YHR168W, YMR023C, YPL160W, YNL073W, YLR382C, YOR335C, YIL078W, YLR060W, YPR081C, YLR069C
GO:0005198	structural molecule activity	7.75076e-09	1.19243e-10	16	41	388	7166	0	0	YNL005C, YMR024W, YOR158W, YPL013C, YMR225C, YPL118W, YML009C, YLR439W, YNR022C, YNL122C, YNL252C, YLR312W-A, YMR193W, YPL173W, YPR100W, YPL183W-A
GO:0032555	purine ribonucleotide binding	8.72695e-09	1.34261e-10	21	41	776	7166	0	0	YIL078W, YPL160W, YOR335C, YNL073W, YLR382C, YPR081C, YLR069C, YLR060W, YOL023W, YPR047W, YJL102W, YPL097W, YKL194C, YPR033C, YOR187W, YHR168W, YPL104W, YMR023C, YPL040C, YLR289W, YOL097C
GO:0017076	purine nucleotide binding	9.85767e-09	1.51656e-10	21	41	781	7166	0	0	YMR023C, YPL104W, YHR168W, YPL040C, YLR289W, YOL097C, YOL023W, YJL102W, YPR047W, YPL097W, YKL194C, YPR033C, YOR187W, YPR081C, YLR069C, YLR060W, YIL078W, YPL160W, YOR335C, YLR382C, YNL073W
GO:0032553	ribonucleotide binding	1.41319e-08	2.17414e-10	21	41	796	7166	0	0	YPR081C, YLR069C, YLR060W, YIL078W, YPL160W, YOR335C, YLR382C, YNL073W, YPL104W, YMR023C, YHR168W, YPL040C, YLR289W, YOL097C, YOL023W, YPR047W, YPL097W, YJL102W, YKL194C, YPR033C, YOR187W
GO:0097367	carbohydrate derivative binding	1.87462e-08	2.88404e-10	21	41	808	7166	0	0	YHR168W, YPL104W, YMR023C, YPL040C, YLR289W, YOL097C, YOL023W, YPL097W, YPR047W, YJL102W, YKL194C, YPR033C, YOR187W, YPR081C, YLR069C, YLR060W, YIL078W, YPL160W, YOR335C, YLR382C, YNL073W
GO:0000166	nucleotide binding	1.26965e-07	1.95331e-09	21	41	895	7166	0	0	YOL023W, YPR033C, YOR187W, YPR047W, YJL102W, YPL097W, YKL194C, YHR168W, YPL104W, YMR023C, YPL040C, YLR289W, YOL097C, YIL078W, YOR335C, YLR382C, YNL073W, YPL160W, YLR069C, YPR081C, YLR060W
GO:1901265	nucleoside phosphate binding	1.26965e-07	1.95331e-09	21	41	895	7166	0	0	YOL023W, YPR033C, YOR187W, YPR047W, YPL097W, YJL102W, YKL194C, YPL104W, YHR168W, YMR023C, YPL040C, YLR289W, YOL097C, YIL078W, YOR335C, YNL073W, YLR382C, YPL160W, YLR069C, YPR081C, YLR060W
GO:0036094	small molecule binding	4.98643e-07	7.67143e-09	21	41	964	7166	0	0	YPL040C, YPL104W, YHR168W, YMR023C, YOL097C, YLR289W, YOL023W, YOR187W, YPR033C, YKL194C, YJL102W, YPR047W, YPL097W, YLR069C, YPR081C, YLR060W, YIL078W, YLR382C, YNL073W, YOR335C, YPL160W
GO:0043168	anion binding	8.40608e-07	1.29324e-08	21	41	992	7166	0	0	YPL160W, YOR335C, YNL073W, YLR382C, YIL078W, YLR060W, YPR081C, YLR069C, YPR047W, YPL097W, YJL102W, YKL194C, YPR033C, YOR187W, YOL023W, YLR289W, YOL097C, YMR023C, YPL104W, YHR168W, YPL040C
GO:0002161	aminoacyl-tRNA editing activity	1.22826e-05	1.88963e-07	4	41	10	7166	0	0	YPL160W, YLR382C, YOR335C, YPL040C
GO:0003924	GTPase activity	2.94143e-05	4.52528e-07	7	41	86	7166	0	0	YJL102W, YLR289W, YOR187W, YOL023W, YHR168W, YMR023C, YLR069C
GO:0001883	purine nucleoside binding	0.000115076	1.77039e-06	7	41	105	7166	0	0	YLR289W, YJL102W, YOR187W, YOL023W, YMR023C, YHR168W, YLR069C
GO:0005525	GTP binding	0.000115076	1.77039e-06	7	41	105	7166	0	0	YOR187W, YLR289W, YJL102W, YLR069C, YMR023C, YHR168W, YOL023W
GO:0019001	guanyl nucleotide binding	0.000115076	1.77039e-06	7	41	105	7166	0	0	YLR069C, YOL023W, YHR168W, YMR023C, YOR187W, YJL102W, YLR289W
GO:0032550	purine ribonucleoside binding	0.000115076	1.77039e-06	7	41	105	7166	0	0	YLR289W, YJL102W, YOR187W, YOL023W, YMR023C, YHR168W, YLR069C
GO:0032561	guanyl ribonucleotide binding	0.000115076	1.77039e-06	7	41	105	7166	0	0	YOR187W, YLR289W, YJL102W, YLR069C, YOL023W, YMR023C, YHR168W
GO:0001882	nucleoside binding	0.000139215	2.14177e-06	7	41	108	7166	0	0	YLR069C, YOL023W, YHR168W, YMR023C, YOR187W, YJL102W, YLR289W
GO:0032549	ribonucleoside binding	0.000139215	2.14177e-06	7	41	108	7166	0	0	YLR069C, YHR168W, YMR023C, YOL023W, YOR187W, YJL102W, YLR289W
GO:0000049	tRNA binding	0.00035747	5.49954e-06	5	41	46	7166	0	0	YPR047W, YNL073W, YOR335C, YPL040C, YOL023W
GO:0005524	ATP binding	0.000749882	1.15367e-05	14	41	673	7166	0	0	YPL160W, YOR335C, YNL073W, YLR382C, YIL078W, YLR060W, YPR081C, YPR047W, YPL097W, YKL194C, YPR033C, YOL097C, YPL104W, YPL040C
GO:0032559	adenyl ribonucleotide binding	0.000816889	1.25675e-05	14	41	678	7166	0	0	YPR081C, YLR060W, YIL078W, YPL160W, YLR382C, YNL073W, YOR335C, YPL040C, YPL104W, YOL097C, YKL194C, YPL097W, YPR047W, YPR033C
GO:0030554	adenyl nucleotide binding	0.000874284	1.34505e-05	14	41	682	7166	0	0	YPR081C, YLR060W, YIL078W, YOR335C, YLR382C, YNL073W, YPL160W, YPL104W, YPL040C, YOL097C, YPR033C, YPL097W, YPR047W, YKL194C
GO:0052689	carboxylic ester hydrolase activity	0.00145677	2.24119e-05	5	41	61	7166	0	0	YPL160W, YLR382C, YOR335C, YPL040C, YOL114C
GO:0004823	leucine-tRNA ligase activity	0.00207618	3.19412e-05	2	41	2	7166	0.0006	0.02	YLR382C, YPL160W
GO:0004829	threonine-tRNA ligase activity	0.00207618	3.19412e-05	2	41	2	7166	0.0006	0.02	YIL078W, YKL194C
GO:0008144	drug binding	0.00254265	3.91176e-05	14	41	749	7166	0.0006	0.02	YPL160W, YOR335C, YLR382C, YNL073W, YIL078W, YLR060W, YPR081C, YPL097W, YPR047W, YKL194C, YPR033C, YOL097C, YPL104W, YPL040C
GO:0043167	ion binding	0.00446562	6.87019e-05	21	41	1641	7166	0.0006	0.02	YOL097C, YLR289W, YPL040C, YPL104W, YMR023C, YHR168W, YKL194C, YJL102W, YPR047W, YPL097W, YOR187W, YPR033C, YOL023W, YLR060W, YPR081C, YLR069C, YPL160W, YNL073W, YLR382C, YOR335C, YIL078W
GO:0004525	ribonuclease III activity	0.00620592	9.54757e-05	2	41	3	7166	0.0006	0.02	YMR024W, YLR312W-A
GO:0004826	phenylalanine-tRNA ligase activity	0.00620592	9.54757e-05	2	41	3	7166	0.0006	0.02	YLR060W, YPR047W
GO:0032296	double-stranded RNA-specific ribonuclease activity	0.00620592	9.54757e-05	2	41	3	7166	0.0005	0.02	YMR024W, YLR312W-A
Module 197
GOID	TERM	CORRECTED_PVALUE	UNCORRECTED_PVALUE	NUM_LIST_ANNOTATIONS	LIST_SIZE	TOTAL_NUM_ANNOTATIONS	POPULATION_SIZE	FDR_RATE	EXPECTED_FALSE_POSITIVES	ANNOTATED_GENES
GO:0016758	transferase activity, transferring hexosyl groups	1.89421e-35	4.98476e-37	25	51	80	7166	0	0	YOR320C, YOR336W, YOR321W, YDR437W, YPR183W, YOR067C, YGR216C, YML115C, YNL219C, YPL050C, YOR002W, YGL142C, YPL227C, YNL038W, YNL158W, YNL048W, YOR149C, YPL175W, YJR143C, YGL047W, YJR013W, YOR085W, YNR030W, YGR227W, YPL076W
GO:0016757	transferase activity, transferring glycosyl groups	2.70894e-32	7.12878e-34	25	51	103	7166	0	0	YOR002W, YNL219C, YPL050C, YNL038W, YGL142C, YPL227C, YGR216C, YOR067C, YML115C, YOR336W, YOR320C, YDR437W, YPR183W, YOR321W, YNR030W, YGR227W, YOR085W, YPL076W, YJR143C, YJR013W, YGL047W, YPL175W, YOR149C, YNL158W, YNL048W
GO:0000030	mannosyltransferase activity	2.85362e-15	7.50952e-17	12	51	44	7166	0	0	YML115C, YJR013W, YJR143C, YGL142C, YPL050C, YNL219C, YNR030W, YOR321W, YNL048W, YPR183W, YNL158W, YOR149C
GO:0016740	transferase activity	4.94741e-13	1.30195e-14	30	51	932	7166	0	0	YOR067C, YGR216C, YML115C, YOR002W, YNL219C, YPL050C, YJL062W, YNL038W, YPL227C, YGL142C, YOR320C, YOR336W, YPR183W, YDR437W, YOR321W, YDR302W, YJR143C, YJL091C, YJR013W, YGL047W, YGR227W, YNR030W, YOR085W, YKL165C, YPL076W, YNL158W, YNL048W, YLL031C, YPL175W, YOR149C
GO:0008194	UDP-glycosyltransferase activity	1.58814e-12	4.1793e-14	9	51	25	7166	0	0	YPL175W, YPL076W, YPL227C, YNL038W, YOR336W, YGR216C, YOR320C, YGL047W, YDR437W
GO:0008375	acetylglucosaminyltransferase activity	7.40135e-12	1.94772e-13	7	51	11	7166	0	0	YOR320C, YGR216C, YDR437W, YGL047W, YPL175W, YNL038W, YPL076W
GO:0017176	phosphatidylinositol N-acetylglucosaminyltransferase activity	5.67651e-10	1.49382e-11	5	51	5	7166	0	0	YPL175W, YGR216C, YNL038W, YDR437W, YPL076W
GO:0003824	catalytic activity	1.9578e-09	5.15211e-11	40	51	2399	7166	0	0	YNL158W, YLL031C, YNL048W, YOR149C, YJR131W, YPL175W, YFL025C, YLR057W, YML019W, YJR143C, YGL047W, YJL091C, YJR013W, YOR085W, YGR227W, YNR030W, YPL076W, YKL165C, YOR336W, YOR320C, YOR321W, YPR183W, YDR437W, YMR238W, YDR331W, YDR302W, YKL046C, YNR073C, YOR067C, YGR216C, YML115C, YNL219C, YPL050C, YJL062W, YOR002W, YMR281W, YPL227C, YGL142C, YNL038W, YIL039W
GO:0051377	mannose-ethanolamine phosphotransferase activity	8.65003e-08	2.27632e-09	4	51	4	7166	0	0	YJL062W, YKL165C, YLL031C, YDR302W
GO:0004559	alpha-mannosidase activity	1.28392e-06	3.37873e-08	4	51	6	7166	0	0	YLR057W, YMR238W, YJR131W, YKL046C
GO:0015923	mannosidase activity	1.28392e-06	3.37873e-08	4	51	6	7166	0	0	YJR131W, YKL046C, YMR238W, YLR057W
GO:0046527	glucosyltransferase activity	3.29355e-06	8.66723e-08	5	51	17	7166	0	0	YPL227C, YOR002W, YGR227W, YOR336W, YOR067C
GO:0016780	phosphotransferase activity, for other substituted phosphate groups	8.2149e-05	2.16182e-06	4	51	14	7166	0	0	YJL062W, YKL165C, YLL031C, YDR302W
GO:0000026	alpha-1,2-mannosyltransferase activity	0.000111434	2.93247e-06	4	51	15	7166	0	0	YNL048W, YGL142C, YOR149C, YNL219C
GO:0004376	glycolipid mannosyltransferase activity	0.000254295	6.69198e-06	3	51	6	7166	0	0	YGL142C, YJR013W, YNL048W
GO:0000009	alpha-1,6-mannosyltransferase activity	0.00149536	3.93516e-05	3	51	10	7166	0	0	YNR030W, YPL050C, YML115C
GO:0008496	mannan endo-1,6-alpha-mannosidase activity	0.00188726	4.96646e-05	2	51	2	7166	0	0	YMR238W, YKL046C
GO:0004571	mannosyl-oligosaccharide 1,2-alpha-mannosidase activity	0.00563595	0.000148314	2	51	3	7166	0.0022	0.04	YJR131W, YLR057W
GO:0015924	mannosyl-oligosaccharide mannosidase activity	0.00563595	0.000148314	2	51	3	7166	0.0021	0.04	YLR057W, YJR131W
Module 295
GOID	TERM	CORRECTED_PVALUE	UNCORRECTED_PVALUE	NUM_LIST_ANNOTATIONS	LIST_SIZE	TOTAL_NUM_ANNOTATIONS	POPULATION_SIZE	FDR_RATE	EXPECTED_FALSE_POSITIVES	ANNOTATED_GENES
GO:0005354	galactose transmembrane transporter activity	3.41098e-05	6.55957e-07	3	24	6	7166	0	0	YNL318C, YJL219W, YOL156W
GO:0004556	alpha-amylase activity	5.95608e-05	1.1454e-06	3	24	7	7166	0	0	YJL221C, YJL216C, YOL157C
GO:0004574	oligo-1,6-glucosidase activity	5.95608e-05	1.1454e-06	3	24	7	7166	0	0	YOL157C, YJL216C, YJL221C
GO:0016160	amylase activity	5.95608e-05	1.1454e-06	3	24	7	7166	0	0	YOL157C, YJL216C, YJL221C
GO:0033934	glucan 1,4-alpha-maltotriohydrolase activity	5.95608e-05	1.1454e-06	3	24	7	7166	0	0	YJL221C, YOL157C, YJL216C
GO:0005351	sugar:proton symporter activity	6.07476e-05	1.16822e-06	4	24	25	7166	0	0	YJL219W, YNL318C, YGR289C, YOL156W
GO:0005402	cation:sugar symporter activity	6.07476e-05	1.16822e-06	4	24	25	7166	0	0	YNL318C, YJL219W, YOL156W, YGR289C
GO:0051119	sugar transmembrane transporter activity	8.3902e-05	1.6135e-06	4	24	27	7166	0	0	YJL219W, YNL318C, YGR289C, YOL156W
GO:0004575	sucrose alpha-glucosidase activity	9.50878e-05	1.82861e-06	3	24	8	7166	0	0	YJL221C, YOL157C, YJL216C
GO:0015144	carbohydrate transmembrane transporter activity	0.000170003	3.26928e-06	4	24	32	7166	0	0	YJL219W, YNL318C, YGR289C, YOL156W
GO:0015294	solute:cation symporter activity	0.000170003	3.26928e-06	4	24	32	7166	0	0	YNL318C, YJL219W, YGR289C, YOL156W
GO:0015926	glucosidase activity	0.000193019	3.7119e-06	4	24	33	7166	0	0	YJL221C, YOL157C, YJL216C, YOL155C
GO:0032450	maltose alpha-glucosidase activity	0.000202865	3.90125e-06	3	24	10	7166	0	0	YJL221C, YJL216C, YOL157C
GO:0015295	solute:proton symporter activity	0.000245878	4.72843e-06	4	24	35	7166	0	0	YNL318C, YJL219W, YGR289C, YOL156W
GO:0004564	beta-fructofuranosidase activity	0.000480313	9.23679e-06	3	24	13	7166	0	0	YJL216C, YOL157C, YJL221C
GO:0090599	alpha-glucosidase activity	0.000609964	1.17301e-05	3	24	14	7166	0	0	YOL157C, YJL216C, YJL221C
GO:0015293	symporter activity	0.000684182	1.31573e-05	4	24	45	7166	0	0	YOL156W, YGR289C, YNL318C, YJL219W
GO:0015145	monosaccharide transmembrane transporter activity	0.00160601	3.08848e-05	3	24	19	7166	0	0	YNL318C, YJL219W, YOL156W
GO:0015149	hexose transmembrane transporter activity	0.00160601	3.08848e-05	3	24	19	7166	0	0	YOL156W, YJL219W, YNL318C
GO:0004553	hydrolase activity, hydrolyzing O-glycosyl compounds	0.00335049	6.44325e-05	4	24	67	7166	0.004	0.08	YOL155C, YOL157C, YJL216C, YJL221C
GO:0016798	hydrolase activity, acting on glycosyl bonds	0.00608356	0.000116991	4	24	78	7166	0.0038	0.08	YOL155C, YJL216C, YOL157C, YJL221C
GO:0004067	asparaginase activity	0.00831728	0.000159948	2	24	6	7166	0.0045	0.1	YLR160C, YLR155C
Module 406
GOID	TERM	CORRECTED_PVALUE	UNCORRECTED_PVALUE	NUM_LIST_ANNOTATIONS	LIST_SIZE	TOTAL_NUM_ANNOTATIONS	POPULATION_SIZE	FDR_RATE	EXPECTED_FALSE_POSITIVES	ANNOTATED_GENES
GO:0003779	actin binding	2.46121e-36	2.25799e-38	25	64	57	7166	0	0	YLR370C, YMR092C, YLR429W, YNL243W, YKR001C, YHR016C, YJL020C, YJR065C, YOR181W, YKL013C, YLL050C, YNL271C, YOR122C, YNL084C, YKL129C, YIL062C, YMR032W, YLR337C, YKL007W, YMR109W, YNR035C, YIR006C, YOR326W, YOR367W, YNL079C
GO:0008092	cytoskeletal protein binding	1.71581e-30	1.57414e-32	27	64	118	7166	0	0	YNL243W, YLR429W, YMR092C, YOR211C, YLR370C, YHR016C, YKR001C, YOR181W, YKL013C, YJR065C, YJL020C, YNL084C, YOR122C, YNL271C, YLL050C, YKL007W, YLR337C, YMR032W, YIL062C, YKL129C, YOR367W, YIR006C, YOR326W, YNR035C, YMR109W, YNL079C, YLL001W
GO:0051015	actin filament binding	2.45435e-29	2.2517e-31	19	64	35	7166	0	0	YJL020C, YKL013C, YNL079C, YJR065C, YOR326W, YOR367W, YNR035C, YMR109W, YMR032W, YKL007W, YKL129C, YKR001C, YIL062C, YHR016C, YMR092C, YNL243W, YLR429W, YLL050C, YLR370C
GO:0032403	protein complex binding	8.1518e-22	7.47872e-24	21	64	104	7166	0	0	YLL050C, YLR370C, YMR092C, YNL243W, YLR429W, YKL129C, YKR001C, YIL062C, YHR016C, YMR032W, YKL007W, YNR035C, YMR109W, YOR326W, YIR006C, YOR367W, YJL020C, YKL013C, YOR181W, YNL079C, YJR065C
GO:0030276	clathrin binding	1.32369e-20	1.21439e-22	13	64	21	7166	0	0	YPR029C, YGL206C, YNL243W, YOL062C, YJR058C, YGR167W, YHR161C, YJR125C, YLR170C, YLL038C, YJR005W, YLR206W, YGR241C
GO:0005515	protein binding	7.55718e-20	6.93319e-22	42	64	973	7166	0	0	YOR329C, YJL020C, YOR181W, YKL013C, YJR065C, YMR092C, YNL243W, YPR171W, YLR429W, YOR211C, YLR370C, YOR327C, YLR170C, YGR167W, YKR001C, YHR161C, YHR016C, YJR005W, YLR206W, YOR326W, YIR006C, YOR367W, YMR109W, YNR035C, YLL038C, YGR241C, YLL001W, YNL079C, YNL271C, YNL084C, YOR122C, YOL062C, YLL050C, YPR029C, YGL206C, YMR032W, YKL007W, YLR337C, YJR058C, YKL129C, YJR125C, YIL062C
GO:0044877	macromolecular complex binding	1.09281e-12	1.00257e-14	21	64	278	7166	0	0	YMR109W, YNR035C, YOR367W, YIR006C, YOR326W, YKL013C, YOR181W, YNL079C, YJR065C, YJL020C, YLL050C, YLR370C, YNL243W, YLR429W, YMR092C, YIL062C, YHR016C, YKL129C, YKR001C, YKL007W, YMR032W
GO:0035615	clathrin adaptor activity	2.89904e-07	2.65967e-09	5	64	8	7166	0	0	YNL243W, YOL062C, YLR170C, YPR029C, YJR058C
GO:0098748	endocytic adaptor activity	2.89904e-07	2.65967e-09	5	64	8	7166	0	0	YJR058C, YPR029C, YLR170C, YNL243W, YOL062C
GO:0005543	phospholipid binding	4.05245e-07	3.71785e-09	11	64	114	7166	0	0	YOR211C, YNL243W, YOR122C, YHR114W, YLR206W, YHR161C, YHR016C, YJR125C, YJL020C, YGR241C, YMR032W
GO:0004439	phosphatidylinositol-4,5-bisphosphate 5-phosphatase activity	6.30848e-07	5.7876e-09	4	64	4	7166	0	0	YOR109W, YIL002C, YOL065C, YNL106C
GO:0106019	phosphatidylinositol-4,5-bisphosphate phosphatase activity	6.30848e-07	5.7876e-09	4	64	4	7166	0	0	YOL065C, YOR109W, YIL002C, YNL106C
GO:0030674	protein binding, bridging	7.69184e-07	7.05674e-09	10	64	93	7166	0	0	YPR029C, YPR171W, YNL243W, YLR429W, YOR367W, YOL062C, YNL084C, YIL062C, YJR058C, YLR170C
GO:0034595	phosphatidylinositol phosphate 5-phosphatase activity	3.1331e-06	2.87441e-08	4	64	5	7166	0	0	YOL065C, YIL002C, YOR109W, YNL106C
GO:0008289	lipid binding	5.93562e-06	5.44553e-08	11	64	147	7166	0	0	YMR032W, YGR241C, YJL020C, YJR125C, YHR016C, YHR161C, YLR206W, YHR114W, YOR122C, YNL243W, YOR211C
GO:0034593	phosphatidylinositol bisphosphate phosphatase activity	9.33632e-06	8.56543e-08	4	64	6	7166	0	0	YIL002C, YOR109W, YOL065C, YNL106C
GO:1902936	phosphatidylinositol bisphosphate binding	1.7622e-05	1.61669e-07	6	64	29	7166	0	0	YGR241C, YJR125C, YHR161C, YOR122C, YNL243W, YOR211C
GO:0052866	phosphatidylinositol phosphate phosphatase activity	4.29877e-05	3.94383e-07	4	64	8	7166	0	0	YOL065C, YOR109W, YIL002C, YNL106C
GO:0035091	phosphatidylinositol binding	5.42389e-05	4.97604e-07	8	64	81	7166	0	0	YOR211C, YNL243W, YOR122C, YJL020C, YHR161C, YHR016C, YJR125C, YGR241C
GO:0032050	clathrin heavy chain binding	7.40782e-05	6.79616e-07	3	64	3	7166	0	0	YGR241C, YHR161C, YGR167W
GO:0005488	binding	0.000249636	2.29024e-06	50	64	3550	7166	0.0019	0.04	YKR001C, YOR327C, YLR370C, YKL209C, YOR211C, YNL243W, YOR094W, YJL020C, YJR065C, YKL013C, YOR329C, YPR079W, YMR162C, YNL020C, YJR058C, YKL129C, YIL062C, YLL050C, YNL084C, YOL062C, YOR122C, YNL079C, YGR281W, YMR109W, YLL038C, YNR035C, YLR206W, YOR326W, YGR167W, YHR016C, YHR161C, YLR170C, YMR092C, YLR429W, YHR114W, YPR171W, YIL095W, YOR181W, YJR125C, YMR032W, YLR337C, YKL007W, YGL206C, YPR029C, YNL…
GO:0043813	phosphatidylinositol-3,5-bisphosphate 5-phosphatase activity	0.00029442	2.7011e-06	3	64	4	7166	0.0018	0.04	YOR109W, YIL002C, YNL106C
GO:0000146	microfilament motor activity	0.00073135	6.70964e-06	3	64	5	7166	0.0026	0.06	YKL129C, YMR109W, YOR326W
GO:0071933	Arp2/3 complex binding	0.00073135	6.70964e-06	3	64	5	7166	0.0025	0.06	YIR006C, YLR429W, YOR181W
GO:0106018	phosphatidylinositol-3,5-bisphosphate phosphatase activity	0.00073135	6.70964e-06	3	64	5	7166	0.0024	0.06	YIL002C, YOR109W, YNL106C
GO:0043168	anion binding	0.0007681	7.04679e-06	23	64	992	7166	0.0023	0.06	YMR162C, YNL020C, YJR065C, YIL095W, YJL020C, YOR094W, YOR211C, YKL209C, YHR114W, YNL243W, YHR016C, YHR161C, YKR001C, YMR109W, YOR326W, YLR206W, YLL001W, YGR281W, YGR241C, YOR122C, YJR125C, YKL129C, YMR032W
GO:1901981	phosphatidylinositol phosphate binding	0.00260545	2.39032e-05	6	64	66	7166	0.0037	0.1	YGR241C, YJR125C, YHR161C, YOR122C, YNL243W, YOR211C
GO:0032051	clathrin light chain binding	0.00855961	7.85285e-05	2	64	2	7166	0.0136	0.38	YGL206C, YNL243W

## Sheet: EV7-Modules Deletioncollection 
moduleName	moduleNo
4;2_sporulation_spo	1
5;1_CLS_SC	1
3;1_CLS_SC_glucose0.5%_9d	1
3;1_mtDNA(whole_genome)	1
4;1_colonysize_maltose2%	1
4;1_colonysize_glycerol2%_72h	1
8;1_colonysize_NaCl0.6M_30C_72h	1
5;3_CLS_SC	2
10;2_colonysize_NaCl0.6M_48h_SC	2
5;2_colonysize_NaCl0.4M_30C_48h	2
4;3_colonysize_NaCl0.6M_30C_48h	2
8;2_colonysize_NaCl0.6M_30C_72h	2
7;2_CLS_SC+TLUH_7w	3
4;1_colonysize_5fluorouracil500uM	3
7;1_colonysize_doxorubicin75uM	3
4;1_colonysize_glucose20%	3
6;1_colonysize_FLU125uM_30C_48h	3
4;1_colonysize_KETO30uM_30C_48h	3
4;1_colonysize_sorbitol1M_30C_48h	3
4_colonysize_39C_48h_SC	5
1_colonysize_39C_72h	5
8_colonysize_6azauracil_39C_72h	5
2_colonysize_DMSO4%	5
4_colonysize_oxygen0%_37C_48h	5
4_colonysize_ethanol7.5%_39C_48h	5
