# Supplementary material for: Predicting natural variation in the yeast phenotypic landscape with machine learning
Source: Mol Syst Biol. 2025 Sep 1;21(11):1466–89. doi: 10.1038/s44320-025-00136-y (PMC12583546; doi:10.1038/s44320-025-00136-y)
Supplement: Supplementary file 10 — Dataset EV8 [file 44320_2025_136_MOESM10_ESM.xlsx]

## Sheet: Legend
FI scores and their go enrichment results obtained using Multitask LASSO and MultiGBM for the prediction of the entire phenome.
MultiLASSO Fiscores.	Feature importance (FI) scores for the genes from MultitaskLASSO model using P(AF) scores for the prediction of the entire phenome.
Goenrich MultiLASSO.	GO enrichment analysis for genes with FI score >=0.01 for the multitask LASSO model used for prediction of entire phenome.
MultiGBM Fiscores.	Feature importance (FI) scores for the genes from MultiGBM model using P(AF) scores for the prediction of the entire phenome.
Goenrich MultiGBM.	GO enrichment analysis for genes with FI score >=0.0005 for the multitask GBM model used for prediction of entire phenome.

## Sheet: EV8-MultiLASSO FIscores
Genes	FI_scores
YOR140W	0.0304215
YDL021W	0.0271969
YIL043C	0.026831
YPL014W	0.0208111
YIR014W	0.0178667
YMR070W	0.0169958
YGR281W	0.0162192
YDR406W	0.0161506
YKR057W	0.0158447
YLR057W	0.0156862
YNR054C	0.0153706
YKL139W	0.0151203
YLR333C	0.0148646
YGL125W	0.0148037
YDR538W	0.014769
YMR101C	0.0147463
YDR483W	0.014637
YBR025C	0.014337
YGL139W	0.0142664
YGL155W	0.0142304
YDR152W	0.0137852
YKL126W	0.0135912
YHR021C	0.0132312
YDR296W	0.0128083
YJL133W	0.0125648
YOR137C	0.0124415
YPL240C	0.0123771
YPL129W	0.012216
YJL048C	0.0120667
YJL136C	0.0120626
YDR391C	0.0118671
YEL007W	0.011454
YLL013C	0.0113503
YBR248C	0.0113298
YLR259C	0.0112207
YGL154C	0.0111779
YLR136C	0.0111567
YOL164W	0.0108332
YGL107C	0.0108152
YIL148W	0.0106838
YER130C	0.0105744
YJL167W	0.0104546
YDR326C	0.010426
YMR145C	0.0102611
YPL204W	0.0101699
YMR325W	0.0100431
YIL154C	0.00998694
YGL038C	0.00993272
YNL040W	0.00992161
YCR010C	0.00989777
YER168C	0.00987775
YMR130W	0.00981358
YOR167C	0.00980464
YNL084C	0.00976421
YER070W	0.00972068
YDR033W	0.00957851
YML073C	0.00954486
YNL115C	0.00948576
YDL225W	0.00941895
YGR289C	0.00933463
YER065C	0.00932879
YNR075W	0.0092706
YLR392C	0.00912377
YER016W	0.00905954
YBR171W	0.00903786
YBR192W	0.00879406
YLR376C	0.00877363
YKR059W	0.00871729
YBR272C	0.00871555
YER106W	0.00865267
YDR436W	0.00862299
YER060W	0.00854392
YOR022C	0.00851188
YJL112W	0.00842621
YBL050W	0.00841645
YIL128W	0.00839371
YDR242W	0.00836155
YJR047C	0.00831302
YOR006C	0.00828441
YGL070C	0.00826395
YKR030W	0.00823621
YKR077W	0.00814133
YPL273W	0.0080619
YLR215C	0.0080397
YAR008W	0.00801395
YMR199W	0.00796415
YPL195W	0.00790311
YHR044C	0.00781367
YBR154C	0.00774347
YJL052W	0.00763384
YDR448W	0.00756915
YCR057C	0.00754547
YMR095C	0.00752411
YAL008W	0.00750086
YER152C	0.00747341
YIL018W	0.00742781
YDL227C	0.00741906
YKR014C	0.00739841
YPL208W	0.00735882
YJL095W	0.00728249
YDR099W	0.00718906
YNL268W	0.00718043
YCL005W.A	0.00711387
YHR133C	0.0070819
YHL008C	0.00707947
YML027W	0.00707205
YHR209W	0.00697986
YDR002W	0.00697557
YER142C	0.00697398
YHL032C	0.00693491
YNR046W	0.00693121
YER025W	0.00692493
YBR002C	0.00676295
YOL072W	0.00675858
YKR103W	0.00674395
YDL081C	0.00672511
YGL068W	0.00672499
YNL267W	0.00672308
YPR080W	0.00671328
YMR094W	0.00668489
YNL130C	0.00665862
YKR043C	0.00663541
YLR056W	0.00660456
YPL032C	0.0065028
YBL040C	0.00643542
YOR032C	0.00638788
YPR118W	0.00636781
YCR073C	0.00631743
YBR067C	0.00628863
YNL242W	0.00627735
YCR087C.A	0.00626602
YBR117C	0.00623194
YOR319W	0.00616752
YDL029W	0.00611172
YJL013C	0.00608897
YDR446W	0.00605234
YMR167W	0.00603807
YGR167W	0.00600775
YOR171C	0.00598987
YPL061W	0.00597063
YJL050W	0.00593846
YPR156C	0.00588368
YBR258C	0.00585905
YBR293W	0.00581891
YNL304W	0.00578184
YLR388W	0.00577229
YKL086W	0.00570053
YDL126C	0.00569964
YDR533C	0.00566747
YDR059C	0.00559314
YPL028W	0.00556193
YPR183W	0.00555532
YHR204W	0.00553129
YOR291W	0.00552521
YCR037C	0.00546436
YNL335W	0.00546326
YKL096W	0.00546124
YLL007C	0.00541448
YBR083W	0.00539687
YFL022C	0.00538982
YIL016W	0.00537811
YOL107W	0.00530354
YDR289C	0.00529975
YMR277W	0.00529449
YAL020C	0.00521797
YIL036W	0.00516858
YKL026C	0.00515819
YIL051C	0.00515511
YEL040W	0.00506717
YGL236C	0.00502339
YHR205W	0.00499801
YHR167W	0.00499723
YGR287C	0.00498386
YKL213C	0.00496923
YNL220W	0.00493944
YAR031W	0.0049333
YER063W	0.00493322
YDR427W	0.00493137
YHR165C	0.00487732
YMR039C	0.00486489
YLR088W	0.00483816
YER104W	0.00480628
YDL173W	0.00477253
YER183C	0.00477172
YIL120W	0.00475577
YCL057C.A	0.00475139
YHR029C	0.00473738
YKR066C	0.00473479
YIL009C.A	0.00469131
YOR076C	0.00468143
YMR292W	0.00467593
YJR021C	0.0046357
YHL015W	0.00463138
YOR380W	0.00460846
YER047C	0.00456614
YPR147C	0.00452849
YPR132W	0.00451584
YOR096W	0.00444972
YOR059C	0.00442055
YMR308C	0.00441523
YNL132W	0.00441516
YBR150C	0.00441506
YKL028W	0.00440356
YER030W	0.00440027
YLR075W	0.00435224
YLR352W	0.00420383
YPL230W	0.00420225
YBL034C	0.00420048
YOR232W	0.00410607
YBR119W	0.00410104
YIL085C	0.00406466
YNL100W	0.00404306
CL27	0.00404036
YDL105W	0.00404007
YOR114W	0.00401114
YJL191W	0.00400759
YGL045W	0.00393441
YPR017C	0.00392045
YJR024C	0.00389092
YJL148W	0.00386271
YDR218C	0.0038534
YNR021W	0.00384835
YKL063C	0.00383489
YMR185W	0.00382533
YJR123W	0.00382493
YKR045C	0.0038205
YLR461W	0.00381139
YBR147W	0.00378899
YGL197W	0.00378007
YDL248W	0.00377198
YDR498C	0.00373056
YOR021C	0.00372456
YLR212C	0.00371897
YGL179C	0.00365178
YPR047W	0.0036321
YLL064C	0.00362197
YNL086W	0.00361621
YER071C	0.00357182
YBR284W	0.00356866
YHL018W	0.00356469
YER050C	0.00355084
YBL072C	0.00354011
YCR094W	0.0035304
YER169W	0.00342751
YIL127C	0.0034032
YLR207W	0.00338052
YIL147C	0.00334954
YDR276C	0.00334085
YBR125C	0.00330699
YGR028W	0.00330669
YDR342C	0.00329285
YDL216C	0.00328262
YGR232W	0.00324836
YHR048W	0.00323984
YDR516C	0.00323221
YGR036C	0.0032311
YJR145C	0.00323094
YCR071C	0.00321062
YGL241W	0.00321007
YNL027W	0.00318364
YNL122C	0.00317186
YPL051W	0.0031696
YBR153W	0.00313779
YOR094W	0.00312018
YPL145C	0.00312006
YLL038C	0.00311986
YMR215W	0.00311798
YNL002C	0.00311188
YLR027C	0.00310776
YJL005W	0.00310241
YOL152W	0.00308332
YGR012W	0.00308122
YJL057C	0.00308058
YOL062C	0.00306728
YLR292C	0.00301632
YOL071W	0.00299883
YGL223C	0.00299618
YLR373C	0.00299394
YAL049C	0.00298202
CL31	0.00297716
YCL017C	0.00296522
YNL142W	0.00296352
YLR319C	0.00291991
YLR354C	0.00290368
YBR010W	0.00289158
YOR107W	0.00288207
YLR127C	0.00287514
YOR310C	0.00285626
YIL160C	0.00285012
YLR186W	0.00284593
YGR250C	0.00282335
YBL023C	0.00281238
YPR182W	0.00280877
YNL240C	0.00279331
YOL024W	0.00276838
YNL207W	0.00276604
YAL012W	0.00273976
YOL136C	0.00272275
YKR034W	0.00270455
YIL083C	0.0026615
YER174C	0.0026598
YJL092W	0.00265142
YIL057C	0.00264486
YDL060W	0.0026361
YMR182C	0.00262936
YML020W	0.00259444
YOL026C	0.00258219
YOR192C	0.00257697
YDR515W	0.00256726
YDR097C	0.00255651
YHR210C	0.00253838
YNL255C	0.00253437
YNL313C	0.00252851
YGL085W	0.00251522
YLR303W	0.00251282
YBR297W	0.00248546
YMR271C	0.00247618
YBR253W	0.00246742
YDR032C	0.00242696
YJL163C	0.00242552
YIL105C	0.00241901
YJL210W	0.00241798
YKL046C	0.00239294
YMR289W	0.00238949
YPL262W	0.0023837
YJL059W	0.00232567
YOR338W	0.00231782
YPL036W	0.00231271
YLR460C	0.00231199
YNL162W.A	0.00231188
YLR038C	0.00231052
YLR258W	0.00230889
YOL120C	0.0022921
YIR011C	0.0022868
YBR161W	0.00227562
YJL219W	0.00227338
YKL130C	0.00226747
YHR060W	0.00226725
YBL087C	0.00226719
YGR204W	0.00226606
YHL049C	0.00225965
YLR377C	0.00224532
YDR313C	0.00223652
YNL245C	0.00223185
YNL328C	0.00220697
YOL097C	0.00218543
YCL032W	0.00218038
YOR129C	0.00216379
YIL084C	0.00216377
YGR052W	0.00216316
YBR280C	0.00211945
YGL238W	0.00211763
YPR167C	0.00210555
YER136W	0.00210391
YLR046C	0.00210316
YCL035C	0.00210074
YJL056C	0.00209517
YLR023C	0.00208357
YNR024W	0.00205025
YDL206W	0.00204117
YFR019W	0.00201549
YGR284C	0.00200634
YKL080W	0.001995
YER029C	0.00198589
YDR038C	0.00198314
YJL055W	0.00198291
YDR477W	0.00196589
YHR110W	0.00195055
YJR161C	0.00193574
YBR077C	0.00193119
YLR167W	0.00191439
YML132W	0.00191389
CL34	0.00189149
YNL302C	0.00188874
YKR046C	0.00188696
YDR244W	0.00185559
YMR161W	0.00184134
YOL033W	0.00183277
YOL155C	0.0018083
YPR124W	0.00178399
YNL050C	0.00177716
YDL099W	0.00176297
YDR040C	0.0017482
YGR117C	0.0017453
YJR107W	0.00173723
YHR034C	0.00173165
YKL165C	0.00170445
YDL119C	0.00166087
YCL025C	0.00165738
YHR097C	0.00163834
YGL054C	0.00161562
YML071C	0.00160693
YBR084C.A	0.00160052
YLL012W	0.00159268
YBR291C	0.00156377
YOL149W	0.0015604
YBL007C	0.00153681
YBR070C	0.00153089
YKR037C	0.00152601
YBR080C	0.00150908
YOR164C	0.00150879
YOR311C	0.00150854
YDL095W	0.00148836
YOR357C	0.00148696
YJL171C	0.00148667
YBR162W.A	0.00147012
YIL130W	0.00146675
YPL232W	0.00146376
YKL129C	0.00146126
YMR303C	0.00146023
YLL055W	0.00145951
YLR446W	0.00144632
YFR022W	0.00144622
YOL162W	0.00143338
YDR181C	0.00141588
YPL224C	0.00139374
YIL007C	0.00137753
YDR298C	0.00136026
YIL101C	0.00134101
YNL215W	0.00134014
YBL093C	0.00132386
YHL003C	0.00132195
YDL056W	0.00132126
YNL231C	0.00132038
YPL087W	0.00131445
YHL011C	0.00129369
YER045C	0.00127113
YNL288W	0.00126596
YBR212W	0.00126196
YDL089W	0.0012609
YNL009W	0.00126006
YNR060W	0.00123651
YPL033C	0.00123356
YLR371W	0.00118736
YAL040C	0.00118609
YAR029W	0.00117187
YDR389W	0.00116451
YOR348C	0.0011633
YOR320C	0.00116182
YCL001W	0.00116067
YAR018C	0.00115513
YIL003W	0.00115448
YGR082W	0.00113926
YLR050C	0.00113007
YDR014W	0.00110428
YDL080C	0.00109888
YFR009W	0.00106903
YHR062C	0.00105434
YNL286W	0.00104446
YJR103W	0.00103258
YLR387C	0.00101538
YAL030W	0.00101276
YHR128W	0.00100292
YLR407W	0.000999459
YJL063C	0.000995594
YLR306W	0.000973188
YNL032W	0.000962403
YGL213C	0.000961231
YPL039W	0.000959521
YPR174C	0.000941641
YKR020W	0.000940986
YHR111W	0.000938848
YPL249C	0.000936272
YLR330W	0.000924226
YKR093W	0.000922569
YJL184W	0.000910403
YGL220W	0.000909095
YOL127W	0.000874266
YBR122C	0.000871977
YHR052W	0.000864753
YHL033C	0.000864475
YDL051W	0.00086045
YDR168W	0.000860405
YLL022C	0.000853855
YER058W	0.000852405
YPL178W	0.000828121
YGL047W	0.00081972
YML026C	0.000782593
YPL279C	0.000776489
YMR203W	0.000764009
YPL132W	0.000762979
YER111C	0.000757236
YKR081C	0.000754448
YOR389W	0.000750881
YJL020C	0.000705447
YGL255W	0.000689522
YOR127W	0.000687132
YNL116W	0.000684428
YJL192C	0.000672821
YGL176C	0.000668792
YBR036C	0.000666935
YBR250W	0.000665948
YDL033C	0.000664403
YOR187W	0.000649977
YBR276C	0.000637829
YHR194W	0.000618899
YNL007C	0.000618093
YPR170W.B	0.000594413
YOR150W	0.000582212
YOR173W	0.000578938
YLR277C	0.000566334
YIL009W	0.000547187
YNL095C	0.000541014
YDR419W	0.000535465
YDL214C	0.000533954
YMR299C	0.000532679
YMR031C	0.00051009
YBR020W	0.000503787
YMR010W	0.00050129
YOR267C	0.000497528
YDR231C	0.000496661
YAL001C	0.000495884
YNR076W	0.000489277
YFL054C	0.000472232
YPL146C	0.000459369
YBR181C	0.0004566
YCR107W	0.000454753
YLR077W	0.000449382
YBR211C	0.000444516
YER132C	0.000437602
YER150W	0.000433336
YFR023W	0.000419412
YHR122W	0.000398423
YDR527W	0.000378768
YBL084C	0.000359604
YPL094C	0.000356278
YHL050C	0.000352239
YDR492W	0.000351546
YGL189C	0.000349733
YER060W.A	0.000344914
YMR052W	0.000343103
YIL091C	0.000315282
YOL105C	0.000314039
YLR200W	0.000311099
YDR005C	0.000309447
YDL113C	0.000299052
YER064C	0.000299012
YGL219C	0.000298976
YCL038C	0.000284526
YJL222W	0.000283302
YPL218W	0.000267903
YBL002W	0.000239432
YPL071C	0.000229139
YCR047C	0.000227519
YER006W	0.000221482
YMR244C.A	0.000218087
YNL290W	0.000215518
YJL123C	0.000206591
YEL025C	0.000198346
YGL158W	0.000195468
YFL001W	0.000188252
YDR294C	0.000188054
YGR005C	0.000186648
YAR027W	0.000161965
YBR058C	0.000160173
YBL028C	0.00015709
YDL188C	0.000156077
YPL266W	0.000153423
YGL116W	0.000151543
YCR059C	0.00014108
YJL190C	0.00013961
YMR146C	0.000138629
YER100W	0.00013552
YIL134W	0.000129546
YPR037C	0.000123307
YNL323W	0.000110773
YPL029W	0.000106087
YNL230C	0.000101929
YGR001C	9.63881e-05
YBR145W	9.55627e-05
YGR144W	8.51635e-05
YHR037W	8.19873e-05
YER007C.A	7.68173e-05
YCR075C	4.97407e-05
YOR048C	3.65411e-05
YOR168W	3.42514e-05
YBR299W	1.78412e-05
YJL084C	1.09264e-05
YDL110C	7.16002e-06
YBR040W	5.26945e-06
YKL189W	2.61949e-06
YFL034C.B	1.50888e-06

## Sheet: EV8-Goenrich MultiLASSO
source	term_name	term_id	highlighted	adjusted_p_value	negative_log10_of_adjusted_p_value	term_size	query_size	intersection_size	effective_domain_size	intersections
GO:MF	binding	GO:0005488	TRUE	0.000183295	3.73685	3825	442	306	6541	YOR140W,YMR070W,YGR281W,YDR406W,YLR057W,YNR054C,YKL139W,YGL125W,YDR538W,YBR025C,YGL155W,YDR152W,YKL126W,YHR021C,YDR296W,YPL240C,YPL129W,YJL048C,YEL007W,YLL013C,YLR259C,YGL154C,YLR136C,YOL164W,YGL107C,YIL148W,YER130C,YJL167W,YDR326C,YPL204W,YNL040W,YER168C,YOR167C,YNL084C,YER070W,YML073C,YDL225W,YER065C,YLR392C,YER016W,YBR171W,YLR376C,YKR059W,YBR272C,YER106W,YDR436W,YOR022C,YJL112W,YBL050W,YIL128W…
GO:MF	organic cyclic compound binding	GO:0097159	FALSE	0.00257026	2.59002	1947	442	172	6541	YOR140W,YMR070W,YGR281W,YDR406W,YNR054C,YKL139W,YGL125W,YDR538W,YBR025C,YKL126W,YHR021C,YDR296W,YPL240C,YEL007W,YLL013C,YLR259C,YLR136C,YGL107C,YER130C,YDR326C,YPL204W,YNL040W,YER168C,YOR167C,YER070W,YML073C,YDL225W,YKR059W,YJR047C,YGL070C,YLR215C,YAR008W,YBR154C,YJL052W,YDR448W,YCR057C,YER152C,YIL018W,YDL227C,YKR014C,YJL095W,YDR099W,YML027W,YHR209W,YER142C,YHL032C,YER025W,YOL072W,YKR103W,YGL068W…
GO:MF	ion binding	GO:0043167	FALSE	0.00376926	2.42374	1645	442	149	6541	YMR070W,YGR281W,YDR406W,YLR057W,YKL139W,YGL125W,YBR025C,YGL155W,YKL126W,YHR021C,YPL240C,YLR259C,YGL154C,YLR136C,YOL164W,YIL148W,YER130C,YJL167W,YPL204W,YNL040W,YER168C,YNL084C,YER070W,YDL225W,YER065C,YKR059W,YDR436W,YOR022C,YOR006C,YGL070C,YPL273W,YLR215C,YHR044C,YDR448W,YER152C,YDL227C,YKR014C,YJL095W,YHL032C,YNR046W,YER025W,YKR103W,YNL267W,YPR080W,YNL130C,YLR056W,YCR073C,YBR117C,YDL029W,YMR167W…
GO:MF	catalytic activity	GO:0003824	TRUE	0.0039988	2.39807	2352	442	200	6541	YDL021W,YIL043C,YGR281W,YDR406W,YLR057W,YKL139W,YGL125W,YDR538W,YMR101C,YDR483W,YBR025C,YGL155W,YKL126W,YDR296W,YOR137C,YPL240C,YBR248C,YLR259C,YGL154C,YOL164W,YJL167W,YMR145C,YPL204W,YGL038C,YNL040W,YER168C,YMR130W,YER070W,YDL225W,YER065C,YKR059W,YDR436W,YOR022C,YDR242W,YOR006C,YGL070C,YPL273W,YAR008W,YHR044C,YBR154C,YJL052W,YMR095C,YER152C,YDL227C,YKR014C,YPL208W,YJL095W,YHR209W,YER142C,YHL032C…
GO:MF	heterocyclic compound binding	GO:1901363	FALSE	0.0058623	2.23193	1931	442	169	6541	YOR140W,YMR070W,YGR281W,YDR406W,YNR054C,YKL139W,YGL125W,YDR538W,YBR025C,YKL126W,YHR021C,YDR296W,YPL240C,YEL007W,YLL013C,YLR259C,YLR136C,YGL107C,YER130C,YPL204W,YNL040W,YER168C,YOR167C,YER070W,YML073C,YDL225W,YKR059W,YJR047C,YGL070C,YLR215C,YAR008W,YBR154C,YJL052W,YDR448W,YCR057C,YER152C,YIL018W,YDL227C,YKR014C,YJL095W,YDR099W,YML027W,YHR209W,YER142C,YHL032C,YER025W,YOL072W,YKR103W,YGL068W,YNL267W…
GO:MF	anion binding	GO:0043168	FALSE	0.00711959	2.14755	881	442	89	6541	YGR281W,YDR406W,YKL139W,YGL125W,YBR025C,YKL126W,YPL240C,YLR259C,YPL204W,YNL040W,YER168C,YER070W,YDL225W,YKR059W,YLR215C,YER152C,YKR014C,YJL095W,YHL032C,YER025W,YKR103W,YNL267W,YPR080W,YCR073C,YDL029W,YMR167W,YOR171C,YJL050W,YNL304W,YKL086W,YDL126C,YDR059C,YOR291W,YFL022C,YGL236C,YHR205W,YNL220W,YER183C,YOR076C,YER047C,YNL132W,YDR218C,YLR212C,YGL179C,YPR047W,YIL147C,YDR276C,YGR028W,YDR516C,YPL051W…
GO:MF	purine ribonucleoside triphosphate binding	GO:0035639	FALSE	0.0305619	1.51482	728	442	74	6541	YGR281W,YDR406W,YKL139W,YBR025C,YKL126W,YPL240C,YLR259C,YPL204W,YNL040W,YER168C,YER070W,YDL225W,YKR059W,YLR215C,YKR014C,YJL095W,YHL032C,YER025W,YKR103W,YNL267W,YPR080W,YCR073C,YDL029W,YMR167W,YOR171C,YJL050W,YNL304W,YKL086W,YDL126C,YDR059C,YOR291W,YFL022C,YHR205W,YNL220W,YER183C,YOR076C,YER047C,YNL132W,YDR218C,YLR212C,YGL179C,YPR047W,YIL147C,YGR028W,YDR516C,YPL051W,YOR094W,YJL005W,YJL057C,YBL023C…
GO:MF	purine ribonucleotide binding	GO:0032555	TRUE	0.0363887	1.43903	732	442	74	6541	YGR281W,YDR406W,YKL139W,YBR025C,YKL126W,YPL240C,YLR259C,YPL204W,YNL040W,YER168C,YER070W,YDL225W,YKR059W,YLR215C,YKR014C,YJL095W,YHL032C,YER025W,YKR103W,YNL267W,YPR080W,YCR073C,YDL029W,YMR167W,YOR171C,YJL050W,YNL304W,YKL086W,YDL126C,YDR059C,YOR291W,YFL022C,YHR205W,YNL220W,YER183C,YOR076C,YER047C,YNL132W,YDR218C,YLR212C,YGL179C,YPR047W,YIL147C,YGR028W,YDR516C,YPL051W,YOR094W,YJL005W,YJL057C,YBL023C…
GO:MF	purine nucleotide binding	GO:0017076	FALSE	0.0367845	1.43434	782	442	78	6541	YGR281W,YDR406W,YKL139W,YBR025C,YKL126W,YPL240C,YLR259C,YPL204W,YNL040W,YER168C,YER070W,YDL225W,YKR059W,YLR215C,YJL052W,YKR014C,YJL095W,YHL032C,YER025W,YKR103W,YNL267W,YPR080W,YCR073C,YDL029W,YMR167W,YOR171C,YJL050W,YNL304W,YKL086W,YDL126C,YDR059C,YOR291W,YFL022C,YHR205W,YNL220W,YER183C,YOR076C,YER047C,YNL132W,YOR232W,YDR218C,YLR212C,YGL179C,YPR047W,YIL147C,YGR028W,YDR516C,YPL051W,YBR153W,YOR094W…
GO:MF	transferase activity, transferring alkyl or aryl (other than methyl) groups	GO:0016765	TRUE	0.0477753	1.3208	55	442	12	6541	YIL043C,YDR538W,YMR101C,YGL155W,YJL167W,YOR006C,YBR002C,YGR012W,YAL012W,YER174C,YLR303W,YCL035C
GO:BP	cellular process	GO:0009987	TRUE	1.05841e-15	14.9753	4993	439	404	6524	YOR140W,YDL021W,YIL043C,YPL014W,YMR070W,YGR281W,YDR406W,YKR057W,YLR057W,YNR054C,YKL139W,YLR333C,YGL125W,YDR538W,YMR101C,YDR483W,YGL139W,YGL155W,YDR152W,YKL126W,YHR021C,YDR296W,YJL133W,YOR137C,YPL240C,YPL129W,YJL048C,YJL136C,YLL013C,YBR248C,YLR259C,YGL154C,YLR136C,YOL164W,YGL107C,YIL148W,YER130C,YJL167W,YDR326C,YMR145C,YPL204W,YMR325W,YIL154C,YGL038C,YNL040W,YCR010C,YER168C,YOR167C,YNL084C,YER070W…
GO:BP	metabolic process	GO:0008152	TRUE	0.00436719	2.3598	3887	439	305	6524	YOR140W,YDL021W,YIL043C,YPL014W,YMR070W,YKR057W,YLR057W,YNR054C,YKL139W,YLR333C,YGL125W,YDR538W,YMR101C,YDR483W,YGL139W,YGL155W,YDR152W,YKL126W,YHR021C,YDR296W,YJL133W,YPL240C,YPL129W,YJL048C,YJL136C,YLL013C,YBR248C,YLR259C,YGL154C,YLR136C,YOL164W,YGL107C,YIL148W,YER130C,YJL167W,YMR145C,YPL204W,YIL154C,YGL038C,YNL040W,YER168C,YMR130W,YOR167C,YER070W,YML073C,YDL225W,YGR289C,YER065C,YNR075W,YLR376C…
GO:BP	transport	GO:0006810	TRUE	0.00611946	2.21329	1415	439	133	6524	YGR281W,YDR406W,YGL139W,YKL126W,YJL133W,YOR137C,YPL240C,YLR259C,YIL148W,YDR326C,YPL204W,YCR010C,YOR167C,YNL084C,YGR289C,YNR075W,YLR392C,YER016W,YBR171W,YBR192W,YER060W,YBL050W,YKR030W,YPL195W,YKR014C,YNL268W,YHL008C,YDR002W,YBR002C,YOL072W,YKR103W,YNL267W,YPR080W,YPL032C,YBL040C,YNL242W,YDL029W,YGR167W,YJL050W,YPR156C,YBR293W,YNL304W,YDL126C,YOR291W,YCR037C,YOL107W,YHR167W,YAR031W,YER063W,YIL120W…
GO:BP	organonitrogen compound biosynthetic process	GO:1901566	TRUE	0.00976	2.01055	1076	439	106	6524	YKR057W,YLR057W,YKL139W,YLR333C,YGL125W,YMR101C,YDR483W,YGL139W,YDR152W,YKL126W,YHR021C,YDR296W,YJL136C,YLL013C,YBR248C,YGL154C,YLR136C,YGL107C,YIL148W,YGL038C,YNL040W,YOR167C,YML073C,YKR059W,YJR047C,YPL273W,YLR215C,YMR095C,YIL018W,YDR099W,YER025W,YBR002C,YDL081C,YGL068W,YPR080W,YNL130C,YPR118W,YOR171C,YJL050W,YLR388W,YPR183W,YHR204W,YFL022C,YIL051C,YHR205W,YNL220W,YLR088W,YER183C,YOR076C,YHL015W…
GO:BP	establishment of localization	GO:0051234	FALSE	0.0177254	1.7514	1497	439	137	6524	YGR281W,YDR406W,YGL139W,YKL126W,YJL133W,YOR137C,YPL240C,YLR259C,YIL148W,YDR326C,YPL204W,YCR010C,YOR167C,YNL084C,YGR289C,YNR075W,YLR392C,YER016W,YBR171W,YBR192W,YER106W,YER060W,YBL050W,YKR030W,YPL195W,YKR014C,YNL268W,YHL008C,YDR002W,YBR002C,YOL072W,YKR103W,YNL267W,YPR080W,YPL032C,YBL040C,YNL242W,YDL029W,YGR167W,YJL050W,YPR156C,YBR293W,YNL304W,YDL126C,YOR291W,YCR037C,YOL107W,YHR167W,YAR031W,YER063W…
GO:BP	primary metabolic process	GO:0044238	FALSE	0.0196343	1.70698	3521	439	278	6524	YOR140W,YDL021W,YIL043C,YPL014W,YMR070W,YKR057W,YLR057W,YNR054C,YKL139W,YLR333C,YGL125W,YMR101C,YDR483W,YGL139W,YGL155W,YDR152W,YKL126W,YHR021C,YDR296W,YJL133W,YPL240C,YPL129W,YJL048C,YJL136C,YLL013C,YBR248C,YLR259C,YGL154C,YLR136C,YGL107C,YIL148W,YER130C,YJL167W,YPL204W,YIL154C,YGL038C,YNL040W,YER168C,YOR167C,YER070W,YML073C,YDL225W,YGR289C,YER065C,YNR075W,YLR376C,YKR059W,YBR272C,YER106W,YOR022C…
GO:BP	endocytosis	GO:0006897	TRUE	0.023708	1.62511	145	439	24	6524	YKL126W,YPL204W,YNL084C,YNR075W,YLR392C,YKR014C,YNL267W,YPL032C,YGR167W,YGL045W,YDL248W,YCR094W,YOR094W,YPL145C,YLL038C,YOL062C,YGR284C,YGL054C,YBL007C,YOR357C,YKL129C,YFR022W,YLR371W,YAL030W
GO:CC	intracellular anatomical structure	GO:0005622	TRUE	8.48351e-15	14.0714	5218	442	413	6559	YOR140W,YDL021W,YIL043C,YPL014W,YIR014W,YMR070W,YKR057W,YLR057W,YNR054C,YKL139W,YLR333C,YGL125W,YDR538W,YMR101C,YDR483W,YBR025C,YGL139W,YGL155W,YDR152W,YKL126W,YHR021C,YDR296W,YJL133W,YPL240C,YPL129W,YJL048C,YJL136C,YDR391C,YEL007W,YLL013C,YBR248C,YLR259C,YGL154C,YLR136C,YGL107C,YIL148W,YER130C,YJL167W,YDR326C,YMR145C,YPL204W,YIL154C,YGL038C,YNL040W,YCR010C,YER168C,YMR130W,YOR167C,YNL084C,YER070W…
GO:CC	cellular anatomical entity	GO:0110165	FALSE	5.60387e-09	8.25151	5768	442	427	6559	YOR140W,YDL021W,YIL043C,YPL014W,YIR014W,YMR070W,YGR281W,YDR406W,YKR057W,YLR057W,YNR054C,YKL139W,YLR333C,YGL125W,YDR538W,YMR101C,YDR483W,YBR025C,YGL139W,YGL155W,YDR152W,YKL126W,YHR021C,YDR296W,YJL133W,YPL240C,YPL129W,YJL048C,YJL136C,YDR391C,YEL007W,YLL013C,YBR248C,YLR259C,YGL154C,YLR136C,YGL107C,YIL148W,YER130C,YJL167W,YDR326C,YMR145C,YPL204W,YMR325W,YIL154C,YGL038C,YNL040W,YCR010C,YER168C,YMR130W…
GO:CC	cytoplasm	GO:0005737	FALSE	1.18633e-08	7.92579	4437	442	358	6559	YDL021W,YIL043C,YPL014W,YIR014W,YMR070W,YKR057W,YLR057W,YNR054C,YKL139W,YLR333C,YGL125W,YDR538W,YMR101C,YDR483W,YBR025C,YGL139W,YGL155W,YDR152W,YKL126W,YHR021C,YDR296W,YJL133W,YPL240C,YJL048C,YJL136C,YDR391C,YEL007W,YLL013C,YBR248C,YLR259C,YGL154C,YLR136C,YGL107C,YIL148W,YJL167W,YDR326C,YMR145C,YPL204W,YIL154C,YGL038C,YNL040W,YCR010C,YER168C,YOR167C,YNL084C,YER070W,YDR033W,YML073C,YNL115C,YDL225W…
GO:CC	intracellular organelle	GO:0043229	FALSE	1.04976e-05	4.97891	4670	442	362	6559	YOR140W,YIL043C,YPL014W,YIR014W,YMR070W,YKR057W,YLR057W,YNR054C,YKL139W,YLR333C,YGL125W,YDR538W,YMR101C,YDR483W,YGL139W,YHR021C,YDR296W,YJL133W,YPL240C,YPL129W,YJL048C,YJL136C,YDR391C,YEL007W,YLL013C,YLR259C,YLR136C,YGL107C,YIL148W,YER130C,YJL167W,YDR326C,YMR145C,YPL204W,YGL038C,YCR010C,YER168C,YMR130W,YOR167C,YNL084C,YER070W,YDR033W,YML073C,YNL115C,YDL225W,YER065C,YNR075W,YER016W,YBR171W,YBR192W…
GO:CC	organelle	GO:0043226	FALSE	1.09064e-05	4.96232	4671	442	362	6559	YOR140W,YIL043C,YPL014W,YIR014W,YMR070W,YKR057W,YLR057W,YNR054C,YKL139W,YLR333C,YGL125W,YDR538W,YMR101C,YDR483W,YGL139W,YHR021C,YDR296W,YJL133W,YPL240C,YPL129W,YJL048C,YJL136C,YDR391C,YEL007W,YLL013C,YLR259C,YLR136C,YGL107C,YIL148W,YER130C,YJL167W,YDR326C,YMR145C,YPL204W,YGL038C,YCR010C,YER168C,YMR130W,YOR167C,YNL084C,YER070W,YDR033W,YML073C,YNL115C,YDL225W,YER065C,YNR075W,YER016W,YBR171W,YBR192W…
GO:CC	cytosol	GO:0005829	FALSE	2.19252e-05	4.65906	1100	442	116	6559	YDL021W,YMR070W,YKR057W,YLR333C,YGL125W,YKL126W,YHR021C,YPL240C,YJL136C,YLR259C,YGL154C,YLR136C,YIL148W,YPL204W,YOR167C,YER070W,YML073C,YDL225W,YLR392C,YLR376C,YBR272C,YBL050W,YIL128W,YJR047C,YJL052W,YMR095C,YIL018W,YKR014C,YHR133C,YHL032C,YNR046W,YER025W,YDL081C,YPR080W,YBR067C,YNL242W,YBR117C,YPL061W,YLR388W,YDL126C,YPL028W,YFL022C,YMR277W,YIL036W,YKL026C,YIL051C,YGL236C,YDR427W,YOR076C,YMR292W…
GO:CC	cytosolic small ribosomal subunit	GO:0022627	FALSE	0.00115172	2.93865	67	442	16	6559	YKR057W,YLR333C,YHR021C,YJL136C,YOR167C,YLR388W,YHL015W,YPR132W,YOR096W,YJL191W,YJR123W,YER050C,YBL072C,YJR145C,YLR167W,YNL302C
GO:CC	cytosolic ribosome	GO:0022626	FALSE	0.00423273	2.37338	161	442	26	6559	YKR057W,YLR333C,YHR021C,YJL136C,YIL148W,YOR167C,YML073C,YJR047C,YIL018W,YDL081C,YLR388W,YHL015W,YPR132W,YOR096W,YLR075W,YJL191W,YJR123W,YER050C,YBL072C,YJR145C,YNL002C,YOL120C,YBL087C,YLR167W,YNL302C,YFR009W
GO:CC	bounding membrane of organelle	GO:0098588	TRUE	0.00812708	2.09007	667	442	71	6559	YIL043C,YIR014W,YLR057W,YDR483W,YLL013C,YGL038C,YCR010C,YNL084C,YNL115C,YBR171W,YER060W,YJL112W,YBL050W,YKR030W,YAR008W,YPL195W,YAL008W,YKR014C,YKR103W,YPR080W,YNL130C,YGR167W,YOR171C,YPR156C,YBR293W,YNL304W,YDL126C,YPR183W,YHR204W,YOR291W,YOL107W,YKL026C,YHR205W,YKL213C,YMR292W,YNL100W,YBR147W,YDR498C,YCR094W,YGR028W,YPL145C,YLL038C,YGR012W,YOL062C,YLR292C,YGL223C,YOL026C,YJL163C,YJL210W,YJL059W…
GO:CC	plasma membrane	GO:0005886	FALSE	0.0173683	1.76024	598	442	64	6559	YIL043C,YGR281W,YDR406W,YKL126W,YPL240C,YDR326C,YPL204W,YCR010C,YNL084C,YDR033W,YGR289C,YKR059W,YER060W,YJL052W,YKR014C,YDR099W,YNL268W,YGR167W,YOR171C,YPR156C,YCR037C,YLL007C,YAR031W,YIL120W,YGL045W,YCR094W,YIL147C,YDR276C,YDR342C,YHR048W,YLL038C,YMR215W,YJL005W,YOL152W,YOL062C,YLR373C,YNL142W,YOR107W,YOR192C,YLR303W,YDR032C,YIL105C,YKL046C,YPL036W,YJL219W,YOR129C,YLR046C,YKL080W,YDR038C,YML132W…
GO:CC	ribosome	GO:0005840	FALSE	0.0271206	1.5667	273	442	35	6559	YKR057W,YLR333C,YHR021C,YDR296W,YJL136C,YIL148W,YOR167C,YML073C,YKR059W,YJR047C,YIL018W,YNR046W,YER025W,YDL081C,YGL068W,YPR080W,YLR388W,YHL015W,YPR132W,YOR096W,YLR075W,YJL191W,YJR123W,YER050C,YBL072C,YJR145C,YCR071C,YNL122C,YNL002C,YNL255C,YOL120C,YBL087C,YLR167W,YNL302C,YFR009W
GO:CC	cell periphery	GO:0071944	FALSE	0.0388878	1.41019	889	442	86	6559	YIL043C,YGR281W,YDR406W,YKL126W,YPL240C,YDR326C,YPL204W,YMR325W,YCR010C,YNL084C,YDR033W,YDL225W,YGR289C,YBR171W,YKR059W,YER060W,YJL052W,YKR014C,YDR099W,YNL268W,YPL032C,YBR067C,YDL029W,YGR167W,YOR171C,YPR156C,YPR183W,YCR037C,YKL096W,YLL007C,YEL040W,YAR031W,YIL120W,YGL045W,YDR218C,YLR461W,YLL064C,YER071C,YCR094W,YIL147C,YDR276C,YDR342C,YHR048W,YLL038C,YMR215W,YJL005W,YOL152W,YOL062C,YLR373C,YNL142W…
TF	Factor: Rsc3p; motif: NAWMNNANCGCGCGCKNNNTN	TF:M01551	FALSE	0.0225513	1.64683	2741	443	220	6599	YDL021W,YPL014W,YIR014W,YMR070W,YGR281W,YDR406W,YNR054C,YLR333C,YGL125W,YDR538W,YMR101C,YDR483W,YBR025C,YGL155W,YKL126W,YJL133W,YPL240C,YJL048C,YDR391C,YEL007W,YLR259C,YGL154C,YLR136C,YOL164W,YER130C,YMR325W,YIL154C,YGL038C,YNL040W,YCR010C,YNL084C,YML073C,YDL225W,YGR289C,YNR075W,YER060W,YOR022C,YJL112W,YDR242W,YJR047C,YGL070C,YKR030W,YKR077W,YPL273W,YAR008W,YMR199W,YHR044C,YJL052W,YDR448W,YCR057C…

## Sheet: EV8-MultiGBM FIscores
Genes	FI_score
YDL019C	0.00192482
YIR033W	0.00171548
YOR140W	0.00160034
YDL129W	0.00132052
CL2	0.00129444
YGL057C	0.00119228
CL3	0.0011815
YNL095C	0.00116038
YER017C	0.0011259
YBR274W	0.00110775
CL1	0.00110311
YIL101C	0.00107009
YLR127C	0.00104559
YJL059W	0.00104446
YOR137C	0.00104106
YJR022W	0.00103905
YPR118W	0.00103581
YLR089C	0.00102326
YML034W	0.00102123
YBR204C	0.00100658
YBL042C	0.000976844
YOL137W	0.000975748
YAL056W	0.000954501
YOR115C	0.000950292
YGR156W	0.000933576
YLR284C	0.00093002
YDL227C	0.000923143
YBR136W	0.000920176
YOL155C	0.00091272
YHR208W	0.000905834
YGL086W	0.000905027
YPR135W	0.000891979
YOL096C	0.000888036
YMR209C	0.000877655
YDR403W	0.000861291
YMR206W	0.000852541
YDL113C	0.000848126
YDL080C	0.000847906
YLR007W	0.00084703
YER016W	0.000839323
YFL048C	0.000837786
YHR045W	0.000832342
YHR001W	0.000823936
YBL034C	0.00082371
YHR039C	0.000807583
YNL267W	0.000804568
YJR042W	0.000803028
YHR100C	0.000802479
YDL040C	0.000800904
YMR203W	0.000796648
YAL029C	0.000792808
YBL014C	0.00079215
YGR152C	0.000790167
YCR073C	0.000789552
YPR108W	0.000786825
YPR198W	0.00078284
YPL093W	0.000773869
YMR101C	0.000773511
YMR017W	0.00077101
YMR056C	0.000768009
YNR073C	0.000763602
YLR259C	0.000762687
YDL117W	0.000761598
YKL132C	0.000756738
YJL005W	0.0007563
YER080W	0.000750642
YIL147C	0.000738408
YGL025C	0.000734411
YNL125C	0.000734373
YEL061C	0.000733732
YBL016W	0.00073278
YHR205W	0.000730408
YOR363C	0.000726073
YCR088W	0.000725634
YDR409W	0.00072541
YNL271C	0.000722299
YGR009C	0.000722295
YDL089W	0.000719955
YER125W	0.000717928
YPL277C	0.000717536
YJL056C	0.000716889
YPL101W	0.00071619
YDL214C	0.000714345
YDR483W	0.000713754
YJL212C	0.000712437
YKL129C	0.000703395
YKL126W	0.000702934
YOR242C	0.00070194
YPR160W	0.000698303
YNR019W	0.000689063
CL14	0.000684625
YFL055W	0.000683477
YBR097W	0.000682902
YML109W	0.000682523
YDR507C	0.000681053
YGR198W	0.000680611
YBR172C	0.000680072
YDL025C	0.000678482
CL7	0.00067426
YLR432W	0.000673626
YHR080C	0.000672407
YHR052W	0.000670863
YLR452C	0.000669337
YGR188C	0.000668125
YJR036C	0.000667799
YGR088W	0.000666493
YFL004W	0.000666486
YKL178C	0.000665421
YOR217W	0.000661915
YKL029C	0.000655967
YKR031C	0.000655313
YDR441C	0.000653703
YKR054C	0.000653514
YGL095C	0.000652627
YCR091W	0.000647594
YPL240C	0.00064689
YBR267W	0.000646853
YGL049C	0.000646054
YLR049C	0.000644163
YPL097W	0.000642918
YDL175C	0.000641472
YNL193W	0.000640664
YPR117W	0.000638363
YGL125W	0.000636652
YIL055C	0.000635037
YKL145W	0.000634761
YPR003C	0.000633577
YDL106C	0.000632043
YBR083W	0.000628242
YGR241C	0.000624086
YLR260W	0.00062152
YER103W	0.00061978
YLR267W	0.000619554
YBR138C	0.000619183
YJL020C	0.000617603
YDR084C	0.000614756
YPR011C	0.000613232
YER156C	0.000611897
YLR175W	0.000610477
YLR107W	0.000609744
YCL052C	0.000603815
YDR128W	0.00060195
YBL007C	0.000601878
YGL175C	0.000601808
YLR429W	0.000601647
YNL085W	0.00060136
YFR019W	0.000600867
CL4	0.000599412
YPL169C	0.000597722
YJL170C	0.000597362
YIR008C	0.000596785
YGL084C	0.000596544
YJL163C	0.000596018
YBR299W	0.000595734
YOR372C	0.000594461
YMR073C	0.000594191
CL12	0.000594075
YFL053W	0.000593839
YDL074C	0.000592337
CL9	0.000590812
YBR125C	0.000587662
YKR067W	0.000585358
YMR165C	0.000583965
YOR152C	0.00058355
YKL096W	0.000583423
YIL149C	0.000582605
YIL042C	0.000580776
YDR531W	0.00058011
YLL004W	0.000579198
YJL051W	0.000578285
YLL015W	0.000575058
YJL050W	0.000574052
YJR075W	0.000573965
YKR076W	0.000573952
YLR265C	0.000573618
YKR039W	0.000573511
YLL007C	0.000571547
YER013W	0.000571396
YBR170C	0.000571196
YER024W	0.0005708
YGR201C	0.000569887
YHL036W	0.000568722
YKL135C	0.000568431
YOR129C	0.000566515
YOR120W	0.000565491
YMR080C	0.000564971
YDR420W	0.000564278
YMR232W	0.000563697
YHR044C	0.000562653
YJR110W	0.00056263
YHR064C	0.000562365
YBR042C	0.000559043
YMR167W	0.000557985
YCL054W	0.000556946
YLR454W	0.000556472
YDR517W	0.000555178
YDR533C	0.000553935
YMR215W	0.000552871
YGL021W	0.000552176
YBR001C	0.000550527
YCR033W	0.000550485
YMR001C	0.000549716
YOR034C	0.000549517
YMR055C	0.000547215
YOR001W	0.000545193
YCR098C	0.000543184
YDL206W	0.000542841
YPL006W	0.000542711
YOR093C	0.00054199
YGR246C	0.000541717
YLR130C	0.000540717
YCR042C	0.000540143
YIL162W	0.000540136
YJL162C	0.000539399
YGR059W	0.000538966
YJL115W	0.000538137
YHR155W	0.000537927
YHR066W	0.000537632
YDR322W	0.000536727
YGL157W	0.000536158
YER029C	0.000535053
YOR204W	0.000534868
YER167W	0.000533381
YMR083W	0.000532433
YHR114W	0.000532029
YLR242C	0.000531653
YHR178W	0.000530925
YDL099W	0.000530033
YOL119C	0.000529426
YPL045W	0.000527126
YFL052W	0.000526393
YDR141C	0.000525426
YLR108C	0.000524818
YDR478W	0.000523171
YML076C	0.000520913
YNL088W	0.000520537
YEL013W	0.000520457
YLR233C	0.00051835
YKR095W	0.000517768
YOR276W	0.00051776
YJR031C	0.000516551
YIR012W	0.000515757
YFL007W	0.000515117
YPL060W	0.00051398
YMR092C	0.000512608
YML072C	0.000512293
YDR266C	0.000510994
YGL251C	0.000510911
YGR281W	0.000509902
YCR069W	0.000509887
YCL045C	0.000509024
YMR124W	0.000508856
YGR056W	0.000508799
YNL297C	0.000508527
YLL006W	0.000507397
YJR117W	0.000506791
YAL017W	0.000506061
YKL057C	0.000505269
YBR074W	0.000504977
YPR105C	0.000504611
YDR481C	0.000504461
YMR126C	0.000504165
YLR248W	0.000503863
YOL154W	0.000503038
YDL095W	0.0005029
YDL049C	0.000501109
YHR196W	0.000500501
YLL013C	0.00050034
YLR436C	0.000499463
YJR006W	0.000499446
YLR253W	0.000498354
CL5	0.000498248
YFR013W	0.000496959
YER099C	0.000496931
YOR032C	0.000495983
YLR323C	0.000495746
YMR058W	0.000495025
YJL105W	0.000494925
YLR385C	0.000493098
YLR177W	0.000492392
YKL172W	0.000492166
YIL047C	0.000491005
YER041W	0.000490951
YGR171C	0.000490661
YDR415C	0.00048906
YLR312W.A	0.000488795
YDL128W	0.000488756
YDL215C	0.000487834
YJL057C	0.00048713
YFL037W	0.000487096
YJL010C	0.000486893
YDR117C	0.000486812
YLR051C	0.000486325
YDL164C	0.000486034
YPL061W	0.000484517
YJL201W	0.000483943
YKL101W	0.000481802
YJL157C	0.000481607
YBR004C	0.00048117
YHR101C	0.000481037
YOL089C	0.000480232
YHR012W	0.000479467
YOR043W	0.000479296
YER047C	0.000478877
YGR256W	0.000477872
YLR057W	0.000477643
YDR280W	0.000477259
YLR291C	0.000476768
YPL224C	0.000476752
YKL015W	0.000475299
YKL175W	0.000474734
YBR187W	0.000474018
YNL026W	0.000472948
YKR024C	0.000472787
YJR098C	0.000472686
YPL221W	0.000471482
YBR104W	0.000469763
YKL048C	0.000469393
YAR008W	0.000469194
YNR065C	0.000468315
YOR112W	0.000468053
YIL121W	0.000467012
YBR067C	0.000466974
YML057W	0.000466552
YDR460W	0.000465628
YAL061W	0.000465514
YLR173W	0.000465367
YPL216W	0.000463997
YLR413W	0.000463989
YDL220C	0.000463749
YNL242W	0.000463539
YPR022C	0.000463392
YBR150C	0.000461512
YOR153W	0.000460169
YDR218C	0.000460153
YBR079C	0.00046011
YIL048W	0.00045996
YJR013W	0.000459716
YEL031W	0.000459688
YDL003W	0.000459312
YOL007C	0.000458996
YNL100W	0.000456871
YBL104C	0.000456719
YDR294C	0.000456607
YER088C	0.000456167
YLR306W	0.000456153
YBR119W	0.000456046
YDR468C	0.000455903
YFR044C	0.000455013
YFR014C	0.000454573
YLR116W	0.000454472
YKR103W	0.000454434
YDR389W	0.000453493
YBR137W	0.000452024
YBR019C	0.000451367
YKR091W	0.000450699
YMR266W	0.000450684
YBR251W	0.000450525
YOR099W	0.000450474
YGL206C	0.0004495
YDL083C	0.000449003
YDL057W	0.000448868
YBR195C	0.000448655
YER113C	0.000447918
YJR092W	0.000447827
YJR061W	0.000447738
YLR188W	0.000447685
YLR086W	0.000447579
YGR047C	0.00044645
YJL068C	0.000446325
YDL149W	0.00044597
YDR009W	0.00044465
YLR084C	0.00044449
YBL023C	0.000444012
YCR097W	0.000442629
YBR212W	0.000442438
YHL029C	0.000442099
YKR056W	0.000441485
YPL217C	0.000440822
YPR112C	0.000440409
YPL092W	0.000440005
YJR132W	0.000439944
YPL241C	0.000439874
YAL010C	0.000439019
YCR057C	0.000438641
YJR043C	0.000438003
YER003C	0.000437824
YIL166C	0.000437754
YDR392W	0.000436895
YKR066C	0.000436168
YLL040C	0.000436056
YKL205W	0.000435896
YHL033C	0.000435493
YOR192C	0.000435109
YMR214W	0.000433792
YDR093W	0.000433134
YMR129W	0.00043266
YGL066W	0.000432581
YJR057W	0.000431386
YIL120W	0.00043105
YBR068C	0.000430974
YBL098W	0.000430409
YDR342C	0.000430409
YER151C	0.000429949
YGL082W	0.000429836
YAL054C	0.000429627
YDL097C	0.000429014
YER087W	0.000427453
YML027W	0.000425918
YNL131W	0.000425424
YKL112W	0.000425363
YGR243W	0.000425073
YOR002W	0.000423904
YKL179C	0.000423647
YNR011C	0.000423429
YOR219C	0.000423361
YNL240C	0.000423279
YJR003C	0.000423196
YDL146W	0.000423181
YMR163C	0.000422915
YDR520C	0.000422322
YHL034C	0.000422031
YMR306W	0.000421846
YPR161C	0.000421109
YDR452W	0.000420227
YDR040C	0.000419359
YNL041C	0.000418992
YKR082W	0.000418498
YJL082W	0.000417466
YBL106C	0.000417462
YHR165C	0.000416593
YOR026W	0.00041627
YCR093W	0.000415864
YFL033C	0.000414988
YMR279C	0.000414757
YPR109W	0.000414641
YER077C	0.000414119
YNL081C	0.000413
YAL005C	0.000412903
YKL090W	0.000412769
YAR014C	0.000412754
YJL080C	0.000412182
YMR307W	0.000411994
YAL011W	0.000411166
YMR014W	0.000410204
YDR407C	0.000409995
YIL164C	0.000409944
YBR199W	0.000409547
YFL034C.A	0.00040877
YBL020W	0.000408741
YHL014C	0.000408446
YFL062W	0.000408034
YLR090W	0.00040792
YDR244W	0.000407881
YBR140C	0.000407367
YML006C	0.000407272
YOL028C	0.00040621
YIL072W	0.000405489
YML091C	0.000404891
YJL192C	0.000404516
YNL185C	0.000403448
YGL065C	0.000403291
YFL049W	0.00040326
YLL045C	0.000403185
YBR081C	0.000403054
YKL104C	0.000402983
YCL039W	0.000402734
YJR041C	0.000402649
YPL203W	0.000402545
YGL093W	0.000401851
YNL287W	0.000401146
YIL085C	0.00040094
YHR098C	0.000400815
YOL157C	0.000400609
YLR289W	0.000400464
YJL167W	0.000400127
YJL070C	0.000400029
YOL145C	0.000399739
YOR346W	0.000399552
YNL074C	0.000399176
YFL059W	0.00039909
YNL123W	0.000398696
YNR047W	0.00039848
YIL146C	0.000398475
YEL069C	0.000397379
YNL102W	0.000397262
YHR108W	0.000397221
YNL278W	0.000397006
YGR048W	0.000396868
YJR151C	0.000396711
YHR111W	0.000396205
YMR218C	0.000396062
YNL265C	0.00039547
YNL250W	0.000393912
YLR088W	0.000393863
YOR188W	0.000393586
YDR235W	0.000393236
YJL134W	0.000393133
YIL107C	0.000393041
YNL298W	0.000392513
YAL037W	0.000391973
YJR100C	0.00039182
YHR079C	0.000391628
YMR304W	0.000391585
YER161C	0.000391529
YDL248W	0.000391461
YLR341W	0.000391445
YOL141W	0.000391218
YKL155C	0.000390839
YAL032C	0.000390767
YDR120C	0.000390678
YDR152W	0.000389331
YHR091C	0.000388858
YBR225W	0.000388698
YEL063C	0.000388489
YDL028C	0.000388326
YPR185W	0.000388011
YDR034C	0.000387859
YCR032W	0.000387568
YOR378W	0.000387406
YLR399C	0.000387242
YOL156W	0.000387087
YPL259C	0.000386738
YNR072W	0.000386225
YER066W	0.000385914
YKL165C	0.000385722
YOR067C	0.000385712
CL8	0.000385578
YGL131C	0.000384883
YPL273W	0.000384166
YAL019W	0.000384147
YDR189W	0.000383712
YNL274C	0.000383558
YKL012W	0.000383065
YGR248W	0.000383063
YIL127C	0.000383043
YLR396C	0.000382664
YNL138W	0.000382661
YKL127W	0.000382183
CL10	0.000381876
YOL101C	0.000381858
YOL063C	0.000381715
YLR430W	0.000381621
YOL107W	0.000380867
YMR259C	0.000380398
YCR004C	0.000380287
YJR138W	0.000380163
YGR278W	0.000379818
YKL198C	0.000379563
YOR104W	0.00037943
YNL096C	0.000378742
YDL212W	0.000378347
YNL263C	0.000377934
YPL195W	0.000377538
YPL137C	0.000377398
YGL085W	0.000377242
YDR309C	0.000376955
YGR185C	0.000376306
YER126C	0.000376213
YDR184C	0.000375731
YGL176C	0.000375725
YPL180W	0.000375517
YKL221W	0.000375493
YIL123W	0.000375475
YJL099W	0.000375453
YDR176W	0.000375133
YOL122C	0.000375018
YFR023W	0.000374905
YOL086C	0.000374761
YER070W	0.000374534
YCR026C	0.000374527
YBR117C	0.000374262
YPR148C	0.000374146
YEL064C	0.000374025
YPL063W	0.000373552
YBL060W	0.000372887
YDR375C	0.000372481
YIL066C	0.000371944
YGR240C	0.000371698
YER006W	0.000371572
YIL155C	0.000371541
YDR052C	0.000371365
YDR495C	0.000371188
YOR124C	0.000370985
YIL049W	0.00037031
YIR023W	0.000369695
YOL017W	0.000369416
YOR147W	0.000369269
YHR206W	0.00036921
YNL065W	0.000368847
YGL195W	0.000368696
YER025W	0.000368182
YPR068C	0.000367877
YPR163C	0.000367756
YDL122W	0.000367555
YCR020C	0.000366836
YJL123C	0.000366718
YER008C	0.000366667
YJL102W	0.000366088
YAL038W	0.000365539
YGR113W	0.000365474
YLR451W	0.000365417
YNR016C	0.000365337
YML068W	0.000365323
YER064C	0.000365039
YER060W	0.000364914
YDL239C	0.000364534
YKL051W	0.00036437
YGR157W	0.000363846
YNL268W	0.000363692
YJL200C	0.00036366
YNL315C	0.000363625
YGL110C	0.000363388
YJL034W	0.000362947
YJL047C	0.000362061
YCR061W	0.000361969
YOR018W	0.000361891
YLR182W	0.00036179
YDR351W	0.000361585
YCR089W	0.000360961
YMR192W	0.000360661
YDL086W	0.000360355
YOR172W	0.000360311
YOL004W	0.000360157
YOR056C	0.00036011
YOL073C	0.000359955
YOR077W	0.000359896
YDL216C	0.000359644
YOR106W	0.000359405
YMR012W	0.000358906
YAL027W	0.000358794
YPR104C	0.000358569
YDL124W	0.000358533
YMR053C	0.000358432
YER007W	0.00035842
YMR140W	0.000358358
YGR289C	0.00035809
YDR348C	0.000357993
YGL060W	0.00035792
YIR027C	0.000357551
YIL135C	0.000356989
YHL030W	0.000356965
YOR259C	0.000356776
YBL084C	0.000356687
YLR440C	0.000356204
YKL054C	0.000356066
YNL262W	0.000355414
YNL192W	0.000355252
YGL249W	0.000354843
YFL034W	0.000354632
YNL231C	0.000354462
YER082C	0.00035445
YMR292W	0.000354281
YDR138W	0.000354167
YPR032W	0.000354111
YLR398C	0.000353735
YFR040W	0.000353493
YER001W	0.00035322
YLL010C	0.000353065
YPR015C	0.000352398
YER090W	0.000352222
YJR103W	0.000351952
YPR056W	0.000351926
YNR058W	0.000351817
YDL052C	0.000351774
YOL006C	0.000351218
YPL105C	0.000350539
YBR060C	0.000350511
YGR128C	0.000350486
YFR052W	0.000350433
YDL093W	0.000350019
YER164W	0.000349889
YML082W	0.000349744
YIL015W	0.000349666
YKR042W	0.000349657
YAL060W	0.000349563
YJL071W	0.000349053
YGR184C	0.000348856
YOL048C	0.000348728
YKL184W	0.000347805
YNL270C	0.000347232
YFR005C	0.000346956
YOL071W	0.000346823
YBR216C	0.000346739
YOR273C	0.0003467
YJL181W	0.000346568
YNL084C	0.000345956
YBL047C	0.000345764
YBR108W	0.000345546
YNL049C	0.000345422
YML102W	0.000345304
YER187W	0.00034486
YJR004C	0.000344491
YIL061C	0.0003442
YDR515W	0.000344107
YBR045C	0.000344051
YBR235W	0.000344002
YJL002C	0.000343838
YHR050W	0.00034366
YHR010W	0.000343634
YGL192W	0.000343611
YPL171C	0.000343558
YLR441C	0.000343442
YKL192C	0.000343437
YBL017C	0.000342763
YDR018C	0.000342455
YLR238W	0.000342388
YMR063W	0.000341915
YDR314C	0.000341901
YML116W	0.000341617
YCR051W	0.000341364
YGR264C	0.000341306
YIL009W	0.000341295
YGR104C	0.000341229
YDR538W	0.000340934
YJR109C	0.000340901
CL15	0.00034087
YMR261C	0.000340753
YLR318W	0.000340634
YCL001W.B	0.000340465
YNL220W	0.000339412
YJR078W	0.0003391
YBR159W	0.000337939
YOL116W	0.000337936
YOR071C	0.000337744
YOR381W	0.000337704
YPL145C	0.000337623
YGR140W	0.000337417
YDR130C	0.000337377
YGL223C	0.00033734
YOL098C	0.000337212
YKR011C	0.000336721
YGR287C	0.000336674
YFR038W	0.000336662
YER152C	0.000335943
YDL190C	0.000335893
YMR135C	0.00033532
YMR301C	0.000335277
YGL253W	0.000335159
YMR176W	0.000334699
YHR159W	0.000334538
YDR242W	0.000334484
YHR118C	0.00033448
YMR049C	0.000334288
YNR066C	0.000334275
YBR248C	0.000333353
YHL026C	0.000333275
YGR046W	0.000333202
YKR083C	0.000333162
YKL143W	0.00033314
YLR422W	0.000332895
YLR343W	0.000332746
YBR297W	0.000332418
YOR141C	0.000332203
YGR223C	0.00033184
YER015W	0.000331664
YMR139W	0.000331584
YJL089W	0.000331518
YHR123W	0.000331376
YGL237C	0.000331325
YNL027W	0.000331225
YGL150C	0.000331146
YLR320W	0.000331022
YFL002C	0.000330883
YBR036C	0.000330715
YEL002C	0.000330672
YDR101C	0.00033037
YGL252C	0.000330356
YCL040W	0.000330044
YIL031W	0.000329522
YHR150W	0.000329454
YDR364C	0.000329375
YKL139W	0.000329125
YJR062C	0.000329075
YBR002C	0.000329064
YKL087C	0.000329053
YHL019C	0.000328997
YMR052W	0.000328938
YMR054W	0.000328759
YLR222C	0.000328482
YER119C	0.000328449
YIR011C	0.000328347
YGL115W	0.000328188
YER142C	0.000328103
YFL050C	0.000328085
YCL037C	0.000326763
CL20	0.000326369
YBR250W	0.000326251
YBL050W	0.000326201
YGR221C	0.000326059
YGL158W	0.000326041
YDL180W	0.000325712
YOL102C	0.000325679
YDL211C	0.000325586
YMR076C	0.000325504
YLR241W	0.000325449
YDR349C	0.000325344
YLR256W	0.000324945
YDL188C	0.000324433
YOR267C	0.000324141
YMR133W	0.000324061
YHR033W	0.000323972
YLR019W	0.000323618
YJL084C	0.000323526
YHR077C	0.000323356
YNL087W	0.000322905
YAL053W	0.000322629
YOR054C	0.000321835
YGR077C	0.000321582
YNL144C	0.000321437
YPR191W	0.000321313
YOR317W	0.000321179
YBR280C	0.000320957
YDL085W	0.000320713
YCR106W	0.000320635
YOL164W	0.00032042
YHR144C	0.000320105
YOR347C	0.000320023
YLR139C	0.0003195
YNL039W	0.000319491
YMR208W	0.000319308
YHL010C	0.000319254
YHR117W	0.000319102
YBR296C	0.000319082
YJL085W	0.000318917
YBR072W	0.000318813
YPL104W	0.000318693
YDR438W	0.000318622
YPL113C	0.000318315
YHL003C	0.000318299
YGL162W	0.00031823
YCR017C	0.000318101
YFR039C	0.000318084
YKR099W	0.000318072
YDL058W	0.000317876
YER158C	0.000317871
YGR203W	0.000317762
YAR031W	0.000317477
YEL012W	0.000317055
YIL009C.A	0.000316711
YIR031C	0.00031618
YNR051C	0.000316071
YPL231W	0.000315937
YDR398W	0.000315746
YGL017W	0.000315724
YLR149C	0.000315505
YMR216C	0.000315483
YJR091C	0.000315406
YGR175C	0.00031525
YLR312C	0.000314778
YPL227C	0.000314419
YFR021W	0.000314135
YAL058W	0.000314128
YOR132W	0.000313974
YOL033W	0.000313931
YCR014C	0.000313908
YMR309C	0.000313853
YMR078C	0.000313843
YKL197C	0.000313471
YNL004W	0.000313409
YNL304W	0.00031333
YDL155W	0.000313307
YKL134C	0.000313306
YMR318C	0.000312996
YEL043W	0.000312803
YDR307W	0.000312778
YEL053C	0.000312685
YDR287W	0.000312532
YKL069W	0.000312388
YDR200C	0.000312223
YDR283C	0.000312057
YBL051C	0.000311953
YNL091W	0.000311658
YPL139C	0.000311367
YMR162C	0.0003109
YNL206C	0.000310615
YKL043W	0.00031047
YOR216C	0.000310414
YBR293W	0.000310192
YCL011C	0.000310131
YBR255W	0.0003101
YDR324C	0.000310088
YJL109C	0.000309929
YMR257C	0.000309732
YLR138W	0.000309455
YKR090W	0.000309409
YOL158C	0.000309309
YHR197W	0.000309275
YLR237W	0.00030925
YDR069C	0.000309202
YOR205C	0.0003092
YOR066W	0.000309172
YKR013W	0.00030867
YBR276C	0.000308531
YPL179W	0.000308505
YJL146W	0.000308492
YJL153C	0.00030843
YDR285W	0.000308419
YOR371C	0.000308381
YDR406W	0.000308312
YNL133C	0.000308233
YJR060W	0.000307875
YMR196W	0.000307118
YAL064C.A	0.000306789
YGR146C	0.000306731
YGL133W	0.000306633
YDL143W	0.000306468
YGR200C	0.000306432
YMR180C	0.000306126
YDR168W	0.000306076
YDL001W	0.00030604
YLR357W	0.000305992
YDR011W	0.000305698
YNL021W	0.000305577
YBR033W	0.000305087
YJR097W	0.000304893
YDR172W	0.00030474
YIL109C	0.000304708
YPR018W	0.000304443
YPL034W	0.000304386
YLR021W	0.00030425
YPR107C	0.000304245
YNL007C	0.000304144
YMR186W	0.000304137
YGL201C	0.000304078
YMR222C	0.000303948
YJL222W	0.000303906
YJL090C	0.000303622
YJL130C	0.00030349
YDR539W	0.000303341
YJL033W	0.000303306
YCL024W	0.000303269
YKL020C	0.000303084
YMR008C	0.000303006
YPR055W	0.000302966
YGL227W	0.000302953
YEL025C	0.000302777
YPL116W	0.00030255
YOR243C	0.000302406
YDR005C	0.000302355
YIL045W	0.000302163
YNL047C	0.000301873
YKL211C	0.000301704
YBR129C	0.000301582
YDR508C	0.000301469
YLR303W	0.000301466
YDL021W	0.000301261
YPL262W	0.000301131
YPL141C	0.000300927
YDR258C	0.000300838
YHR017W	0.000300588
YDR303C	0.00030058
YFL058W	0.000300477
YHL011C	0.000300378
YOR291W	0.000299992
YDR156W	0.000299868
YDR002W	0.000299735
YHL017W	0.000299701
YHR161C	0.000299371
YAR033W	0.000298697
YCL014W	0.000298688
YMR224C	0.000298654
YFL008W	0.000298602
YGR170W	0.000298082
YDR379C.A	0.000297891
YMR310C	0.000297794
YBR112C	0.000297681
YJL132W	0.000297563
YGL224C	0.00029738
YGL208W	0.000297164
YPL032C	0.000297151
YKL222C	0.000297002
YLR087C	0.000296917
YGR052W	0.00029678
YOR310C	0.000296556
YPR093C	0.000296365
YDR077W	0.000296329
YDR159W	0.000296181
YNL313C	0.000295706
YHR092C	0.000295356
YLR115W	0.000295271
YLR277C	0.000295242
YDL070W	0.000295181
YGL219C	0.000295007
YBL035C	0.000294924
YBL032W	0.000294686
YKL041W	0.000294642
YEL034W	0.00029464
YML056C	0.000294512
YDR457W	0.000294399
YDR174W	0.000294199
YGR155W	0.000294041
YJR002W	0.000293915
YLL061W	0.000293829
YDR192C	0.000293818
YLL028W	0.000293804
YLR220W	0.000293794
YPL181W	0.000293542
YDL200C	0.000293506
YNL059C	0.000293443
YCL057W	0.000293396
YOR065W	0.000293312
YNR013C	0.000292874
YDR238C	0.000292519
YBL045C	0.000292331
YLR300W	0.000292155
YBL054W	0.000291983
YKL215C	0.000291876
YOR308C	0.000291827
YGL112C	0.000291687
YGL216W	0.000291651
YML036W	0.000291594
YAL034C	0.000291588
YPR074C	0.00029128
YNR023W	0.000291187
YLR417W	0.000290633
YGR178C	0.000290623
YLR212C	0.000290571
CL23	0.000289931
YLL021W	0.000289892
YKL161C	0.000289696
YOL072W	0.000289623
YEL016C	0.00028957
YDR111C	0.00028952
YKL008C	0.000289463
YJL073W	0.000289007
YDR523C	0.000288989
YGL083W	0.0002888
YCR045C	0.000288335
YPL001W	0.00028831
YDR516C	0.000288238
YPL126W	0.000288161
YLR060W	0.000288087
YOR076C	0.000288086
YGL197W	0.000287685
YOL078W	0.000287612
YIL154C	0.000287393
YBR169C	0.000287316
YMR286W	0.000287105
YPL199C	0.000287094
YOL049W	0.000287033
YHR099W	0.000287029
YDR369C	0.00028659
YDR425W	0.000286264
YBR246W	0.000286079
YDL039C	0.000286045
YDR536W	0.00028604
YGL124C	0.00028578
YER011W	0.000285655
YGL205W	0.000285635
YKL070W	0.000285229
YLR183C	0.000285227
YNL248C	0.000285075
YCL051W	0.000285044
YDR140W	0.00028499
YPR067W	0.000284926
YLR135W	0.000284827
YKR008W	0.000284333
YAR018C	0.000283987
YKL140W	0.000283761
YKR097W	0.000283695
YHR146W	0.000283602
YMR145C	0.000283561
YDR477W	0.0002835
YNL009W	0.000283472
YNL040W	0.00028324
YDR289C	0.000283
YJL087C	0.000282965
YPL018W	0.000282612
YML020W	0.000282326
YHR204W	0.000282226
YOR005C	0.00028213
YOR119C	0.000282065
YAR019C	0.000282039
YNL224C	0.000282031
YDL225W	0.000282014
YPL003W	0.000281962
YDL171C	0.000281838
YLR305C	0.000281779
YDL076C	0.000281667
YBR186W	0.000281564
YPR091C	0.000280993
YOR089C	0.000280938
YMR182C	0.000280831
YNL166C	0.000280681
YPL009C	0.000280667
YPR159W	0.000280305
YOL001W	0.000280279
YPL121C	0.000279883
YMR125W	0.000279808
YFL029C	0.000279635
YDR255C	0.000279302
YOR080W	0.000279051
YER052C	0.00027896
YNR033W	0.000278769
YKL204W	0.000278752
YDR180W	0.00027853
YNL014W	0.000278508
YJR142W	0.000278292
YPR047W	0.000277956
YGR058W	0.000277772
YCL073C	0.000277757
YOL092W	0.000277702
YLR046C	0.000277574
YMR099C	0.000277536
YML100W	0.000277207
YNL291C	0.000277167
YLL025W	0.000277119
YBR078W	0.000276746
YOR254C	0.000276351
YLR131C	0.000276143
YDR170C	0.000276065
YAR050W	0.000276017
YGR103W	0.000275921
YDR104C	0.000275762
YDR379W	0.000275504
YMR013C	0.00027546
YNL209W	0.000275404
YJR155W	0.000275352
YNL272C	0.000275119
YEL071W	0.000274494
YDR165W	0.00027441
YDR484W	0.00027429
YLR132C	0.000274142
YOR033C	0.000274045
YLR353W	0.000273826
YOL064C	0.000273697
YNL006W	0.000273603
YMR247C	0.000273515
YDL150W	0.000273443
YBR071W	0.000273353
YER129W	0.000272954
YNL257C	0.000272866
YOR084W	0.000272628
YPL036W	0.000272603
YOR051C	0.000272546
YJL216C	0.000272495
YAL040C	0.000272166
YOR073W	0.000272059
YER184C	0.000272053
YGL236C	0.00027203
YHL008C	0.000271771
YHR036W	0.000271632
YKR064W	0.000271518
YFL021W	0.000271456
YHL023C	0.000271312
YGR097W	0.000271302
YJR130C	0.000271283
YOR006C	0.000271236
YGR043C	0.000270956
YJL186W	0.000270831
YPL012W	0.000270799
YNL042W	0.000270768
YDR259C	0.000270767
YGR062C	0.000270763
YLR383W	0.000270741
YGR031W	0.000270696
YLR136C	0.000270679
YGR116W	0.000270622
YPR122W	0.000270589
YPL249C	0.000270529
YDR485C	0.000270321
YNL327W	0.000270164
YER172C	0.000270003
YKL103C	0.00026998
YBR059C	0.000269865
YPL072W	0.000269692
YLR450W	0.00026954
YLR460C	0.000269346
YDR395W	0.000269256
YPL019C	0.000268928
YOR389W	0.000268806
YJL062W	0.000268594
YHR187W	0.000268423
YFL011W	0.000268153
YLR079W	0.000268047
YLR336C	0.000268015
YKL116C	0.000267806
YEL077C	0.000267677
YBR076W	0.000267668
YDR359C	0.000267477
YIL084C	0.000267344
YLL001W	0.000267222
YGR019W	0.000267143
YFL044C	0.000267
YHR164C	0.000266986
YDL053C	0.000266937
YHR030C	0.000266609
YDR358W	0.000266342
YGR250C	0.000266309
YBL088C	0.000266278
YPL176C	0.000265975
YGR003W	0.000265883
YIR006C	0.000265516
YGL008C	0.00026542
YHR209W	0.000265164
YGR044C	0.000265134
YNL126W	0.000265123
YPL226W	0.000264947
YJL117W	0.000264921
YJL194W	0.000264802
YJL207C	0.000264601
YNL197C	0.000264543
YLR274W	0.000264437
YOR179C	0.000264434
YEL062W	0.000264358
YEL038W	0.000264325
YKR059W	0.00026432
YNL132W	0.000264319
YMR114C	0.000264295
YOL112W	0.000264217
YER166W	0.000264196
YDR107C	0.000264021
YDR496C	0.00026401
YPL043W	0.000263927
YDL006W	0.00026389
YHR005C	0.000263722
YGR119C	0.000263599
YPL125W	0.000263258
YDR381W	0.000263015
YNL331C	0.000262718
YPR029C	0.000262568
YJL039C	0.000262551
YKR019C	0.000262411
YOR338W	0.000262347
YAL026C	0.000261953
YBR284W	0.000261917
YJR147W	0.000261721
YOL128C	0.0002617
YIL116W	0.000261432
YOR162C	0.000261135
YER060W.A	0.000260814
YBR102C	0.000260733
YOR171C	0.00026068
YNL064C	0.000260337
YBR010W	0.000260206
YDL203C	0.000260121
YGR071C	0.000260105
YOL084W	0.00026005
YGR218W	0.00025987
YML004C	0.000259775
YMR006C	0.000259701
YOR328W	0.000259268
CL6	0.000259177
YHR007C	0.000259155
YHR132C	0.000259083
YER078C	0.000259059
YNL335W	0.000259012
YCL048W	0.000258891
YPL183C	0.000258672
YGL184C	0.000258517
YMR285C	0.000258471
YBR039W	0.000258225
YLR014C	0.000258071
YBR030W	0.000257743
YML007W	0.000257618
YNL176C	0.000257578
YGL228W	0.000257236
YHR073W	0.000257173
YBL009W	0.000256957
YNR041C	0.000256942
YER059W	0.000256849
YHL002W	0.000256837
YKR029C	0.000256812
YIL037C	0.000256723
YKR081C	0.000256708
YLL024C	0.000256472
YFR008W	0.000256428
YAR007C	0.000256394
YKL013C	0.000256362
YOL087C	0.000256059
YBR240C	0.000255814
YDR037W	0.000255706
YDR144C	0.000255607
YBL076C	0.000255266
YLL058W	0.000255097
YGL241W	0.000254907
YNR038W	0.000254889
YPL242C	0.00025482
YGR041W	0.000254815
YOR127W	0.000254744
YPR125W	0.000254639
YLR342W	0.000254626
YGL104C	0.000254575
YJL155C	0.000254359
YHR154W	0.00025435
YHR048W	0.000254314
YDL147W	0.000254226
YBR026C	0.000254121
YLR035C	0.000254115
YKL038W	0.000254057
YKL173W	0.000254052
YBL011W	0.000253963
YMR205C	0.000253909
YER063W	0.000253808
YDR480W	0.000253772
YML047C	0.000253445
YNR060W	0.000253247
YBR094W	0.000253224
YBR147W	0.000253162
YOR048C	0.000252951
YCR068W	0.000252714
YOR062C	0.000252706
YMR031C	0.000252519
YFR031C	0.000252503
YMR094W	0.000252309
YDL144C	0.000252297
YOR154W	0.000252111
YGL022W	0.000252093
YBR234C	0.000252088
YDR249C	0.000252072
YAL043C	0.000251656
YGR286C	0.000251324
YER174C	0.000251268
YER149C	0.000251206
YGL098W	0.000251105
YAL016W	0.000251101
YFR027W	0.000251093
YBR022W	0.000250862
YAL059W	0.000250739
YBR142W	0.000250737
YDL138W	0.000250736
YIL034C	0.000250657
YGL045W	0.000250615
YGR072W	0.000250611
YNL177C	0.000249924
YDL145C	0.000249871
YDR341C	0.000249852
YEL041W	0.000249777
YKL195W	0.000249682
YMR119W	0.000249642
YLR326W	0.000249558
YLR223C	0.000249449
YBR132C	0.000249109
YML043C	0.000249076
YDR205W	0.000249025
YDR013W	0.000248998
YOL077W.A	0.00024898
YPR124W	0.00024896
YHR057C	0.000248905
YER114C	0.000248763
YHR029C	0.000248553
YPL206C	0.000248192
YGL136C	0.000247969
YOL059W	0.000247923
YDR160W	0.000247861
YCR073W.A	0.000247805
YDR542W	0.000247652
YLL003W	0.000247438
YDR208W	0.000247337
YIL013C	0.000247318
YDR150W	0.0002473
YGR261C	0.000247246
YGL073W	0.000247161
YJR059W	0.000247068
YAL051W	0.000247008
YBL063W	0.00024691
YFR033C	0.000246771
YPL096W	0.000246596
YDL103C	0.000246574
YNL233W	0.000246394
YBR196C	0.000246352
YIL159W	0.000246263
YKL183W	0.000246227
YFR012W	0.000246139
YML031W	0.000246024
YNL136W	0.000246009
YOL029C	0.000245968
YGL263W	0.000245843
YDR146C	0.000245698
YJL128C	0.00024562
YFR053C	0.000245503
YHL047C	0.00024539
YGR233C	0.000245336
YLR257W	0.000245311
YOR128C	0.000245171
YIL044C	0.000244927
YMR041C	0.000244853
YOL125W	0.000244849
YMR044W	0.000244678
YAL063C	0.00024463
YOR250C	0.000244522
YER068W	0.000244356
YGL144C	0.00024404
YCL016C	0.000244038
YPL106C	0.000243853
YDR221W	0.000243782
YKL035W	0.000243702
YLL019C	0.000243689
YDL055C	0.000243656
YPL031C	0.000243508
YIL106W	0.000243407
YDR436W	0.000243309
YEL049W	0.000243288
YER020W	0.000243231
YHL044W	0.000242983
YKL149C	0.000242954
YIL062C	0.000242722
YFR007W	0.000242698
YLR080W	0.000242633
YGR189C	0.000242404
YJR090C	0.000242292
YNL316C	0.000242093
YBR077C	0.000242047
YJL154C	0.000242015
YOR047C	0.000241978
YLR384C	0.000241853
YHR176W	0.000241605
YJL112W	0.000241494
YOR138C	0.00024147
YJL019W	0.000241452
YNL082W	0.000241412
YBR166C	0.000241285
YLR033W	0.000241262
YPR138C	0.000241248
YHR127W	0.000241123
YDR434W	0.000240716
YKL082C	0.000240705
YOL018C	0.000240649
YMR199W	0.000240634
YMR047C	0.000240484
YNR075W	0.000240477
YNL199C	0.000240452
YNL322C	0.0002404
YKL176C	0.000240348
YGR204W	0.000240322
YCL004W	0.000240194
YOL023W	0.000240119
YGR162W	0.000240086
YDR301W	0.000240049
YHR042W	0.000240014
YEL055C	0.000239985
YJR127C	0.000239213
YPL147W	0.00023915
YDR031W	0.000239107
YKR002W	0.000239066
YOL061W	0.000239054
YHL043W	0.000238977
YDR317W	0.000238926
YPL222W	0.000238831
YDR247W	0.000238689
YOL100W	0.000238628
YGR005C	0.00023853
YIR034C	0.000238502
YKR062W	0.000238471
YNL247W	0.000238446
YER130C	0.000238359
YLL051C	0.000238326
YER171W	0.000238321
YLR128W	0.000238268
YNR031C	0.000238227
YJR015W	0.000238019
YLR026C	0.000237877
YDR108W	0.000237807
YLR412W	0.000237766
YML015C	0.000237571
YMR246W	0.000237537
YCR024C	0.000237522
YGR054W	0.000237356
YMR221C	0.000237277
YOR118W	0.000237261
YOR348C	0.000237135
YPL077C	0.000236929
YJR106W	0.000236852
YDR038C	0.000236517
YKL121W	0.000236475
YCL030C	0.000236255
YCR053W	0.000236096
YOR059C	0.000236046
YMR149W	0.000235903
YKR080W	0.000235899
YML008C	0.000235844
YJL079C	0.00023584
YPR199C	0.000235829
YOR025W	0.000235553
YMR317W	0.000235548
YKL093W	0.00023551
YDR488C	0.000235453
YLL060C	0.000235447
YPR194C	0.000235419
YER139C	0.000235322
YIL067C	0.000235002
YER180C	0.000234937
YGR061C	0.000234937
YGL140C	0.000234866
YNL048W	0.000234688
YLR054C	0.000234363
YOR016C	0.000234335
YGR225W	0.000234312
YDR074W	0.000234281
YGL096W	0.000234253
YDR085C	0.000234201
YHR199C	0.000234068
YBR058C	0.000233941
YOR023C	0.000233796
YGL212W	0.000233716
YOL060C	0.000233714
YJR156C	0.000233697
YLR008C	0.000233668
YBR228W	0.000233634
YNL023C	0.00023363
YDL126C	0.000233554
YLR209C	0.000233454
YMR297W	0.000233391
YPL122C	0.000233385
YPL235W	0.00023336
YOR123C	0.000233231
YOR359W	0.000232909
YDR006C	0.000232803
YML028W	0.000232727
YLR189C	0.000232632
YLR085C	0.000232603
YDL116W	0.000232522
YBR008C	0.000232432
YKL203C	0.000232254
YBR126C	0.000232241
YJL098W	0.00023219
YMR061W	0.000232157
YPL152W	0.000231984
YJR010W	0.000231857
YAL001C	0.000231847
YML066C	0.000231841
YIR018W	0.000231794
YML099C	0.000231699
YHR069C	0.000231616
YDR262W	0.000231616
YOR320C	0.000231593
YLR421C	0.000231407
YPL068C	0.000231235
YIL169C	0.000230921
YPL008W	0.000230902
YOR035C	0.000230811
YGR017W	0.000230498
YJL219W	0.000230478
YDR068W	0.000230423
YER061C	0.00023038
YPR081C	0.000230366
YMR069W	0.000230323
YLR205C	0.000230316
YGL068W	0.000230258
YDR231C	0.000230064
YKL213C	0.000229776
YLR098C	0.000229744
YOR223W	0.000229634
YCR065W	0.000229627
YPL230W	0.000229566
YCR018C	0.000229558
YPR065W	0.000229419
YEL009C	0.000229168
YMR303C	0.000229079
YNL098C	0.000228958
YDR365C	0.000228638
YDR066C	0.000228517
YDR213W	0.000228059
YJL156C	0.000228053
YGL258W.A	0.000228011
YGR154C	0.00022789
YDL231C	0.000227862
YIL137C	0.000227521
YIR007W	0.000227279
YJR119C	0.000227269
YDR127W	0.000227182
YGR238C	0.00022704
YKL108W	0.000226995
YGR144W	0.000226953
YOL147C	0.000226918
YNL062C	0.000226811
YOL003C	0.00022679
YIL115C	0.000226749
YML061C	0.000226641
YJL210W	0.000226618
YGL181W	0.000226473
YPR156C	0.00022647
YLL042C	0.000226394
YCL032W	0.000226358
YJL126W	0.000226257
YML123C	0.000226162
YGR014W	0.000226094
YBR289W	0.000226091
YDR240C	0.000225978
YBR256C	0.000225925
YLR347C	0.000225907
YAL046C	0.000225811
YJL204C	0.000225763
YJR051W	0.000225715
YMR219W	0.000225696
YJR009C	0.00022558
YOR352W	0.000225412
YKR023W	0.00022532
YNL155W	0.00022526
YML051W	0.000225189
YPL174C	0.000225175
YIL043C	0.000225133
YBL027W	0.000225129
YKL218C	0.000225099
YNL207W	0.000225088
YJL183W	0.000225081
YJL055W	0.000225073
YML065W	0.000225065
YOR264W	0.000224874
YGR173W	0.000224822
YGR121C	0.000224803
YMR244W	0.000224672
YGL016W	0.000224568
YKR077W	0.000224076
YPL085W	0.000223938
YHR015W	0.000223904
YML059C	0.00022388
YLL036C	0.000223825
YFR004W	0.000223801
YDR334W	0.000223691
YIR001C	0.000223639
YIL160C	0.000223503
YMR243C	0.000223429
YDR091C	0.000223268
YDR423C	0.000223256
YIL019W	0.000223122
YBR110W	0.000223085
YPL248C	0.000223074
YNR063W	0.000223035
YBR249C	0.000222788
YDR465C	0.000222621
YER145C	0.000222554
YML075C	0.000222536
YKR072C	0.000222501
YJR035W	0.000222419
YOL144W	0.000222064
YLR332W	0.000222041
YDR338C	0.00022204
YBR098W	0.000222031
YDR279W	0.000222024
YIL150C	0.000221899
YLR047C	0.000221898
YGL026C	0.000221649
YPR128C	0.000221607
YCR052W	0.000221585
YNL008C	0.000221477
YOR266W	0.000221224
YER054C	0.000221116
YNL090W	0.00022106
YDL114W	0.000221026
YJR056C	0.000220902
YPR121W	0.000220888
YMR095C	0.000220873
YKL073W	0.000220776
YPL151C	0.000220768
YPR097W	0.000220474
YGL240W	0.000220422
YKL068W	0.000220392
YER111C	0.000220326
YPL110C	0.000220266
YMR146C	0.000220264
YDR440W	0.000220225
YKR046C	0.000220215
YCR054C	0.000220101
YLR001C	0.000220058
YDL174C	0.00021996
YBL052C	0.000219893
YJL074C	0.000219777
YGR108W	0.000219744
YGL094C	0.000219629
YPL167C	0.000219613
YJL063C	0.000219564
YGR123C	0.00021912
YHR182W	0.000219085
YDL243C	0.000218979
YBR054W	0.000218972
YJR089W	0.000218916
YDR528W	0.000218697
YJL016W	0.000218595
YPR187W	0.000218448
YDR466W	0.000218413
YHR018C	0.000218189
YNR076W	0.000218047
YOR256C	0.000217986
YKR086W	0.000217951
YLR044C	0.000217846
YNL234W	0.000217797
YEL047C	0.000217748
YPR060C	0.000217534
YNL117W	0.000217431
YGR191W	0.000217212
YLR409C	0.000217088
YGR244C	0.00021708
YMR127C	0.000216455
YDR308C	0.000216393
YOL152W	0.000216347
YGR065C	0.000216188
YPR017C	0.000216158
YDR490C	0.000216141
YBR162C	0.000216124
YGL244W	0.000216019
YOR069W	0.000215992
YFL025C	0.00021596
YDR121W	0.000215917
YNL221C	0.000215815
YOL130W	0.000215788
YDL043C	0.000215708
YOL013C	0.000215661
YGL196W	0.000215495
YOL030W	0.000215436
YPR031W	0.000215342
YLL043W	0.000215255
YFR037C	0.000215003
YCL005W	0.000214966
YLR456W	0.000214867
YNL229C	0.000214854
YLL057C	0.000214709
YDL066W	0.000214572
YDR116C	0.000214364
YIL130W	0.000214351
YHL021C	0.000214339
YDR080W	0.000214339
YPL083C	0.000214329
YGL254W	0.000214327
YEL030W	0.000214316
YLR258W	0.000214256
YOL151W	0.000214242
YOR111W	0.000213931
YBR056W	0.000213914
YLR134W	0.000213733
YBL079W	0.000213716
YNL076W	0.000213494
YGL004C	0.000213391
YFR032C.A	0.000213375
YDR206W	0.000213319
YML127W	0.000213162
YLR249W	0.000213162
YER176W	0.000213136
YIL140W	0.000213112
YHR203C	0.000212997
YOR178C	0.000212941
YCR043C	0.000212731
YLL056C	0.000212623
YMR096W	0.000212539
YOR258W	0.000212531
YOR193W	0.000212325
YJR033C	0.000211976
YDR354W	0.000211928
YMR102C	0.000211831
YMR104C	0.00021174
YOR206W	0.000211492
YPL265W	0.000211423
YOR227W	0.000211305
YOR324C	0.00021115
YOR336W	0.000211072
YBL021C	0.000210843
YOL051W	0.000210807
YOL138C	0.00021062
YPL108W	0.000210584
YHR177W	0.000210404
YBR069C	0.000210358
YLR356W	0.000210355
YGL006W	0.000210189
YFR022W	0.000210098
YBR294W	0.000209899
YNR070W	0.000209843
YOR165W	0.000209823
YBR066C	0.000209798
YDL030W	0.000209677
YDR300C	0.000209642
YGR042W	0.000209564
YNR001C	0.000209547
YJR058C	0.000209463
YGL107C	0.000209292
YKR078W	0.00020928
YDR350C	0.000209238
YGR006W	0.000209215
YLR055C	0.000208957
YFR003C	0.000208897
YKR093W	0.000208859
YMR070W	0.000208803
YDR411C	0.000208528
YNL186W	0.000208436
YJL060W	0.000208298
YPR070W	0.000208158
YKL025C	0.000208142
YDR096W	0.000208126
YJL008C	0.000208102
YPR158W	0.000207956
YOR058C	0.000207926
YBR194W	0.000207676
YMR291W	0.000207646
YBR207W	0.00020755
YBR070C	0.000207425
YPL014W	0.000207324
YML103C	0.000207245
YMR089C	0.000207018
YHL007C	0.000206616
YJL197W	0.000206509
YML132W	0.000206437
YPR127W	0.0002064
YIL074C	0.0002063
YPR164W	0.000206216
YPR178W	0.000206189
YDR311W	0.000206183
YKL209C	0.000206166
YOR233W	0.000206139
YMR155W	0.000205972
YPR042C	0.000205951
YFR041C	0.000205817
YBL055C	0.000205807
YJL198W	0.000205774
YLR083C	0.000205594
YEL070W	0.000205568
YIL079C	0.000205508
YIL090W	0.000205464
YIL063C	0.000205373
YGR205W	0.000205348
YNL328C	0.000205237
YCL031C	0.000205141
YDR270W	0.000205044
YBL030C	0.000204988
YLR309C	0.000204945
YDL100C	0.000204873
YLL054C	0.000204843
YOR351C	0.000204837
YDR430C	0.000204825
YBR049C	0.000204768
YGR138C	0.000204746
YMR021C	0.000204694
YNL141W	0.000204654
YNR006W	0.000204557
YML093W	0.000204388
YPR049C	0.000204345
YMR187C	0.000204344
YOR070C	0.000204284
YKL162C	0.000204279
YGR216C	0.000204173
CL13	0.000204137
YLR006C	0.000204121
YFL054C	0.000204081
YDR347W	0.000204012
YOL105C	0.000203893
YML118W	0.000203884
YKR100C	0.000203878
YOR390W	0.00020377
YKL092C	0.000203732
YML117W	0.000203595
YER038C	0.000203577
YCR038C	0.000203573
YBR218C	0.000203551
YFR002W	0.000203497
YMR075W	0.000203378
YJR124C	0.000203198
YDR072C	0.000203071
YGR270W	0.000203065
YMR296C	0.00020288
YEL024W	0.000202786
YHR200W	0.000202665
YBR035C	0.000202638
YKR058W	0.000202599
YFL026W	0.00020255
YIR035C	0.000202528
YGL048C	0.000202526
YLR228C	0.000202515
YOR246C	0.000202471
YER045C	0.000202422
YFL013C	0.000202337
YLR371W	0.000202336
YER007C.A	0.000202174
YPR040W	0.000201984
YNL330C	0.000201877
YLR352W	0.000201806
YKL188C	0.000201634
YLR032W	0.000201631
YML080W	0.000201439
YDR505C	0.000201379
YHL046C	0.000201343
YGR213C	0.000201294
YPL118W	0.000201204
YGR057C	0.000201102
YLL022C	0.000201059
YKL166C	0.000200956
YGR112W	0.000200956
YMR068W	0.000200898
YGL202W	0.000200755
YGR090W	0.000200702
YNL163C	0.000200684
YCR067C	0.000200673
YCL010C	0.00020058
YMR302C	0.000200425
YIR014W	0.000200318
YJL165C	0.000200315
YOR158W	0.00020007
YPR004C	0.00019999
YMR074C	0.000199898
YDR019C	0.000199839
YGR224W	0.000199832
YKL217W	0.000199755
YNL254C	0.000199755
YJL206C	0.000199729
YEL011W	0.000199697
YJR084W	0.000199648
YER040W	0.000199622
YPL005W	0.000199535
YML087C	0.000199496
YMR231W	0.000199229
YNL010W	0.00019915
YKL219W	0.000199082
YMR157C	0.000199044
YER168C	0.000198986
YOL056W	0.000198983
YPL154C	0.000198944
YOR160W	0.000198851
YNL158W	0.000198699
YCR009C	0.000198694
YHL018W	0.000198618
YMR011W	0.00019844
YGR192C	0.00019841
YDR222W	0.000198016
YMR108W	0.00019801
YOR299W	0.000197963
YMR170C	0.000197794
YJL076W	0.000197772
YDL140C	0.000197728
YHR039C.A	0.000197539
CL22	0.000197511
YPR002W	0.000197467
YBR044C	0.000197344
YDR145W	0.000197227
YOR061W	0.000197142
YIL113W	0.000197086
YCL025C	0.000196854
YNR026C	0.000196768
YDL204W	0.0001965
YPR030W	0.000196439
YKR102W	0.000196421
YGL039W	0.000196297
YOR017W	0.000196214
YJR016C	0.0001962
YBR040W	0.00019617
YBL066C	0.000196169
YNL112W	0.000196149
YLR097C	0.0001961
YNR012W	0.0001961
YMR169C	0.000196046
YCR048W	0.000195964
YKL191W	0.000195931
YIL119C	0.000195734
YML120C	0.000195731
YOR306C	0.000195682
YER073W	0.000195532
YIL002C	0.000195229
YDR475C	0.000195006
YJR125C	0.000194964
YMR160W	0.000194854
YDR194C	0.00019479
YNR039C	0.000194778
YLR081W	0.000194751
YGL141W	0.000194721
YJL058C	0.000194719
YGR229C	0.000194652
YKL185W	0.000194647
YDR472W	0.000194567
YHR210C	0.000194513
YBL022C	0.000194492
YER010C	0.000194487
YAL021C	0.000194422
YGR245C	0.000194404
YAR023C	0.000194262
YLR397C	0.000193948
YLR455W	0.000193892
YBR095C	0.000193774
YOR332W	0.000193769
YAL015C	0.000193608
YDR198C	0.000193598
YPL017C	0.000193268
YDR036C	0.00019326
YJR050W	0.000193195
YFR020W	0.000193094
YBR183W	0.000193077
YLR002C	0.000192941
YHR078W	0.000192895
YDL199C	0.000192701
YBR208C	0.000192578
YIL017C	0.000192541
YFL003C	0.000192227
YKR050W	0.000192177
YBR271W	0.000192114
YBR087W	0.000192091
YDR058C	0.000192073
YBR023C	0.000192065
YJL139C	0.000191912
YMR134W	0.000191898
YBL024W	0.000191885
YPR021C	0.000191869
YNL063W	0.000191819
YOR353C	0.000191812
YDL223C	0.000191768
YGR196C	0.00019137
YGL163C	0.000191239
YDR253C	0.000191157
YOL136C	0.000191108
YOL025W	0.000191105
YHL020C	0.000191104
YJL193W	0.000190931
YNL214W	0.00019046
CL11	0.000190259
[truncated: 3,395 more rows]

## Sheet: EV8-Goenrich MultiGBM
source	term_name	term_id	highlighted	adjusted_p_value	negative_log10_of_adjusted_p_value	term_size	query_size	intersection_size	effective_domain_size	intersections
GO:MF	binding	GO:0005488	TRUE	8.71861e-05	4.05955	3825	260	190	6541	YDL019C,YIR033W,YOR140W,YER017C,YBR274W,YIL101C,YLR127C,YJR022W,YLR089C,YML034W,YAL056W,YOR115C,YGR156W,YDL227C,YBR136W,YHR208W,YGL086W,YPR135W,YDL113C,YDL080C,YLR007W,YER016W,YFL048C,YHR001W,YBL034C,YNL267W,YJR042W,YDL040C,YMR203W,YAL029C,YBL014C,YGR152C,YCR073C,YPR108W,YPL093W,YMR017W,YLR259C,YDL117W,YKL132C,YJL005W,YIL147C,YGL025C,YEL061C,YBL016W,YHR205W,YOR363C,YCR088W,YDR409W,YNL271C,YGR009C…
GO:MF	phosphotransferase activity, alcohol group as acceptor	GO:0016773	TRUE	0.00097314	3.01182	203	260	23	6541	YBR274W,YBR136W,YNL267W,YCR073C,YIL147C,YBL016W,YHR205W,YDL214C,YKL126W,YBR097W,YDR507C,YDL025C,YGR188C,YCR091W,YLR260W,YFR019W,YFL053W,YIL042C,YDR531W,YGL021W,YMR001C,YAL017W,YLR248W
GO:MF	adenyl ribonucleotide binding	GO:0032559	FALSE	0.00135095	2.86936	633	260	48	6541	YER017C,YBR274W,YBR136W,YNL267W,YAL029C,YCR073C,YLR259C,YKL132C,YJL005W,YIL147C,YEL061C,YBL016W,YHR205W,YDL214C,YKL129C,YKL126W,YBR097W,YDR507C,YDL025C,YGR188C,YOR217W,YDR441C,YKR054C,YCR091W,YPL240C,YPL097W,YKL145W,YLR260W,YER103W,YFR019W,YIR008C,YFL053W,YIL042C,YDR531W,YLL015W,YJL050W,YER013W,YMR080C,YHR064C,YMR167W,YGL021W,YMR001C,YOR204W,YNL088W,YGL251C,YGR281W,YAL017W,YLR248W
GO:MF	protein kinase activity	GO:0004672	FALSE	0.00211304	2.67509	141	260	18	6541	YBR274W,YBR136W,YCR073C,YIL147C,YBL016W,YHR205W,YDL214C,YKL126W,YBR097W,YDR507C,YDL025C,YGR188C,YCR091W,YIL042C,YGL021W,YMR001C,YAL017W,YLR248W
GO:MF	protein binding	GO:0005515	FALSE	0.00241971	2.61624	2602	260	137	6541	YDL019C,YIR033W,YOR140W,YER017C,YBR274W,YLR127C,YJR022W,YML034W,YAL056W,YOR115C,YGR156W,YBR136W,YHR208W,YGL086W,YPR135W,YDL113C,YDL080C,YLR007W,YER016W,YFL048C,YBL034C,YNL267W,YJR042W,YDL040C,YMR203W,YAL029C,YBL014C,YCR073C,YPR108W,YPL093W,YMR017W,YLR259C,YDL117W,YJL005W,YIL147C,YGL025C,YEL061C,YBL016W,YCR088W,YNL271C,YGR009C,YER125W,YPL277C,YPL101W,YKL129C,YKL126W,YPR160W,YBR097W,YML109W,YDR507C…
GO:MF	ATP binding	GO:0005524	FALSE	0.00255254	2.59303	629	260	47	6541	YER017C,YBR274W,YBR136W,YNL267W,YAL029C,YCR073C,YLR259C,YKL132C,YJL005W,YIL147C,YEL061C,YBL016W,YHR205W,YDL214C,YKL129C,YKL126W,YBR097W,YDR507C,YDL025C,YGR188C,YOR217W,YKR054C,YCR091W,YPL240C,YPL097W,YKL145W,YLR260W,YER103W,YFR019W,YIR008C,YFL053W,YIL042C,YDR531W,YLL015W,YJL050W,YER013W,YMR080C,YHR064C,YMR167W,YGL021W,YMR001C,YOR204W,YNL088W,YGL251C,YGR281W,YAL017W,YLR248W
GO:MF	organic cyclic compound binding	GO:0097159	FALSE	0.00292293	2.53418	1947	260	109	6541	YDL019C,YOR140W,YER017C,YBR274W,YIL101C,YJR022W,YLR089C,YML034W,YGR156W,YDL227C,YBR136W,YPR135W,YDL080C,YHR001W,YNL267W,YAL029C,YBL014C,YGR152C,YCR073C,YPL093W,YLR259C,YKL132C,YJL005W,YIL147C,YGL025C,YEL061C,YBL016W,YHR205W,YOR363C,YJL056C,YPL101W,YDL214C,YKL129C,YKL126W,YOR242C,YPR160W,YBR097W,YDR507C,YDL025C,YLR432W,YHR080C,YHR052W,YGR188C,YGR088W,YOR217W,YKL029C,YDR441C,YKR054C,YCR091W,YPL240C…
GO:MF	protein serine kinase activity	GO:0106310	FALSE	0.00381745	2.41823	120	260	16	6541	YBR274W,YBR136W,YCR073C,YBL016W,YHR205W,YDL214C,YKL126W,YBR097W,YDR507C,YDL025C,YGR188C,YCR091W,YGL021W,YMR001C,YAL017W,YLR248W
GO:MF	adenyl nucleotide binding	GO:0030554	FALSE	0.00468043	2.32971	682	260	49	6541	YER017C,YBR274W,YBR136W,YNL267W,YAL029C,YCR073C,YLR259C,YKL132C,YJL005W,YIL147C,YEL061C,YBL016W,YHR205W,YDL214C,YKL129C,YKL126W,YBR097W,YDR507C,YDL025C,YGR188C,YOR217W,YKL029C,YDR441C,YKR054C,YCR091W,YPL240C,YPL097W,YKL145W,YLR260W,YER103W,YFR019W,YIR008C,YFL053W,YIL042C,YDR531W,YLL015W,YJL050W,YER013W,YMR080C,YHR064C,YMR167W,YGL021W,YMR001C,YOR204W,YNL088W,YGL251C,YGR281W,YAL017W,YLR248W
GO:MF	purine ribonucleotide binding	GO:0032555	FALSE	0.0071449	2.146	732	260	51	6541	YER017C,YBR274W,YBR136W,YNL267W,YAL029C,YGR152C,YCR073C,YPL093W,YLR259C,YKL132C,YJL005W,YIL147C,YEL061C,YBL016W,YHR205W,YDL214C,YKL129C,YKL126W,YBR097W,YDR507C,YDL025C,YGR188C,YOR217W,YDR441C,YKR054C,YCR091W,YPL240C,YPL097W,YKL145W,YLR260W,YER103W,YFR019W,YIR008C,YFL053W,YIL042C,YDR531W,YLL015W,YJL050W,YER013W,YMR080C,YHR064C,YMR167W,YGL021W,YMR001C,YGR059W,YOR204W,YNL088W,YGL251C,YGR281W,YAL017W…
GO:MF	anion binding	GO:0043168	FALSE	0.00984312	2.00687	881	260	58	6541	YER017C,YBR274W,YLR089C,YBR136W,YDL080C,YNL267W,YAL029C,YGR152C,YCR073C,YPL093W,YMR017W,YLR259C,YKL132C,YJL005W,YIL147C,YEL061C,YBL016W,YHR205W,YDL214C,YKL129C,YKL126W,YPR160W,YBR097W,YDR507C,YDL025C,YGR188C,YFL004W,YOR217W,YDR441C,YKR054C,YCR091W,YPL240C,YPL097W,YGL125W,YKL145W,YGR241C,YLR260W,YER103W,YFR019W,YIR008C,YFL053W,YIL042C,YDR531W,YLL015W,YJL050W,YER013W,YMR080C,YHR064C,YMR167W,YGL021W…
GO:MF	kinase activity	GO:0016301	FALSE	0.0100384	1.99834	234	260	23	6541	YBR274W,YBR136W,YNL267W,YCR073C,YIL147C,YBL016W,YHR205W,YDL214C,YKL126W,YBR097W,YDR507C,YDL025C,YGR188C,YCR091W,YLR260W,YFR019W,YFL053W,YIL042C,YDR531W,YGL021W,YMR001C,YAL017W,YLR248W
GO:MF	carbohydrate derivative binding	GO:0097367	FALSE	0.011519	1.93859	765	260	52	6541	YER017C,YBR274W,YBR136W,YFL048C,YNL267W,YAL029C,YGR152C,YCR073C,YPL093W,YLR259C,YKL132C,YJL005W,YIL147C,YEL061C,YBL016W,YHR205W,YDL214C,YKL129C,YKL126W,YBR097W,YDR507C,YDL025C,YGR188C,YOR217W,YDR441C,YKR054C,YCR091W,YPL240C,YPL097W,YKL145W,YLR260W,YER103W,YFR019W,YIR008C,YFL053W,YIL042C,YDR531W,YLL015W,YJL050W,YER013W,YMR080C,YHR064C,YMR167W,YGL021W,YMR001C,YGR059W,YOR204W,YNL088W,YGL251C,YGR281W…
GO:MF	small molecule binding	GO:0036094	FALSE	0.0120208	1.92007	928	260	60	6541	YER017C,YBR274W,YLR089C,YBR136W,YDL080C,YFL048C,YNL267W,YAL029C,YGR152C,YCR073C,YPL093W,YLR259C,YKL132C,YJL005W,YIL147C,YEL061C,YBL016W,YHR205W,YDL214C,YKL129C,YKL126W,YPR160W,YBR097W,YDR507C,YDL025C,YLR432W,YGR188C,YFL004W,YOR217W,YKL029C,YDR441C,YKR054C,YCR091W,YPL240C,YPL097W,YGL125W,YKL145W,YLR260W,YER103W,YFR019W,YIR008C,YFL053W,YIL042C,YDR531W,YLL015W,YJL050W,YER013W,YMR080C,YHR064C,YMR167W…
GO:MF	protein serine/threonine kinase activity	GO:0004674	FALSE	0.012611	1.89925	132	260	16	6541	YBR274W,YBR136W,YCR073C,YBL016W,YHR205W,YDL214C,YKL126W,YBR097W,YDR507C,YDL025C,YGR188C,YCR091W,YGL021W,YMR001C,YAL017W,YLR248W
GO:MF	purine ribonucleoside triphosphate binding	GO:0035639	FALSE	0.0126444	1.8981	728	260	50	6541	YER017C,YBR274W,YBR136W,YNL267W,YAL029C,YGR152C,YCR073C,YPL093W,YLR259C,YKL132C,YJL005W,YIL147C,YEL061C,YBL016W,YHR205W,YDL214C,YKL129C,YKL126W,YBR097W,YDR507C,YDL025C,YGR188C,YOR217W,YKR054C,YCR091W,YPL240C,YPL097W,YKL145W,YLR260W,YER103W,YFR019W,YIR008C,YFL053W,YIL042C,YDR531W,YLL015W,YJL050W,YER013W,YMR080C,YHR064C,YMR167W,YGL021W,YMR001C,YGR059W,YOR204W,YNL088W,YGL251C,YGR281W,YAL017W,YLR248W
GO:MF	ribonucleotide binding	GO:0032553	FALSE	0.0146608	1.83384	752	260	51	6541	YER017C,YBR274W,YBR136W,YNL267W,YAL029C,YGR152C,YCR073C,YPL093W,YLR259C,YKL132C,YJL005W,YIL147C,YEL061C,YBL016W,YHR205W,YDL214C,YKL129C,YKL126W,YBR097W,YDR507C,YDL025C,YGR188C,YOR217W,YDR441C,YKR054C,YCR091W,YPL240C,YPL097W,YKL145W,YLR260W,YER103W,YFR019W,YIR008C,YFL053W,YIL042C,YDR531W,YLL015W,YJL050W,YER013W,YMR080C,YHR064C,YMR167W,YGL021W,YMR001C,YGR059W,YOR204W,YNL088W,YGL251C,YGR281W,YAL017W…
GO:MF	heterocyclic compound binding	GO:1901363	FALSE	0.0181314	1.74157	1931	260	105	6541	YOR140W,YER017C,YBR274W,YIL101C,YJR022W,YLR089C,YML034W,YGR156W,YDL227C,YBR136W,YPR135W,YDL080C,YNL267W,YAL029C,YBL014C,YGR152C,YCR073C,YPL093W,YLR259C,YKL132C,YJL005W,YIL147C,YGL025C,YEL061C,YBL016W,YHR205W,YOR363C,YJL056C,YPL101W,YDL214C,YKL129C,YKL126W,YOR242C,YPR160W,YBR097W,YDR507C,YDL025C,YLR432W,YHR052W,YGR188C,YGR088W,YOR217W,YKL029C,YDR441C,YKR054C,YCR091W,YPL240C,YBR267W,YGL049C,YPL097W…
GO:MF	purine nucleotide binding	GO:0017076	FALSE	0.0206413	1.68526	782	260	52	6541	YER017C,YBR274W,YBR136W,YNL267W,YAL029C,YGR152C,YCR073C,YPL093W,YLR259C,YKL132C,YJL005W,YIL147C,YEL061C,YBL016W,YHR205W,YDL214C,YKL129C,YKL126W,YBR097W,YDR507C,YDL025C,YGR188C,YOR217W,YKL029C,YDR441C,YKR054C,YCR091W,YPL240C,YPL097W,YKL145W,YLR260W,YER103W,YFR019W,YIR008C,YFL053W,YIL042C,YDR531W,YLL015W,YJL050W,YER013W,YMR080C,YHR064C,YMR167W,YGL021W,YMR001C,YGR059W,YOR204W,YNL088W,YGL251C,YGR281W…
GO:MF	nucleotide binding	GO:0000166	FALSE	0.0295923	1.52882	854	260	55	6541	YER017C,YBR274W,YBR136W,YNL267W,YAL029C,YGR152C,YCR073C,YPL093W,YLR259C,YKL132C,YJL005W,YIL147C,YEL061C,YBL016W,YHR205W,YDL214C,YKL129C,YKL126W,YBR097W,YDR507C,YDL025C,YLR432W,YGR188C,YOR217W,YKL029C,YDR441C,YKR054C,YCR091W,YPL240C,YPL097W,YGL125W,YKL145W,YLR260W,YER103W,YFR019W,YIR008C,YFL053W,YIL042C,YDR531W,YLL015W,YJL050W,YER013W,YMR080C,YHR064C,YMR167W,YGL021W,YMR001C,YOR001W,YGR059W,YOR204W…
GO:MF	nucleoside phosphate binding	GO:1901265	FALSE	0.0295923	1.52882	854	260	55	6541	YER017C,YBR274W,YBR136W,YNL267W,YAL029C,YGR152C,YCR073C,YPL093W,YLR259C,YKL132C,YJL005W,YIL147C,YEL061C,YBL016W,YHR205W,YDL214C,YKL129C,YKL126W,YBR097W,YDR507C,YDL025C,YLR432W,YGR188C,YOR217W,YKL029C,YDR441C,YKR054C,YCR091W,YPL240C,YPL097W,YGL125W,YKL145W,YLR260W,YER103W,YFR019W,YIR008C,YFL053W,YIL042C,YDR531W,YLL015W,YJL050W,YER013W,YMR080C,YHR064C,YMR167W,YGL021W,YMR001C,YOR001W,YGR059W,YOR204W…
GO:MF	ion binding	GO:0043167	FALSE	0.0399127	1.39889	1645	260	91	6541	YER017C,YBR274W,YLR089C,YDL227C,YBR136W,YDL080C,YLR007W,YNL267W,YAL029C,YGR152C,YCR073C,YPL093W,YMR017W,YLR259C,YKL132C,YJL005W,YIL147C,YEL061C,YBL016W,YHR205W,YOR363C,YDR409W,YJL056C,YDL214C,YKL129C,YKL126W,YPR160W,YBR097W,YDR507C,YDL025C,YLR432W,YGR188C,YGR088W,YFL004W,YOR217W,YKL029C,YDR441C,YKR054C,YCR091W,YPL240C,YBR267W,YPL097W,YDL175C,YGL125W,YKL145W,YGR241C,YLR260W,YER103W,YDR128W,YFR019W…
GO:BP	cellular process	GO:0009987	TRUE	2.36305e-05	4.62653	4993	260	233	6524	YDL019C,YIR033W,YOR140W,YNL095C,YER017C,YBR274W,YIL101C,YLR127C,YJL059W,YOR137C,YJR022W,YPR118W,YLR089C,YML034W,YBR204C,YBL042C,YOL137W,YAL056W,YOR115C,YGR156W,YLR284C,YDL227C,YBR136W,YOL155C,YHR208W,YGL086W,YPR135W,YOL096C,YDR403W,YDL113C,YDL080C,YLR007W,YER016W,YFL048C,YHR001W,YBL034C,YHR039C,YNL267W,YJR042W,YHR100C,YDL040C,YMR203W,YAL029C,YBL014C,YGR152C,YCR073C,YPR198W,YPL093W,YMR101C,YMR017W…
GO:BP	intracellular signal transduction	GO:0035556	FALSE	0.000117066	3.93157	355	260	36	6524	YBR274W,YAL056W,YBR136W,YGL086W,YER016W,YNL267W,YGR152C,YCR073C,YJL005W,YIL147C,YBL016W,YHR205W,YDL214C,YKL126W,YDR507C,YDL025C,YLR452C,YGR188C,YCR091W,YLR260W,YDR128W,YDL074C,YIL149C,YLL007C,YDR420W,YMR232W,YGL021W,YCR033W,YMR001C,YMR055C,YJL115W,YNL088W,YKR095W,YJR031C,YAL017W,YLR248W
GO:BP	localization	GO:0051179	FALSE	0.000264697	3.57725	1674	260	103	6524	YDL019C,YNL095C,YER017C,YJL059W,YOR137C,YML034W,YBL042C,YOL137W,YOR115C,YGL086W,YDL113C,YER016W,YFL048C,YHR001W,YBL034C,YNL267W,YJR042W,YMR203W,YAL029C,YGR152C,YPR198W,YPL093W,YMR017W,YMR056C,YLR259C,YNL125C,YBL016W,YHR205W,YCR088W,YDR409W,YNL271C,YGR009C,YER125W,YJL212C,YKL129C,YKL126W,YFL055W,YBR097W,YML109W,YDR507C,YGR198W,YBR172C,YHR080C,YGR188C,YFL004W,YKR031C,YKR054C,YGL095C,YCR091W,YPL240C…
GO:BP	establishment of localization	GO:0051234	FALSE	0.0018667	2.72893	1497	260	92	6524	YDL019C,YNL095C,YER017C,YJL059W,YOR137C,YML034W,YBL042C,YOL137W,YOR115C,YGL086W,YDL113C,YER016W,YFL048C,YHR001W,YBL034C,YNL267W,YJR042W,YMR203W,YAL029C,YGR152C,YPR198W,YPL093W,YMR017W,YMR056C,YLR259C,YNL125C,YBL016W,YNL271C,YGR009C,YER125W,YJL212C,YKL129C,YKL126W,YFL055W,YBR097W,YGR198W,YBR172C,YHR080C,YGR188C,YFL004W,YKR031C,YKR054C,YGL095C,YCR091W,YPL240C,YBR267W,YPR003C,YGR241C,YER103W,YDR084C…
GO:BP	transport	GO:0006810	FALSE	0.00213521	2.67056	1415	260	88	6524	YDL019C,YNL095C,YER017C,YJL059W,YOR137C,YBL042C,YOL137W,YOR115C,YGL086W,YDL113C,YER016W,YFL048C,YHR001W,YNL267W,YJR042W,YMR203W,YAL029C,YPR198W,YPL093W,YMR017W,YMR056C,YLR259C,YNL125C,YBL016W,YNL271C,YGR009C,YER125W,YJL212C,YKL129C,YKL126W,YFL055W,YBR097W,YGR198W,YBR172C,YHR080C,YFL004W,YKR031C,YKR054C,YGL095C,YCR091W,YPL240C,YBR267W,YPR003C,YGR241C,YER103W,YDR084C,YPR011C,YDR128W,YBL007C,YFR019W…
GO:BP	biological regulation	GO:0065007	FALSE	0.00310035	2.50859	2007	260	114	6524	YIR033W,YOR140W,YBR274W,YIL101C,YLR127C,YJL059W,YAL056W,YOR115C,YGR156W,YBR136W,YGL086W,YDL080C,YLR007W,YER016W,YNL267W,YJR042W,YBL014C,YGR152C,YCR073C,YMR056C,YLR259C,YJL005W,YIL147C,YGL025C,YEL061C,YBL016W,YHR205W,YOR363C,YCR088W,YDR409W,YNL271C,YDL089W,YER125W,YJL056C,YPL101W,YDL214C,YKL129C,YKL126W,YOR242C,YBR097W,YML109W,YDR507C,YDL025C,YLR452C,YGR188C,YKL178C,YGL095C,YCR091W,YPL240C,YGL049C…
GO:BP	cellular localization	GO:0051641	FALSE	0.00354134	2.45083	1156	260	75	6524	YDL019C,YER017C,YJL059W,YML034W,YOR115C,YGL086W,YDL113C,YER016W,YFL048C,YHR001W,YBL034C,YNL267W,YJR042W,YMR203W,YAL029C,YGR152C,YPL093W,YMR017W,YMR056C,YLR259C,YBL016W,YHR205W,YCR088W,YNL271C,YGR009C,YER125W,YJL212C,YKL129C,YBR097W,YML109W,YDR507C,YGR198W,YBR172C,YHR080C,YGR188C,YFL004W,YKR054C,YGL095C,YPL240C,YBR267W,YER103W,YDR084C,YPR011C,YDR128W,YLR429W,YFR019W,YPL169C,YIL149C,YJL050W,YBR170C…
GO:BP	regulation of cellular process	GO:0050794	FALSE	0.00560451	2.25146	1824	260	105	6524	YIR033W,YOR140W,YBR274W,YIL101C,YLR127C,YAL056W,YOR115C,YGR156W,YBR136W,YGL086W,YDL080C,YLR007W,YER016W,YNL267W,YJR042W,YBL014C,YGR152C,YCR073C,YJL005W,YIL147C,YGL025C,YEL061C,YBL016W,YHR205W,YOR363C,YCR088W,YNL271C,YDL089W,YER125W,YJL056C,YPL101W,YDL214C,YKL129C,YKL126W,YOR242C,YBR097W,YML109W,YDR507C,YDL025C,YLR452C,YGR188C,YKL178C,YGL095C,YCR091W,YPL240C,YGL049C,YDL175C,YKL145W,YDL106C,YBR083W…
GO:BP	regulation of biological process	GO:0050789	FALSE	0.00667372	2.17563	1876	260	107	6524	YIR033W,YOR140W,YBR274W,YIL101C,YLR127C,YAL056W,YOR115C,YGR156W,YBR136W,YGL086W,YDL080C,YLR007W,YER016W,YNL267W,YJR042W,YBL014C,YGR152C,YCR073C,YJL005W,YIL147C,YGL025C,YEL061C,YBL016W,YHR205W,YOR363C,YCR088W,YDR409W,YNL271C,YDL089W,YER125W,YJL056C,YPL101W,YDL214C,YKL129C,YKL126W,YOR242C,YBR097W,YML109W,YDR507C,YDL025C,YLR452C,YGR188C,YKL178C,YGL095C,YCR091W,YPL240C,YGL049C,YDL175C,YKL145W,YDL106C…
GO:BP	positive regulation of cellular process	GO:0048522	FALSE	0.0101566	1.99325	841	260	58	6524	YIR033W,YOR140W,YIL101C,YLR127C,YOR115C,YBR136W,YGL086W,YDL080C,YER016W,YNL267W,YJR042W,YGR152C,YCR073C,YJL005W,YGL025C,YBL016W,YHR205W,YOR363C,YCR088W,YER125W,YJL056C,YKL129C,YOR242C,YBR097W,YML109W,YDR507C,YGL095C,YPL240C,YGL049C,YKL145W,YDL106C,YBR083W,YER156C,YDR128W,YGL175C,YLR429W,YNL085W,YOR372C,YDL074C,YMR165C,YJL050W,YBR170C,YCR033W,YMR001C,YOR001W,YCR042C,YJL115W,YOR204W,YER167W,YHR178W…
GO:BP	signaling	GO:0023052	FALSE	0.011076	1.95562	483	260	39	6524	YBR274W,YAL056W,YBR136W,YGL086W,YER016W,YNL267W,YGR152C,YCR073C,YJL005W,YIL147C,YBL016W,YHR205W,YDL214C,YKL126W,YDR507C,YDL025C,YLR452C,YGR188C,YKL178C,YCR091W,YLR260W,YDR128W,YDL074C,YIL149C,YLL007C,YMR080C,YDR420W,YMR232W,YGL021W,YCR033W,YMR001C,YMR055C,YJL115W,YNL088W,YKR095W,YJR031C,YAL017W,YLR248W,YDL095W
GO:BP	signal transduction	GO:0007165	FALSE	0.011076	1.95562	483	260	39	6524	YBR274W,YAL056W,YBR136W,YGL086W,YER016W,YNL267W,YGR152C,YCR073C,YJL005W,YIL147C,YBL016W,YHR205W,YDL214C,YKL126W,YDR507C,YDL025C,YLR452C,YGR188C,YKL178C,YCR091W,YLR260W,YDR128W,YDL074C,YIL149C,YLL007C,YMR080C,YDR420W,YMR232W,YGL021W,YCR033W,YMR001C,YMR055C,YJL115W,YNL088W,YKR095W,YJR031C,YAL017W,YLR248W,YDL095W
GO:BP	intracellular transport	GO:0046907	FALSE	0.017161	1.76546	796	260	55	6524	YDL019C,YER017C,YJL059W,YOR115C,YGL086W,YDL113C,YER016W,YFL048C,YHR001W,YJR042W,YMR203W,YAL029C,YPL093W,YMR017W,YMR056C,YLR259C,YBL016W,YGR009C,YER125W,YKL129C,YBR097W,YGR198W,YBR172C,YHR080C,YFL004W,YKR054C,YGL095C,YPL240C,YBR267W,YER103W,YPR011C,YFR019W,YPL169C,YIL149C,YJL050W,YBR170C,YKL135C,YDR517W,YMR055C,YHR155W,YLR242C,YDL099W,YPL045W,YDR141C,YEL013W,YLR233C,YKR095W,YJR031C,YFL007W,YNL297C…
GO:BP	establishment of localization in cell	GO:0051649	FALSE	0.018608	1.7303	878	260	59	6524	YDL019C,YER017C,YJL059W,YML034W,YOR115C,YGL086W,YDL113C,YER016W,YFL048C,YHR001W,YBL034C,YJR042W,YMR203W,YAL029C,YPL093W,YMR017W,YMR056C,YLR259C,YBL016W,YNL271C,YGR009C,YER125W,YKL129C,YBR097W,YGR198W,YBR172C,YHR080C,YGR188C,YFL004W,YKR054C,YGL095C,YPL240C,YBR267W,YER103W,YPR011C,YFR019W,YPL169C,YIL149C,YJL050W,YBR170C,YKL135C,YDR517W,YMR055C,YHR155W,YLR242C,YDL099W,YPL045W,YDR141C,YEL013W,YLR233C…
GO:BP	regulation of organelle organization	GO:0033043	TRUE	0.0199663	1.6997	304	260	28	6524	YLR127C,YGL086W,YLR007W,YER016W,YNL267W,YEL061C,YCR088W,YNL271C,YER125W,YKL129C,YGR188C,YGL095C,YPL240C,YJL020C,YBL007C,YLR429W,YIL149C,YIL042C,YCR033W,YMR001C,YMR055C,YHR114W,YPL045W,YLR233C,YKR095W,YOR276W,YMR092C,YLR248W
GO:BP	positive regulation of biological process	GO:0048518	FALSE	0.0353562	1.45153	897	260	59	6524	YIR033W,YOR140W,YIL101C,YLR127C,YOR115C,YBR136W,YGL086W,YDL080C,YER016W,YNL267W,YJR042W,YGR152C,YCR073C,YJL005W,YGL025C,YBL016W,YHR205W,YOR363C,YCR088W,YER125W,YJL056C,YKL129C,YOR242C,YBR097W,YML109W,YDR507C,YKL178C,YGL095C,YPL240C,YGL049C,YKL145W,YDL106C,YBR083W,YER156C,YDR128W,YGL175C,YLR429W,YNL085W,YOR372C,YDL074C,YMR165C,YJL050W,YBR170C,YCR033W,YMR001C,YOR001W,YCR042C,YJL115W,YOR204W,YER167W…
GO:BP	actin nucleation	GO:0045010	TRUE	0.0400825	1.39705	26	260	7	6524	YCR088W,YNL271C,YKL129C,YJL020C,YBL007C,YLR429W,YHR114W
GO:CC	intracellular anatomical structure	GO:0005622	TRUE	9.9547e-09	8.00197	5218	260	244	6559	YDL019C,YIR033W,YOR140W,YDL129W,YGL057C,YNL095C,YER017C,YBR274W,YIL101C,YLR127C,YJL059W,YJR022W,YPR118W,YLR089C,YML034W,YBR204C,YBL042C,YOL137W,YAL056W,YOR115C,YGR156W,YLR284C,YDL227C,YBR136W,YHR208W,YGL086W,YPR135W,YOL096C,YDR403W,YDL113C,YDL080C,YLR007W,YER016W,YFL048C,YHR045W,YHR001W,YBL034C,YHR039C,YNL267W,YJR042W,YHR100C,YDL040C,YMR203W,YAL029C,YBL014C,YGR152C,YCR073C,YPR108W,YPR198W,YPL093W…
GO:CC	cellular anatomical entity	GO:0110165	FALSE	6.86271e-06	5.1635	5768	260	253	6559	YDL019C,YIR033W,YOR140W,YDL129W,YGL057C,YNL095C,YER017C,YBR274W,YIL101C,YLR127C,YJL059W,YJR022W,YPR118W,YLR089C,YML034W,YBR204C,YBL042C,YOL137W,YAL056W,YOR115C,YGR156W,YLR284C,YDL227C,YBR136W,YOL155C,YHR208W,YGL086W,YPR135W,YOL096C,YMR209C,YDR403W,YDL113C,YDL080C,YLR007W,YER016W,YFL048C,YHR045W,YHR001W,YBL034C,YHR039C,YNL267W,YJR042W,YHR100C,YDL040C,YMR203W,YAL029C,YBL014C,YGR152C,YCR073C,YPR108W…
GO:CC	cell periphery	GO:0071944	FALSE	1.24903e-05	4.90343	889	260	67	6559	YDL019C,YBL042C,YAL056W,YOL155C,YHR001W,YGR152C,YPR108W,YPR198W,YMR017W,YDL117W,YJL005W,YIL147C,YNL125C,YCR088W,YDR409W,YNL271C,YGR009C,YER125W,YJL212C,YKL129C,YKL126W,YOR242C,YFL055W,YDR507C,YGR198W,YDL025C,YLR432W,YHR080C,YLR452C,YFL004W,YKL178C,YKR054C,YCR091W,YPL240C,YPR117W,YGR241C,YER103W,YJL020C,YBL007C,YLR429W,YJL170C,YGL084C,YBR299W,YOR152C,YKL096W,YJL051W,YKR039W,YLL007C,YKL135C,YOR129C…
GO:CC	intracellular organelle	GO:0043229	FALSE	3.94969e-05	4.40344	4670	260	220	6559	YDL019C,YIR033W,YOR140W,YDL129W,YGL057C,YNL095C,YER017C,YBR274W,YIL101C,YLR127C,YJL059W,YJR022W,YPR118W,YLR089C,YML034W,YBR204C,YBL042C,YOL137W,YAL056W,YOR115C,YGR156W,YLR284C,YDL227C,YBR136W,YHR208W,YGL086W,YPR135W,YOL096C,YDL113C,YDL080C,YLR007W,YER016W,YFL048C,YHR045W,YHR001W,YBL034C,YHR039C,YNL267W,YJR042W,YHR100C,YDL040C,YMR203W,YAL029C,YBL014C,YGR152C,YPR108W,YPR198W,YPL093W,YMR101C,YMR017W…
GO:CC	organelle	GO:0043226	FALSE	4.05937e-05	4.39154	4671	260	220	6559	YDL019C,YIR033W,YOR140W,YDL129W,YGL057C,YNL095C,YER017C,YBR274W,YIL101C,YLR127C,YJL059W,YJR022W,YPR118W,YLR089C,YML034W,YBR204C,YBL042C,YOL137W,YAL056W,YOR115C,YGR156W,YLR284C,YDL227C,YBR136W,YHR208W,YGL086W,YPR135W,YOL096C,YDL113C,YDL080C,YLR007W,YER016W,YFL048C,YHR045W,YHR001W,YBL034C,YHR039C,YNL267W,YJR042W,YHR100C,YDL040C,YMR203W,YAL029C,YBL014C,YGR152C,YPR108W,YPR198W,YPL093W,YMR101C,YMR017W…
GO:CC	cell cortex	GO:0005938	FALSE	5.43088e-05	4.26513	200	260	25	6559	YDL019C,YHR001W,YDL117W,YCR088W,YDR409W,YNL271C,YER125W,YKL129C,YDR507C,YGR198W,YHR080C,YFL004W,YKR054C,YGR241C,YJL020C,YBL007C,YLR429W,YOR152C,YOR129C,YGR059W,YHR155W,YHR114W,YLR242C,YMR092C,YML072C
GO:CC	endomembrane system	GO:0012505	FALSE	0.000127706	3.89379	1146	260	77	6559	YDL019C,YIR033W,YNL095C,YML034W,YBR204C,YOL137W,YOR115C,YGL086W,YDL113C,YFL048C,YHR045W,YHR001W,YHR039C,YNL267W,YJR042W,YGR152C,YPR198W,YMR101C,YJL005W,YNL125C,YDL089W,YER125W,YDR483W,YNR019W,YFL055W,YBR097W,YGR198W,YBR172C,YHR080C,YFL004W,YKL178C,YKR031C,YGL095C,YPR117W,YPR003C,YGR241C,YLR260W,YDR084C,YCL052C,YBL007C,YFR019W,YPL169C,YJL170C,YGL084C,YKR067W,YMR165C,YOR152C,YIL149C,YLL015W,YJR075W…
GO:CC	membrane-bounded organelle	GO:0043227	FALSE	0.000130029	3.88596	4387	260	209	6559	YDL019C,YIR033W,YOR140W,YDL129W,YGL057C,YNL095C,YER017C,YBR274W,YIL101C,YLR127C,YJL059W,YJR022W,YPR118W,YLR089C,YML034W,YBR204C,YBL042C,YOL137W,YAL056W,YOR115C,YGR156W,YLR284C,YDL227C,YBR136W,YHR208W,YGL086W,YPR135W,YOL096C,YDL113C,YDL080C,YLR007W,YFL048C,YHR045W,YHR001W,YBL034C,YHR039C,YNL267W,YJR042W,YHR100C,YDL040C,YMR203W,YAL029C,YBL014C,YGR152C,YPR108W,YPR198W,YPL093W,YMR101C,YMR017W,YMR056C…
GO:CC	intracellular membrane-bounded organelle	GO:0043231	FALSE	0.000251515	3.59944	4384	260	208	6559	YDL019C,YIR033W,YOR140W,YDL129W,YGL057C,YNL095C,YER017C,YBR274W,YIL101C,YLR127C,YJL059W,YJR022W,YPR118W,YLR089C,YML034W,YBR204C,YBL042C,YOL137W,YAL056W,YOR115C,YGR156W,YLR284C,YDL227C,YBR136W,YHR208W,YGL086W,YPR135W,YOL096C,YDL113C,YDL080C,YLR007W,YFL048C,YHR045W,YHR001W,YBL034C,YHR039C,YNL267W,YJR042W,YHR100C,YDL040C,YMR203W,YAL029C,YBL014C,YGR152C,YPR108W,YPR198W,YPL093W,YMR101C,YMR017W,YMR056C…
GO:CC	cytoplasm	GO:0005737	FALSE	0.000919544	3.03643	4437	260	208	6559	YDL019C,YIR033W,YDL129W,YGL057C,YNL095C,YER017C,YBR274W,YIL101C,YLR127C,YJL059W,YJR022W,YPR118W,YLR089C,YBR204C,YBL042C,YOL137W,YAL056W,YOR115C,YGR156W,YLR284C,YBR136W,YHR208W,YOL096C,YDR403W,YDL113C,YDL080C,YER016W,YFL048C,YHR045W,YHR001W,YBL034C,YHR039C,YNL267W,YHR100C,YDL040C,YMR203W,YAL029C,YBL014C,YGR152C,YCR073C,YPR108W,YPR198W,YPL093W,YMR101C,YMR017W,YMR056C,YLR259C,YDL117W,YKL132C,YJL005W…
GO:CC	plasma membrane	GO:0005886	FALSE	0.00318199	2.4973	598	260	45	6559	YDL019C,YBL042C,YAL056W,YHR001W,YGR152C,YPR108W,YPR198W,YMR017W,YJL005W,YIL147C,YNL271C,YGR009C,YER125W,YJL212C,YKL126W,YFL055W,YGR198W,YLR432W,YHR080C,YLR452C,YFL004W,YKL178C,YCR091W,YPL240C,YPR117W,YGR241C,YER103W,YBL007C,YJL170C,YGL084C,YBR299W,YKR039W,YLL007C,YKL135C,YOR129C,YMR080C,YDR420W,YLR454W,YMR215W,YCR098C,YLR130C,YHR155W,YHR114W,YML072C,YGR281W
GO:CC	actin cytoskeleton	GO:0015629	FALSE	0.00528737	2.27676	85	260	13	6559	YAL029C,YDL117W,YCR088W,YNL271C,YER125W,YKL129C,YGR198W,YGR241C,YJL020C,YBL007C,YLR429W,YHR114W,YMR092C
GO:CC	cytoskeleton	GO:0005856	FALSE	0.00643325	2.19157	276	260	26	6559	YGL086W,YER016W,YBL034C,YAL029C,YDL117W,YEL061C,YCR088W,YDR409W,YNL271C,YER125W,YKL129C,YDR507C,YGR198W,YKR054C,YGR241C,YJL020C,YLR175W,YBL007C,YLR429W,YIL149C,YMR001C,YMR055C,YGR059W,YHR114W,YKR095W,YMR092C
GO:CC	cortical endoplasmic reticulum	GO:0032541	FALSE	0.0132704	1.87711	27	260	7	6559	YDL019C,YHR001W,YHR080C,YOR152C,YHR155W,YLR242C,YML072C
GO:CC	site of polarized growth	GO:0030427	FALSE	0.0221923	1.6538	280	260	25	6559	YDL019C,YAL029C,YGR152C,YDL117W,YBL016W,YCR088W,YDR409W,YNL271C,YGR009C,YER125W,YKL126W,YML109W,YDR507C,YDL025C,YGR241C,YBL007C,YOR129C,YDR420W,YMR232W,YMR001C,YOR093C,YGR059W,YHR114W,YMR092C,YMR124W
GO:CC	actin cortical patch	GO:0030479	FALSE	0.02916	1.53521	62	260	10	6559	YCR088W,YER125W,YKL129C,YGR198W,YGR241C,YJL020C,YBL007C,YLR429W,YHR114W,YMR092C
GO:CC	organelle subcompartment	GO:0031984	FALSE	0.0295991	1.52872	482	260	36	6559	YDL019C,YIR033W,YOR115C,YFL048C,YHR001W,YNL267W,YJL005W,YNL125C,YDR483W,YNR019W,YBR172C,YHR080C,YFL004W,YGL095C,YPR117W,YPR003C,YCL052C,YGL084C,YKR067W,YMR165C,YOR152C,YJR075W,YKR039W,YBR170C,YLR454W,YHR155W,YLR242C,YDR141C,YJR031C,YML072C,YCL045C,YNL297C,YLL006W,YJR117W,YPR105C,YDL095W
GO:CC	cortical actin cytoskeleton	GO:0030864	FALSE	0.0328968	1.48285	75	260	11	6559	YDL117W,YCR088W,YER125W,YKL129C,YGR198W,YGR241C,YJL020C,YBL007C,YLR429W,YHR114W,YMR092C
GO:CC	endocytic patch	GO:0061645	FALSE	0.0334721	1.47532	63	260	10	6559	YCR088W,YER125W,YKL129C,YGR198W,YGR241C,YJL020C,YBL007C,YLR429W,YHR114W,YMR092C
GO:CC	endoplasmic reticulum tubular network	GO:0071782	FALSE	0.0342953	1.46477	31	260	7	6559	YDL019C,YHR001W,YHR080C,YOR152C,YHR155W,YLR242C,YML072C
GO:CC	cellular bud	GO:0005933	FALSE	0.0432161	1.36435	258	260	23	6559	YDL019C,YAL029C,YGR152C,YDL117W,YDR409W,YNL271C,YGR009C,YER125W,YKL126W,YML109W,YDR507C,YDL025C,YGR241C,YBL007C,YJL051W,YOR129C,YMR001C,YOR093C,YGR059W,YHR114W,YJR031C,YML072C,YMR124W
