# Supplementary material for: Predicting natural variation in the yeast phenotypic landscape with machine learning
Source: Mol Syst Biol. 2025 Sep 1;21(11):1466–89. doi: 10.1038/s44320-025-00136-y (PMC12583546; doi:10.1038/s44320-025-00136-y)
Supplement: Supplementary file 11 — Dataset EV9 [file 44320_2025_136_MOESM11_ESM.xlsx]

## Sheet: Sheet1
The genomic predictors matrices, P(AF) scores and loss of function of genes are provided, respectively.

## Sheet: P(AF)_scores
	YMR084W	YAR023C	YFL026W	YPL228W	YHR167W	YLR390W.A	YLR421C	YPR089W	YPL249C.A	YPL183W.A	YBR085C.A	YEL039C	YDR529C	YML054C	YOL086C	YMR303C	YGR192C	YJL052W	YKR066C	YJR104C	YER055C	YBR160W	YJR057W	YBR093C	YIL162W	YMR297W	YCL030C	YBR011C	YJR121W	YNR001C	YDR007W	YGR254W	YGL026C	YKL211C	YDR050C	YKL152C	YDL181W	YDL130W.A	YOR101W	YFL038C	YBL002W	YBR009C	YGL103W	YML024W	YFL037W	YPL240C	YOR187W	YEL009C	YHL038C
AAA	0.161538	0.164393	0.240424	0.0479298	0.088072	0.0565643	0.152061	0.0162389	0.0162389	0.0208835	0.0162389	0.0162389	0.0324212	0.446713	0.337982	0.998486	0.350433	0.0832225	0.813465	0.0633903	0.114665	0.648644	0.529567	0.275351	0.263476	0.17463	0.0777367	0.034322	0.0479298	0.0162389	0.160678	0.032214	0.290948	0.167819	0.0162389	0.0162389	0.0532975	0.0624651	0.936887	0.0633903	0.0162389	0.0162389	0.0434896	0.0654127	0.032214	0.181825	0.142363	0.0319239	0.180835
AAB	0.420695	0.164393	0.287911	0	0.122354	0.0565643	0.0636052	0.252241	0	0.0208835	0.0162389	0.0162389	0	0.446713	0.457661	0.0711768	0.367531	0.0527063	0.637387	0.0633903	0.0701518	0.655564	0.974894	0.310083	0.985173	0.257991	0.158907	0.034322	0	0	0.0173898	0.032214	0.290948	0.229467	0.0162389	0.0162389	0	0	0.0162389	0.0633903	0.0162389	0.0162389	0.179673	0.0654127	0.0162389	0	0.164558	0.0826317	0.0990742
AAC	0.582981	0.999989	0.240424	0.0667732	0.200093	0.0162389	0.24545	0.886437	0.0162389	0.165534	0	0.0162389	0.0481336	0.48981	0.416316	0.140324	0	0.158026	0.845012	0.95393	0.123058	0.659962	0.529567	0.263389	0.413818	0.219915	0.988861	0.034322	0.575648	0.342178	0.174308	0.032214	0.668199	0.999995	0	0.0162389	0.0755098	0.0624651	0.895529	0.111162	0	0.0162389	0.0434896	0	0.0745496	0.883469	0.128206	0.0826317	0.0990742
AAD	0.0166305	0	0.0162389	0.0802583	0.200093	0	0.0162389	0.379501	0.0162389	0.15176	0	0.0294465	0	0.032214	0.438008	0.0541596	0	0	0.26201	0.032214	0.131716	0	0.147167	0.0266431	0.962712	0.245045	0.358264	0.0162389	0.353393	0.0162389	0.0162389	0.0560762	0.620747	0.254171	0	0.0162389	0.0196885	0	0.0162389	0.0162389	0	0.0162389	0.0434896	0	0.032214	0.462303	0.0940766	0.0826317	0.690279
AAE	0.161538	0.407983	0.633604	0.032214	0.088072	0.0565643	0.248475	0.999973	0.0162389	0	0.0162389	0.0162389	0.0481336	0.446713	0.326943	0.99792	0.350433	0.0832225	0.695959	0.0633903	0.414176	0.654349	0.552614	0.275351	0.397751	0.17463	0.062513	0.034322	0.139455	0.0851118	0.160678	0.032214	0.290948	0.407449	0.0162389	0.0162389	0.0532975	0.127542	0.889109	0.0479298	0.0162389	0.032214	0.0434896	0.0652132	0.073004	0.85769	0.128206	0.999995	0.0561769
AAG	0.175154	0.210334	0.120046	0.0479298	0.194522	0	0.0162389	0.222737	0	0.0871136	0	0.032214	0.0324212	0.398167	0.300686	0.983789	0.350433	0.0680893	0.555648	0.127665	0.131716	0	0.119798	0.102513	0.245636	0.232583	0.346436	0.139839	0.032214	0.0568897	0.0173898	0.0766093	0.516822	0.371073	0	0.0890265	0.0196885	0	0.936887	0.032214	0	0.0162389	0.0434896	0	0.0162389	0.162337	0	0.458522	0.263017
AAH	0.0166305	0.601549	0.88556	0	0.088072	0	0.0162389	0.362047	0.0162389	0	0	0.0162389	0.0324212	0.976108	0.50908	0.757229	0.421091	0.0981099	0.637387	0.0654242	0.0701518	0.655564	0.974894	0.269754	0.999184	0.232583	0.0777367	0.211745	0.0479298	0.0804025	0	0.032214	0.94142	0.229467	0	0.0162389	0.0532975	0	0.892486	0.0633903	0.0162389	0.0162389	0.0434896	0.0275766	0.0162389	0.181825	0.14989	0.0826317	0.534566
AAI	0.161538	0.164393	0.240424	0.032214	0.088072	0.0565643	0.152061	0	0.0162389	0.0208835	0.0162389	0.0162389	0.0324212	0.446713	0.425794	0.140324	0.350433	0.0832225	0.813465	0.0633903	0.100051	0.648644	0.529567	0.275351	0.369685	0.17463	0.145023	0.0935056	0.0479298	0	0.160678	0.0162389	0.290948	0.167819	0.0162389	0.0162389	0.0532975	0.0624651	0.971239	0.0479298	0.0162389	0.0162389	0.0434896	0.0654127	0.0162389	0.195111	0.128206	0	0.0561769
AAK	0.161538	0.469456	0.633604	0.032214	0.088072	0.0565643	0.185165	0.113447	0.0162389	0	0.0162389	0.0162389	0.0481336	0.446713	0.337872	0.99792	0.998377	0.0832225	0.695959	0.0633903	0.414176	0.654349	0.552614	0.275351	0.397751	0.221823	0.062513	0.034322	0.139455	0.0851118	0.160678	0.032214	0.302463	0.407449	0.0162389	0.0162389	0.0532975	0.127542	0.889109	0.0479298	0.0162389	0.032214	0.0434896	0.0654127	0.0880574	0.85769	0.128206	0.828499	0.0561769
AAL	0.388317	0.164393	0.240424	0.032214	0.122354	0.0479298	0.152061	0.434557	0.0162389	0.0871136	0.0162389	0.0162389	0.0481336	0.446713	0.439004	0.419332	0.456613	0.0981099	0.616778	0.0633903	0.0701518	0.827047	0.529567	0.482841	0.983774	0.31219	0.0471344	0.034322	0.132109	0.0612896	0.958034	0.0162389	0.445707	0.415857	0.0162389	0.0162389	0.0719366	0.186555	0.887279	0.032214	0.0162389	0.0162389	0.0434896	0.0654127	0.0935623	0.262339	0.142363	0.0826317	0.999986
AAM	0.161538	0.1973	0.240424	0.032214	0	0.0718846	0.152061	0.407682	0	0.0871136	0	0.0162389	0.0481336	0.343909	0.425794	0.0479298	0.447644	0.0680893	0.616778	0.0633903	0.0701518	0	0	0.0266431	0.964499	0.232583	0.789174	0.034322	0.0479298	0.0765332	0.160678	0.0162389	0.290948	0.229467	0	0.0162389	0.0532975	0.132358	0.0162389	0.032214	0.0162389	0.0162389	0.0434896	0	0.073004	0.195111	0.128206	0.0319239	0.999986
AAN	0.388317	0.999973	0.240424	0.032214	0.122354	0.032214	0.192888	0.373165	0.0162389	0.163869	0.0162389	0.0162389	0.0162389	0.972785	0.536793	0.15829	0.53252	0.0832225	0.610452	0.0785998	0.0701518	0.648644	0.537723	0.482841	0.984522	0.232583	0.789174	0.034322	0.132109	0.0915292	0.958034	0.032214	0.516822	0.415857	0.0162389	0.0162389	0.0532975	0.0624651	0.936887	0.032214	0.0162389	0.0162389	0.0434896	0	0.0935623	0.196407	0.128206	0.0826317	0.337654
AAP	0.388317	0.999978	0.27302	0.032214	0.122354	0.032214	0.192888	0.42121	0.0162389	0.117996	0	0.0162389	0.0324212	0.446713	0.536793	0.246182	0.53252	0.0981099	0.999988	0.0633903	0.0701518	0.827047	0.999986	0.310521	0.977854	0.232583	0.814558	0.100455	0.117783	0.0915292	0.145824	0.0714045	0.622281	0.49657	0.85404	0.0162389	0.0532975	0.0624651	0.936887	0.995802	0	0.0162389	0.0434896	0.0275766	0.14729	0.250162	0.128206	0.999972	0.337654
AAQ	0.0166305	0.292785	0.276156	0.032214	0	0.0565643	0.152061	0.622778	0	0.0402443	0.0162389	0.0162389	0.0324212	0.455698	0.380237	0.0864878	0.367531	0.0832225	0.616778	0.0654242	0.0852514	0.648644	0.552614	0.275351	0.999936	0.245743	0.212191	0.211745	0.0479298	0	0.160678	0.032214	0.648009	0.167819	0.133658	0.0162389	0	0	0.887279	0.0633903	0.0162389	0.0162389	0.0434896	0.0275766	0.0162389	0.181825	0.172831	0.0826317	0.0990742
AAR	0.161538	0.247924	0.240424	0	0.088072	0.0565643	0.0162389	0.126459	0	0.0208835	0	0.0162389	0.0324212	0.446713	0.38257	0.111708	0.350433	0.0832225	0.999872	0.0654242	0.100051	0.655564	0.105268	0	0.263476	0.094055	0.158907	0.034322	0.0633903	0	0.160678	0.0162389	0.290948	0.27252	0	0.0162389	0	0.0624651	0.980279	0.0633903	0.0162389	0.0162389	0.0434896	0	0.0162389	0	0.14989	0.0319239	0.0162389
AAS	0.388317	1	0.254633	0.032214	0	0.032214	0.0162389	0	0.0162389	0.0208835	0	0	0.0481336	0.343909	0.425794	0.140324	0.350433	0.0981099	0.610452	0.0633903	0.0701518	0.648644	0	0.310083	0.963247	0.188033	0.267074	0.034322	0.0479298	0.032214	0	0.0560762	0.516822	0.358776	0	0.0162389	0.0532975	0.0624651	0.982427	0.0162389	0.0162389	0.0162389	0.0434896	0	0.0162389	0.334167	0.166387	0.0674888	0.0561769
AAT	0.401649	0.999973	0.254633	0.0633903	0.088072	0.032214	0.0162389	0.0228397	0.0162389	0.0526677	0.0162389	0.0162389	0.0498749	0.415893	0.475132	0.277776	0.350433	0.116352	0.610452	0.0633903	0.0701518	0.648644	0	0.275351	0.0162389	0.214916	0.372611	0	0.0479298	0	0.0333462	0.0162389	0.516822	0.230534	0.0162389	0.0890265	0.0196885	0.0624651	0.936887	0.0785998	0	0.0162389	0.0434896	0	0.0479298	0.33171	0.15015	0.0674888	0.522082
AAV	0.155622	1	0	0.0802583	0	0.0565643	0.0162389	0.0228397	0.032214	0.0208835	0	0	0.0324212	0.343909	0.22735	0.997886	0	0.0832225	0.795176	0	0.131716	0.648644	0	0.275351	0.0162389	0.214916	0.116653	0	0.102223	0.032214	0	0.20986	0.516822	0.167819	0.0162389	0.0162389	0.0532975	0	0.476353	0	0.0209972	0.0162389	0.0434896	0	0	0.202572	0.167338	0.0674888	0.0759176
ABA	0.388317	0.156156	0	0.0802583	0.088072	0.0565643	0.0162389	0	0.0162389	0.0208835	0	0.032214	0	0.446713	0.22735	0.99792	0.350433	0.116352	0.320606	0	0.131716	0.648644	0.0490601	0.310083	0.980987	0.232583	0.0314055	0	0.102223	0.0162389	0	0	0.290948	0.167819	0.0162389	0.0890265	0.0532975	0	0.982427	0.0479298	0.0209972	0.0162389	0.0434896	0.0654127	0.0162389	0.775388	0	0.0674888	0.0561769
ABB	0.0166305	0.232924	0	0.0802583	0.0497006	0	0.0162389	0.886787	0.0162389	0.15176	0	0	0.0324212	0	0.403113	0.032214	0	0	0.26201	0	0.17646	0	0.0162389	0	0.963959	0.245045	0.387162	0.0603197	0.102223	0.032214	0	0.0560762	0.646064	0.229467	0	0.0624205	0.0356077	0.289651	0.0162389	0.032214	0	0.0162389	0.0434896	0	0.0162389	0.312004	0	0.0826317	0.366924
ABC	0.962421	0.156156	0.240424	0.0802583	0.088072	0	0.0162389	0	0.0162389	0.0871136	0	0	0	0.446713	0.0210737	0.137801	0.152776	0.0680893	0.26201	0	0.145816	0.648644	0	0	0.963959	0.450946	0.357049	0.807469	0.102223	0.0568897	0	0.0560762	0.522386	0.167819	0	0.0890265	0.0162389	0	0	0.0479298	0	0	0.0893349	0	0.032214	0.77168	0.15629	0	0.253682
ABD	0.253467	1	0.240424	0.0479298	0	0	0.0162389	0.0228397	0	0.0871136	0	0.0162389	0	0.446713	0.268521	0.132536	0	0.0832225	0.396376	0.0633903	0.131716	0	0.552614	0.310083	0.968901	0.302355	0.0471344	0.034322	0.032214	0.0568897	0.0411668	0.0560762	0.648009	0.348192	0	0.0162389	0.0196885	0	0.936887	0	0.0162389	0.0162389	0.0434896	0.0412149	0	0.181825	0.15629	0.0826317	0.276113
ABE	0.161538	0.210334	0.240424	0.46655	0.088072	0.0565643	0.152061	0.432246	0	0.0208835	0.0162389	0.0162389	0.0324212	0.446713	0.435212	0.140324	0.350433	0.0832225	0.813465	0.0633903	0.100051	0.648644	0.529567	0.275351	0.245578	0.17463	0.0314055	0.034322	0.0479298	0	0.160678	0.0162389	0.290948	0.181332	0.0162389	0.0162389	0	0.0624651	0.936887	0.0479298	0.0162389	0.0162389	0.0434896	0.0654127	0.0162389	0.181825	0.142363	0	0.0561769
ABF	0.388317	0.114688	0.0997195	0.0802583	0.088072	0	0.0162389	0.384726	0.0162389	0.103437	0	0	0	0.459957	0.257993	0.463118	0.163463	0.0680893	0.795176	0.127665	0.145816	0	0.0528087	0.0605959	0.998089	0.232583	0.10898	0.034322	0.224	0.032214	0.160678	0.192704	0.648009	0.330363	0	0.0162389	0.0196885	0.0624651	0	0.0162389	0.0162389	0.0162389	0.0434896	0.0654127	0.0162389	0.77168	0.142363	0.0826317	0.206005
ABG	0.401649	0.211437	0.257352	0.0633903	0.088072	0.032214	0.0162389	0.268356	0.0162389	0	0.0162389	0	0.0324212	0.42081	0.22735	0.393309	0.447644	0.116352	0.978455	0.127665	0.0701518	0.648644	0.529567	0.275351	0.958161	0.214916	0.372611	0.034322	0.0633903	0.019323	0.0173898	0.0560762	0.354423	0.229467	0.0162389	0.0162389	0.0196885	0	0	0.0633903	0.0162389	0.0162389	0.0743026	0	0.0162389	0.33171	0.167338	0.0674888	0.265862
ABH	0.175154	1	0.179543	0.032214	0.0189356	0.0565643	0.0162389	0	0	0.0208835	0	0.0162389	0	0.0724365	0.239897	0.988494	0.265603	0.0832225	0.26201	0.032214	0.131716	0.648644	0.152535	0.409476	0.958108	0.232583	0.365867	0.0782545	0.0633903	0.0162389	0.0173898	0.192704	0.532594	0.38645	0	0.0162389	0	0	0.937925	0.0479298	0.0162389	0.0162389	0.0743026	0	0.0162389	0.334167	0.142363	0.0319239	0.362977
ABI	0.155622	0.999975	0.0848586	0.0479298	0.088072	0.0565643	0.0162389	0.813393	0.032214	0	0.0489652	0.032214	0.0324212	0.446713	0.517052	0.140324	0.367531	0.0832225	0.320606	0.127665	0.131716	0.82364	0.150581	0.0266431	0.0162389	0.188033	0.0927132	0.034322	0.102223	0.0162389	0.0333462	0.0162389	0.648009	0.229384	0.0162389	0.0162389	0.0196885	0	0.982427	0.0479298	0	0.0162389	0.0434896	0.0275766	0.032214	0.202572	0.166387	0.0826317	0.0759176
ABK	0.388317	0.1973	0	0.0802583	0	0.0565643	0.0162389	0	0.0162389	0.0208835	0	0.032214	0.0498749	0.459957	0.22735	0.983789	0	0.116352	0.320606	0	0.131716	0.648644	0.0490601	0.275351	0.958108	0.232583	0.0471344	0.034322	0.102223	0	0.0173898	0.0560762	0.648009	0.38645	0	0.0400495	0.0532975	0	0.982427	0.0479298	0	0.0162389	0.0434896	0	0.0162389	0.77168	0	0.0674888	0.0561769
ABL	0.164724	0.262422	0.114339	0.310161	0	0.032214	0.610358	0.360354	0.0162389	0.103437	0.0162389	0	0.0324212	0.426627	0.239897	0.990457	0	0.0527063	0.330505	0.1397	0.20144	0.654349	0.119798	0.0424493	0.0801295	0.601374	0.550717	0.124105	0.0785998	0.0162389	0.0173898	0.0560762	0.516822	0.231042	0.0162389	0.0162389	0.0415339	0	0.0505505	0.0479298	0	0.0162389	0.0893349	0	0.073585	0.589828	0.128206	0.340495	0.274985
ABM	0.161538	0.164393	0.240424	0.032214	0.088072	0.0565643	0.152061	0.032214	0	0.0208835	0.0162389	0.0162389	0	0.55296	0.326943	0.213061	0.350433	0.0832225	0.616778	0.0633903	0.0701518	0.648644	0.529567	0.275351	0.962279	0.17463	0.0777367	0.034322	0.0988764	0	0	0.032214	0.290948	0.167819	0.0479298	0.0162389	0.0532975	0.0624651	0.982427	0.0633903	0.0162389	0	0.0434896	0.0654127	0.0162389	0.198283	0.128206	0.0607148	0.0561769
ABP	0.161538	0.1973	0.240424	0.032214	0.088072	0.0565643	0.152061	0.0545609	0	0.0208835	0.0162389	0.0162389	0.0481336	0.471995	0.303304	0.99792	0.350433	0.0832225	0.616778	0.0633903	0.0701518	0.648644	0.529567	0.314342	0.263476	0.17463	0.158907	0.034322	0.118879	0.0162389	0.160678	0.0162389	0.290948	0.167819	0.0162389	0.0162389	0.0532975	0.0624651	0.936887	0.0479298	0.0162389	0.0162389	0.0434896	0.0654127	0.0467721	0.951449	0.142363	0.999971	0.616083
ABQ	0.161538	0.164393	0.240424	0.032214	0.088072	0.0565643	0.152061	0.0202762	0.0162389	0.0208835	0.0162389	0.0162389	0.0324212	0.446713	0.441126	0.277776	0.350433	0.0832225	0.623001	0.0633903	0.0701518	0.648644	0.521801	0.322454	0.263476	0.201218	0.062513	0.034322	0.0479298	0	0.160678	0.0798204	0.290948	0.167819	0.0162389	0.0162389	0.0532975	0.0624651	0.936887	0.0633903	0.0162389	0.0162389	0.0434896	0.0654127	0.0162389	0.181825	0.142363	0.0319239	0.0561769
ABR	0.161538	0.164393	0.240424	0.032214	0.088072	0.0565643	0.152061	0.0202762	0.0162389	0.0208835	0.0162389	0.0162389	0.0324212	0.446713	0.450201	0.140324	0.350433	0.0832225	0.623001	0.0633903	0.0701518	0.648644	0.521801	0.31127	0.263476	0.201218	0.062513	0.034322	0.0479298	0	0.160678	0.0798204	0.290948	0.167819	0.0162389	0.0162389	0.0532975	0.0624651	0.936887	0.0633903	0.0162389	0.0162389	0.0434896	0.0654127	0.0162389	0.16832	0.142363	0.0319239	0.0561769
ABS	0.161538	0.164393	0.240424	0.032214	0.11271	0.0565643	0.152061	0.222537	0	0.0208835	0.0162389	0.0162389	0.0481336	0.446713	0.348732	0.111708	0.350433	0.0832225	0.813465	0.0633903	0.100051	0.648644	0.529567	0.275351	0.275436	0.17463	0.0314055	0.034322	0.098393	0.0162389	0.160678	0.0162389	0.318616	0.167819	0.0162389	0.0162389	0.0532975	0.0624651	0.936887	0.0633903	0.0162389	0.0162389	0.0434896	0.0654127	0.0162389	0.181825	0.142363	0	0.083319
ABT	0.161538	0.292785	0.240424	0.46655	0.122354	0.0565643	0.152061	0	0.0162389	0.0208835	0.0162389	0.0162389	0.0324212	0.446713	0.337982	0.140324	0.350433	0.0832225	0.813465	0.0633903	0.0701518	0.648644	0.552614	0.275351	0.765829	0.188033	0	0.034322	0.0479298	0.0162389	0.160678	0.0162389	0.290948	0.167819	0.175391	0.0162389	0.0532975	0.0624651	0.954767	0.0633903	0.0162389	0.0162389	0.0434896	0.0654127	0.0162389	0.195111	0.183475	0.0319239	0.0561769
ABV	0.401649	0.999995	0.27302	0.032214	0.088072	0.032214	0.152061	0.4173	0	0.117996	0.0162389	0.0452072	0.0635908	0.972785	0.594217	0.808836	0.53252	0.0981099	0.610452	0.0785998	0.0701518	0.827047	0.999986	0.568093	0.993486	0.31219	0.814558	0.100455	0.146202	0.120795	0	0.0714045	0.524669	0.49657	0.85404	0.0162389	0.0719366	0.186555	0.936887	0.995802	0.0162389	0.0162389	0.0434896	0.0654127	0.14729	0.22104	0.128206	0.0319239	0.337654
ACA	0.0166305	0	0	0	0	0.032214	0	0.170921	0	0	0	0.0162389	0	0.398527	0.390819	0.988494	0	0.157284	0.616778	0.032214	0.131716	0	0.974894	0	0	0.232583	0.0314055	0	0.032214	0.032214	0	0.192704	0	0.229467	0	0	0	0	0.936887	0.0785998	0	0	0	0	0.0162389	0	0	0	0
ACB	0.0166305	0	0	0	0	0.032214	0	0.170921	0	0	0	0.0162389	0	0.398527	0.390819	0.988494	0	0.170969	0.616778	0.032214	0.131716	0	0.974894	0	0	0.232583	0.0314055	0	0.032214	0.032214	0	0.192704	0	0.229467	0	0	0	0	0.936887	0.0785998	0	0	0	0	0.0162389	0	0	0	0
ACC	0.401649	0.19842	0.254633	0.109887	0	0.032214	0.0162389	0.235358	0.0162389	0.0526677	0	0	0.0498749	0.398167	0.22735	0.989655	0	0.116352	0.320606	0.113266	0.131716	0.82364	0.150581	0.0758507	0.244679	0.214916	0.372611	0.0782545	0.0935623	0.0662975	0.0333462	0.0560762	0.530141	0.273556	0.0162389	0.0162389	0.0196885	0	0	0.0785998	0	0.0162389	0.0434896	0	0.0479298	0.33171	0.167338	0.0674888	0.522082
ACD	0.960817	0.211437	0.114339	0.0976102	0.088072	0.0162389	0.0162389	0.214597	0.0162389	0.103437	0	0	0.0324212	0.373594	0.22735	0.983789	0	0.0527063	0.26201	0.032214	0.131716	0	0.147343	0.0605959	0.207598	0.300837	0.327037	0	0.0785998	0.0545851	0.0537232	0.0560762	0.524669	0.310869	0	0.0162389	0	0	0	0.0479298	0	0.0162389	0.0434896	0	0.0479298	0.323176	0.0940766	0.0520959	0.316103
ACF	0.161538	0.164393	0.240424	0.0479298	0.088072	0.0565643	0.152061	0	0.0162389	0.0208835	0.0162389	0.0162389	0.0324212	0.446713	0.337982	0.111708	0.350433	0.0832225	0.813465	0.0633903	0.0701518	0.648644	0.529567	0.275351	0.263476	0.201218	0.0471344	0.034322	0.0479298	0	0.160678	0.0162389	0.321228	0.167819	0.0162389	0.0162389	0.0532975	0.0624651	0.936887	0.0633903	0.0162389	0.0162389	0.0434896	0.0654127	0.0162389	0.181825	0.142363	0	0.0561769
ACG	0.161538	0.247924	0.240424	0.032214	0.088072	0.0565643	0.152061	0.770263	0.0162389	0.0208835	0.0162389	0.0162389	0.0481336	0.455698	0.40256	0.032214	0.350433	0.157284	0.637387	0.0633903	0.131716	0.648644	0	0.275351	0.975164	0.152909	0.0314055	0.034322	0.0479298	0.0576738	0.174308	0.0162389	0.290948	0.167819	0	0.0162389	0	0.0624651	0	0.0633903	0.0162389	0.0162389	0.0434896	0.0654127	0.0162389	0	0.142363	0	0.0561769
ACH	0.161538	0.247924	0.240424	0.032214	0.088072	0.0565643	0.152061	0.770263	0.0162389	0.0208835	0.0162389	0.0162389	0.0481336	0.455698	0.40256	0.032214	0.350433	0.157284	0.637387	0.0633903	0.131716	0.648644	0	0.275351	0.963968	0.152909	0.0314055	0.034322	0.0479298	0.0576738	0.174308	0.0162389	0.290948	0.167819	0	0.0162389	0	0.0624651	0	0.0633903	0.0162389	0.0162389	0.0434896	0.0654127	0.0162389	0	0.142363	0	0.0561769
ACI	0.999975	0.292785	0.0997195	0.117785	0	0.948912	0.198285	0.305368	0.0162389	0.0370302	0	0	0	0.459957	0.185013	0.974127	0.0162389	0.0527063	0.273994	0	0.118455	0	0.174811	0.0922073	0.958316	0.300837	0.116653	0	0.0935623	0.0162389	0.160678	0.64563	0.532571	0.970659	0	0.0162389	0.0196885	0	0.0371769	0.0479298	0.0162389	0.0162389	0.0893349	0.0654127	0.0479298	0.347631	0.0791226	0.0674888	0.131072
ACK	0.0166305	0.232924	0	0.0802583	0.0497006	0	0.0162389	0.886787	0.0162389	0.15176	0	0	0.0324212	0	0.426421	0.032214	0	0	0.26201	0	0.17646	0	0.0162389	0	0.969976	0.245045	0.387162	0.0603197	0.102223	0.032214	0	0.0560762	0.646064	0.229467	0	0.0624205	0.0356077	0.289651	0.0162389	0.032214	0	0.0162389	0.0434896	0	0.0162389	0.312004	0	0.0826317	0.366924
ACL	0.388317	0.156156	0.437969	0.0859663	0	0.81962	0.0162389	0.355956	0	0	0	0	0.0643189	0.32207	0.314618	0.0162389	0.0162389	0.0527063	0.415821	0.032214	0.131716	0.481352	0.529567	0.0424493	0.997202	0.302321	0.39494	0	0.0785998	0	0.0333462	0.16877	0.657787	0.307388	0.0162389	0.0162389	0.0162389	0	0.148364	0.032214	0.032214	0.032214	0.0743026	0	0.032214	0.0238054	0	0.0319239	0.525889
ACM	0	0.232924	0	0.0802583	0.0178182	0	0.0162389	0.362047	0.0162389	0.15176	0	0	0.0324212	0	0.450786	0.101322	0	0.0680893	0.998155	0	0.17646	0	0.0162389	0	0.962759	0.305737	0.378874	0.0603197	0.102223	0.032214	0	0.0560762	0.981345	0.229467	0	0.0624205	0.0356077	0.289651	0.0162389	0.032214	0	0.0162389	0.0434896	0	0.0162389	0.312004	0	0.0826317	0.253682
ACN	0.161538	0.164393	0	0	0.088072	0.0565643	0	0.103806	0	0	0.0162389	0.0162389	0	0.446713	0	0.335224	0	0	0	0.0806006	0.195302	0.648644	0.529567	0.134433	0	0.032214	0.152169	0.034322	0	0.0162389	0	0	0.290948	0	0	0.0162389	0	0	0	0	0.0162389	0.0162389	0.0434896	0.0654127	0	0	0	0.412218	0
ACP	0.161538	0.292785	0.240424	0.46655	0.088072	0.0565643	0.152061	0	0	0.0208835	0.0162389	0.0162389	0.0324212	0.446713	0.348625	0.111708	0.350433	0.0832225	0.616778	0.0633903	0.100051	0.648644	0.529567	0.275351	0.999635	0.188033	0.062513	0.034322	0.0479298	0	0.160678	0.0162389	0.290948	0.311421	0.0162389	0.0162389	0.0532975	0.0624651	0.936887	0.0633903	0.0162389	0.0162389	0.0434896	0.0654127	0.0162389	0.181825	0.15629	0.0319239	0.0759176
ACQ	0.346912	0.114688	0.242559	0.162008	0	0.032214	0.201538	0.266173	0.0162389	0.0370302	0.0162389	0	0.0324212	0.482811	0.291804	0.991929	0.0943687	0.103978	0.519771	0.032214	0.100106	0.82364	0.032214	0.639057	0.235913	0.377303	0.398994	0	0.154915	0.0162389	0.0173898	0.0714045	0.345171	0.27931	0	0.0162389	0.0327028	0.294174	0.956586	0.032214	0	0.0162389	0.0893349	0	0.0479298	0.512438	0.128206	0.154899	0.486585
ACR	0.161538	0.164393	0.240424	0.0479298	0.088072	0.0565643	0.152061	0	0	0.0208835	0.032214	0.0162389	0.0324212	0.446713	0.337982	0.111708	0.350433	0.0832225	0.999988	0.0633903	0.100051	0.648644	0.529567	0.275351	0.251318	0.17463	0.102072	0.034322	0.0479298	0	0.160678	0.0162389	0.290948	0.167819	0.0162389	0.0162389	0.0532975	0.0624651	0.936887	0.0479298	0.0162389	0.0162389	0.0434896	0.0654127	0.0162389	0.181825	0.142363	0	0.0561769
ACS	0.161538	0.19842	0.240424	0.032214	0.0730189	0	0.0162389	0.453619	0	0.0208835	0.0162389	0.0162389	0.0481336	0.446713	0.312454	0.111708	0.350433	0.0527063	0.616778	0.0633903	0.100051	0.82751	0.150581	0.275351	0.999602	0.214916	0.212917	0.0782545	0.0479298	0	0.160678	0.0162389	0.532594	0.167819	0.0162389	0.0162389	0.0532975	0.0624651	0	0.0633903	0	0.0162389	0.0434896	0.0654127	0.0162389	0.210663	0.15629	0.0319239	0.522082
ACT	0.824878	0.164393	0.240424	0.032214	0.088072	0.0565643	0.152061	0.0958051	0.0162389	0.0208835	0.0162389	0.0162389	0.0324212	0.455698	0.337982	0.146622	0.350433	0.0832225	0.813465	0.0633903	0.100051	0.648644	0.529567	0.460078	0.263476	0.17463	0.0314055	0.034322	0.0479298	0	0.160678	0.0162389	0.290948	0.167819	0.0162389	0.032214	0.0532975	0.0624651	0.936887	0.0633903	0.0162389	0.0162389	0.0434896	0.0654127	0.0162389	0.208182	0.183475	0	0.0561769
ACV	0.824878	0.164393	0.240424	0.032214	0.088072	0.0565643	0.152061	0.0958051	0.0162389	0.0208835	0.0162389	0.0162389	0.0324212	0.455698	0.337982	0.111708	0.350433	0.0832225	0.813465	0.0633903	0.100051	0.648644	0.529567	0.460078	0.263476	0.17463	0.0314055	0.034322	0.0479298	0	0.160678	0.0162389	0.290948	0.167819	0.0162389	0.032214	0.0532975	0.0624651	0.936887	0.0633903	0.0162389	0.0162389	0.0434896	0.0654127	0.0162389	0.181825	0.183475	0	0.0561769
ADA	0.161538	0.186541	0.231302	0.032214	0.088072	0.0565643	0.152061	0	0.0162389	0.0722973	0.0162389	0	0.0481336	0.576542	0.265129	0.99792	0.0611998	0.617411	0.415821	0.032214	0.131716	0.648644	0.18755	0.0579988	0.181222	0.188033	0.0314055	0.0162389	0.0785998	0	0.0173898	0.0162389	0.290948	0.889198	0.032214	0.032214	0.0532975	0.0624651	0	0.032214	0.0209972	0.0162389	0.928995	0.0882541	0.0162389	0.181825	0.142363	0.0826596	0.0561769
ADB	0.161538	0.1973	0.240424	0.46655	0.088072	0.0565643	0.152061	0	0	0.0208835	0.0162389	0	0.0481336	0.455698	0.447114	0.159889	0.350433	0.0832225	0.813465	0.0162389	0.100051	0.648644	0.559785	0.275351	0.263476	0.201218	0.062513	0.034322	0.102223	0.0162389	0.160678	0.0162389	0.290948	0.167819	0.0162389	0.0162389	0.0532975	0.0624651	0.936887	0.0633903	0.0162389	0.0162389	0.0434896	0.0654127	0.0162389	0.195111	0.142363	0.0319239	0.0561769
ADC	0.161538	0.164393	0.240424	0.0479298	0.088072	0.0565643	0.152061	0.0745214	0	0.0208835	0.0162389	0.0162389	0.0324212	0.446713	0.348732	0.111708	0.350433	0.0832225	0.813465	0.0633903	0.128765	0.648644	0.529567	0.275351	0.425715	0.201218	0	0.034322	0.0479298	0	0.160678	0.0162389	0.290948	0.167819	0.0162389	0.0162389	0.0532975	0.0624651	0.936887	0.0479298	0.0162389	0.0162389	0.0434896	0.0654127	0.0162389	0.195111	0.142363	0.108364	0.0561769
ADD	0.161538	0.164393	0.257352	0.0785431	0.088072	0.0479298	0.152061	0.217358	0	0.0208835	0.0162389	0.0162389	0.0324212	0.446713	0.837335	0.126133	0.350433	0.0832225	0.999988	0.0633903	0.100051	0.648644	0.529567	0.460078	0.263476	0.17463	0.0471344	0.034322	0.0479298	0	0.160678	0.0162389	0.290948	0.167819	0.0162389	0.0162389	0	0.0624651	0.936887	0.0479298	0.0162389	0.0162389	0.0434896	0.0654127	0.0162389	0.181825	0.142363	0	0.0561769
ADE	0.213524	1	0.245103	0.140559	0.0577173	0.0565643	0.709504	0.620021	0.0162389	0.0370302	0.0162389	0.0162389	0.502672	0.483597	0.303304	0.990548	0.178347	0.0981099	0.555648	0.0633903	0.0770639	0.648644	0.13903	0.0931297	0.605315	0.267233	0.439589	0.0162389	0.0785998	0.0162389	0.160678	0.088821	0.290948	0.230385	0.13536	0.032214	0	0	0.887279	0.161649	0.032214	0.0162389	0.0434896	0	0.0785998	0.133975	0.142363	0.412218	0.247364
ADF	0.240957	0.596138	0.231302	0.458809	0.088072	0.032214	0	0.222305	0.0686614	0.0526677	0	0	0.0481336	0.42898	0.165613	0.962649	0	0.617411	0.415821	0.032214	0.131716	0.648644	0.18755	0.957941	0.99327	0.323328	0.709534	0.109268	0.0785998	0.106941	0.0173898	0.182427	0.625114	0.170481	0.0162389	0.032214	0.0196885	0	0.0872506	0.032214	0.0209972	0.0162389	0.106084	0.0882541	0.032214	0.359601	0.162184	0.0675171	0.410608
ADG	0.999975	0	0.114339	0.121084	0.0189356	0	0.0162389	0.214597	0.0162389	0.103437	0.064409	0	0.0324212	0.419249	0.22735	0.991074	0	0.0527063	0.26201	0.0479298	0.0852514	0.82751	0.0162389	0.120945	0.211868	0.838292	0.315929	0	0.116802	0.0162389	0.0173898	0.0560762	0.354202	0.322059	0.0162389	0.0369338	0	0	0.0162389	0.0633903	0	0.0162389	0.0434896	0	0.0479298	0.385839	0.0790386	0.0674888	0.289683
ADH	0.0166305	0.232924	0	0.0802583	0.0497006	0	0.0162389	0.886787	0.0162389	0.15176	0	0	0.0324212	0	0.426421	0.032214	0	0	0.26201	0	0.17646	0	0.0162389	0	0.96512	0.245045	0.387162	0.0603197	0.102223	0.032214	0	0.0560762	0.646064	0.229467	0	0.0624205	0.0356077	0.289651	0.0162389	0.032214	0	0.0162389	0.0434896	0	0.0162389	0.312004	0	0.0826317	0.366924
ADI	0.161538	0.164393	0.255555	0.0785431	0.088072	0.0718846	0.152061	0.217358	0	0.0208835	0.0162389	0.0162389	0.0324212	0.446713	0.412261	0.140324	0.350433	0.0832225	0.999988	0.0633903	0.100051	0.648644	0.529567	0.275351	0.999999	0.17463	0.0471344	0.034322	0.0479298	0	0.160678	0.0162389	0.290948	0.167819	0.0162389	0.0162389	0	0.0624651	0.936887	0.0479298	0.0162389	0.0162389	0.0434896	0.0654127	0.0162389	0.181825	0.142363	0	0.0561769
ADK	0.0166305	0.99998	0.240424	0.0802583	0	0.0565643	0.249819	0.362047	0.0162389	0	0.0162389	0.0765018	0.0324212	0.446713	0.42074	0.99792	0.350433	0.0807844	0.26201	0.0633903	0.131716	0.881284	0.0904992	0.963768	0.693197	0.0162389	0.212191	0.0500035	0.0479298	0	0.999974	0.0560762	0.516822	0.333603	0	0.0400495	0.0356077	0	0.920935	0.0633903	0.0162389	0.0162389	0.0434896	0	0.0162389	0.334167	0.162184	0.134846	0.0784892
ADL	0.420695	0.862344	0.929373	0.032214	0.200093	0.032214	0.152061	0.600449	0.0162389	0.117996	0.0162389	0.0162389	0.0481336	0.455698	0.500976	0.126133	0.367531	0.0832225	0.616778	0.0654242	0.0701518	0.827047	0	0.482841	0.997694	0.232583	0.368697	0.0500035	0.116802	0.106282	0.160678	0.0925519	0.657879	0.348192	0.0162389	0.0162389	0.0196885	0.186555	0.895529	0.995802	0.0162389	0.0162389	0.969042	0.0654127	0.0895779	0.250162	0.0838817	0.152078	0.685501
ADM	0.420695	0.999977	0.355172	0.032214	0.122354	0.0565643	0.192888	0.42992	0.0162389	0.163869	0	0.0162389	0.0481336	0.446713	0.50908	0.315856	0.367531	0.126443	0.998185	0	0.0701518	0.648644	0	0.460078	0.968702	0.959939	0.797718	0.100455	0.116802	0.0162389	0.960669	0.032214	0.490496	0.167819	0	0.0162389	0.0532975	0.186555	0.941506	0.032214	0.0162389	0.0162389	0.969042	0.0654127	0.0880574	0.262339	0.0838817	0.152078	0.672079
ADN	0.0166305	0.114688	0.0162389	0.266755	0.088072	0	0.0162389	0.333836	0.0162389	0.15176	0	0	0	0.032214	0.421665	0.0162389	0	0.0680893	0.309391	0.032214	0.131716	0	0.147167	0.0266431	0.963317	0.272745	0.378874	0.0162389	0.102223	0.0162389	0	0.0560762	0.620747	0.254289	0	0.0162389	0.15977	0	0.339273	0.032214	0.0338683	0.0162389	0.0434896	0	0.0162389	0.462303	0.0940766	0.130653	0.453336
ADP	0	0.529569	0.240424	0.032214	0.088072	0.0565643	0.152061	0.0228397	0	0.0871136	0	0.0162389	0.0481336	0.343909	0.425794	0.0479298	0.367531	0.0832225	0.999909	0	0.0701518	0.827047	0	0.482841	0.980772	0.232583	0.792247	0.034322	0.0489865	0	0	0.0162389	0.290948	0.415857	0	0.0162389	0.0532975	0.0624651	0.934016	0.032214	0	0.0162389	0.0434896	0.0275766	0.073004	0.181825	0.128206	0.0319239	0.999986
ADQ	0.0166305	0.198604	0.0162389	0.0802583	0.200093	0.0162389	0.0162389	0.403932	0.0162389	0.15176	0	0.0294465	0	0.032214	0.421665	0.10698	0.0162389	0	0.334473	0.032214	0.131716	0	0.147167	0.0266431	0.168455	0.257304	0.378874	0	0.102223	0.0162389	0	0.0560762	0.637666	0.254171	0	0.0162389	0	0	0.870864	0.0162389	0	0.0162389	0.0434896	0	0.0162389	0.462303	0.0940766	0.130653	0.453336
ADR	0.161538	0.999973	0.240424	0.032214	0.088072	0.0565643	0.152061	0.432246	0.686123	0.0208835	0.0162389	0.0162389	0.0324212	0.446713	0.337982	0.111708	0.350433	0.0832225	0.813465	0.0786887	0.0701518	0.648644	0.529567	0.48913	0.263476	0.17463	0.145023	0.034322	0.0479298	0.0576738	0.160678	0.0162389	0.370141	0.167819	0.0162389	0.0162389	0.0532975	0.0624651	0.937925	0.0633903	0.0162389	0.0162389	0.0434896	0.0654127	0.0162389	0.181825	0.128206	0.0319239	0.0561769
ADS	0.161538	0.164393	0.240424	0.0479298	0.088072	0.0565643	0.152061	0.104114	0	0.0208835	0.0162389	0.0162389	0.0324212	0.446713	0.326943	0.111708	0.350433	0.0832225	0.616778	0.0633903	0.100051	0.648644	0.529567	0.275351	0.245578	0.188033	0.116653	0.034322	0.0633903	0	0.160678	0.0162389	0.290948	0.167819	0.0162389	0.0162389	0.0532975	0.0624651	0.936887	0.0633903	0.0162389	0.0162389	0.0434896	0.0654127	0.0162389	0.195111	0.142363	0	0.0561769
ADT	0	0	0	0	0	0	0	0	0	0	0	0	0	0	0	0	0	0	0	0	0	0	0	0	0	0	0	0	0	0	0	0	0	0	0	0	0	0	0	0	0	0	0	0	0	0	0	0	0
ADV	0.240957	0.186541	0.815982	0.449875	0.088072	0.0869562	0.152061	0.206875	0.0162389	0.0526677	0	0	0.0481336	0.42898	0.265129	0.99166	0	0.617411	0.635556	0.0651088	0.131716	0.648644	0.18755	0.0732958	0.993697	0.323328	0.706568	0.109268	0.0935623	0.121444	0.160678	0.195703	0.717845	0.145946	0.0162389	0.0162389	0.0196885	0.192515	0.0457278	0.032214	0.0209972	0.0162389	0.930148	0.0882541	0.0162389	0.359601	0.162184	0.0675171	0.490295
AEA	0.161538	0.292785	0.240424	0	0.0831651	0.0565643	0.0162389	0.126459	0	0.0208835	0	0.0162389	0.0324212	0.446713	0.408798	0.111708	0.350433	0.0832225	0.976738	0.0654242	0.100051	0.648644	0.105268	0	0.263476	0.094055	0.0777367	0.034322	0.0633903	0.0468251	0.160678	0.0162389	0.290948	0.229467	0	0.0162389	0	0	0.887279	0.0479298	0.0162389	0.0162389	0.0434896	0	0.0162389	0	0.14989	0.0319239	0.0162389
AEB	0.582981	0.713357	0.918576	0.242032	0.200093	0.0162389	0.152061	0.896122	0.0162389	0.0367832	0.0594523	0	0	0.781395	0.522736	0.397813	0.377802	0.158026	0.847528	0.0806006	0.0701518	0.978857	1	1	0.983053	0.18438	0.554866	0.361058	0.123656	0.999971	0.961308	0.0479298	0.692219	0.229467	0.0857115	0.0162389	0.0532975	0	0.889109	0.032214	0.0162389	0.0162389	0.0686724	0.0654127	0.0745496	0.908116	0.180169	0.0826317	0.335723
AEC	0.999295	0.884074	0.47457	0.032214	0.139212	0.0162389	0.152061	0.999991	0.0162389	0.165534	0.0162389	0.0162389	0.0481336	0.455698	0.263201	0.607743	0.190273	0.0981099	0.999613	0.999969	0.0701518	0.654349	0.551276	0.999905	0.984232	0.31219	0.488196	0.034322	0.126586	0.959048	0.0173898	0.0714045	0.948981	0.404871	0.0706194	0.0162389	0.0532975	0.0780501	0.999997	0.0633903	0.0162389	0.032214	0.0686724	0.0654127	0.073004	0.31357	0.0841272	0.0826317	0.446881
AEE	0.0749277	0.999989	0.914557	0.113102	0.889156	0.0162389	0.0636052	0.999992	0.0162389	0.132319	0.0201483	0.0162389	0.0481336	0.455698	0.538145	0.326965	0.367531	0.0832225	0.999068	0.0654242	0.0701518	0.654349	0.0162389	0.953356	0.998718	0.232583	0.358276	0.034322	0.116802	0.170441	0.0173898	0.0714045	0.490496	0.455747	0.0162389	0.0162389	0.0234629	0.132358	0.936887	0.032214	0	0.032214	0.0434896	0	0.073004	0.906599	0.128206	0.0826317	0.999987
AEF	0.0166305	0.114688	0	0.0802583	0.088072	0	0.0162389	0.629947	0.0162389	0.15176	0	0	0	0.032214	0.426421	0.0541596	0.0162389	0	0.333359	0	0.131716	0	0.147167	0.0266431	0.168455	0.245045	0.358264	0	0.102223	0.0162389	0	0.0560762	0.637666	0.254289	0	0.0162389	0.0196885	0	0.0162389	0.0162389	0	0.0162389	0.0434896	0	0.0162389	0.462303	0.0638364	0.130653	0.462213
AEG	0.401649	1	0.240424	0.032214	0.088072	0.0752135	0.152061	0.0593918	0.0162389	0.0208835	0	0	0.0324212	0.343909	0.257993	0.0633903	0.123527	0.116352	0.942679	0.0786887	0.191026	0.648644	0.558969	0.0758507	0.963959	0.188033	0.44437	0.034322	0.0479298	0	0.174308	0.0162389	0.290948	0.167819	0	0.0162389	0.0532975	0.0624651	0.982427	0.032214	0.0162389	0.0162389	0.0434896	0.0654127	0.0935623	0	0.142363	0.0319239	0.066719
AEH	0.161538	1	0.240424	0.0633327	0.088072	0.0752135	0.152061	0.0226993	0.0162389	0.0208835	0.0162389	0.0162389	0.0481336	0.455698	0.237447	0.988621	0.350433	0.107853	0.610452	0.0806006	0.195302	0.648644	0.529567	0.275351	0.263476	0.345006	0.212191	0.034322	0	0.0162389	0.0173898	0.0162389	0.290948	0.311421	0	0.0162389	0.0532975	0.0162389	0.99766	0.0479298	0.0162389	0.0162389	0.0434896	0.0654127	0.0162389	0.0238054	0.142363	0.412218	0.176395
AEI	0.0166305	0.142226	0.240424	0.0802583	0	0	0.0162389	0.0988129	0.0162389	0.15176	0.0162389	0.145021	0.0324212	0.446713	0.447134	0.0711768	0	0.0527063	0.616778	0	0.17646	0	0.119798	0.187697	0.211868	0.232583	0.310961	0.034322	0.102223	0.032214	0.160678	0.032214	0.648009	0.229467	0	0.0162389	0.0532975	0.0624651	0.936887	0.0633903	0.0162389	0.0162389	0.0434896	0	0.0162389	0.312004	0	0.0826317	0.366924
AEK	0.161538	0.328051	0.276037	0.032214	0.088072	0.0565643	0.185165	0.999973	0.0162389	0	0.0162389	0.0162389	0.0481336	0.446713	0.323619	0.99792	0.350433	0.0832225	0.980523	0.0633903	0.414176	0.654349	0.552614	0.287118	0.287395	0.17463	0.062513	0.034322	0.139455	0.0851118	0.160678	0.032214	0.290948	0.407449	0.0162389	0.0162389	0.0532975	0.127542	0.889109	0.0479298	0.0162389	0.032214	0.0434896	0.0654127	0.073004	0.85769	0.142363	0.828499	0.0561769
AEL	0	0.876522	0.88556	0.357129	0	0.0162389	0.0636052	0.358513	0.0162389	0.117996	0.0201483	0.0162389	0	0.464536	0.48381	0.34799	0.242748	0.0680893	0.999093	0	0.140817	0.654349	0.537206	0.0266431	0.995138	0.232583	0.811278	0.034322	0.0723397	0.0765332	0.958034	0.0714045	0.647071	0.455747	0.0162389	0.0162389	0.0532975	0.132358	0.936887	0.0633903	0	0.032214	0.0434896	0	0.104221	0.874913	0.128206	0.0476444	0.332647
AEM	0.0166305	0.999988	0.887512	0.032214	0	0.0162389	0.0636052	0.0228397	0	0.0208835	0.0162389	0.0162389	0.0162389	0.446713	0.487301	0.140324	0.367531	0.0832225	0.999952	0	0.0701518	0.648644	0	0.482841	0.964499	0.188033	0.792247	0.034322	0.0489865	0	0	0.0162389	0.443455	0.415857	0.0162389	0.0162389	0.0532975	0.0624651	0.0162389	0.032214	0.0162389	0.0162389	0.0434896	0.0275766	0.073004	0.181825	0	0.0319239	0.999986
AEN	0.995252	0.292785	0.370467	0.032214	0.102881	0.0718846	0.138064	0.157099	0.0326216	0.0367832	0.0162389	0	0.057814	0.477353	0.381715	0.998332	0.367531	0.0981099	0.616778	0.0633903	0.0701518	0.648644	0.537206	0.997859	1	0.333578	0.199648	0.139839	0.0874039	0.484578	0.187716	0.0560762	0.31379	0.181332	0	0.0620658	0	0.0596693	0.936887	0.0479298	0.0479298	0.032214	0.0434896	0	0.0162389	0.060642	0.0790386	0.0319239	0.437941
AEP	0	0.129064	0	0.0951939	0.200093	0	0.0162389	0.372406	0.0162389	0.15176	0	0	0	0.379233	0.500976	0.988304	0.0162389	0.0680893	0.999914	0	0.17646	0	0.0162389	0.0266431	0.289846	0.219915	0.38896	0.264108	0.102223	0.032214	0	0.0560762	0.646858	0.26427	0	0.0162389	0	0	0.0465708	0	0.0162389	0.0162389	0.0434896	0	0.0162389	0.289103	0	0.0826317	0.491445
AEQ	0.161538	0.292785	0.276156	0	0.088072	0.0565643	0.0162389	0.126459	0	0.0208835	0.0162389	0.0162389	0.0324212	0.446713	0.408798	0.111708	0.350433	0.0832225	0.976738	0.0654242	0.100051	0.648644	0.974894	0.275351	0.263476	0.094055	0.0777367	0.034322	0.0633903	0	0.160678	0.0162389	0.94142	0.27252	0	0.0162389	0.0532975	0	0.980279	0.0479298	0.0162389	0.0162389	0.0434896	0	0.0162389	0	0.14989	0.0319239	0.0162389
AER	0.175154	0.164393	0.999977	0.0479298	0.0831651	0.0565643	0.0162389	0	0	0.0208835	0.0162389	0.0162389	0.0324212	0.446713	0.129895	0.997734	0.123527	0.0832225	0.610452	0.0633903	0.120836	0.0482287	0.0904992	0.628955	0.975361	0.188033	0.152169	0.034322	0.0479298	0	0.0173898	0.0162389	0.537771	0.167819	0.0162389	0	0.0356077	0	0.936887	0.0633903	0.0162389	0.0162389	0	0.0654127	0.0162389	0	0.142363	0.0826317	0.119148
AES	0.161538	0.328051	0.240424	0.032214	0.946873	0.0565643	0.248475	0.113447	0.0162389	0	0.0162389	0.0162389	0.0481336	0.446713	0.297084	0.957016	0.350433	0.0832225	0.695959	0.0633903	0.414176	0.654349	0.552614	0.275351	0.279862	0.221823	0.905786	0.034322	0.139455	0.0851118	0.191891	0.0479298	0.302463	0.407449	0.0162389	0.0162389	0.0532975	0.127542	0.889109	0.0479298	0.0162389	0.032214	0.0434896	0.0652132	0.0880574	0.85769	0.142363	0.828499	0.0561769
AET	0.161538	0.469456	0.633604	0.032214	0.088072	0.0565643	0.185165	0.999974	0.0162389	0	0.0162389	0.0162389	0.0481336	0.446713	0.312454	0.997886	0.350433	0.0832225	0.610452	0.0633903	0.414176	0.654349	0.552614	0.275351	0.279862	0.17463	0.062513	0.034322	0.139455	0.0851118	0.160678	0.032214	0.302463	0.407449	0.0162389	0.0162389	0.0532975	0.127542	0.889109	0.0479298	0.0162389	0.032214	0.0434896	0.0654127	0.073004	0.860404	0.128206	0.828499	0.0561769
AEV	0.0166305	0.243597	0.240424	0.0667732	0.225862	0.032214	0.0636052	0.567282	0.0162389	0.163869	0	0.0162389	0.0481336	0.343909	0.573788	0.361686	0.477778	0.0832225	0.616778	0.0955306	0.145816	0.648644	0.529567	0.0162389	0.958316	0.958696	0.0471344	0.034322	0.0644299	0.0915292	0.160678	0.032214	0.614487	0.229467	0.0162389	0.0162389	0.0196885	0.186555	0.936887	0.995802	0.0162389	0.0162389	0.0434896	0.0389091	0.032214	0.936974	0.128206	0.0826317	0.116971
AFA	0.161538	0.156156	0.963808	0	0.088072	0.0565643	0.0162389	0.0228397	0.032214	0.0208835	0.0162389	0.0162389	0.0324212	0.446713	0.40256	0.277776	0.350433	0.0527063	0.637387	0.0654242	0.0701518	0.655564	0.974894	0.275351	0.964499	0.232583	0.0777367	0.034322	0.098393	0	0.160678	0.0162389	0.290948	0.367142	0	0.0624205	0.0532975	0.0624651	0.936887	0.0633903	0.0162389	0.0162389	0.0434896	0.0654127	0.0467721	0.181825	0.142363	0.0319239	0.0796053
AFB	0.161538	0.156156	0.276156	0.032214	0.0831651	0.0565643	0.152061	0.0228397	0	0	0.0162389	0.0162389	0.0324212	0.455698	0.487301	0.140324	0.367531	0.0832225	0.637387	0.0633903	0.484356	0.648644	0.974894	0.275351	0.965075	0.232583	0.130998	0.211745	0.0479298	0.0162389	0.160678	0.032214	0.321228	0.229467	0	0.0162389	0	0.132358	0.936887	0.0633903	0.0162389	0.0162389	0.0434896	0.0654127	0.0467721	0.195111	0.142363	0.0319239	0.0561769
AFC	0.161538	0.164393	0.914557	0.032214	0.122354	0.0162389	0.0636052	0.42121	0.0162389	0.163869	0	0.0162389	0.0162389	0.446713	0.492192	0.140324	0.392355	0.126443	0.999952	0.0633903	0.0701518	0.827047	0.529567	0.460078	0.997604	0.96059	0.789174	0.034322	0.132109	0.0162389	0.160678	0.032214	0.595126	0.415857	0	0.0162389	0.0532975	0.186555	0.935087	0.032214	0.0162389	0.0162389	0.0434896	0	0.145866	0.998027	0.142363	0.0826317	0.0561769
AFD	0.161538	1	0	0.0633327	0	0.0752135	0.152061	0.0226993	0.0162389	0.0208835	0.0162389	0.0162389	0.0481336	0.446713	0.237447	0.335224	0.350433	0.107853	0.942679	0.0806006	0.145816	0.648644	0.529567	0.134433	0.452225	0.188033	0.152169	0.034322	0	0	0.0173898	0.0162389	0.290948	0	0	0.0162389	0.0532975	0.0624651	0.936887	0.0479298	0.0162389	0.0162389	0.0434896	0.0654127	0.0162389	0.0238054	0.142363	0.412218	0.0561769
AFE	0.161538	0.1973	0.914557	0.032214	0	0.0162389	0.0636052	0.362047	0	0.117996	0	0.0162389	0.0162389	0.446713	0.495083	0.167335	0.449302	0.126443	0.999042	0.0633903	0.0701518	0.827047	0.529567	0.442106	0.98616	0.96059	0.801424	0.100455	0.0489865	0.0765332	0.160678	0.032214	0.290948	0.167819	0.0162389	0.0162389	0.0719366	0.186555	0.937912	0.032214	0.0162389	0.0162389	0.0434896	0.0654127	0.0935623	0.181825	0	0.0319239	0.999986
AFF	0.0166305	0.164393	0.240424	0.032214	0.122354	0.0565643	0.152061	0	0	0.0871136	0	0.0162389	0.0162389	0.446713	0.425794	0.032214	0.447644	0.0680893	0.273994	0.0633903	0.0701518	0.971175	0.119798	0.0266431	0.999746	0.152909	0.0471344	0.034322	0.0479298	0	0.160678	0.0162389	0.443455	0.38645	0.0162389	0.0162389	0.0532975	0.132358	0.936887	0.0479298	0	0.0162389	0.0434896	0	0.0162389	0.181825	0.128206	0.0319239	0.0561769
AFG	0.0166305	0.142226	0.276156	0.0951939	0.26019	0	0.0162389	0.0988129	0.0162389	0.117996	0.0162389	0	0.0324212	0.446713	0.532437	0.301757	0	0.0527063	0.26201	0.032214	0.145816	0	0.119798	0.187697	0.26915	0.232583	0.0927132	0.034322	0.102223	0	0	0.032214	0.648009	0.229467	0.0162389	0.0162389	0.0532975	0.0624651	0.887279	0.0633903	0	0.0162389	0.0434896	0.0275766	0.0162389	0.312004	0	0.0826317	0.366924
AFH	0	0.156156	0	0.0802583	0.200093	0	0.0162389	0.916114	0.0162389	0.15176	0	0	0.0324212	0.379233	0.500976	0.984441	0.0162389	0.0680893	0.310203	0	0.17646	0	0.0162389	0.836022	0.237638	0.257304	0.370129	0.0448085	0.0874039	0.032214	0	0.0560762	0.646858	0.26427	0	0.0162389	0	0	0.100373	0	0	0.0162389	0.0434896	0	0	0.981875	0	0.0826317	0.280686
AFI	0.161538	0.328051	0.240424	0.032214	0.946873	0.0565643	0.248475	0.999974	0.0162389	0	0.0162389	0.0162389	0.0481336	0.446713	0.312454	0.99792	0.998377	0.0832225	0.695959	0.0633903	0.414176	0.654349	0.552614	0.275351	0.279862	0.221823	0.905786	0.034322	0.139455	0.0851118	0.191891	0.032214	0.302463	0.990525	0.0162389	0.0162389	0.0532975	0.0624651	0.889109	0.0479298	0.0162389	0.032214	0.0434896	0.0654127	0.0880574	0.85769	0.142363	0.828499	0.0561769
AFK	0.388317	0.0798444	0.0848586	0.0802583	0	0.121529	0.0162389	0.590848	0.0162389	0.103437	0	0	0	0.913417	0.318692	0.0162389	0.0162389	0.0981099	0.406178	0.032214	0.0548028	0.0482287	0.119798	0.953861	0.997073	0.36934	0.374251	0	0.102223	0.20246	0.174308	0.115912	0.554827	0.295955	0	0.0875623	0.0162389	0.0380987	0.0162389	0.032214	0	0.0162389	0.0743026	0	0.0162389	0.348175	0.0791226	0.0674888	0.999982
AFL	0.161538	0.292785	0.159804	0.032214	0.088072	0.0718846	0.138064	0.157099	0.0326216	0.0367832	0.0162389	0.032214	0.057814	0.477353	0.405858	0.032214	0.367531	0.0680893	0.610452	0.0654242	0.0701518	0.648644	0.119798	0.0495676	1	0.333578	0.0927132	0.139839	0.102223	0	0.0333462	0.113545	0.31379	0.181332	0.0458373	0.0162389	0	0	0.848714	0.0479298	0.032214	0.032214	0.0434896	0	0.0162389	0.060642	0.142363	0.0319239	0.114217
AFM	0.0166305	0.129064	0.0162389	0.266755	0.088072	0.0162389	0.0162389	0.333836	0.0162389	0.15176	0	0.0294465	0	0.032214	0.467855	0.0162389	0	0	0.309391	0.032214	0.131716	0	0.147167	0.0266431	0.966749	0.272745	0.358264	0	0.102223	0.0162389	0	0.0560762	0.620747	0.254289	0	0.0162389	0.15977	0	0.339273	0.0162389	0	0.0162389	0.0434896	0	0.0162389	0.462303	0.0940766	0.130653	0.453336
AFN	0.0166305	0.129064	0.0162389	0.0802583	0.088072	0	0.0162389	0.639729	0.0162389	0.15176	0	0.0294465	0	0.032214	0.447134	0.0821401	0.0162389	0	0.297992	0	0.131716	0	0.147167	0.0266431	0.168455	0.272745	0.358264	0	0.102223	0.0162389	0	0.0560762	0.620747	0.254171	0	0.0162389	0.0196885	0	0.339273	0.0162389	0	0.0162389	0.0434896	0	0.0162389	0.462303	0.0940766	0.130653	0.453336
AFP	0.161538	0.156156	0.276156	0.46655	0.0831651	0.0565643	0.0162389	0.0228397	0.032214	0	0.0162389	0.496532	0.0324212	0.455698	0.50908	0	0.367531	0.0832225	0.637387	0.0633903	0.0701518	0.655564	0.529567	0.999983	0.9768	0.17463	0.0777367	0.034322	0.0479298	0.0162389	0.160678	0.032214	0.321228	0.229467	0	0.0162389	0	0	0.887279	0.0633903	0.0162389	0.0162389	0.0434896	0.0654127	0.0162389	0.195111	0.14989	0	0.0990742
AFQ	0.161538	0.292785	0.276156	0.032214	0.088072	0.0565643	0.152061	0.813393	0	0.0208835	0.0162389	0.0162389	0.0324212	0.446713	0.325042	0.48284	0.350433	0.116352	0.623001	0.0786887	0.100051	0.648644	0.150581	0.998266	0.753841	0.362991	0.152169	0.034322	0.032214	0	0.160678	0.20986	0.290948	0.311421	0.0162389	0.0162389	0.0532975	0	0.936887	0.0633903	0.0162389	0.0162389	0.0434896	0.0654127	0.0162389	0.103936	0.159268	0	0.292869
AFR	0.161538	0.164393	0.0997195	0.032214	0.117965	0	0.0162389	0.0212703	0.0162389	0.0208835	0	0.0162389	0	0.446713	0.185841	0.335224	0.350433	0.0527063	0.551405	0.0654242	0.0548028	0.648644	0.529567	0.0605959	0.452225	0.345006	0.44437	0	0.0489865	0	0	0.0162389	0.626906	0.330363	0	0.0162389	0.0532975	0.0624651	0	0.0495192	0.0162389	0.0162389	0.0434896	0.0654127	0.0785998	0	0.128206	0	0.0561769
AFS	0.999974	0.298911	0.148854	0.032214	0.894154	0.0565643	0.152061	0.362047	0	0.117996	0	0.0162389	0.0324212	0.455698	0.457661	0.313096	0.367531	0.0527063	0.509356	0.032214	0.0852514	0.648644	0.105268	0	0.999959	0.280267	0.358276	0.034322	0.102223	0.0162389	0.160678	0.0560762	0.97092	0.229467	0.0162389	0.0162389	0.0196885	0.132358	0.887279	0.0162389	0	0.0162389	0.0434896	0.0275766	0.0162389	0.16832	0	0.0826317	0.205413
AFT	0.0166305	0.999988	0.240424	0.032214	0.122354	0.0565643	0.152061	0.407682	0.0162389	0.117996	0	0.0162389	0.0162389	0.446713	0.399414	0.140324	0.367531	0.0832225	0.999909	0	0.0701518	0.827047	0.529567	0.0266431	0.968487	0.188033	0.792247	0.100455	0.116802	0.0162389	0.145824	0.0162389	0.290948	0.167819	0.0162389	0.0162389	0.0196885	0.0624651	0.0162389	0.032214	0.0162389	0.0162389	0	0.0275766	0.0935623	0.195111	0.128206	0.152078	0.0561769
AFV	0.161538	0.469456	0.240424	0.032214	0.088072	0.0565643	0.248475	0.113447	0.0162389	0	0.0162389	0.0162389	0.0481336	0.446713	0.297084	0.997886	0.350433	0.0832225	0.653521	0.0633903	0.414176	0.654349	0.552614	0.275351	0.722176	0.236265	0.062513	0.034322	0.139455	0.0851118	0.191891	0.032214	0.290948	0.167819	0.0162389	0.0162389	0.0532975	0.127542	0.889109	0.0479298	0.0162389	0.032214	0.0434896	0.0654127	0.073004	0.85769	0.128206	0.999995	0.0561769
AGA	0.161538	0.1973	0.255943	0.032214	0.088072	0.0565643	0.152061	0.0250065	0	0	0.0162389	0.0162389	0.0324212	0.446713	0.495093	0.111708	0.350433	0.0832225	0.813465	0.0633903	0.0701518	0.674724	0.529567	0.275351	0.263476	0.17463	0.0880118	0.034322	0.0479298	0	0.160678	0.0162389	0.290948	0.167819	0.0162389	0.0162389	0.0532975	0.0624651	0.936887	0.0633903	0.0162389	0.0162389	0.0434896	0.0654127	0.0162389	0.181825	0.142363	0	0.17382
AGB	0.999268	0.63016	0.240424	0.0513686	0.102881	0.0162389	0.152061	0.728147	0	0.0367832	0.0162389	0.0162389	0.0481336	0.799229	0.0574206	0	0.032214	0	0.480722	0.0479298	0.0701518	0.648644	0.529567	0.105621	0.239562	0	0.225017	0.0836103	0.0874039	0.0765332	0.213376	0.107288	0.492878	0.99998	0	0.0162389	0	0	0.915531	0.0479298	0.0162389	0.0162389	0.0590222	0	0.0577022	0.117403	0.0687594	0.0319239	0.5759
AGC	0.161538	0.310296	0.114339	0	0.896759	0.0162389	0.152061	0.347924	0	0.103437	0.0201483	0.0162389	0.0324212	0.0607502	0.252655	0.0862599	0.217542	0.0527063	0.509356	0.0654242	0.0852514	0.655564	0.505884	0.0266431	0.981699	0.291494	0.310961	0.034322	0.0633903	0.129444	0.160678	0.0682092	0.490496	0.232021	0	0.0162389	0.0196885	0.132358	0.885418	0.0162389	0	0.0162389	0.0434896	0	0.073004	0.16832	0.128206	0.0826317	0.0796053
AGE	0.142856	0.999988	0.240424	0.032214	0.088072	0.0162389	0.0636052	0.359312	0.0162389	0.0871136	0	0.0162389	0.0324212	0.446713	0.500438	0.464653	0.367531	0.0832225	0.998559	0.0633903	0.0701518	0.827047	0.119798	0.460078	0.983951	0.31219	0.338344	0.034322	0.0479298	0.0765332	0.160678	0.032214	0.490496	0.415857	0.0162389	0.0162389	0.0719366	0.186555	0.936887	0.032214	0.0162389	0.0162389	0.0434896	0	0.0935623	0.250162	0.128206	0.152078	0.999986
AGF	0.161538	0.164393	0.240424	0.0479298	0.088072	0.0565643	0.152061	0	0	0.0208835	0.0162389	0.0162389	0.0324212	0.446713	0.450185	0.140324	0.350433	0.0832225	0.813465	0.0633903	0.100051	0.648644	0.529567	0.298695	0.263476	0.188033	0.062513	0.034322	0.0479298	0.0162389	0.160678	0.106911	0.290948	0.311421	0.0162389	0.0162389	0.0532975	0.0624651	0.936887	0.0633903	0.0162389	0.0162389	0.0434896	0.0654127	0.0162389	0.181825	0.142363	0.0319239	0.0800764
AGG	0	0.156156	0	0.0951939	0	0	0.0162389	0.394884	0.0162389	0.15176	0	0	0.0324212	0.379233	0.409803	0.986952	0.0162389	0.0680893	0.999914	0	0.17646	0	0.0162389	0.805988	0.237638	0.257304	0.370129	0.297082	0.0874039	0.032214	0	0.0560762	0.646858	0.26427	0	0.0162389	0	0	0.100373	0.0162389	0	0.0162389	0.0434896	0	0.0162389	0.312004	0	0.0826317	0.453336
AGH	0.161538	0.164393	0.240424	0.0479298	0.088072	0.0565643	0.152061	0	0	0.0208835	0.0162389	0.0162389	0.0481336	0.446713	0.297084	0.111708	0.350433	0.0832225	0.813465	0.0786887	0.114665	0.648644	0.529567	0.275351	0.263476	0.17463	0.0729577	0.0726464	0.0479298	0	0.160678	0.0162389	0.290948	0.311421	0.0162389	0.0162389	0.0532975	0.0624651	0.936887	0.0633903	0.0162389	0.0162389	0.0434896	0.0654127	0.0162389	0.589006	0.158749	0.0319239	0.0715035
AGI	0.161538	0.164393	0.240424	0.032214	0.088072	0.0565643	0.152061	0	0.0162389	0.0208835	0.0162389	0.0162389	0.0324212	0.446713	0.450185	0.140324	0.350433	0.0832225	0.813465	0.0633903	0.0701518	0.648644	0.529567	0.275351	0.263476	0.188033	0.102072	0.034322	0.0479298	0.0162389	0.160678	0.0162389	0.290948	0.181332	0.0162389	0.140161	0.0532975	0.0624651	0.936887	0.0479298	0.0162389	0.0162389	0.0434896	0.0654127	0.032214	0.181825	0.128206	0	0.0561769
AGK	0.0166305	0.164393	0.240424	0.032214	0	0.0565643	0.0636052	0.407682	0	0.0871136	0.0162389	0.0162389	0.0162389	0.446713	0.425794	0.111708	0.447644	0.0832225	0.616778	0.0633903	0.0701518	0	0.119798	0.482841	0.968487	0.188033	0.0471344	0.034322	0.0479298	0	0	0.0162389	0.290948	0.229467	0	0.0162389	0.0196885	0.132358	0.934016	0.0479298	0.0162389	0.0162389	0.0434896	0	0.0162389	0.195111	0.142363	0.0319239	0.999986
AGL	0.161538	0.1973	0.240424	0.032214	0.088072	0.0565643	0.152061	0.217358	0.0162389	0.0208835	0.0162389	0.0162389	0.0324212	0.446713	0.4706	0.277776	0.350433	0.0832225	0.813465	0.0633903	0.100051	0.648644	0.529567	0.275351	0.974752	0.17463	0.0314055	0.034322	0.0633903	0	0.160678	0.032214	0.290948	0.184342	0.0162389	0.0162389	0	0.0624651	0.936887	0.0479298	0.0162389	0.0162389	0.0434896	0.0654127	0.0162389	0.589006	0.142363	0.0319239	0.0800764
AGM	0.161538	0.999973	0.257352	0.032214	0	0.0752135	0.0162389	0.232425	0.0162389	0.0208835	0	0.0162389	0.0324212	0.455698	0.356032	0.313096	0	0.107853	0.55869	0.0654242	0.0701518	0.648644	0.552614	0.0758507	0.959457	0.188033	0.372611	0.034322	0.0489865	0	0.0333462	0.0633903	0.31379	0.167819	0	0.0162389	0	0	0.936887	0.0162389	0.0162389	0.0162389	0.0434896	0.0654127	0.0162389	0.210179	0.142363	0.412218	0.066719
AGN	0.161538	0.247924	0.240424	0.032214	0.088072	0.0565643	0.152061	0	0	0.0208835	0.0162389	0.0162389	0.0481336	0.446713	0.229616	0.0862599	0.360981	0.0832225	0.975468	0.0633903	0.100051	0.648644	0.974894	0.275351	0.263476	0.170917	0.0314055	0.034322	0.0479298	0	0.160678	0.0162389	0.290948	0.84817	0	0.0162389	0.0532975	0.0624651	0.936887	0.0479298	0.0162389	0.0162389	0.0434896	0.0654127	0.0162389	0.984756	0.142363	0.0319239	0.0800764
AGP	0.161538	0	0	0.032214	0.088072	0.0565643	0.152061	0.652092	0.0162389	0.0208835	0.0162389	0.0162389	0.0324212	0.398167	0.408798	0.111708	0	0.0680893	0	0.032214	0.0701518	0	0.974894	0.27961	0.977891	0.302355	0.102072	0.807469	0.032214	0.0162389	0.160678	0.0560762	0.582768	0.38645	0	0.0162389	0.0196885	0.0624651	0.893958	0.0162389	0	0	0.0434896	0	0.0162389	0.205859	0	0	0.263017
AGR	0.960639	0.156156	0.0997195	0.117785	0.150182	0	0.253321	0.367578	0.0162389	0.0370302	0.0162389	0	0.0498749	0.411138	0.277062	0.976091	0	0.074153	0.467382	0	0.118455	0	0.119798	0.0922073	0.996346	0.300837	0.438824	0	0.0785998	0.032214	0.0333462	0.101318	0.548005	0.314224	0	0.0162389	0	0.0162389	0	0.0162389	0.0162389	0.0162389	0.0743026	0	0.0162389	0.344979	0.0791226	0.0826317	0.34569
AGS	0.161538	0.1973	0.255943	0.032214	0.088072	0.0565643	0.152061	0.0250065	0	0	0.0162389	0.0162389	0.0324212	0.446713	0.337982	0.111708	0.350433	0.0832225	0.813465	0.0633903	0.0701518	0.674724	0.529567	0.275351	0.263476	0.17463	0.0880118	0.034322	0.0479298	0	0.160678	0.0162389	0.290948	0.167819	0.0162389	0.0162389	0.0532975	0.0624651	0.936887	0.0633903	0.0162389	0.0162389	0.0434896	0.0654127	0.0162389	0.181825	0.142363	0	0.17382
AGT	0.899988	0.169859	0	0.139266	0	0	0.0162389	0.372406	0	0.0871136	0	0	0.0324212	0.415913	0.478838	0.985927	0	0.0680893	0.540857	0.0806006	0.0701518	0.82364	0	0.0266431	0.245636	0.127893	0.346436	0.034322	0.102223	0.0568897	0.0173898	0.0560762	0.648009	0.229467	0	0.0162389	0.0162389	0	0	0.0162389	0.0162389	0.0162389	0.0434896	0.0654127	0.0162389	0.195111	0	0.10295	0.383548
AGV	0.161538	0.164393	0.240424	0.0633327	0.088072	0.0565643	0.152061	0.99997	0.0162389	0.0208835	0.0162389	0.0162389	0.0324212	0.948521	0.308613	0.997935	0.350433	0.0832225	0.813465	0.0633903	0.100051	0.648644	0.552614	0.298695	0.962279	0.17463	0.116653	0.034322	0.098393	0	0.160678	0.0162389	0.290948	0.167819	0.0162389	0.0162389	0.0532975	0.0624651	0.982427	0.0479298	0.0162389	0.0162389	0.0434896	0.0654127	0.0162389	0.181825	0.142363	0	0.0561769
AHA	0.161538	0.210334	0.276156	0.0802583	0.194522	0	0.0162389	0.222737	0	0.0871136	0	0.032214	0.0324212	0.398167	0.421575	0.985764	0.350433	0.0680893	0.555648	0.127665	0.131716	0	0.12924	0.102513	0.964499	0.188033	0.062513	0.139839	0.032214	0	0.160678	0.061367	0.516822	0	0	0	0.0196885	0.0624651	0.936887	0.032214	0	0.0162389	0.0434896	0	0.0162389	0.162337	0.142363	0.0319239	0.263017
AHB	0.161538	0.164393	0.567634	0.032214	0.088072	0.0565643	0.152061	0.0843289	0.0162389	0.0208835	0.0162389	0.0162389	0.0481336	0.446713	0.402461	0.0479298	0.221278	0.0832225	0.551405	0.0479298	0.0701518	0.648644	0.529567	0.275351	0.452225	0.17463	0.225399	0.034322	0.0479298	0.0162389	0.0173898	0.0162389	0.31379	0	0.0162389	0.0162389	0	0.0624651	0.996844	0.0479298	0.0162389	0.0162389	0.0434896	0.0654127	0.0162389	0	0.142363	0.412218	0
AHC	0.161538	0.164393	0.276156	0.032214	0	0.0752135	0.152061	0.0590194	0.0162389	0.0208835	0.0162389	0.0162389	0.0481336	0.446713	0.425794	0.032214	0.350433	0.107853	0.610452	0.0633903	0.195302	0.648644	0.529567	0.287118	0.245578	0.188033	0.152169	0.034322	0.0479298	0.0162389	0.0173898	0.032214	0.290948	0	0	0.0162389	0.0532975	0.0162389	0.936887	0.0162389	0.0162389	0.0162389	0.0434896	0.0654127	0.0633903	0	0.142363	0.412218	0.0561769
AHD	0.161538	0.164393	0.240424	0.457745	0.088072	0.0565643	0.152061	0	0.0162389	0.0208835	0.0162389	0.0162389	0.0324212	0.446713	0.337982	0.99792	0.350433	0.0832225	0.623001	0.0633903	0.100051	0.648644	0.529567	0.591792	0.263476	0.17463	0.102072	0.034322	0.0633903	0	0.160678	0.0162389	0.290948	0.167819	0.0162389	0.0897174	0.0532975	0.0624651	0.936887	0.0633903	0.0162389	0.0162389	0.0434896	0.0654127	0.0162389	0.181825	0.142363	0.0319239	0.0561769
AHE	0.161538	0.164393	0.240424	0.0479298	0.088072	0.0565643	0.152061	0	0	0.0208835	0.0162389	0.0162389	0.0481336	0.446713	0.402461	0.140324	0.350433	0.0832225	0.813465	0.0633903	0.0701518	0.648644	0.529567	0.275351	0.263476	0.188033	0.13091	0.034322	0.0479298	0.0162389	0.160678	0.106911	0.290948	0.311421	0.0162389	0.0162389	0.0532975	0.0624651	0.936887	0.0633903	0.0162389	0.0162389	0.0434896	0.0654127	0.0162389	0.181825	0.128206	0.0319239	0.0561769
AHF	0.199952	0.292785	0.240424	0.0479298	0.0577173	0.0565643	0.152061	0.0505227	0.0162389	0.0208835	0.0162389	0.0162389	0.0324212	0.464536	0.297084	0.99792	0.421091	0.0527063	0.637387	0.0786887	0.0701518	0.648644	0.15147	0.275351	0.999991	0.17463	0.0471344	0.0162389	0.0479298	0	0	0.0560762	0.321228	0.242883	0.0162389	0.0162389	0.0532975	0.0624651	0.936887	0.0633903	0.0162389	0.0162389	0.0434896	0.0654127	0.0162389	0.208182	0	0	0.201845
AHG	0.161538	0.164393	0.240424	0.032214	0.088072	0.0565643	0.152061	0.0202762	0	0.0208835	0.0162389	0.0162389	0.0481336	0.446713	0.425794	0.140324	0.350433	0.0832225	0.813465	0.0633903	0.100051	0.648644	0.529567	0.275351	0.325708	0.188033	0.062513	0.034322	0.0479298	0	0.160678	0.0162389	0.290948	0.167819	0.0162389	0.0162389	0.0532975	0.0624651	0.936887	0.0633903	0.0162389	0.0162389	0.0434896	0.0654127	0.0162389	0.181825	0.142363	0.0319239	0.0800764
AHH	0.388317	0.0829329	0.0997195	0.0802583	0	0.81962	0.0162389	0.355956	0.032214	0.103437	0	0	0	0.32207	0.318692	0.0162389	0.0162389	0.0527063	0.509331	0.032214	0.118455	0	0.119798	0.0424493	0.996872	0.261246	0.39494	0	0.102223	0.0162389	0.0333462	0.116554	0.620747	0.295955	0.0162389	0.0162389	0	0	0.0162389	0.032214	0	0.0162389	0.0743026	0	0.032214	0.336862	0	0.0674888	0.640769
AHI	0.161538	0.230657	0.296792	0.0479298	0.088072	0.0565643	0.152061	0.0202762	0	0.0208835	0.0162389	0.0162389	0.0481336	0.476907	0.326943	0.997969	0.350433	0.0832225	0.610452	0.0633903	0.100051	0.648644	0.529567	0.300786	0.999999	0.17463	0.0777367	0.034322	0.0479298	0	0.160678	0.0162389	0.318616	0.167819	0.0162389	0.0162389	0.0532975	0.0624651	0.936887	0.0633903	0.0162389	0.0162389	0.0434896	0.0654127	0.0162389	0.181825	0.142363	0.0319239	0.0561769
AHK	0.161538	0.292785	0.276037	0.032214	0.088072	0.0565643	0.248475	0	0.0162389	0	0.0162389	0.0162389	0.0481336	0.446713	0.326943	0.957714	0.350433	0.0832225	0.610452	0.0633903	0.414176	0.654349	0.552614	0.298695	0.263476	0.221823	0.062513	0.034322	0.139455	0.103759	0.160678	0.032214	0.290948	0.407449	0.0162389	0.0162389	0.0532975	0.127542	0.889109	0.0479298	0.0162389	0.032214	0.0434896	0.0654127	0.073004	0.85769	0.15629	0.828499	0.0561769
AHL	0.161538	0.164393	0.240424	0.032214	0.117614	0.0565643	0.152061	0.032214	0	0.0208835	0.0162389	0.0162389	0	0.55296	0.326943	0.111708	0.350433	0.0832225	0.616778	0.0633903	0.0701518	0.648644	0.529567	0.287118	0.962279	0.17463	0.0777367	0.034322	0.0988764	0	0.160678	0.032214	0.310411	0.167819	0.121067	0.0162389	0.0532975	0.0624651	0.982427	0.0633903	0.0162389	0.032214	0.0434896	0.0654127	0.0162389	0.198283	0.128206	0.0607148	0.0561769
AHM	0.161538	0.164393	0.240424	0.032214	0.088072	0.0565643	0.152061	0.032214	0	0.0208835	0.0162389	0.0162389	0	0.55296	0.280399	0.213061	0.350433	0.0832225	0.616778	0.0633903	0.0701518	0.648644	0.529567	0.275351	0.962279	0.17463	0.0777367	0.034322	0.0988764	0	0.133127	0.032214	0.290948	0.167819	0.0479298	0.0162389	0.0532975	0.0624651	0.982427	0.0633903	0.0162389	0.155245	0.0434896	0.0654127	0.0162389	0.198283	0.128206	0.0607148	0.0561769
AHN	0.161538	0.164393	0.362028	0.032214	0.088072	0.0565643	0.152061	0.0254446	0.0162389	0.0208835	0.0162389	0.0162389	0.0481336	0.446713	0.337982	0.111708	0.350433	0.0832225	0.813465	0.0633903	0.100051	0.648644	0.529567	0.477472	0.263476	0.17463	0.102072	0.034322	0.0479298	0.0576738	0.160678	0.032214	0.290948	0.167819	0.0162389	0.0162389	0.0532975	0.0624651	0.982712	0.0479298	0.0162389	0.0162389	0.0434896	0.0654127	0.0162389	0.181825	0.142363	0.0319239	0.0561769
AHP	0.161538	0.524788	0.633604	0.136484	0.088072	0.0565643	0.185165	0.113447	0.0162389	0	0.0162389	0.0162389	0.0481336	0.446713	0.312454	0.997886	0.350433	0.0832225	0.980523	0.0633903	0.414176	0.654349	0.552614	0.275351	0.279862	0.221823	0.48295	0.034322	0.139455	0.0851118	0.160678	0.0479298	0.343812	0.407449	0.0162389	0.0162389	0.0532975	0.127542	0.889109	0.0479298	0.0162389	0.032214	0.0434896	0.0387039	0.073004	0.85769	0.142363	0.828499	0.0561769
AHQ	0.0166305	0.631688	0	0.0802583	0.150182	0	0.0162389	0.533161	0.0162389	0.15176	0	0.0294465	0	0.379233	0.257993	0.130814	0	0.0680893	0.26201	0	0.17646	0	0	0.0266431	0.977049	0.257304	0.378874	0.0603197	0.102223	0.0162389	0	0.0560762	0.637666	0.229467	0	0.032214	0	0.289651	0.0162389	0.0162389	0	0	0.0434896	0	0.0162389	0.312004	0	0.0826317	0.253682
AHR	0.161538	0.292785	0.240424	0.319554	0.088072	0.0565643	0.152061	0	0.0162389	0.0208835	0.0162389	0.0162389	0.0324212	0.446713	0.326943	0.111708	0.350433	0.0832225	0.616778	0.0633903	0.100051	0.648644	0.529567	0.275351	0.263476	0.188033	0.062513	0.034322	0.0479298	0	0.160678	0.0162389	0.290948	0.167819	0.0162389	0.0162389	0.0532975	0.0624651	0.936887	0.0633903	0.0162389	0.0162389	0.0434896	0.0654127	0.0162389	0.181825	0.142363	0.0319239	0.0759176
AHS	0.240957	0.999975	0.231302	0.768561	0.088072	0.184677	0.0331932	0.206875	0.0162389	0.0526677	0	0	0.0481336	0.42898	0.15448	0.998072	0	0.611096	0.425308	0.032214	0.547262	0.648644	0.18755	0.956731	0.993379	0.323328	0.526948	0.0162389	0.149277	0.106941	0.0173898	0.195703	0.539981	0.517669	0.0162389	0.0162389	0.0196885	0	0	0.032214	0.0209972	0.0162389	0.928995	0	0.0162389	0.370001	0.231895	0.0675171	0.396992
AHT	0.161538	0.164393	0.240424	0.0479298	0.088072	0.720617	0.152061	0.0745214	0.0162389	0.0208835	0.0162389	0.0162389	0.0324212	0.446713	0.412261	0.140324	0.350433	0.0832225	0.616778	0.0633903	0.100051	0.648644	0.529567	0.275351	0.294385	0.188033	0.0314055	0.034322	0.0479298	0.0576738	0.160678	0.0162389	0.321228	0.167819	0.0162389	0.0162389	0.0532975	0.0624651	0.982427	0.0633903	0.0162389	0.0162389	0.0434896	0.0654127	0.0162389	0.22114	0.142363	0.0319239	0.49805
AHV	0.161538	0.999989	0.240424	0.032214	0.122354	0.0162389	0.0636052	0.362047	0.0162389	0.0208835	0.0162389	0.0162389	0.0162389	0.446713	0.402461	0.232357	0.367531	0.0832225	0.999952	0	0.0701518	0	0	0.482841	0.330323	0.152909	0.0471344	0.034322	0.0489865	0.0612896	0.160678	0.0162389	0.443455	0.167819	0.0162389	0.0162389	0.0532975	0.0624651	0.936887	0.032214	0.0162389	0.0162389	0.0434896	0.0275766	0.0935623	0.87075	0.0838817	0.0631095	0.0561769
AIA	0.161538	0.469456	0.633604	0.032214	0.088072	0.171984	0.248475	0.999974	0.0162389	0	0.0162389	0.0162389	0.0481336	0.446713	0.337982	0.140324	0.350433	0.0832225	0.653521	0.0633903	0.414176	0.654349	0.552614	0.275351	0.397751	0.236265	0.905786	0.034322	0.139455	0.0851118	0.160678	0.032214	0.302463	0.407449	0.0162389	0.0162389	0.0532975	0.127542	0.889109	0.0479298	0.0162389	0.032214	0.0434896	0.0652132	0.0162389	0.85769	0.142363	0.999995	0.0561769
AIB	0.161538	0.469456	0.633604	0.032214	0.088072	0.171984	0.248475	0.113447	0.0162389	0	0.0162389	0.0162389	0.0481336	0.446713	0.326943	0.957016	0.350433	0.0832225	0.610452	0.0633903	0.414176	0.654349	0.552614	0.275351	0.245578	0.17463	0.062513	0.034322	0.139455	0.0851118	0.160678	0.032214	0.290948	0.407449	0.0162389	0.0162389	0.0532975	0.127542	0.889109	0.0479298	0.0162389	0.032214	0.0434896	0.0652132	0.073004	0.85769	0.142363	0.828499	0.0561769
AIC	0.161538	0.469456	0.240424	0.032214	0.088072	0.0565643	0.248475	0	0.0162389	0	0.0162389	0.0162389	0.0481336	0.446713	0.297084	0.99792	0.350433	0.0832225	0.695959	0.0633903	0.414176	0.654349	0.552614	0.275351	0.275436	0.221823	0.905786	0.034322	0.139455	0.0999686	0.160678	0.032214	0.302463	0.407449	0.0162389	0.0162389	0.0532975	0.127542	0.889109	0.0479298	0.0162389	0.032214	0.0434896	0.0654127	0.073004	0.85769	0.128206	0.828499	0.0561769
AID	0.161538	0.164393	0.240424	0.143081	0.088072	0.0565643	0.152061	0.0162389	0	0.115044	0.0162389	0.0162389	0	0.55296	0.431884	0.126133	0.350433	0.105843	0.616778	0.0633903	0.0701518	0.648644	0.529567	0.275351	0.962891	0.17463	0.0777367	0.034322	0.0552263	0	0.160678	0.032214	0.306957	0.167819	0.121067	0.0162389	0.0532975	0.0624651	0.936887	0.0633903	0.0162389	0	0.0434896	0.0654127	0.0162389	0.16832	0.128206	0.0659828	0.0561769
AIE	0.161538	0.164393	0.240424	0.143081	0.088072	0.0565643	0.152061	0.0162389	0	0.115044	0.0162389	0.0162389	0	0.55296	0.308613	0.111708	0.350433	0.0832225	0.616778	0.0633903	0.0701518	0.648644	0.529567	0.275351	0.962279	0.17463	0.0777367	0.034322	0.0552263	0	0.160678	0.730621	0.290948	0.167819	0.121067	0.0162389	0.0532975	0.0624651	0.936887	0.0633903	0.0162389	0.0162389	0.0434896	0.0654127	0.0162389	0	0.128206	0.0659828	0.0561769
AIF	0.161538	0.164393	0.240424	0.0479298	0.088072	0.0565643	0.152061	0.555651	0.0162389	0.0208835	0.0162389	0.0162389	0.0324212	0.446713	0.425794	0.277776	0.350433	0.0832225	0.813465	0.0633903	0.0701518	0.648644	0.529567	0.275351	0.263476	0.188033	0.0314055	0.034322	0.0479298	0.0162389	0.160678	0.0162389	0.321228	0.167819	0.0162389	0.0162389	0.0532975	0.0624651	0.936887	0.0633903	0.0162389	0.0162389	0.0434896	0.0654127	0.032214	0.181825	0.142363	0.0607232	0.0561769
AIG	0.0166305	0.999988	0.276156	0.032214	0.088072	0.0565643	0.152061	0.362047	0	0	0.0162389	0.0162389	0.0324212	0.446713	0.478838	0.0711768	0.404278	0.0832225	0.999026	0.0479298	0.163789	0.655564	0.976825	0.134433	0.998308	0.232583	0.0777367	0.034322	0.0479298	0.0162389	0.160678	0.0560762	0.94142	0.118569	0	0.0162389	0	0	0.887279	0.0633903	0.0162389	0.0162389	0.0434896	0	0.0162389	0.16832	0.14989	0.0826317	0.0796053
AII	0.161538	0.164393	0.240424	0.0479298	0.117614	0.0565643	0.152061	0.486726	0	0.0208835	0.0162389	0.0162389	0.0324212	0.446713	0.450185	0.126133	0.350433	0.0832225	0.813465	0.0633903	0.100051	0.648644	0.529567	0.477472	0.263476	0.201218	0.55327	0.034322	0.0479298	0	0.160678	0.0162389	0.290948	0.167819	0.0162389	0.0162389	0.0532975	0.0624651	0.936887	0.0633903	0.0162389	0.0162389	0.0434896	0.0654127	0.032214	0.181825	0.142363	0	0.0561769
AIK	0.161538	0.164393	0.240424	0.0479298	0.088072	0.0565643	0.152061	0	0	0.0208835	0.0162389	0.0162389	0.0324212	0.446713	0.326943	0.126133	0.350433	0.0832225	0.999988	0.0633903	0.100051	0.648644	0.529567	0.275351	0.263476	0.17463	0.416109	0.034322	0.0479298	0	0.160678	0.0162389	0.290948	0.167819	0.0162389	0.0162389	0.0532975	0.0624651	0.936887	0.0633903	0.0162389	0.0162389	0.0434896	0.0654127	0.0162389	0.181825	0.142363	0.0319239	0.0561769
AIL	0.161538	0.210334	0.240424	0.46655	0.088072	0.0565643	0.152061	0	0	0.0208835	0.0162389	0.0162389	0.0324212	0.446713	0.450276	0.126133	0.350433	0.0981099	0.813465	0.0633903	0.0701518	0.648644	0.529567	0.275351	0.263476	0.17463	0.062513	0.034322	0.098393	0	0.160678	0.0162389	0.290948	0.167819	0.0162389	0.0162389	0.0532975	0.0624651	0.936887	0.0633903	0.0162389	0.0162389	0.0434896	0.0654127	0.0162389	0.181825	0.142363	0.0319239	0.0561769
AIM	0.161538	0.351436	0.240424	0.032214	0.088072	0.0992907	0.248475	0.999974	0.0162389	0	0.0162389	0.0162389	0.0324212	0.446713	0.326943	0.111708	0.350433	0.0832225	0.85441	0.0633903	0.423689	0.654349	0.999986	0.287118	0.263476	0.221823	0.474415	0.034322	0.153429	0.0851118	0.160678	0.977097	0.406847	0.167819	0.0162389	0.0162389	0.0532975	0.0624651	0.936887	0.0633903	0.0162389	0.032214	0.0434896	0.0654127	0.032214	0.85769	0.142363	0.828499	0.0561769
AIN	0.161538	0.1973	0.240424	0.46655	0.088072	0.0565643	0.152061	0.0202762	0.0162389	0.0208835	0.0162389	0.0162389	0.0324212	0.446713	0.459203	0.111708	0.350433	0.0832225	0.813465	0.0633903	0.0701518	0.648644	0.552614	0.275351	0.263476	0.188033	0.0314055	0.034322	0.0479298	0.032214	0.160678	0.0162389	0.290948	0.167819	0.0162389	0.0162389	0.0532975	0.0624651	0.936887	0.0633903	0.0162389	0.0162389	0.0434896	0.0654127	0.0162389	0.181825	0.128206	0	0.0561769
AIP	0.999999	0.469456	0.276037	0.032214	0.088072	0.0565643	0.248475	0.999974	0.0162389	0	0.0162389	0.0162389	0.0481336	0.446713	0.367874	0.997886	0.350433	0.0832225	0.695959	0.0633903	0.414176	0.654349	0.552614	0.275351	0.397751	0.221823	0.474415	0.034322	0.139455	0.103759	0.160678	0.032214	0.290948	0.407449	0.0162389	0.0162389	0.0532975	0.0624651	0.889109	0.0479298	0.0162389	0.032214	0.0434896	0.0275766	0.110542	0.85769	0.142363	0.828499	0.0561769
AIQ	0.161538	0.164393	0.240424	0.0479298	0.088072	0.0565643	0.152061	0.0250065	0	0.0208835	0.0162389	0.0162389	0.0324212	0.446713	0.44111	0.111708	0.350433	0.0832225	0.813465	0.0633903	0.100051	0.648644	0.529567	0.275351	0.245578	0.201218	0.0777367	0.0500035	0.0479298	0	0.160678	0.0162389	0.290948	0.181332	0.0162389	0.0897174	0.0532975	0.0624651	0.936887	0.0633903	0.0162389	0.0162389	0.0434896	0	0.0162389	0.181825	0.142363	0	0.0759176
AIR	0.161538	0.164393	0.240424	0.032214	0.088072	0.0565643	0.152061	0	0	0	0.0162389	0.0162389	0.0324212	0.446713	0.308613	0.111708	0.350433	0.0832225	0.813465	0.0633903	0.0701518	0.648644	0.529567	0.477472	0.263476	0.188033	0.0777367	0.034322	0.0479298	0.0162389	0.190341	0.0162389	0.318616	0.167819	0	0.0162389	0.0532975	0.0624651	0.936887	0.0633903	0.0162389	0.0162389	0.0434896	0.0654127	0.0162389	0.181825	0.142363	0.999971	0.0561769
AIT	0.161538	0.164393	0.240424	0.032214	0.088072	0.0565643	0.152061	0	0	0	0.0162389	0.0162389	0.0324212	0.446713	0.337982	0.111708	0.350433	0.0832225	0.813465	0.0633903	0.0701518	0.648644	0.529567	0.477472	0.263476	0.188033	0.0777367	0.034322	0.0479298	0.0162389	0.190341	0.0162389	0.318616	0.167819	0	0.0162389	0.0532975	0.0624651	0.936887	0.0633903	0.0162389	0.0162389	0.0434896	0.0654127	0.0162389	0.16832	0.142363	0.999971	0.0561769
AKB	0.240957	0.596138	0.231302	0.458809	0.088072	0.032214	0	0.222305	0.0686614	0.0526677	0	0	0.0481336	0.42898	0.165613	0.999916	0	0.617411	0.415821	0.032214	0.131716	0.648644	0.18755	0.957941	0.99327	0.323328	0.709534	0.109268	0.0785998	0.106941	0.0173898	0.182427	0.625114	0.170481	0.0162389	0.032214	0.0196885	0	0.0872506	0.0631396	0.0209972	0.0162389	0.106084	0.0882541	0.032214	0.370001	0.162184	0.0675171	0.410608
AKC	0.240957	0.186541	0.231302	0.449875	0.088072	0.032214	0	0.222305	0.0162389	0.0526677	0	0	0.0481336	0.42898	0.179162	0.990677	0	0.617411	0.444862	0.032214	0.131716	0.648644	0.18755	0.963871	0.993534	0.343255	0.71425	0.109268	0.0935623	0.121444	0.0173898	0.182427	0.625114	0.170481	0.0162389	0.032214	0.0196885	0	0.0872506	0.0631396	0.0209972	0.0162389	0.106084	0.0882541	0.032214	0.334167	0.253024	0.0675171	0.410608
AKD	0.240957	0.596138	0.231302	0.458809	0.088072	0.032214	0	0.222305	0.0686614	0.0526677	0	0	0.0481336	0.42898	0.0782188	0.987706	0	0.623624	0.453877	0.032214	0.131716	0.648644	0.18755	0.955384	0.993379	0.335998	0.999991	0.109268	0.0785998	0.121444	0.0173898	0.195703	0.631201	0.170481	0.0162389	0.032214	0.0196885	0	0.0872506	0.0631396	0.0209972	0.0162389	0.106084	0.0882541	0.032214	0.323176	0.162184	0.0675171	0.410608
AKE	0.240957	0.186541	0.231302	0.449875	0.088072	0.032214	0	0.234934	0.0686614	0.0526677	0	0	0.0481336	0.42898	0.165613	0.108282	0	0.617411	0.415821	0.032214	0.131716	0.648644	0.18755	0.0579988	0.99327	0.323328	0.709534	0.109268	0.0785998	0.121444	0.0173898	0.182427	0.625114	0.170481	0.0162389	0.032214	0.0196885	0	0.0457278	0.0631396	0.0209972	0.0162389	0.106084	0.0882541	0.032214	0.359601	0.162184	0.0675171	0.386551
AKG	0.240957	0.186541	0.231302	0.467597	0.088072	0.0869562	0.273177	0.241267	0.0162389	0.0526677	0	0	0.0481336	0.42898	0.472052	0.99792	0.0162389	0.623624	0.415821	0.0479298	0.131716	0.685565	0.18755	0.0579988	0.181222	0.323328	0.498271	0.109268	0.0935623	0.121444	0.0615617	0.195703	0.625114	0.159815	0.0460897	0.0162389	0.0196885	0.192515	0.0457278	0.032214	0.0209972	0.0162389	0.928995	0	0.0162389	0.359601	0.162184	0.0675171	0.410608
AKH	0.240957	0.186541	0.231302	0.449875	0.088072	0.032214	0	0.234934	0.0686614	0.0526677	0	0	0.0481336	0.42898	0.165613	0.999939	0	0.617411	0.415821	0.032214	0.131716	0.648644	0.18755	0.0579988	0.99327	0.335197	0.709534	0.109268	0.0785998	0.121444	0.0173898	0.182427	0.625114	0.170481	0.0162389	0.032214	0.0196885	0	0.0457278	0.0631396	0.0209972	0.0162389	0.106084	0.0882541	0.032214	0.323176	0.162184	0.0675171	0.410608
AKI	0.161538	0.186541	0.231302	0.032214	0.088072	0.0565643	0.152061	0	0.0162389	0.0722973	0.0162389	0	0.0481336	0.576542	0.265129	0.997886	0.0611998	0.617411	0.415821	0.032214	0.131716	0.648644	0.18755	0.0579988	0.181222	0.188033	0.0314055	0.0162389	0.0785998	0	0.0173898	0.0162389	0.290948	0.889198	0.032214	0.032214	0.0532975	0.0624651	0	0.032214	0.0209972	0.0162389	0.928995	0.0882541	0.0162389	0.181825	0.142363	0.0826596	0.0561769
AKL	0.0166305	0.232924	0	0.0802583	0.0666332	0	0.0162389	0.888626	0.0162389	0.15176	0	0	0.0324212	0.379233	0.422515	0.032214	0	0.0680893	0.26201	0	0.17646	0	0.0162389	0.0424493	0.966752	0.305737	0.436988	0.0603197	0.102223	0.032214	0	0.0560762	0.646064	0.229467	0	0.0624205	0.0356077	0.289651	0.0641923	0.032214	0	0.0162389	0.0434896	0	0.0162389	0.312004	0	0.0826317	0.379557
AKM	0.989847	0.0657252	0.184223	0.293863	0.103405	0.032214	0.0687834	0.318978	0.0162389	0.0526677	0	0	0.0324212	0.40794	0.22735	0.977357	0.0888386	0.0981099	0.26201	0.0633903	0.131716	0	0.0490601	0.267738	0.974454	0.726749	0.773816	0	0.0935623	0.032214	0.0173898	0.0776722	0.875497	0.402498	0.032214	0.0517113	0.0162389	0	0.97887	0.0537474	0	0.0162389	0.0434896	0	0.0799117	0.535908	0.0687594	0.0674888	0.467808
AKN	0.960817	0.211437	0.114339	0.0976102	0.088072	0.0162389	0.0162389	0.214597	0.0162389	0.103437	0	0	0.0324212	0.373594	0.22735	0.99166	0	0.0527063	0.26201	0.032214	0.131716	0	0.147343	0.0605959	0.207598	0.300837	0.327037	0	0.0785998	0.0545851	0.0537232	0.0560762	0.524669	0.310869	0	0.0162389	0	0	0	0.0479298	0	0.0162389	0.0434896	0	0.0479298	0.323176	0.0940766	0.0520959	0.316103
AKP	0.824878	0.164393	0.240424	0.032214	0.088072	0.0565643	0.152061	0.0958051	0.0162389	0.0208835	0.0162389	0.0162389	0.0324212	0.455698	0.308613	0.111708	0.350433	0.0832225	0.813465	0.0633903	0.100051	0.648644	0.529567	0.460078	0.263476	0.17463	0.0314055	0.034322	0.0479298	0	0.160678	0.0162389	0.290948	0.167819	0.0162389	0.032214	0.0532975	0.0624651	0.936887	0.0633903	0.0162389	0.0162389	0.0434896	0.0654127	0.0162389	0.181825	0.183475	0	0.0561769
AKQ	0.161538	0.067795	0.179543	0.134027	0.0189356	0.0565643	0.0162389	0	0.0162389	0.0526677	0.0162389	0	0.0481336	0.47334	0.289143	0.967487	0.350433	0.0832225	0.26201	0.0786887	0.0701518	0.648644	0.529567	0.310083	0.433991	0.17463	0.509649	0	0.0479298	0.0662975	0.160678	0.139905	0.532594	0.167819	0	0.0162389	0.0162389	0	0.936887	0.0633903	0	0.0162389	0.0743026	0	0.0162389	0.195215	0.0790386	0.412218	0.362977
AKR	0.0268526	0.129064	0	0.0802583	0.200093	0	0.0162389	0.362047	0.0162389	0.15176	0	0	0	0.0162389	0.426421	0.032214	0	0	0.26201	0.032214	0.131716	0	0.0162389	0.0266431	0.211868	0.406679	0.863563	0	0.102223	0.0479298	0	0.0560762	0.626906	0.229467	0	0.0162389	0	0.289651	0.0162389	0.032214	0	0.0162389	0.0434896	0	0.0162389	0.277368	0	0.0826317	0.63177
AKS	0.161538	0.19842	0.240424	0.109887	0.0189356	0.0565643	0.152061	0.235358	0.0162389	0.0526677	0.0162389	0	0.0481336	0.449873	0.239897	0.99166	0.350433	0.0832225	0.320606	0.032214	0.0701518	0.648644	0.529567	0.119638	0.263476	0.334963	0.365867	0	0.0633903	0.0162389	0.0333462	0.0560762	0.532594	0.181332	0	0.0162389	0.0196885	0	0.0162389	0.0479298	0	0.0162389	0.0743026	0.0654127	0.0162389	0.33171	0.167338	0.392835	0.522082
AKT	0.420695	0.999976	0.913074	0.032214	0.088072	0.0162389	0.0636052	0.42992	0.0162389	0.195876	0.0162389	0.0162389	0.0324212	0.972785	0.430484	0.952396	0.367531	0.126443	0.616778	0.0654242	0.0701518	0.648644	0	0.134433	0.997193	0.365403	0.562435	0.100455	0.116802	0.0915292	0.958034	0.032214	0.652232	0.467617	0.0162389	0.0162389	0.0719366	0.0624651	0.941506	0.032214	0	0.0162389	0.969042	0	0.0935623	0.248665	0.128206	0.152078	0.672079
AKV	0.824878	0.164393	0.240424	0.032214	0.088072	0.0565643	0.152061	0.0958051	0.0162389	0.0208835	0.0162389	0.0162389	0.0324212	0.455698	0.337982	0.111708	0.350433	0.0832225	0.813465	0.0633903	0.100051	0.648644	0.529567	0.460078	0.263476	0.17463	0.0314055	0.034322	0.0479298	0	0.160678	0.0162389	0.290948	0.167819	0.0162389	0.032214	0.0532975	0.0624651	0.936887	0.0633903	0.0162389	0.0162389	0.0434896	0.0654127	0.0162389	0.208182	0.183475	0	0.0561769
ALA	0.0268526	0.129064	0	0.0802583	0.200093	0	0.0162389	0.362047	0.0162389	0.15176	0	0	0	0.0162389	0.450786	0.0162389	0	0	0.26201	0.032214	0.131716	0	0.0162389	0.0266431	0.211868	0.406679	0.863563	0	0.102223	0.0479298	0	0.0560762	0.626906	0.229467	0	0.0162389	0	0.289651	0.0162389	0.032214	0	0.0162389	0.0434896	0	0.0162389	0.277368	0	0.0826317	0.63177
ALB	0.0268526	0.129064	0	0.0802583	0.200093	0	0.0162389	0.362047	0.0162389	0.15176	0	0	0	0.0162389	0.403113	0.0162389	0	0	0.26201	0.032214	0.131716	0	0.0162389	0.0266431	0.211868	0.406679	0.863563	0	0.102223	0.0479298	0	0.0560762	0.626906	0.229467	0	0.0162389	0	0.289651	0.0162389	0.032214	0	0.0162389	0.0434896	0	0.0162389	0.277368	0	0.0826317	0.63177
ALC	0.0268526	0.129064	0	0.0802583	0.200093	0	0.0162389	0.362047	0.0162389	0.15176	0	0	0	0.0162389	0.450786	0.0162389	0	0	0.26201	0.032214	0.131716	0	0.0162389	0.0266431	0.211868	0.406679	0.861311	0	0.102223	0.0479298	0	0.0560762	0.626906	0.229467	0	0.0162389	0	0.289651	0.0162389	0.032214	0	0.0162389	0.0434896	0	0.0162389	0.277368	0	0.0826317	0.63177
ALD	0.986382	0.292785	0.328308	0.357288	0.84507	0.0718846	0.374518	0.788555	0.0162389	0.0208835	0.0162389	0.032214	0.0324212	0.528956	0.418804	0.950812	0.998507	0.0832225	0.790472	0.032214	0.991511	0.648644	0.155293	0.9984	0.992747	0.323359	0.108161	0.399618	0.032214	0	0.174308	0.0479298	0.34668	0.167819	0.0379839	0.0162389	0.0532975	0	0.929056	0.0479298	0.0827733	0.032214	0.0743026	0	0.0162389	0.883984	0.142363	0.117742	0.144859
ALE	0.824878	0.164393	0.240424	0.032214	0.088072	0.0565643	0.152061	0.0958051	0.0162389	0.0208835	0.0162389	0.0162389	0.0324212	0.455698	0.337982	0.111708	0.350433	0.0832225	0.813465	0.0633903	0.100051	0.648644	0.529567	0.460078	0.263476	0.17463	0.0314055	0.034322	0.0479298	0	0.160678	0.0162389	0.290948	0.167819	0.0162389	0.032214	0.0532975	0.0624651	0.936887	0.0633903	0.0162389	0.0162389	0.0434896	0.0654127	0.0162389	0.181825	0.183475	0	0.0561769
ALG	0.161538	0.19842	0.240424	0.121084	0.0189356	0.0748773	0.152061	0	0.0162389	0.0208835	0.0162389	0.0162389	0.0481336	0.446713	0.239897	0.989423	0	0.0832225	0.26201	0.0786887	0.0701518	0.82751	0.529567	0.275351	0.263476	0.334963	0.365867	0	0.0479298	0	0.0333462	0.0864838	0.532594	0.167819	0	0.0162389	0.0162389	0	0.0162389	0.0479298	0	0.0162389	0.0743026	0	0.0162389	0.195215	0.128206	0.412218	0.362977
ALH	0.0268526	0.129064	0	0.0802583	0.200093	0	0.0162389	0.362047	0.0162389	0.15176	0	0	0	0.0162389	0.426421	0.032214	0	0	0.26201	0.032214	0.131716	0	0.0162389	0.0266431	0.211868	0.406679	0.863563	0	0.102223	0.0479298	0	0.0560762	0.626906	0.229467	0	0.0162389	0	0.289651	0.0162389	0.032214	0	0.0162389	0.0434896	0	0.0162389	0.26544	0	0.0826317	0.63177
ALI	0.270671	0.31309	0.354637	0.714098	0.0577173	0.0718846	0.152061	0.402381	0.0162389	0.0370302	0.0162389	0.032214	0.0324212	0.47334	0.367075	0.859069	0.0162389	0.724856	0.555648	0.0633903	0.164099	0.696906	0.105268	0.107027	0.433991	0.431135	0.26183	0.0615217	0.0785998	0.032214	0.160678	0.1078	0.328889	0.210072	0.032214	0.0162389	0	0.0624651	0.887279	0.032214	0.032214	0.0162389	0.0434896	0.0162389	0.0785998	0.347101	0.143367	0.412218	0.224863
ALK	0.0268526	0.129064	0	0.0802583	0.200093	0	0.0162389	0.362047	0.0162389	0.15176	0	0	0	0.0162389	0.403113	0.0162389	0	0	0.26201	0.032214	0.131716	0	0.0162389	0.23031	0.211868	0.406679	0.378874	0	0.102223	0.0479298	0	0.0560762	0.626906	0.229467	0	0.0162389	0	0.289651	0.0162389	0.032214	0	0.0162389	0.0434896	0	0.0162389	0.253314	0	0.0826317	0.63177
ALL	0.161538	0.313704	0.240424	0.46655	0.088072	0.0565643	0.152061	0.432246	0	0.0208835	0.0162389	0.0162389	0.0324212	0.446713	0.297084	0.383295	0.350433	0.0832225	0.616778	0.0633903	0.100051	0.648644	0.529567	0.275351	0.263476	0.214189	0.13091	0.034322	0.0479298	0	0.160678	0.0162389	0.290948	0.181332	0.0162389	0.0162389	0.0532975	0.0624651	0.936887	0.0633903	0.0162389	0.0162389	0.0434896	0.0654127	0.0162389	0.181825	0.142363	0.0319239	0.0759176
ALM	0.161538	0.313704	0.240424	0.46655	0.088072	0.0565643	0.152061	0.432246	0	0.0208835	0.0162389	0.0162389	0.0324212	0.446713	0.297084	0.383295	0.350433	0.0832225	0.616778	0.0633903	0.100051	0.648644	0.529567	0.275351	0.263476	0.214189	0.13091	0.034322	0.0479298	0	0.160678	0.0162389	0.290948	0.181332	0.0162389	0.0162389	0.0532975	0.0624651	0.936887	0.0479298	0.0162389	0.0162389	0.0434896	0.0654127	0.0162389	0.181825	0.142363	0.0319239	0.0759176
ALN	0.0166305	0.999978	0.240424	0.032214	0	0.032214	0.192888	0.42121	0.0162389	0.0871136	0	0.0162389	0.0481336	0.446713	0.501563	0.268832	0.53252	0.0680893	0.999988	0.0785998	0.0701518	0.827047	0.999986	0.460078	0.985103	0.232583	0.792247	0.100455	0.132109	0.106282	0.958034	0.032214	0.516822	0.404871	0.0162389	0.0162389	0.0719366	0.0624651	0.936887	0.032214	0	0.0162389	0.0434896	0.0275766	0.0935623	0.196004	0.128206	0.0826317	0.337654
ALP	0.0166305	0.250057	0.27302	0.032214	0.122354	0.0162389	0.192888	0.373165	0	0.0871136	0.0162389	0.0162389	0.0162389	0.446713	0.487301	0.0633903	0.367531	0.0680893	0.999988	0.0785998	0.0701518	0.827047	0.999986	0.482841	0.986366	0.300837	0.801424	0.034322	0.0644299	0.106282	0.958034	0.032214	0.616046	0.415857	0.85641	0.0162389	0.0532975	0.0624651	0.936887	0.995802	0.0162389	0.0162389	0.0434896	0.0275766	0.0745496	0.21084	0.128206	0.0826317	0.337654
ALQ	0.161538	0.247924	0.240424	0.0479298	0.088072	0.0565643	0.143889	0	0	0.0208835	0.0162389	0.0162389	0.0324212	0.446713	0.326943	0.111708	0.350433	0.0832225	0.616778	0.0633903	0.100051	0.648644	0.529567	0.275351	0.999667	0.188033	0.0471344	0.034322	0.0479298	0	0.160678	0.0162389	0.290948	0.167819	0.0162389	0.0162389	0.0532975	0.0624651	0.936887	0.0633903	0.0162389	0.0162389	0.0434896	0	0.0162389	0.208182	0.128206	0.0319239	0.0759176
ALR	0.161538	0.182836	0.276156	0.409754	0.122398	0.0162389	0.0636052	0.304389	0.0162389	0.117996	0.0162389	0.0162389	0.0324212	0.446713	0.478838	0.032214	0.367531	0.0680893	0.637387	0.110304	0.586602	0.655564	0.119798	0.875274	0.999989	0.232583	0.475649	0.211745	0.0479298	0.111728	0.854957	0.0714045	0.96217	0.331857	0	0.032214	0.0532975	0.256863	0.889109	0.0343782	0.0162389	0.0162389	0.0434896	0	0.0162389	0.355671	0.164558	0.0826317	0.559141
ALS	0.161538	1	0.240424	0.0479298	0.088072	0.0965833	0.152061	0	0	0.0208835	0.0162389	0.0162389	0.0324212	0.446713	0.508479	0.111708	0.350433	0.0832225	0.813465	0.0633903	0.0701518	0.648644	0.529567	0.26903	0.999208	0.201218	0.0314055	0.034322	0.0479298	0	0.160678	0.0162389	0.290948	0.167819	0.0162389	0.0162389	0.0532975	0.0624651	0.936887	0.0633903	0.0162389	0.0162389	0.0434896	0	0.0162389	0.181825	0.142363	0.0319239	0.0372046
ALT	0.161538	1	0.240424	0.0479298	0.088072	0.0565643	0.152061	0	0	0.0208835	0.0162389	0.0162389	0.0324212	0.446713	0.337982	0.111708	0.350433	0.0832225	0.610452	0.0633903	0.100051	0.648644	0.529567	0.322454	0.999554	0.201218	0.0314055	0.034322	0.0479298	0	0.160678	0.0162389	0.290948	0.167819	0.0162389	0.0162389	0.0532975	0.0624651	0.936887	0.0479298	0.0162389	0.0162389	0.0434896	0.0654127	0.0162389	0.181825	0.142363	0.0319239	0.0759176
ALV	0.401649	0.999995	0.27302	0.032214	0.088072	0.032214	0.152061	0.4173	0	0.117996	0.0162389	0.0452072	0.0635908	0.972785	0.56922	0.552651	0.53252	0.0832225	0.610452	0	0.0701518	0.827047	0.529567	0.50794	0.998607	0.31219	0.39965	0.100455	0.131144	0.120795	0	0.0714045	0.524669	0.49657	0.85404	0.0162389	0.0719366	0.186555	0.936887	0.995802	0.0162389	0.0162389	0.0434896	0.0654127	0.133214	0.195111	0.128206	0.0319239	0.337654
AMA	0.161538	0.999979	0.240424	0.46655	0.088072	0.0965833	0.262087	0.453619	0	0.0208835	0.0162389	0.0162389	0.0324212	0.446713	0.344986	0.261555	0.350433	0.0832225	0.816494	0.0633903	0.0701518	0.648644	0.529567	0.312141	0.999532	0.201218	0.0949188	0.034322	0.0479298	0	0.160678	0.0162389	0.290948	0.167819	0.0162389	0.0162389	0.0532975	0.0624651	0.936887	0.0633903	0.0162389	0.0162389	0.0434896	0.0654127	0.0162389	0.181825	0.142363	0.375113	0.0759176
AMB	0.175154	0.19842	0.179543	0.121084	0.0189356	0	0.0162389	0.275257	0.0162389	0.103437	0.0162389	0	0.0481336	0.449873	0.239897	0.986042	0	0.0527063	0.26201	0.032214	0.131716	0.82751	0.152535	0.119638	0.207598	0.334963	0.365867	0	0.0633903	0.0162389	0.0333462	0.139905	0.532594	0.253338	0	0.0162389	0.0162389	0	0.0162389	0.0479298	0	0.0162389	0.0743026	0	0.0162389	0.591549	0.0790386	0.0520959	0.362977
AMC	0.175154	0.19842	0.179543	0.121084	0.0189356	0	0.0162389	0.275257	0.0162389	0.103437	0.0162389	0	0.0481336	0.449873	0.206177	0.974662	0	0.0680893	0.26201	0.032214	0.131716	0.82751	0.152535	0.119638	0.594114	0.334963	0.365867	0	0.0633903	0.0162389	0.0333462	0.139905	0.532594	0.253338	0	0.0162389	0.0162389	0	0.0162389	0.0479298	0	0.0162389	0.0743026	0	0.0162389	0.591549	0.0790386	0.0520959	0.362977
AMD	0.292412	0.129064	0.0550527	0.109887	0.103405	0	0.0636052	0.333202	0.0162389	0.0526677	0	0	0.0646175	0.410299	0.22735	0.983573	0.0162389	0.0527063	0.297992	0.032214	0.131716	0.82751	0.119798	0.0579988	0.279597	0.304522	0.358089	0.0162389	0.0935623	0.0162389	0.0333462	0.0714045	0.516822	0.299493	0	0.0162389	0.0162389	0	0	0.0479298	0	0.0162389	0.0743026	0.0412149	0.0162389	0.949091	0.114331	0.0520959	0.309006
AMF	0.292412	0.19842	0.114339	0.191222	0.103405	0	0.0636052	0.333202	0.0162389	0.999972	0	0	0.0646175	0.410299	0.239897	0.978466	0.0162389	0.074153	0.297992	0.032214	0.131716	0.82751	0.119798	0.0579988	0.246215	0.232583	0.358089	0	0.0935623	0.0162389	0.0333462	0.0560762	0.516822	0.290382	0	0.0162389	0.0162389	0	0	0.0479298	0	0.0162389	0.0743026	0.0412149	0.032214	0.957455	0.114331	0.0520959	0.999979
AMG	0.401649	0.999994	0.913074	0.032214	0.122354	0.0565643	0.152061	0.42121	0	0.163869	0.0162389	0.0162389	0.0481336	0.446713	0.502744	0.478036	0.470917	0.0832225	0.999988	0.0633903	0.0701518	0.827047	0.529567	0.482841	0.977923	0.960026	0.801424	0.034322	0.146202	0.0915292	0.145824	0.032214	0.443455	0.167819	0	0.0162389	0.0719366	0.132358	0.936887	0.0479298	0.0162389	0.0162389	0.0434896	0.0654127	0.073004	0.195111	0.142363	0.0826317	0.999986
AMH	0.966807	0.114688	0.303777	0.588334	0.105564	0.979029	0.118454	0.55481	0.535453	0.116582	0.0876236	0	0.0324212	0.592711	0.339172	0.993541	0.0785998	0.160558	0.0162389	0.227901	0.49455	0.840113	0.835073	0.999933	0.49532	0.502971	0.967534	0.26781	0.222337	0.312329	0.184539	0.342915	0.725034	0.224896	0.161205	0.0559947	0.0327028	0.138166	0.873271	0.0633903	0.149061	0.032214	0.0893349	0.0162389	0.247891	0.532276	0.263143	0.180071	0.434068
AMI	0.401649	0.999994	0.913074	0.032214	0.122354	0.0565643	0.152061	0.42121	0	0.163869	0.0162389	0.0162389	0.0481336	0.446713	0.542459	0.219811	0.470917	0.0832225	1	0	0.0701518	0.827047	0.529567	0.482841	0.984469	0.960026	0.367572	0.034322	0.0489865	0.0915292	0.145824	0.032214	0.443455	0.167819	0	0.0162389	0.0719366	0.186555	0.936887	0.0479298	0.0162389	0.0162389	0.0434896	0.045091	0.073004	0.195111	0.142363	0.0826317	0.999986
AMK	0.401649	0.999993	0.913074	0.032214	0.122354	0.0565643	0.152061	0.42121	0	0.163869	0.0162389	0.0162389	0.0481336	0.446713	0.522161	0.555056	0.367531	0.0832225	0.999988	0.0633903	0.0701518	0.827047	0.529567	0.482841	0.982848	0.960026	0.801424	0.034322	0.146202	0.0915292	0.145824	0.0162389	0.290948	0.415857	0	0.0162389	0.0719366	0.186555	0.936887	0.0479298	0.0162389	0.0162389	0.0434896	0.0654127	0.073004	0.195111	0.142363	0.0826317	0.999986
AML	0.401649	0.999994	0.913074	0.032214	0.122354	0.0565643	0.152061	0.42121	0	0.163869	0.0162389	0.0162389	0.0481336	0.446713	0.503817	0.555056	0.462183	0.0832225	0.999988	0.0633903	0.0701518	0.827047	0.529567	0.482841	0.997659	0.960026	0.801424	0.034322	0.146202	0.0915292	0.145824	0.032214	0.443455	0.415857	0	0.0162389	0.0196885	0.186555	0.936887	0.0479298	0.0162389	0.0162389	0.0434896	0.0654127	0.073004	0.195111	0.142363	0.0826317	0.999986
AMM	0.175154	0	0.349387	0.125396	0	0.81962	0.0162389	0.235358	0.0162389	0.0526677	0.0162389	0	0.0646175	0.435385	0.22735	0.987706	0	0.103978	0.341885	0	0.131716	0.659962	0.141349	0.0668491	0.965642	0.214189	0.451622	0	0.0935623	0.0162389	0.0333462	0.0714045	0.34668	0.335732	0.0162389	0.0162389	0.0196885	0	0	0.032214	0	0.0162389	0.0893349	0	0.104759	0.300647	0.0940766	0.077006	0.326461
AMN	0.401649	0.999979	0.27302	0.032214	0.122354	0.032214	0.192888	0.42121	0.0162389	0.163869	0.0162389	0.0162389	0.0481336	0.972785	0.573788	0.503653	0.937569	0.0981099	0.999988	0.0785998	0.0701518	0.648644	0.999986	0.575107	0.997944	0.31219	0.814558	0.100455	0.146202	0.120795	0.958034	0.032214	0.622281	0.548831	0.85641	0.0162389	0.0719366	0.0624651	0.936887	0.995802	0.0162389	0.0162389	0.0434896	0.0275766	0.14729	0.276582	0.128206	0.0826317	0.337654
AMP	0.199952	0.292785	0.240424	0.032214	0.0577173	0.0565643	0.152061	0.0505227	0.0162389	0	0.0162389	0.0162389	0.0324212	0.464536	0.44111	0.176506	0.43633	0.0527063	0.637387	0.0786887	0.0701518	0.648644	0.552614	0.275351	0.999999	0.17463	0.0471344	0.0500035	0.0479298	0	0	0.0560762	0.321228	0.242883	0.0162389	0.0162389	0.0532975	0.0624651	0.936887	0.0633903	0.0162389	0.0162389	0.0434896	0	0.0162389	0.181825	0	0	0.201845
AMQ	0.401649	0.999994	0.913074	0.032214	0.122354	0.0565643	0.152061	0.42121	0	0.163869	0.0162389	0.0162389	0.0481336	0.446713	0.527229	0.216634	0.470917	0.0832225	0.999988	0.0633903	0.0701518	0.827047	0.529567	0.474304	0.977793	0.960026	0.801424	0.034322	0.146202	0.0915292	0.145824	0.032214	0.443455	0.415857	0	0.0162389	0.0719366	0.186555	0.936887	0.0479298	0.0162389	0.0162389	0.0434896	0.0654127	0.073004	0.208182	0.142363	0.0826317	0.999986
AMR	0.161538	0.292785	0.240424	0.46655	0.122354	0.0565643	0.152061	0	0.0162389	0.0208835	0.0162389	0.0162389	0.0324212	0.446713	0.308613	0.140324	0.350433	0.0832225	0.813465	0.0633903	0.0701518	0.648644	0.552614	0.275351	0.765829	0.188033	0	0.034322	0.0479298	0.0162389	0.160678	0.0162389	0.290948	0.167819	0.175391	0.0162389	0.0532975	0.0624651	0.954767	0.0633903	0.0162389	0.0162389	0.0434896	0.0654127	0.0162389	0.195111	0.183475	0.0319239	0.0561769
AMS	0.161538	0.210334	0.240424	0.46655	0.088072	0.0565643	0.152061	0	0.0162389	0.0788475	0.0162389	0.0162389	0.0324212	0.446713	0.450276	0.111708	0.350433	0.0981099	0.813465	0.0633903	0.0701518	0.648644	0.529567	0.275351	0.263476	0.17463	0.062513	0.034322	0.098393	0	0.160678	0.0162389	0.290948	0.167819	0.0162389	0.0162389	0.0532975	0.0624651	0.936887	0.0633903	0.0162389	0.0162389	0.0434896	0.0654127	0.0162389	0.195111	0.142363	0.0319239	0.0561769
AMT	0.161538	0.230657	0.252758	0.0479298	0.088072	0.0718846	0.152061	0	0.0162389	0.0208835	0.0162389	0.0162389	0.0324212	0.446713	0.425794	0.140324	0.350433	0.867708	0.999988	0.0633903	0.100051	0.648644	0.529567	0.460078	0.263476	0.17463	0.116653	0.034322	0.0999502	0	0.160678	0.032214	0.290948	0.167819	0.0162389	0.0162389	0.0532975	0.0624651	0.936887	0.0633903	0.0162389	0.0162389	0.0434896	0.0893505	0.0162389	0.846547	0.142363	0.0319239	0.0561769
ANA	0.198381	0.227558	0.400781	0.440794	0.088072	0.0162389	0.0162389	0.272194	0.0365494	0.0208835	0.0162389	0	0.0324212	0.468726	0.265129	0.998241	0.160207	0.0832225	0.325926	0.0633903	0.20144	0.654349	0.032214	0	0.997662	0.333578	0.16505	0.034322	0.0890413	0.032214	0.0490436	0.710222	0.508847	0.111237	0	0.032214	0.0327028	0	0.997955	0.0479298	0	0.032214	0.106084	0	0.0162389	0.312004	0.15629	0.173299	0.566055
ANC	0.960817	0.211437	0.114339	0.0976102	0.088072	0.0162389	0.0162389	0.214597	0.0162389	0.103437	0	0	0.0324212	0.373594	0.22735	0.963256	0	0.0527063	0.26201	0.032214	0.131716	0	0.147343	0.0605959	0.207598	0.300837	0.327037	0	0.0785998	0.0545851	0.0537232	0.0560762	0.524669	0.310869	0	0.0162389	0	0	0	0.0479298	0	0.0162389	0.0434896	0	0.0479298	0.323176	0.0940766	0.0520959	0.316103
AND	0.960817	0.211437	0.114339	0.0976102	0.088072	0.0162389	0.0162389	0.214597	0.0162389	0.103437	0	0	0.0324212	0.373594	0.22735	0.987002	0	0.0527063	0.26201	0.032214	0.131716	0	0.147343	0.0605959	0.207598	0.300837	0.327037	0	0.0785998	0.0545851	0.0537232	0.0560762	0.524669	0.310869	0	0.0162389	0	0	0	0.0479298	0	0.0162389	0.0434896	0	0.0479298	0.323176	0.0940766	0.0520959	0.316103
ANE	0.960817	0.211437	0.114339	0.0976102	0.088072	0.0162389	0.0162389	0.214597	0.0162389	0.103437	0	0	0.0324212	0.373594	0.22735	0.981372	0	0.0527063	0.26201	0.032214	0.131716	0	0.147343	0.0605959	0.207598	0.300837	0.327037	0	0.0785998	0.0545851	0.0537232	0.0560762	0.524669	0.310869	0	0.0162389	0	0	0	0.0479298	0	0.0162389	0.0434896	0	0.0479298	0.323176	0.0940766	0.0520959	0.316103
ANF	0.960817	0.211437	0.114339	0.0976102	0.088072	0.0162389	0.0162389	0.214597	0.0162389	0.103437	0	0	0.0324212	0.373594	0.22735	0.986925	0	0.0527063	0.26201	0.032214	0.131716	0	0.147343	0.0605959	0.207598	0.300837	0.327037	0	0.0785998	0.0545851	0.0537232	0.0560762	0.524669	0.310869	0	0.0162389	0	0	0	0.0479298	0	0.0162389	0.0434896	0	0.0479298	0.323176	0.0940766	0.0520959	0.316103
ANG	0.960817	0.211437	0.114339	0.0976102	0.088072	0.0162389	0.0162389	0.214597	0.0162389	0.103437	0	0	0.0324212	0.373594	0.22735	0.965452	0	0.0527063	0.26201	0.032214	0.131716	0	0.147343	0.0605959	0.207598	0.300837	0.327037	0	0.0785998	0.0545851	0.0537232	0.0560762	0.524669	0.310869	0	0.0162389	0	0	0	0.0479298	0	0.0162389	0.0434896	0	0.0479298	0.323176	0.0940766	0.0520959	0.316103
ANH	0.960817	0.211437	0.114339	0.0976102	0.088072	0.0162389	0.0162389	0.214597	0.0162389	0.103437	0	0	0.0324212	0.373594	0.22735	0.963256	0	0.0527063	0.26201	0.032214	0.131716	0	0.147343	0.0605959	0.207598	0.300837	0.327037	0	0.0785998	0.0545851	0.0537232	0.0560762	0.524669	0.310869	0	0.0162389	0	0	0	0.0479298	0	0.0162389	0.0434896	0	0.0479298	0.323176	0.0940766	0.0520959	0.316103
ANI	0.960817	0.211437	0.114339	0.0976102	0.088072	0.0162389	0.0162389	0.214597	0.0162389	0.103437	0	0	0.0324212	0.373594	0.22735	0.95393	0	0.0527063	0.26201	0.032214	0.131716	0	0.147343	0.0605959	0.207598	0.300837	0.327037	0	0.0785998	0.0545851	0.0537232	0.0560762	0.524669	0.310869	0	0.0162389	0	0	0	0.0479298	0	0.0162389	0.0434896	0	0.0479298	0.323176	0.0940766	0.0520959	0.316103
ANK	0.960817	0.211437	0.114339	0.0976102	0.088072	0.0162389	0.0162389	0.214597	0.0162389	0.103437	0	0	0.0324212	0.373594	0.22735	0.963991	0	0.0527063	0.26201	0.032214	0.131716	0	0.147343	0.0605959	0.207598	0.300837	0.327037	0	0.0785998	0.0545851	0.0537232	0.0560762	0.524669	0.310869	0	0.0162389	0	0	0	0.0479298	0	0.0162389	0.0434896	0	0.0479298	0.323176	0.0940766	0.0520959	0.316103
ANL	1	0.999979	0.418934	0.084548	0.22047	0.0718846	0.152061	1	0.0522369	0.0367832	0.0162389	0.222188	0.0324212	0.446713	0.465444	0.998683	0.397845	0.189717	0.710026	0.0633903	0.238357	0.654349	0.608591	0.999991	1	0.365051	0.248492	0.735131	0.0927794	0.0278983	0.177607	0.0479298	0.317946	0.181332	0	0.0552159	0.107898	0	0.999099	0.0479298	0.0333427	0.0162389	0.0646437	0	0.0162389	0.23175	0.182552	0.112384	0.833612
ANM	0.999974	0.331892	0.399197	0.032214	0.088072	0.149706	0.152061	0.999632	0.0326216	0.0367832	0.0162389	0.0479298	0.805555	0.468726	0.471035	0.999022	0.77855	0.141337	0.700374	0.0633903	0.487652	0.654349	0.619678	0.999999	1	0.333578	0.966037	0.724579	0.0633903	0.0278983	0.160678	0.275707	0.999979	0.181332	0	0.101633	0.0686708	0.356539	0.998739	0.0479298	0.0333427	0.0162389	0.0646437	0.0798703	0.0162389	0.646163	0.222709	0.173398	0.840542
ANN	0.161538	0.239702	0.551194	0.493033	0.088072	0.032214	0.0162389	0.317471	0.0162389	0.103207	0.0162389	0	0.0324212	0.446713	0.22735	0.154284	0.234906	0.0832225	0.415821	0.0633903	0.0701518	0.659962	0.558969	0.272856	0.263476	0.333578	0.363921	0	0.032214	0.0162389	0.160678	0.0162389	0.290948	0.298289	0.0162389	0.0162389	0.0532975	0.0624651	0.935845	0.0633903	0	0.0162389	0.0434896	0	0.0633903	0.328382	0.0634757	0.0826596	0.246512
ANP	0.401649	0.999989	0.913074	0.032214	0.088072	0.0565643	0.192888	0.362047	0.0162389	0.0208835	0	0.0162389	0.0481336	0.446713	0.506256	0.319336	0.350433	0.0832225	0.999042	0.0633903	0.0701518	0.827047	0.529567	0.460078	0.971283	0.31219	0.792247	0.034322	0.0479298	0.0765332	0.958034	0.0162389	0.445707	0.348192	0.0162389	0.0162389	0.0196885	0.186555	0.936887	0.032214	0.0162389	0.0162389	0.0434896	0	0.145866	0.225203	0.142363	0.0826317	0.999986
ANQ	0.161538	0.164393	0.240424	0.032214	0.088072	0.0479298	0.152061	0.0745214	0.0162389	0.0208835	0.0162389	0.0162389	0.0324212	0.446713	0.303695	0.132536	0.350433	0.0832225	0.813465	0.0633903	0.0701518	0.648644	0.529567	0.275351	0.263476	0.17463	0.999972	0.034322	0.0479298	0.0162389	0.160678	0.032214	0.321228	0.311421	0.0162389	0.0162389	0.819816	0.0624651	0.936887	0.0633903	0.0162389	0.0162389	0.0434896	0.0654127	0.0162389	0.16832	0.142363	0.0319239	0.0561769
ANR	0.0166305	0.114688	0.0162389	0.266755	0.088072	0	0.0162389	0.333836	0.0162389	0.15176	0	0	0	0.032214	0.444248	0.032214	0	0.0680893	0.345281	0.032214	0.824681	0	0.147167	0.0266431	0.971613	0.272745	0.378874	0.0162389	0.102223	0.0162389	0	0.0560762	0.620747	0.254289	0	0.0162389	0.15977	0	0.339273	0.032214	0.0338683	0.0162389	0.0434896	0	0.0162389	0.462303	0.0940766	0.391957	0.453336
ANS	0.0166305	0.129064	0.0162389	0.0802583	0.412809	0	0.0162389	0.379501	0.0162389	0.15176	0	0.0294465	0	0.032214	0.434011	0.0541596	0	0	0.334473	0.032214	0.131716	0	0.147167	0.0266431	0.980209	0.245045	0.358264	0.0162389	0.102223	0.0162389	0	0.0850166	0.620747	0.254171	0	0.0162389	0.0196885	0	0.0162389	0.0162389	0	0.0162389	0.0434896	0	0.032214	0.462303	0.954704	0.130653	0.453336
ANT	0.0166305	0.114688	0.0162389	0.266755	0.088072	0	0.0162389	0.333836	0.0162389	0.15176	0	0	0	0.032214	0.467855	0.0162389	0	0.0680893	0.345281	0.032214	0.824681	0	0.147167	0.0266431	0.962712	0.272745	0.378874	0.0162389	0.102223	0.0162389	0	0.0560762	0.620747	0.254289	0	0.0162389	0.15977	0	0.339273	0.032214	0.0338683	0.0162389	0.0434896	0	0.0162389	0.462303	0.0940766	0.391957	0.453336
ANV	0.0166305	0.114688	0.0162389	0.266755	0.088072	0	0.0162389	0.333836	0.0162389	0.15176	0	0	0	0.032214	0.444248	0.032214	0	0.0680893	0.345281	0.032214	0.824681	0	0.147167	0.0266431	0.99683	0.272745	0.378874	0.0162389	0.102223	0.0162389	0	0.0560762	0.620747	0.254289	0	0.0162389	0.15977	0	0.339273	0.032214	0.0338683	0.0162389	0.0434896	0	0.0162389	0.462303	0.0940766	0.391957	0.453336
APA	0.0166305	0.129064	0.0162389	0.0802583	0.200093	0.0162389	0.0162389	0.333836	0.0162389	0.15176	0	0.0294465	0	0.032214	0.38085	0.032214	0	0	0.334473	0	0.131716	0	0.147167	0.0266431	0.983248	0.272745	0.358264	0	0.102223	0.0162389	0	0.0560762	0.620747	0.254289	0	0.0162389	0.0196885	0	0.339273	0.032214	0	0.0162389	0.0434896	0	0.0162389	0.462303	0.0940766	0.0826317	0.453336
APC	0.0166305	0.142226	0.0454075	0.0802583	0.227042	0	0.0162389	0.344654	0.0162389	0.15176	0	0	0	0.032214	0.467855	0.0862599	0.0162389	0	0.297992	0	0.131716	0	0	0.0893316	0.124353	0.257304	0.378874	0	0.102223	0.0162389	0	0.0761821	0.637666	0.241979	0	0.0162389	0	0	0.996321	0.0162389	0	0.0162389	0.0434896	0	0.0162389	0.462303	0.0940766	0.0826317	0.477226
APD	0.0166305	0.142226	0.0454075	0.0802583	0.227042	0	0.0162389	0.344654	0.0162389	0.15176	0	0	0	0.032214	0.444248	0.032214	0.0162389	0	0.297992	0	0.131716	0	0	0.0424493	0.124353	0.257304	0.378874	0	0.102223	0.0162389	0	0.0761821	0.620747	0.241979	0	0.0162389	0	0	0.996321	0.0162389	0	0.0162389	0.0434896	0	0.0162389	0.462303	0.0940766	0.0826317	0.477226
APE	0.0166305	0.142226	0.0454075	0.0802583	0.227042	0	0.0162389	0.344654	0.0162389	0.15176	0	0	0	0.032214	0.426421	0.0862599	0.0162389	0	0.297992	0	0.131716	0	0	0.0266431	0.124353	0.257304	0.378874	0	0.102223	0.0162389	0	0.0761821	0.637666	0.241979	0	0.0162389	0	0	0.996321	0.0162389	0	0.0162389	0.0434896	0	0.0162389	0.462303	0.0940766	0.0826317	0.477226
APF	0.0166305	0.142226	0.0454075	0.0802583	0.227042	0	0.0162389	0.344654	0.0162389	0.15176	0	0	0	0.032214	0.393261	0.0862599	0.0162389	0	0.297992	0	0.131716	0	0	0.0266431	0.124353	0.257304	0.378874	0	0.102223	0.0162389	0	0.0761821	0.637666	0.241979	0	0.0162389	0	0	0.971512	0.0162389	0	0.0162389	0.0434896	0	0.0162389	0.462303	0.0940766	0.0826317	0.477226
APG	0.277494	0.999973	0.240424	0.032214	0	0.0565643	0.0162389	0.103806	0.0162389	0.0208835	0.0162389	0.0162389	0	0.439161	0.461255	0.101098	0.350433	0.107853	0.619401	0.0806006	0.0701518	0.648644	0.529567	0.134433	0.452225	0.188033	0.0854457	0.034322	0.032214	0	0.0173898	0.0162389	0.290948	0.0162389	0	0.0162389	0.0532975	0	0.0162389	0.0633903	0.0162389	0.0162389	0.0434896	0.0654127	0.0162389	0	0.142363	0.412218	0.0936945
APH	0.161538	1	0.240424	0.032214	0.088072	0.0565643	0.152061	0.817629	0.0162389	0.0208835	0	0.0162389	0.0481336	0.455698	0.451177	0.032214	0.367531	0.136093	0.625582	0.0633903	0.182019	0.648644	0.529567	0.159311	0.379986	0.206212	0.375259	0.034322	0.0479298	0	0.160678	0.0162389	0.290948	0.258631	0.0162389	0.0162389	0.0532975	0.0624651	0.936887	0.0479298	0.0162389	0.0162389	0.0434896	0.045091	0.0162389	0.0768177	0.142363	0.412218	0.999978
API	0.388317	0.999989	0.914557	0.032214	0.122354	0.0162389	0.152061	0.0228397	0.0162389	0.163869	0	0.0162389	0.0481336	0.446713	0.540199	0.154284	0.377802	0.126443	0.999988	0	0.0701518	0.827047	0.529567	0.468846	0.976988	0.96059	0.789174	0.034322	0.132109	0.0612896	0.145824	0.032214	0.443455	0.415857	0	0.0162389	0.0532975	0.0624651	0.936887	0.032214	0.0162389	0.0162389	0.0434896	0.0275766	0.145866	0.277882	0.142363	0.0319239	0.999986
APK	0.401649	0.999994	0.913074	0.032214	0.122354	0.0565643	0.152061	0.42121	0	0.163869	0.0162389	0.0162389	0.0481336	0.446713	0.502744	0.428761	0.470917	0.0832225	0.999988	0.0633903	0.0701518	0.827047	0.529567	0.482841	0.977989	0.960026	0.801424	0.034322	0.146202	0.0915292	0.145824	0.0162389	0.443455	0.415857	0	0.0162389	0.0719366	0.186555	0.936887	0.0479298	0.0162389	0.0162389	0.0434896	0.0654127	0.073004	0.195111	0.142363	0.0826317	0.999986
APL	0.388317	0.999989	0.913074	0.0667732	0.088072	0.032214	0.192888	0.3364	0.0162389	0.195876	0.0162389	0.0162389	0.0481336	0.972785	0.426514	0.140324	0.462183	0.158026	0.616778	0.0955306	0.145816	0.827047	0	0.482841	0.985166	0.960026	0.0471344	0.100455	0.0644299	0.0162389	0.160678	0.0162389	0.524669	0.181332	0.0162389	0.0162389	0.0196885	0.0624651	0.822131	0.032214	0.0162389	0.0162389	0.0434896	0.0482709	0.032214	0.954085	0.128206	0.0826317	0.337654
APM	0.388317	0.999989	0.914557	0.032214	0.122354	0.0565643	0.152061	0.0228397	0.0162389	0.163869	0	0.0162389	0.0324212	0.446713	0.524894	0.277776	0.470917	0.126443	0.999988	0	0.0701518	0.827047	0.529567	0.460078	0.98641	0.96059	0.789174	0.034322	0.132109	0.0612896	0.145824	0.032214	0.443455	0.415857	0	0.0162389	0.0532975	0.0624651	0.936887	0.032214	0.0162389	0.0162389	0.0434896	0.0275766	0.145866	0.262339	0.142363	0.0319239	0.999986
APN	0.401649	0.999994	0.913074	0.032214	0.122354	0.0565643	0.152061	0.42121	0	0.163869	0.0162389	0.0759805	0.0481336	0.446713	0.477148	0.389828	0.470917	0.126443	0.999988	0.0633903	0.0701518	0.827047	0.529567	0.482841	0.982658	0.960026	0.801424	0.034322	0.146202	0.0915292	0.145824	0.032214	0.443455	0.415857	0	0.0162389	0.0719366	0.186555	0.936887	0.0479298	0.0162389	0.0162389	0.0434896	0.0654127	0.073004	0.195111	0.142363	0.0826317	0.999986
APP	0.161538	0.999988	0.901467	0.0802583	0.088072	0	0.0929749	0.0988129	0.0162389	0.117996	0	0.0162389	0.0746643	0.0607502	0.396348	0.032214	0.367531	0.171699	0.637387	0.0654242	0.0701518	0.785925	0.119798	0.134433	0.996884	0.300837	0.329751	0	0.0633903	0	0.160678	0.032214	0.541412	0.118569	0	0.0162389	0.0532975	0	0.0162389	0.0162389	0.0162389	0.0162389	0.0434896	0.0275766	0.0162389	0.340356	0.14989	0.0826317	0.0792837
APQ	0.240957	0.186541	0.231302	0.509229	0.088072	0.032214	0	0.206875	0.0793162	0.0722973	0	0	0.0481336	0.576542	0.265129	0.956138	0.0611998	0.617411	0.415821	0.032214	0.131716	0.648644	0.18755	0.0579988	0.993159	0.312159	0.498271	0.0162389	0.0785998	0.121444	0.0173898	0.182427	0.539981	0.889198	0.032214	0.032214	0.0196885	0.020822	0.990185	0.032214	0.0209972	0.0162389	0.928995	0.0882541	0.0162389	0.323176	0.162184	0.0826596	0.518716
APR	0.240957	0.186541	0.231302	0.509229	0.088072	0.032214	0	0.206875	0.0793162	0.0722973	0	0	0.0481336	0.576542	0.265129	0.978963	0.0611998	0.617411	0.415821	0.032214	0.131716	0.648644	0.18755	0.0579988	0.99327	0.312159	0.498271	0.0162389	0.0785998	0.121444	0.0173898	0.182427	0.539981	0.889198	0.032214	0.032214	0.0196885	0.020822	0	0.032214	0.0209972	0.0162389	0.928995	0.0882541	0.0162389	0.323176	0.162184	0.0826596	0.518716
APS	0.161538	0.210334	0.240424	0.0479298	0.088072	0.0565643	0.152061	0	0	0.0208835	0.0162389	0.0162389	0.0481336	0.446713	0.437987	0.111708	0.350433	0.0832225	0.813465	0.0633903	0.0701518	0.648644	0.529567	0.31386	0.966285	0.188033	0.062513	0.034322	0.0633903	0.032214	0.160678	0.0162389	0.30288	0.167819	0.0162389	0.0162389	0.0532975	0.186555	0.936887	0.0633903	0.0162389	0.0162389	0.0434896	0.0654127	0.0162389	0.984756	0.142363	0.0319239	0.0784892
APT	0.161538	0.164393	0.240424	0.032214	0.241074	0.0565643	0.152061	0	0.0162389	0.0208835	0.0162389	0.0162389	0.0481336	0.456774	0.348732	0.111708	0.350433	0.0832225	0.813465	0.0633903	0.100051	0.648644	0.529567	0.275351	0.929903	0.188033	0.0314055	0.034322	0.0633903	0	0.160678	0.0162389	0.290948	0.181332	0.0162389	0.032214	0.0532975	0.0624651	0.936887	0.0633903	0.0162389	0.0162389	0.0434896	0.0654127	0.0162389	0.181825	0.142363	0	0.0561769
APV	0.420695	0.164393	0.240424	0.032214	0.088072	0.0565643	0.152061	0	0.0162389	0.0208835	0.0162389	0.0162389	0.0324212	0.446713	0.308613	0.132536	0.350433	0.0832225	0.813465	0.0633903	0.0701518	0.648644	0.529567	0.275351	0.263476	0.188033	0.102072	0.034322	0.0479298	0.0162389	0.160678	0.032214	0.290948	0.181332	0.0162389	0.0162389	0.0532975	0.0624651	0.936887	0.0633903	0.0162389	0.0162389	0.0434896	0.0654127	0.0162389	0.181825	0.142363	0.0319239	0.0561769
AQA	0.161538	0.164393	0.240424	0.032214	0.088072	0.380961	0.152061	0.0162389	0	0.115044	0.0162389	0.0162389	0	0.55296	0.348625	0.111708	0.350433	0.0832225	0.616778	0.0785998	0.0701518	0.648644	0.529567	0.275351	0.962279	0.17463	0.0777367	0.034322	0.0988764	0.383174	0.128786	0.730621	0.32598	0.965467	0.121067	0.0162389	0.0686708	0.0624651	0.982427	0.0633903	0.0162389	0.0636852	0.0434896	0.0654127	0.0162389	0.181825	0.128206	0.0607148	0.0561769
AQB	0.161538	0.292785	0.240424	0.0479298	0.088072	0.0565643	0.152061	0.0958051	0.0162389	0	0.0162389	0.0162389	0.0481336	0.446713	0.337982	0.111708	0.350433	0.0832225	0.999988	0.0633903	0.100051	0.648644	0.552614	0.275351	0.263476	0.17463	0.0777367	0.034322	0.0479298	0	0.549074	0.0162389	0.290948	0.311421	0	0.0162389	0.0532975	0.0624651	0.936887	0.0633903	0.0162389	0.0162389	0.0434896	0	0.0162389	0.181825	0.101299	0.0319239	0.115937
AQC	0.161538	0.469456	0.871876	0.032214	0.088072	0.0565643	0.185165	0.113447	0.0162389	0	0.0162389	0.0162389	0.0481336	0.446713	0.252774	0.998075	0.350433	0.0832225	0.610452	0.0633903	0.414176	0.654349	0.552614	0.287118	0.991272	0.17463	0.48295	0.034322	0.188165	0.0851118	0.160678	0.032214	0.290948	0.407449	0.0162389	0.0162389	0.0532975	0.127542	0.889109	0.0479298	0.0162389	0.032214	0.0434896	0.0652132	0.073004	0.85769	0.128206	0.828499	0.0561769
AQD	0.161538	0.164393	0.240424	0.032214	0.088072	0.380961	0.152061	0.0382763	0	0.115044	0.0162389	0.0162389	0	0.55296	0.362457	0.99792	0.350433	0.0832225	0.616778	0.0633903	0.0701518	0.648644	0.529567	0.275351	0.962279	0.17463	0.0777367	0.034322	0.0988764	0	0	0.032214	0.290948	0.167819	0.121067	0.0162389	0.0532975	0.0624651	0.982427	0.0633903	0.0162389	0	0.0590222	0.0654127	0.0162389	0.181825	0.128206	0.0607148	0.0561769
AQE	0.161538	0.524788	0.276037	0.136484	0.088072	0.0565643	0.185165	0.999974	0.0162389	0	0.0162389	0.0162389	0.0481336	0.446713	0.312454	0.957016	0.350433	0.0832225	0.984798	0.0633903	0.414176	0.654349	0.552614	0.287118	0.287395	0.221823	0.48295	0.034322	0.139455	0.0851118	0.160678	0.032214	0.302463	0.407449	0.0162389	0.0162389	0.0532975	0.0624651	0.889109	0.0479298	0.0162389	0.032214	0.0434896	0.0654127	0.073004	0.85769	0.15629	0.847083	0.0561769
AQG	0.161538	0.292785	0.276156	0.032214	0.122354	0.0565643	0.152061	0.622778	0.032214	0.0208835	0.0162389	0.496532	0.0324212	0.481893	0.50908	0.753221	0.43633	0.0981099	0.942679	0.0654242	0.0701518	0.648644	0.552614	1	0.999738	0.232583	0.130998	0.680581	0	0	0.160678	0.032214	0.94142	0.32543	0	0.0162389	0.0532975	0	0.887279	0.0479298	0.0162389	0.032214	0.0434896	0	0.0162389	0.231156	0.14989	0.0654588	0.349991
AQH	0.714983	0.292785	0.276156	0	0.088072	0.0565643	0.0162389	0.126459	0	0.0208835	0.0162389	0.0162389	0.0324212	0.446713	0.44405	0.689947	0.470199	0.0832225	0.656163	0.0955306	0.100051	0.648644	0.974894	0.202931	0.425715	0.094055	0.999974	0.321207	0.0633903	0.0468251	0.840184	0.0162389	0.94142	0.348192	0	0.0624205	0	0.132358	0.887279	0.0633903	0.0162389	0.0162389	0.169609	0	0.0162389	0	0.14989	0.0319239	0.0796053
AQI	0.161538	0.210334	0.914557	0.032214	0.088072	0.0565643	0.192888	0.42121	0.0162389	0.0871136	0	0.0162389	0.0635908	0.446713	0.475132	0.126133	0.375928	0.0832225	0.273994	0	0.0701518	0.827047	0.529567	0.451166	0.977252	0.188033	0.801424	0.034322	0.116802	0.0162389	0.160678	0.032214	0.445707	0.415857	0.0162389	0.0162389	0.0532975	0.0624651	0.622038	0.032214	0.0162389	0.0162389	0.0434896	0.0482709	0.145866	0.262339	0.128206	0.0826317	0.999986
AQM	0.281941	0.292785	0.305139	0.345785	0.851492	0.700978	0.152061	0.927586	0.0162389	0.0370302	0.0162389	0.032214	0.0324212	0.513277	0.47078	0.992087	0.409711	0.0832225	0.623294	0.0633903	0.974825	0.654349	0.529567	0.133131	0.9999	0.277584	0.232441	0.0474266	0.124024	0.0281749	0.160678	0.0993769	0.391694	0.47101	0	0.0162389	0.0812562	0	0.930567	0.0479298	0	0.0162389	0.0434896	0	0.0162389	0.837573	0.142363	0.124692	0.201447
AQN	0.0166305	0.129064	0.0162389	0.0802583	0.412809	0	0.0162389	0.344654	0.0162389	0.15176	0	0.0294465	0	0.032214	0.424668	0.10698	0.032214	0	0.334473	0.032214	0.131716	0	0.147167	0.0266431	0.962712	0.272745	0.358264	0.0162389	0.102223	0.0162389	0	0.0560762	0.637666	0.254171	0	0.0162389	0.0196885	0	0.0162389	0.0162389	0	0.0162389	0.0434896	0	0.032214	0.462303	0.0940766	0.130653	0.453336
AQP	0.161538	0.328051	0.276037	0.032214	0.847617	0.0565643	0.185165	0.999975	0.0162389	0	0.0162389	0.0162389	0.0481336	0.446713	0.312454	0.997913	0.350433	0.0981099	0.984798	0.0633903	0.414176	0.654349	0.552614	0.287118	0.279862	0.17463	0.062513	0.034322	0.139455	0.0851118	0.160678	0.032214	0.290948	0.407449	0.0162389	0.0162389	0.0532975	0.127542	0.889109	0.0479298	0.0162389	0.032214	0.0434896	0.101585	0.073004	0.85769	0.142363	0.828499	0.0561769
AQQ	0.161538	0.164393	0.240424	0.0479298	0.088072	0.0565643	0.152061	0	0	0.0208835	0.0162389	0.0162389	0.0324212	0.446713	0.280518	0.393309	0.350433	0.0832225	0.813465	0.0633903	0.100051	0.648644	0.529567	0.298695	0.263476	0.188033	0.13091	0.034322	0.0479298	0.0162389	0.160678	0.0162389	0.290948	0.167819	0.0162389	0.0162389	0.0532975	0.0624651	0.936887	0.0633903	0.0162389	0.0162389	0.0434896	0.0654127	0.0162389	0.16832	0.128206	0.0319239	0.0561769
AQR	0.161538	0.164393	0.240424	0.0479298	0.088072	0.0565643	0.152061	0.555651	0.0162389	0.0208835	0.0162389	0.0162389	0.0324212	0.446713	0.402461	0.277776	0.350433	0.0832225	0.813465	0.0633903	0.0701518	0.648644	0.529567	0.275351	0.263476	0.188033	0.0314055	0.034322	0.0479298	0	0.160678	0.0162389	0.321228	0.167819	0.0162389	0.0162389	0.0532975	0.0624651	0.936887	0.0633903	0.0162389	0.0162389	0.0434896	0.0654127	0.032214	0.181825	0.142363	0.0607232	0.0561769
AQS	0.119867	0.232924	0.88556	0.0802583	0.0178182	0	0.0607149	0.362047	0.0162389	0.15176	0	0	0.0324212	0.389314	0.422515	0.121482	0.0162389	0.0680893	0.26201	0	0.17646	0	0.0162389	0	0.211868	0.245045	0.310961	0	0.102223	0.032214	0	0.0560762	0.620747	0.229467	0	0.032214	0	0.289651	0.0465708	0.0162389	0	0.0162389	0.0434896	0	0.0162389	0.323176	0	0.0826317	0.292112
AQT	0.161538	0.657205	0.240424	0.0494663	0.225862	0.0162389	0.152061	0.999989	0	0.0162389	0.0162389	0.979939	0	0.989247	0.533159	0.406556	0.367531	0.158026	0.847528	0.0806006	0.0701518	0.648644	0.529567	0.999903	0.977054	0.18438	0.410994	0	0.123656	0.0162389	0.174308	0.0925519	0.363267	0.229467	0.0706194	0.0162389	0	0	0.889109	0.032214	0	0.0162389	0.0686724	0.466114	0.0745496	0.876944	0.142363	0.0826317	0.434731
ARA	0	0.883324	0.918576	0.0802583	0	0.0565643	0.0636052	0.999993	0.0162389	0.117996	0.0201483	0.0162389	0.0324212	0.836575	0.46091	0.227315	0.367531	0.0832225	0.999093	0	0.140817	0	0.119798	0.999975	0.993865	0.232583	0.852185	0.0961823	0.032214	0.204647	0.0173898	0.0633903	0.490496	0.455747	0.0162389	0.0162389	0.0196885	0.132358	0.936887	0.0479298	0	0.032214	0.0434896	0	0.0577022	0.383838	0.999973	0.152078	0.999986
ARB	0.0166305	0.999989	0.114339	0.0802583	0	0	0.0636052	0.392623	0	0.117996	0.0162389	0.0162389	0.0481336	0.455698	0.681793	0.483033	0.43633	0.0832225	0.540857	0.0654242	0.0701518	0	0.119798	0.0723887	0.996571	0.27004	0.844767	0.100455	0.131144	0.128989	0.0173898	0.0714045	0.325039	0.464585	0.032214	0.0162389	0.0196885	0.132358	0.999586	0.0479298	0.149061	0.032214	0.0434896	0	0.073004	0.872848	0.164558	0.152078	0.999987
ARC	0.161538	0.247924	0.240424	0.032214	0.088072	0.0565643	0.152061	0.0988129	0	0.0208835	0.0162389	0.0162389	0.0481336	0.446713	0.308613	0.140324	0.367531	0.0832225	0.813465	0.0633903	0.100051	0.655564	0.529567	0.275351	0.263476	0.289296	0.102072	0.034322	0.0479298	0	0.160678	0.106911	0.290948	0.181332	0.0162389	0.0162389	0.0532975	0.0624651	0.936887	0.0479298	0.154645	0.032214	0.0434896	0.0654127	0.0162389	0.181825	0.142363	0.0319239	0.0561769
ARE	0.161538	0.999989	0.91018	0.032214	0.088072	0.0565643	0.0162389	0.407682	0	0.117996	0.0162389	0.0162389	0.0324212	0.455698	0.500976	0.406556	0.43633	0.710062	0.637387	0.0786887	0.0852514	0.648644	0.974894	0.0266431	0.973692	0.232583	0.606853	0	0.0479298	0	0.160678	0.0162389	0.550758	0.229467	0.72223	0.0162389	0	0.132358	0.887279	0.0633903	0	0.0162389	0.0434896	0.0275766	0.0162389	0.181825	0	0.0826317	0.20668
ARG	0.388317	0.156156	0	0.109887	0.150182	0	0.0927398	0.355956	0.0162389	0.0370302	0.0162389	0	0.0643189	0.16932	0.198403	0.98146	0.0162389	0.074153	0.390271	0.0162389	0.103903	0	0.119798	0.0852055	0.997402	0.245045	0.539275	0.0162389	0.0785998	0.0162389	0.0333462	0.101318	0.537771	0.75161	0	0.0162389	0	0	0	0.0162389	0.0162389	0.0162389	0.0434896	0	0.0162389	0.344979	0.0940766	0.0674888	0.412185
ARH	0.388317	0.232924	0	0.0802583	0.26019	0	0.0162389	0.367578	0.0162389	0.0526677	0.0796534	0	0.0324212	0.444577	0.314618	0	0	0.0680893	0.26201	0.0162389	0.131716	0.032214	0.134091	0.0922073	0.977144	0.127893	0.429561	0	0.0785998	0.0162389	0.174689	0.0560762	0.522386	0.311339	0	0.032214	0	0.289651	0.0465708	0.0479298	0.0162389	0.0162389	0.0743026	0	0.0162389	0.355616	0	0.0674888	0.321126
ARI	0.446782	0.232924	0.0162389	0.0802583	0.150182	0.0367894	0.0162389	0.362047	0.0162389	0.0370302	0.0162389	0	0.0324212	0.444577	0.372389	0.95317	0	0.074153	0.476031	0.0162389	0.118455	0.0162389	0.119798	0.0922073	0.995973	0.305737	0.429561	0	0.0633903	0.032214	0.0616929	0.0560762	0.631201	0.311339	0	0.0162389	0.0162389	0	0.0162389	0.032214	0.0162389	0.0162389	0.0743026	0	0.0162389	0.407188	0.0940766	0.0826317	0.967178
ARK	0.161538	0.164393	0.605031	0.0479298	0.088072	0.0565643	0.152061	0.0413931	0.0162389	0.0208835	0.0162389	0.0162389	0.0481336	0.779383	0.351505	0.111708	0.350433	0.0832225	0.813465	0.0633903	0.100051	0.648644	0.529567	0.297448	0.263476	0.188033	0.0471344	0.034322	0.0999502	0	0.0173898	0.0162389	0.290948	0.311421	0.0162389	0.0162389	0.0532975	0.0624651	0.936887	0.0633903	0.0162389	0.0162389	0.0434896	0.0654127	0.0162389	0.181825	0.142363	0.0319239	0.0561769
ARL	0.161538	0.230657	0.252758	0.0479298	0.088072	0.0718846	0.152061	0	0.0162389	0.0208835	0.0162389	0.0162389	0.0324212	0.455698	0.425794	0.140324	0.350433	0.867708	0.999988	0.0633903	0.100051	0.648644	0.529567	0.460078	0.263476	0.188033	0.116653	0.034322	0.0999502	0	0.160678	0.032214	0.290948	0.167819	0.0162389	0.0162389	0.0532975	0.0624651	0.936887	0.0633903	0.0162389	0.0162389	0.0434896	0.0893505	0.0162389	0.846547	0.15629	0.0319239	0.0561769
ARM	0.0166305	0.114688	0	0.107084	0.200093	0	0.0162389	0.550639	0.0162389	0.15176	0	0	0	0.032214	0.413905	0.329881	0.0162389	0	0.334473	0	0.131716	0	0.147167	0.0266431	0.977999	0.257304	0.378874	0	0.102223	0.0162389	0	0.0560762	0.620747	0.229467	0	0.0162389	0.0196885	0	0.0162389	0.0162389	0	0.0162389	0.0434896	0	0.0162389	0.462303	0.704057	0.130653	0.629127
ARN	0.999356	0.643508	0.921837	0.703892	0.830107	0.0162389	0.0929749	0.991695	0.0162389	0.0370302	0.0162389	0.0162389	0.0324212	0.513277	0.547606	0.550609	0.209439	0.0832225	0.787013	0.0785998	0.0701518	0.648644	0.558085	0.999996	0.999257	0.373934	0.356078	0.154168	0.116802	0.28387	0.187716	0.061367	0.302463	0.179492	0	0.41943	0.0532975	0	0.894773	0.0479298	0.0162389	0.032214	0.0434896	0	0.0648045	0.861669	0.254157	0.0826317	0.221161
ARP	0.0166305	0.114688	0.0162389	0.0802583	0.200093	0	0.0162389	0.515679	0.0162389	0.15176	0	0.0294465	0	0.032214	0.426421	0.0162389	0.0162389	0	0.297992	0.0162389	0.131716	0	0.147167	0.0585964	0.168455	0.257304	0.358264	0	0.102223	0.0162389	0	0.0560762	0.637666	0.241979	0	0.0162389	0	0.143498	0.339273	0.0162389	0	0.0162389	0.0434896	0	0.0162389	0.462303	0.0940766	0.130653	0.477226
ARQ	0.161538	0.164393	0.240424	0.032214	0.088072	0.0565643	0.152061	0	0.328494	0.0208835	0.0162389	0.0162389	0.0324212	0.446713	0.308613	0.111708	0.350433	0.0832225	0.999988	0.0633903	0.100051	0.648644	0.552614	0.275351	0.263476	0.17463	0.0314055	0.034322	0.0479298	0	0.160678	0.0162389	0.290948	0.605805	0.0162389	0.0162389	0.0532975	0.0624651	0.936887	0.0479298	0.0162389	0.0162389	0.0434896	0.0654127	0.0467721	0.181825	0.142363	0.0319239	0.0561769
ARR	0.763393	0.292785	0.215673	0.245404	0.84507	0.0718846	0.374518	0.788555	0.0162389	0.108847	0.0162389	0.0479298	0.0324212	0.52118	0.418804	0.0162389	0.998377	0.0832225	0.783497	0.032214	0.994441	0.648644	0.155293	0.998453	0.966843	0.363599	0.427488	0.20946	0.032214	0.286647	0.174308	0.0479298	0.31379	0.194627	0.022104	0.41943	0.0532975	0	0.0664807	0.032214	0.0676327	0.032214	0.0743026	0	0.0162389	0.84021	0.142363	0.215263	0.144859
ARS	0.253431	0.328051	0.847203	0.357288	0.088072	0.0565643	0.175243	0.0840487	0.0162389	0.0208835	0.0162389	0.032214	0.0324212	0.52118	0.330896	0.950812	0.350433	0.0832225	0.787013	0.0785998	0.972772	0.648644	0.555869	0.998188	0.992747	0.38276	0.15082	0.290188	0.0479298	0.298231	0.349168	0.101318	0.335895	0.233228	0.0162389	0.41943	0.0532975	0	0.762273	0.032214	0	0.0162389	0.0893349	0.0654127	0.0162389	0.882068	0.142363	0.184569	0.192898
ART	0.161538	0.524788	0.633604	0.032214	0.088072	0.0565643	0.248475	0.113447	0.0162389	0	0.0162389	0.0162389	0.0481336	0.446713	0.326943	0.957016	0.350433	0.0832225	0.653521	0.0633903	0.433013	0.654349	0.552614	0.275351	0.726688	0.279934	0.905786	0.034322	0.139455	0.0999686	0.191891	0.032214	0.290948	0.407449	0.0162389	0.0162389	0.0532975	0.127542	0.889109	0.0479298	0.0162389	0.032214	0.0434896	0.101585	0.073004	0.85769	0.128206	0.999995	0.0561769
ARV	0.161538	0.164393	0.240424	0.032214	0.088072	0.0565643	0.152061	0	0.0162389	0.0208835	0.0162389	0.0162389	0.0324212	0.446713	0.425794	0.140324	0.350433	0.0832225	0.813465	0.0633903	0.100051	0.648644	0.529567	0.275351	0.369685	0.17463	0.145023	0.0935056	0.0479298	0	0.160678	0.0162389	0.290948	0.167819	0.0162389	0.0162389	0.0532975	0.0624651	0.971239	0.0479298	0.0162389	0.0162389	0.0434896	0.0654127	0.0162389	0.181825	0.128206	0	0.0561769
ASA	0.161538	0.328051	0.276037	0.136484	0.847617	0.0565643	0.185165	0.999974	0.0162389	0	0.0162389	0.0162389	0.0481336	0.446713	0.326943	0.962817	0.350433	0.112756	0.984798	0.0633903	0.414176	0.654349	0.552614	0.287118	0.287395	0.17463	0.062513	0.034322	0.139455	0.0851118	0.160678	0.0482838	0.302463	0.167819	0.0162389	0.0162389	0.0532975	0.127542	0.889109	0.0479298	0.0162389	0.032214	0.0434896	0.0654127	0.073004	0.85769	0.142363	0.828499	0.0561769
ASB	0.161538	0.999989	0.355872	0.46655	0.122354	0.0998689	0.0162389	0.432246	0	0.0208835	0.106164	0.0162389	0.0324212	0.446713	0.478838	0.0864878	0.43633	0.0832225	0.637387	0.0786887	0.0852514	0.830454	0.529567	0.316711	0.999179	0.245743	0.158907	0.224546	0	0.0162389	0.160678	0.032214	0.582768	0.348192	0	0.0162389	0.0719366	0.0624651	0.982427	0.0633903	0.032214	0.0162389	0.0893349	0.0275766	0.0467721	0.181825	0.128206	0.0319239	0.116971
ASC	0.161538	0.292785	0.392926	0.032214	0.102881	0.0718846	0.138064	0.325453	0.0326216	0.0808906	0.0162389	0.032214	0.057814	0.477353	0.424324	0.032214	0.367531	0.0981099	0.616778	0.0955306	0.0701518	0.648644	0.537206	0.958621	1	0.333578	0.199648	0.139839	0.0874039	0.484578	0.187716	0.113545	0.659348	0.181332	0.0458373	0.0620658	0.0532975	0.0596693	0.998586	0.0479298	0.0479298	0.032214	0.0646437	0	0.0162389	0.124339	0.142363	0.0319239	0.437941
ASD	0.161538	0.42814	0.240424	0.032214	0.088072	0.0565643	0.152061	0	0	0.0208835	0.0162389	0.0162389	0.0324212	0.446713	0.44111	0.146622	0.350433	0.0832225	0.813465	0.0633903	0.100051	0.648644	0.529567	0.275351	0.966285	0.958696	0.259918	0.034322	0.0479298	0.0162389	0.190341	0.0162389	0.446595	0.167819	0.0162389	0.0162389	0.0532975	0.0624651	0.936887	0.0633903	0.0162389	0.0162389	0.0434896	0.0654127	0.0162389	0.181825	0.142363	0.0319239	0.0759176
ASE	0.161538	0.42814	0.240424	0.032214	0.088072	0.0565643	0.152061	0	0	0.0208835	0.0162389	0.0162389	0.0324212	0.446713	0.416316	0.99792	0.350433	0.0832225	0.813465	0.0633903	0.100051	0.648644	0.529567	0.275351	0.966285	0.958696	0.259918	0.034322	0.0479298	0.0162389	0.190341	0.0162389	0.446595	0.167819	0.0162389	0.0162389	0.0532975	0.0624651	0.936887	0.0633903	0.0162389	0.0162389	0.0434896	0.0654127	0.0162389	0.181825	0.142363	0.0319239	0.0759176
ASG	0.161538	0.164393	0.240424	0.0479298	0.088072	0.0565643	0.152061	0	0	0.0208835	0.0162389	0.0162389	0.0481336	0.446713	0.297084	0.111708	0.350433	0.0832225	0.813465	0.0633903	0.100051	0.648644	0.529567	0.275351	0.263476	0.201218	0.161669	0.034322	0.0479298	0	0.160678	0.0162389	0.321228	0.311421	0.0162389	0.0162389	0.0532975	0.0624651	0.936887	0.0479298	0.0162389	0.0162389	0.0434896	0.0654127	0.0162389	0.984756	0.128206	0	0.0784892
ASH	0.582981	0.713357	0.918576	0.242032	0.200093	0.0162389	0.152061	0.896122	0.0162389	0.0367832	0.0162389	0	0	0.781395	0.51762	0.531871	0.377802	0.158026	0.847528	0.0806006	0.0701518	0.978857	0.999999	0.99991	0.984028	0.18438	0.554866	0.361058	0.123656	0.999971	0.961308	0.0479298	0.692219	0.229467	0.0857115	0.0162389	0.0532975	0	0.889109	0.032214	0.0162389	0.0162389	0.0686724	0.0654127	0.0745496	0.911076	0.180169	0.0826317	0.549748
ASL	0.388317	0.999989	0.240424	0.032214	0.122354	0.0565643	0.152061	0.0228397	0.0162389	0.163869	0	0.0162389	0.0481336	0.446713	0.495627	0.289504	0.402223	0.0832225	1	0	0.0701518	0.827047	0.529567	0.460078	0.982884	0.96059	0.789174	0.034322	0.132109	0.0612896	0.145824	0.032214	0.443455	0.415857	0	0.0162389	0.0532975	0.0624651	0.936887	0.032214	0.0162389	0.0162389	0.0434896	0.0275766	0.0935623	0.181825	0.142363	0.0319239	0.999986
ASM	0.491767	0.999974	0	0.0951939	0.12286	0	0.0162389	0.489592	0.0162389	0.117996	0	0	0.0339314	0.414504	0.481225	0.999976	0	0.0680893	0.26201	0	0.155167	0	0.119798	0.23123	0.993446	0.245045	0.559518	0.0162389	0.0845405	0.121924	0	0.0714045	0.626906	0.229467	0.0162389	0.0162389	0	0	0.950812	0.032214	0	0.0162389	0.0434896	0.0479298	0.032214	0.312004	0	0.140607	0.566027
ASN	0.767235	0.292785	0.299358	0.245404	0.84507	0.0718846	0.374518	0.788555	0.0162389	0.108847	0.0162389	0.032214	0.911455	0.531666	0.443231	0.0162389	0.998365	0.0832225	0.999476	0.032214	0.982169	0.648644	0.155293	0.998426	0.993624	0.363599	0.418444	0.438865	0.124024	0.298231	0.174308	0.101318	0.357289	0.220571	0.0379839	0.41943	0.0532975	0.0624651	0.929056	0.0479298	0.0676327	0.032214	0.0743026	0	0.0162389	0.84021	0.142363	0.184569	0.144859
ASP	0.161538	0.210334	0.914557	0.032214	0.088072	0.0565643	0.192888	0.376617	0.0162389	0.0871136	0	0.0162389	0.0324212	0.446713	0.524894	0.246182	0.367531	0.126443	0.616778	0.0633903	0.0701518	0.827047	0.119798	0.460078	0.97654	0.960026	0.0471344	0.100455	0.131144	0.0915292	0.958034	0.0162389	0.490496	0.415857	0.0162389	0.0162389	0.0719366	0.186555	0.935687	0.032214	0.0162389	0.0162389	0.0434896	0.0275766	0.145866	0.250162	0.142363	0.152078	0.999986
ASR	0.962077	0.513456	0.633604	0.032214	0.088072	0.0565643	0.185165	0.999973	0.0162389	0	0.0162389	0.0162389	0.0481336	0.446713	0.348732	0.99792	0.350433	0.0832225	0.616778	0.0633903	0.414176	0.654349	0.552614	0.275351	0.263476	0.318872	0.13091	0.034322	0.153429	0.0851118	0.160678	0.032214	0.290948	0.998198	0.0162389	0.0162389	0.0719366	0.127542	0.936887	0.0633903	0.0162389	0.032214	0.0434896	0.0654127	0.073004	0.85769	0.142363	0.999995	0.0561769
ASS	0.161538	0.19842	0.314268	0.0479298	0.088072	0.0565643	0.152061	0.104114	0	0.0208835	0.0162389	0.0162389	0	0.446713	0.252774	0.111708	0.350433	0.0832225	0.616778	0.0633903	0.0701518	0.648644	0.529567	0.275351	0.963174	0.17463	0.246717	0.034322	0.0479298	0	0.160678	0.032214	0.318616	0.167819	0	0.0162389	0.0532975	0.0624651	0.937925	0.0633903	0.0162389	0.0162389	0.0434896	0.0654127	0.032214	0.208182	0.142363	0.0319239	0.0990742
AST	0.714983	1	0.240424	0.032214	0.088072	0.0565643	0.152061	0.293013	0.0162389	0.0208835	0.0162389	0.0162389	0	0.446713	0.41515	0.111708	0.231116	0.0832225	0.999988	0.0633903	0.0701518	0.648644	0.594744	0.275351	0.325708	0.201218	0.0777367	0.034322	0.0479298	0	0.160678	0.0560762	0.321228	0.253338	0.0162389	0.0162389	0.0532975	0.0624651	0.937912	0.0633903	0.0162389	0.0162389	0.0434896	0.0654127	0.032214	0.181825	0.169991	0.0319239	0.0759176
ASV	0.962421	0.999975	0.240424	0.411583	0.088072	0.0565643	0.152061	0.0202762	0.0162389	0.0208835	0.0162389	0.0162389	0.0324212	0.446713	0.162997	0.998424	0.421091	0.0832225	0.999988	0.0633903	0.145816	0.648644	0.529567	0.468846	0.982347	0.277564	0.0777367	0.034322	0.0479298	0.0729761	0.160678	0.0162389	0.371968	0.229467	0	0.032214	0.0719366	0.0624651	0.998855	0.0633903	0.0162389	0.0162389	0	0.0654127	0.0162389	0.211099	0.142363	0.0319239	0.104608
ATA	0.161538	0.164393	0.240424	0.0479298	0.088072	0.0565643	0.152061	0	0	0.0208835	0.0162389	0.0162389	0.0324212	0.446713	0.337982	0.111708	0.350433	0.0832225	0.813465	0.119291	0.100051	0.648644	0.529567	0.275351	0.425715	0.17463	0.0471344	0.034322	0.0479298	0.831369	0.160678	0.0162389	0.290948	0.167819	0.0162389	0.0162389	0.0532975	0.0624651	0.936887	0.0633903	0.0162389	0.0162389	0.0434896	0.0654127	0.0162389	0.181825	0.142363	0.0319239	0.0561769
ATB	0.175154	1	0.913074	0.493033	0.255001	0	0.0343637	0.963411	0.0437074	0.0370302	0	0.0162389	0	0.467861	0.598267	0.987612	0.0729906	0.0680893	0.984745	0.1576	0.189833	0.655564	0.975301	0.228684	0.987327	0.326112	0.452679	0.211745	0.0874039	0.032214	0.0333462	0.0560762	0.647171	0.348192	0	0.0162389	0.0719366	0.334023	0.0162389	0.0785998	0.0162389	0.0162389	0.192994	0.0275766	0.0785998	0.328382	0	0.0826317	0.22244
ATC	0.467252	0.999994	0.257352	0.0479298	0	0	0.0162389	0.0228397	0	0.0871136	0.0162389	0.0162389	0.0481336	0.446713	0.425794	0.111708	0.234906	0.0832225	0.665046	0.0633903	0.17646	0	0.552614	0.483698	0.991406	0.302355	0.346436	0.034322	0.032214	0.0568897	0.0411668	0.0714045	0.674229	0.348192	0	0.0162389	0.0719366	0	0.936887	0.0479298	0.0162389	0.0162389	0.0434896	0.103932	0.032214	0.195111	0.15629	0.0826317	0.23573
ATD	0.388317	0.156156	0.0848586	0.0479298	0	0.0565643	0.0162389	0.813393	0.0162389	0.117996	0.0162389	0.032214	0.0324212	0.446713	0.435748	0.960799	0	0.0832225	0.616778	0.0654242	0.131716	0.82364	0.119798	0.145065	0.211868	0.152909	0.0626078	0.0782545	0.224	0.0662975	0	0.0560762	0.290948	0.167819	0.0162389	0.0162389	0.0532975	0.0624651	0	0.0162389	0	0.0162389	0.0434896	0	0.0162389	0.33171	0.162184	0.0826317	0.253682
ATE	0.161538	0.186541	0.231302	0.032214	0.088072	0.0565643	0.152061	0	0.0162389	0.0722973	0.0162389	0	0.0481336	0.576542	0.265129	0.997886	0.0611998	0.617411	0.415821	0.032214	0.131716	0.648644	0.18755	0.0579988	0.181222	0.188033	0.0314055	0.0162389	0.0785998	0	0.0173898	0.0162389	0.290948	0.889198	0.032214	0.032214	0.0532975	0.0624651	0	0.032214	0.0209972	0.0162389	0.928995	0.0882541	0.0162389	0.195111	0.142363	0.0826596	0.0561769
ATH	0.161538	0.164393	0.240424	0.032214	0.088072	0.0565643	0.152061	0	0.0162389	0.0208835	0.0162389	0.0162389	0.0324212	0.446713	0.435212	0.140324	0.350433	0.0832225	0.616778	0.0633903	0.100051	0.648644	0.537206	0.275351	0.263476	0.17463	0.13091	0.034322	0.0479298	0	0.160678	0.0162389	0.290948	0.167819	0.0162389	0.0897174	0.0532975	0.0624651	0.936887	0.0633903	0.0162389	0.511922	0.0434896	0.0654127	0.0162389	0.181825	0.142363	0.0319239	0.0784892
ATM	0.161538	1	0.240424	0.032214	0.088072	0.0565643	0.152061	0.0162389	0	0.0208835	0.0162389	0.0162389	0.0324212	0.446713	0.292202	0.957016	0.350433	0.0832225	0.616778	0.0633903	0.114665	0.648644	0.529567	0.275351	0.263476	0.17463	0.246717	0.845076	0.0479298	0.0162389	0.160678	0.032214	0.290948	0.167819	0.0162389	0.0897174	0.0532975	0.0624651	0.936887	0.0633903	0.0162389	0.0162389	0.0434896	0.0654127	0.032214	0.181825	0.142363	0.0319239	0.0561769
ATN	0.161538	0.164393	0.240424	0.0479298	0.088072	0.720617	0.152061	0.0745214	0.0162389	0.0208835	0.0162389	0.0162389	0.0324212	0.446713	0.435212	0.140324	0.350433	0.0832225	0.616778	0.0633903	0.100051	0.648644	0.529567	0.275351	0.294385	0.188033	0.0314055	0.034322	0.0479298	0.0576738	0.160678	0.0162389	0.321228	0.167819	0.0162389	0.0162389	0.0532975	0.0624651	0.982427	0.0633903	0.0162389	0.0162389	0.0434896	0.0654127	0.0162389	0.195215	0.142363	0.0319239	0.49805
ATP	0.240957	0.186541	0.231302	0.509229	0.088072	0.032214	0	0.206875	0.0793162	0.0722973	0	0	0.0481336	0.576542	0.265129	0.965871	0.0611998	0.617411	0.415821	0.032214	0.131716	0.648644	0.18755	0.0579988	0.99327	0.312159	0.498271	0.0162389	0.0785998	0.121444	0.0173898	0.182427	0.539981	0.889198	0.032214	0.032214	0.0196885	0.020822	0.990185	0.032214	0.0209972	0.0162389	0.928995	0.0882541	0.0162389	0.323176	0.162184	0.0826596	0.518716
ATQ	0.161538	0.164393	0.240424	0.032214	0.088072	0.0565643	0.152061	0.0162389	0	0.115044	0.0162389	0.0162389	0	0.55296	0.308613	0.146622	0.350433	0.0832225	0.616778	0.0633903	0.0701518	0.648644	0.529567	0.275351	0.962279	0.17463	0.0777367	0.034322	0.0988764	0	0.0171302	0.032214	0.290948	0.167819	0.121067	0.0162389	0.0532975	0.0624651	0.982427	0.0633903	0.0162389	0.155511	0.0590222	0.0654127	0.0162389	0.181825	0.128206	0.0607148	0.0561769
ATR	0.401649	0.999978	0.887512	0.032214	0.088072	0.0162389	0.0636052	0.407682	0	0.163869	0.0162389	0.0162389	0.0635908	0.446713	0.3895	0.126133	0.367531	0.0832225	0.616778	0.0633903	0.0701518	0.827047	0.529567	0.482841	0.983054	0.96059	0.0471344	0.034322	0.0644299	0.0612896	0.160678	0.0162389	0.443455	0.38645	0.0162389	0.0162389	0.0719366	0.186555	0.889109	0.032214	0.0162389	0.0162389	0.0434896	0.0654127	0.145866	0.181825	0.142363	0.0319239	0.999986
ATS	0.388317	0.999978	0.240424	0.032214	0.088072	0.0565643	0.152061	0.0228397	0	0.117996	0	0.0162389	0.0481336	0.446713	0.500438	0.0479298	0.367531	0.0981099	0.616778	0.0633903	0.0701518	0.827047	0.537206	0.0266431	0.98142	0.960026	0.801424	0.034322	0.131144	0.0765332	0.958034	0.032214	0.557746	0.167819	0.0162389	0.0162389	0.0196885	0.186555	0.936887	0.032214	0.0162389	0.0162389	0.0434896	0.0275766	0.0935623	0.181825	0.142363	0.0826317	0.999986
ATV	0.99984	0.999998	0.355172	0.0802583	0.225862	0.0162389	0.152061	0.838901	0	0.15176	0.0162389	0.980265	0.0162389	0.921963	0.934429	0.560529	0.38538	0.158026	0.845012	0.996586	0.0852514	0.654349	0.529567	0.999881	0.302939	0.334963	0.225017	0.100455	0.102223	0.102705	0.213376	0.107288	0.492878	0.229467	0.0706194	0.0162389	0.0532975	0.186555	0.983713	0.0479298	0.0162389	0.0162389	0.183094	0.0654127	0.073004	0.433973	0.0687594	0.0826317	0.88879
AVB	0.962077	0.164393	0.240424	0.032214	0.088072	0.0565643	0.152061	0.032214	0.0162389	0.115044	0.0162389	0.0162389	0	0.55296	0.326943	0.111708	0.350433	0.0832225	0.921553	0.0633903	0.0701518	0.648644	0.529567	0.275351	0.962279	0.17463	0.0777367	0.034322	0.0988764	0	0.160678	0.730621	0.306957	0.167819	0.121067	0.0162389	0.0532975	0.0624651	0.936887	0.0633903	0.0162389	0.032214	0.0434896	0.0654127	0.0162389	0.858042	0.128206	0.0607148	0.0561769
AVC	0.0166305	0.142226	0.0454075	0.0802583	0.227042	0	0.0162389	0.344654	0.0162389	0.15176	0	0	0	0.032214	0.444248	0.032214	0.0162389	0	0.297992	0	0.131716	0	0	0.0266431	0.124353	0.257304	0.378874	0	0.102223	0.0162389	0	0.0761821	0.620747	0.241979	0	0.0162389	0	0	0.872961	0.0162389	0	0.0162389	0.0434896	0	0.0162389	0.462303	0.0940766	0.0826317	0.477226
AVD	0.0166305	0.142226	0.0454075	0.0802583	0.227042	0	0.0162389	0.344654	0.0162389	0.15176	0	0	0	0.032214	0.426421	0.0479298	0.0162389	0	0.297992	0	0.131716	0	0	0.130986	0.124353	0.257304	0.378874	0	0.102223	0.0162389	0	0.0761821	0.620747	0.241979	0	0.0162389	0	0	0.996321	0.0162389	0	0.0162389	0.0434896	0	0.0162389	0.462303	0.0940766	0.0826317	0.477226
AVH	0.161538	0.164393	0.240424	0.032214	0.088072	0.0565643	0.384571	0	0	0.0208835	0.0162389	0.0162389	0.0324212	0.446713	0.326943	0.111708	0.350433	0.0832225	0.616778	0.0633903	0.0701518	0.648644	0.529567	0.322454	0.263476	0.958696	0.102072	0.034322	0.0479298	0.0162389	0.160678	0.0162389	0.582768	0.167819	0.0162389	0.0162389	0.0532975	0.0624651	0.936887	0.0633903	0.0162389	0.0162389	0.0434896	0.0654127	0.0162389	0.208182	0.142363	0	0.0561769
AVI	0.960817	0.211437	0.114339	0.0976102	0.088072	0.0162389	0.0162389	0.214597	0.0162389	0.103437	0	0	0.0324212	0.373594	0.0861841	0.987706	0	0.0527063	0.26201	0.032214	0.131716	0	0.147343	0.0605959	0.207598	0.300837	0.327037	0	0.0785998	0.0545851	0.0537232	0.0560762	0.524669	0.310869	0	0.0162389	0	0	0	0.0479298	0	0.0162389	0.0434896	0	0.0479298	0.323176	0.0940766	0.0520959	0.316103
AVK	0.161538	0.164393	0.240424	0.0479298	0.088072	0.720617	0.152061	0.0505227	0.0162389	0.0208835	0.0162389	0.0162389	0.0324212	0.446713	0.330885	0.111708	0.350433	0.0832225	0.813465	0.0633903	0.0956766	0.648644	0.529567	0.275351	0.275436	0.276626	0.102072	0.034322	0.0479298	0.0576738	0.174308	0.032214	0.302463	0.167819	0.0162389	0.0162389	0.0532975	0.0624651	0.936887	0.0633903	0.0162389	0.0162389	0.0434896	0.0654127	0.0162389	0.181825	0.142363	0.0319239	0.129723
AVL	0.0166305	0.142226	0.0454075	0.0802583	0.227042	0	0.0162389	0.344654	0.0162389	0.15176	0	0	0	0.032214	0.403113	0.0479298	0.0162389	0	0.297992	0	0.131716	0	0	0.0266431	0.124353	0.257304	0.378874	0	0.102223	0.0162389	0	0.0761821	0.620747	0.241979	0	0.0162389	0	0	0.971512	0.0162389	0	0.0162389	0.0434896	0	0.0162389	0.462303	0.0940766	0.0826317	0.477226
AVM	0.0166305	0.142226	0.0454075	0.0802583	0.227042	0	0.0162389	0.344654	0.0162389	0.15176	0	0	0	0.032214	0.403113	0.0862599	0.0162389	0	0.297992	0	0.131716	0	0	0.0266431	0.124353	0.257304	0.378874	0	0.102223	0.0162389	0	0.0761821	0.637666	0.241979	0	0.0162389	0	0	0.996321	0.0162389	0	0.0162389	0.0434896	0	0.0162389	0.462303	0.0940766	0.0826317	0.477226
AVN	0.964039	0.519811	0.999978	0.32506	0.39783	0.0971963	0.198285	0.999999	0.0326216	0.0367832	0.0162389	0.032214	0.184691	0.455698	0.414863	0.998821	0.387906	0.112756	0.999971	0.0633903	0.114719	0.982445	0.578403	0.974054	1	0.36075	0.229149	0.218453	0.0479298	0.0436841	0.177607	0.262827	0.535126	0.181332	0.0706194	0.101633	0.0716182	0	0.996158	0.0633903	0.0162389	0.0162389	0.96646	0	0.0162389	0.99952	0.221732	0.112384	0.199693
AVP	0.964039	0.527609	0.999979	0.243573	0.39783	0.931663	0.198285	0.99908	0.0326216	0.0578453	0.0162389	0.0479298	0.0324212	0.455698	0.613083	0.998878	0.407624	0.127163	0.623001	0.0785998	0.0852514	0.769424	0.991562	0.998597	1	0.3444	0.272565	0.153807	0.0577597	0.0278983	0.160678	0.291506	0.366743	0.352517	0.0706194	0.086804	0.0837945	0	0.9973	0.0633903	0.0490401	0.032214	0.0646437	0.0492426	0.0162389	0.784722	0.197738	0.178089	0.208412
AVQ	0.964039	0.527609	0.999999	0.243573	0.39783	0.931663	0.198285	0.99888	0.0326216	0.0578453	0.0162389	0.0479298	0.0324212	0.455698	0.564218	0.999011	0.407624	0.127163	0.999962	0.0785998	0.0852514	0.982445	0.991562	0.998579	1	0.3444	0.272565	0.153807	0.0577597	0.0278983	0.160678	0.229755	0.366743	0.352517	0.0706194	0.086804	0.0837945	0	0.997255	0.0633903	0.0490401	0.032214	0.0646437	0.0492426	0.0162389	0.99962	0.210766	0.178089	0.208412
AVR	0.964039	0.527609	0.999979	0.313919	0.39783	0.933527	0.198285	0.99888	0.0326216	0.0578453	0.0162389	0.0479298	0.0324212	0.455698	0.397694	0.998995	0.407624	0.127163	0.999962	0.0785998	0.999972	0.982445	0.604753	0.998991	1	0.3444	0.303517	0.153807	0.0577597	0.0278983	0.160678	0.419115	0.366743	0.352517	0.0706194	0.729794	0.0837945	0	0.997255	0.892199	0.0490401	0.032214	0.0646437	0.0492426	0.0162389	0.999453	0.210766	0.178089	0.208412
AVS	0.95786	0.527609	0.999979	0.313919	0.39783	0.933527	0.198285	0.99888	0.0326216	0.0578453	0.0162389	0.0479298	0.0324212	0.455698	0.452545	0.999011	0.612382	0.127163	0.999962	0.0785998	0.0852514	0.659962	0.604753	0.999008	1	0.3444	0.272565	0.153807	0.032214	0.0278983	0.160678	0.190979	0.366743	0.352517	0.0706194	0.086804	0.0837945	0	0.997255	0.0633903	0.0490401	0.032214	0.0646437	0.0492426	0.0162389	0.999639	0.210766	0.178089	0.208412
AVT	0.964039	0.527609	0.999979	0.243573	0.41912	0.931663	0.152061	0.99908	0.0326216	0.0578453	0.0162389	0.0479298	0.0324212	0.455698	0.425815	0.998878	0.407624	0.127163	0.999962	0.0785998	0.0852514	0.982445	0.604753	0.998522	1	0.3444	0.272565	0.153807	0.0577597	0.0278983	0.160678	0.388247	0.345664	0.352517	0.0706194	0.086804	0.0837945	0	0.788234	0.0633903	0.0490401	0.032214	0.0434896	0.0492426	0.0162389	0.999485	0.197738	0.178089	0.19281
AVV	0.411366	0.199751	0.309482	0.272453	0.150182	0.81962	0.0162389	0.577448	0.0162389	0.0526677	0	0	0	0.42898	0.318692	0.0970451	0.032214	0.0981099	0.509331	0.032214	0.959509	0.0482287	0.119798	0.0579988	0.99975	0.232583	0.517216	0	0.0785998	0.0356653	0.0333462	0.115912	0.620747	0.923657	0.124061	0.0369338	0.0196885	0	0.0162389	0.032214	0.0209972	0.0162389	0.0743026	0	0.032214	0.347631	0.448786	0.0975561	0.475351
BAA	0.175154	0.199751	0.309482	0.272453	0.150182	0.81962	0.0162389	0.577448	0.0162389	0.0526677	0	0	0	0.42898	0.318692	0.0162389	0.032214	0.0981099	0.509331	0.032214	0.957984	0.0482287	0.119798	0.0732958	0.999746	0.219915	0.517216	0	0.0785998	0.0356653	0.0333462	0.115912	0.620747	0.923657	0.124061	0.0369338	0.0196885	0	0.0162389	0.032214	0.0209972	0.0162389	0.0743026	0	0.032214	0.347631	0.448786	0.0975561	0.475351
BAB	0.411366	0.199751	0.309482	0.272453	0.150182	0.81962	0.0162389	0.577448	0.0162389	0.0526677	0	0	0	0.42898	0.318692	0.0162389	0.032214	0.0981099	0.509331	0.032214	0.0548028	0.0482287	0.119798	0.0579988	0.999552	0.232583	0.517216	0	0.0785998	0.0162389	0.0333462	0.115912	0.620747	0.923657	0.124061	0.0369338	0.0196885	0	0.0162389	0.032214	0.0209972	0.0162389	0.0743026	0	0.032214	0.347631	0.448786	0.0975561	0.475351
BAC	0.411366	0.199751	0.309482	0.272453	0.150182	0.81962	0.0162389	0.577448	0.0162389	0.0526677	0	0	0	0.42898	0.318692	0.0162389	0.032214	0.0981099	0.509331	0.032214	0.958841	0.0482287	0.119798	0.0579988	0.999758	0.232583	0.517216	0	0.0785998	0.0162389	0.0333462	0.134743	0.620747	0.923657	0.124061	0.0369338	0.0196885	0	0.0162389	0.032214	0.0209972	0.0162389	0.0743026	0	0.032214	0.347631	0.448786	0.0975561	0.475351
BAD	0.411366	0.199751	0.309482	0.272453	0.150182	0.81962	0.0162389	0.577448	0.0162389	0.0526677	0	0	0	0.42898	0.318692	0.0162389	0.032214	0.0981099	0.509331	0.032214	0.959509	0.0482287	0.119798	0.0579988	0.999778	0.232583	0.517216	0	0.0785998	0.0162389	0.0333462	0.149111	0.620747	0.923657	0.124061	0.0369338	0.0196885	0	0.0162389	0.032214	0.0209972	0.0162389	0.0743026	0	0.032214	0.347631	0.448786	0.0975561	0.475351
BAE	0.411366	0.199751	0.309482	0.272453	0.150182	0.81962	0.0162389	0.577448	0.0162389	0.0526677	0	0	0	0.42898	0.318692	0.0162389	0.032214	0.0981099	0.509331	0.032214	0.959509	0.0482287	0.119798	0.0579988	0.999557	0.232583	0.517216	0	0.0785998	0.0162389	0.0333462	0.115912	0.620747	0.923657	0.124061	0.0369338	0.0196885	0	0.0162389	0.032214	0.0209972	0.0162389	0.0743026	0	0.032214	0.347631	0.448786	0.0975561	0.475351
BAF	0.175154	0.156156	0.791635	0.774333	0.150182	0.032214	0.217943	0.337197	0.032214	0.0526677	0.0162389	0	0.0447694	0.42898	0.207629	0.989897	0.0162389	0.074153	0.610452	0.032214	0.131716	0.648644	0.119798	0.997683	0.993179	0.289296	0.731134	0.0162389	0.0785998	0.0162389	0.0173898	0.234557	0.620747	0.161707	0.0162389	0.0369338	0.0196885	0	0.999971	0.032214	0	0.0162389	0.106084	0	0.032214	0.408694	0.448786	0.0826596	0.460369
BAG	0.346912	0.180418	0.218419	0.567552	0.0162389	0.0492553	0.0839053	0.267123	0.0162389	0.0680513	0.032214	0	0.086249	0.446122	0.246108	0.970263	0.0479298	0.236826	0.487213	0.032214	0.114719	0.684161	0.0479298	0.998842	0.220466	0.2649	0.567278	0	0.137008	0.13245	0.134109	0.156468	0.523199	0.28597	0.032214	0.0162389	0.0327028	0	0.032214	0.0668512	0	0.0162389	0.0743026	0	0.0935623	0.823415	0.210877	0.168623	0.459307
BAH	0.346912	0.194123	0.218419	0.550746	0	0.0492553	0.0839053	0.267123	0.0162389	0.0680513	0.032214	0	0.086249	0.446122	0.246108	0.989433	0.0479298	0.20414	0.487213	0.032214	0.114719	0.684161	0.0479298	0.998842	0.220466	0.2649	0.567278	0	0.122762	0.13245	0.134109	0.156468	0.614561	0.409044	0.032214	0.0162389	0.0327028	0	0.032214	0.032214	0	0.0162389	0.0743026	0	0.0785998	0.830477	0.210877	0.168623	0.459307
BAI	0.39555	0.140632	0.165521	0.134783	0	0.032214	0.113416	0.321063	0.0162389	0.0370302	0.0162389	0	0.0693101	0.464536	0.291804	0.981469	0	0.103978	0.52757	0.032214	0.100106	0.654349	0.0581509	0.0266431	0.235913	0.233727	0.425798	0	0.140966	0.0485109	0.0173898	0.0560762	0.531696	0.267414	0	0.0162389	0.0327028	0.167583	0.956586	0.032214	0	0.0162389	0.0893349	0	0.032214	0.974395	0.128206	0.177729	0.528412
BAK	0.39555	0.418796	0.227999	0.120501	0	0.032214	0.113416	0.359746	0.0162389	0.0370302	0.0162389	0	0.235502	0.455698	0.320218	0.965323	0	0.103978	0.519771	0.032214	0.100106	0.654349	0.164779	0.998803	0.233125	0.290839	0.414501	0	0.140966	0.0326823	0.0567372	0.0560762	0.531696	0.283138	0	0.0162389	0.0327028	0	0.960321	0.0479298	0	0.0162389	0.0893349	0	0.0479298	0.5141	0.113816	0.0520959	0.380613
BAL	0.344564	0.286182	0.490473	0.490004	0.132744	0.957846	0.113416	0.437285	0.0162389	0.0812694	0.0162389	0	0.0324212	0.555718	0.349903	0.968529	0.0162389	0.130701	0.402496	0.139906	0.956455	0.777014	0.271331	0.361869	0.382991	0.308225	0.819995	0.0767616	0.171323	0.032214	0.37062	0.246107	0.44227	0.227202	0.0162389	0.172735	0	0.0162389	0.204728	0.032214	0.0209972	0.950812	0.0743026	0.032214	0.108282	0.543492	0.188101	0.27991	0.567816
BAM	0.999984	0.114688	0.226947	0.109887	0.17103	0.801779	0.135329	0.441104	0.0162389	0.0370302	0.032214	0.295078	0.0481336	0.44124	0.430406	0.966732	0.0162389	0.0891877	0.297381	0.0690732	0.277528	0.671437	0.032214	0.145827	0.228896	0.302355	0.435863	0.0162389	0.102223	0.0480281	0.303872	0.0864838	0.359597	0.32386	0.0464436	0.0162389	0	0	0.0162389	0.032214	0.0239753	0.032214	0.0893349	0	0.0696213	0.457155	0.113816	0.127812	0.263017
BAN	0.415906	0.0460311	0.0997195	0.119732	0	0	0.0687834	0.341558	0.0162389	0.0526677	0	0.0469983	0.089106	0.48807	0.314618	0.962033	0	0.116352	0.341885	0	0.190188	0.82364	0.0490601	0.0266431	0.287779	0.373985	0.433368	0	0.0935623	0.0447578	0.0887729	0.0560762	0.522386	0.255321	0.032214	0.0162389	0.0167357	0.020822	0	0.0785998	0	0.0162389	0.0893349	0	0.032214	0.323176	0.0323023	0.102598	0.386028
BAP	0.999982	0.0162389	0.0997195	0.127427	0	0	0.0162389	0.812432	0.0162389	0.0526677	0	0	0.0498749	0.439161	0.22735	0.987706	0	0.116352	0.341885	0.032214	0.118455	0.8282	0.0490601	0.0758507	0.207598	0.232583	0.3987	0	0.0935623	0.0447578	0.0887729	0.0560762	0.522386	0.255321	0.0162389	0.0162389	0.0167357	0.020822	0	0.032214	0	0.0162389	0.0893349	0	0.0162389	0.312004	0.108788	0.0520959	0.363444
BAQ	0.999984	0.114688	0.226947	0.109887	0.17103	0.801779	0.135329	0.441104	0.0162389	0.0370302	0.032214	0.295078	0.0481336	0.44124	0.430406	0.955082	0.0162389	0.0891877	0.297381	0.0690732	0.277528	0.671437	0.032214	0.145827	0.228896	0.302355	0.435863	0.0162389	0.102223	0.0480281	0.303872	0.0864838	0.359597	0.32386	0.0464436	0.0162389	0	0	0.0162389	0.032214	0.0239753	0.032214	0.0893349	0	0.0696213	0.457155	0.113816	0.127812	0.263017
BAR	0.161538	0.999974	0.240424	0.0479298	0.241074	0.0565643	0.152061	0	0	0.0208835	0.0162389	0.0162389	0.0324212	0.455698	0.337982	0.111708	0.350433	0.0832225	0.813465	0.0633903	0.100051	0.648644	0.552614	0.275351	0.263476	0.17463	0.145023	0.034322	0.098393	0.0162389	0.160678	0.0162389	0.290948	0.208038	0.0162389	0.0162389	0.0532975	0.0624651	0.936887	0.0479298	0.0162389	0.0162389	0.0434896	0.0275766	0.0162389	0.181825	0.142363	0	0.0561769
BAS	0.161538	0.999974	0.240424	0.0479298	0.241074	0.0565643	0.152061	0	0	0.0208835	0.0162389	0.0162389	0.0324212	0.455698	0.337982	0.111708	0.350433	0.0832225	0.813465	0.0633903	0.100051	0.648644	0.552614	0.275351	0.263476	0.17463	0.145023	0.034322	0.098393	0.0162389	0.160678	0.0162389	0.290948	0.208038	0.0162389	0.0162389	0.0532975	0.0624651	0.936887	0.0479298	0.0162389	0.0162389	0.0434896	0.0275766	0.0162389	0.181825	0.142363	0	0.0561769
BAT	0.161538	0.999974	0.240424	0.0479298	0.241074	0.0565643	0.152061	0	0	0.0208835	0.0162389	0.0162389	0.0324212	0.455698	0.308613	0.111708	0.350433	0.0832225	0.813465	0.0633903	0.100051	0.648644	0.552614	0.275351	0.263476	0.17463	0.145023	0.034322	0.098393	0.0162389	0.160678	0.0162389	0.290948	0.208038	0.0162389	0.0162389	0.0532975	0.0624651	0.936887	0.0479298	0.0162389	0.0162389	0.0434896	0.0275766	0.0162389	0.208182	0.142363	0	0.0561769
BAV	0.161538	0.1973	0.240424	0.032214	0.088072	0.0565643	0.152061	0	0	0.0208835	0.0162389	0.0162389	0.0324212	0.446713	0.326943	0.132536	0.350433	0.0832225	0.813465	0.0633903	0.100051	0.648644	0.529567	0.275351	0.425715	0.188033	0.0471344	0.034322	0.0479298	0	0.160678	0.0162389	0.309608	0.167819	0.0162389	0.0162389	0.0532975	0.0624651	0.946564	0.0479298	0.0162389	0.0162389	0.0434896	0.0654127	0.0162389	0.181825	0.164224	0	0.0561769
BBA	0.161538	0.1973	0.255943	0.0975232	0.088072	0.0565643	0.152061	0	0	0.0208835	0.0162389	0.0162389	0.0324212	0.446713	0.435212	0.140324	0.350433	0.0832225	0.999988	0.0633903	0.100051	0.648644	0.529567	0.460078	0.263476	0.188033	0.062513	0.0500035	0.0479298	0	0.160678	0.032214	0.290948	0.167819	0.0162389	0.0162389	0.0532975	0.0624651	0.936887	0.0479298	0.0162389	0.0162389	0.0434896	0.0654127	0.0162389	0.208182	0.142363	0	0.0561769
BBB	0.161538	0.1973	0.240424	0.032214	0.088072	0.0565643	0.152061	0	0	0.0208835	0.0162389	0.0162389	0.0324212	0.446713	0.297084	0.111708	0.350433	0.0832225	0.813465	0.0633903	0.100051	0.648644	0.529567	0.275351	0.425715	0.188033	0.0471344	0.034322	0.0479298	0	0.160678	0.0162389	0.309608	0.167819	0.0162389	0.0162389	0.0532975	0.0624651	0.946564	0.0479298	0.0162389	0.0162389	0.0434896	0.0654127	0.0162389	0.16832	0.164224	0	0.0561769
BBC	0.401649	0.59558	0.27302	0.032214	0.088072	0.032214	0.152061	0.4173	0	0.117996	0.0162389	0.0452072	0.0635908	0.972785	0.626111	0.506509	0.53252	0.0981099	0.610452	0.0785998	0.0701518	0.648644	0.999986	0.499818	0.997981	0.31219	0.814558	0.100455	0.146202	0.120795	0	0.0714045	0.524669	0.167819	0.85404	0.0162389	0.0719366	0.186555	0.936887	0.995802	0.0162389	0.0162389	0.0434896	0.0275766	0.14729	0.195111	0.128206	0.0319239	0.337654
BBD	0.999974	0.999978	0.240424	0.032214	0.122354	0.0162389	0.0636052	0.4173	0.0162389	0.0208835	0	0.0162389	0.0162389	0.446713	0.573788	0.140324	0.53252	0.0680893	0.610452	0.0785998	0.0701518	0.827047	0	0.486283	0.978204	0.300837	0.811278	0.034322	0.0644299	0.0765332	0.958034	0.032214	0.524669	0.167819	0.0162389	0.0162389	0.0532975	0.0624651	0.936887	0.032214	0	0.0162389	0.0434896	0.0275766	0.0935623	0.178699	0.128206	0.0826317	0.337654
BBE	0.161538	0.999978	0.240424	0.032214	0.122354	0.0162389	0.0636052	0.358513	0.0162389	0.0208835	0	0.0162389	0.0481336	0.446713	0.55488	0.140324	0.53252	0.0680893	0.610452	0.0785998	0.0701518	0.827047	0	0.460078	0.981156	0.300837	0.811278	0.034322	0.0644299	0.0765332	0.958034	0.032214	0.524669	0.167819	0.0162389	0.0162389	0.0532975	0.0624651	0.936887	0.032214	0	0.0162389	0.0434896	0.0275766	0.0935623	0.202824	0.128206	0.0319239	0.337654
BBF	0.401649	0.250057	0.240424	0.032214	0.122354	0.032214	0.152061	0.4173	0.0162389	0.0871136	0	0.0162389	0.0162389	0.972785	0.466468	0.140324	0.53252	0.0981099	0.999988	0.0633903	0.0701518	0.648644	0.999986	0.29914	0.984601	0.188033	0.801424	0.100455	0.131144	0.0915292	0.958034	0.032214	0.516822	0.526118	0.0162389	0.0162389	0.0532975	0.0624651	0.936887	0.032214	0	0.0162389	0.0434896	0.0275766	0.0935623	0.250162	0.128206	0.0826317	0.337654
BBG	0.582981	0.713357	0.918576	0.242032	0.200093	0.0162389	0.152061	0.896122	0.0162389	0.0367832	0.0594523	0	0	0.781395	0.501563	0.444175	0.377802	0.158026	0.847528	0.0806006	0.0701518	0.978857	0.999987	1	0.990225	0.18438	0.527406	0.361058	0.151886	0.999971	0.961308	0.0479298	0.692219	0.229467	0.0857115	0.0162389	0.0532975	0	0.889109	0.032214	0.0162389	0.0162389	0.0686724	0.0654127	0.0745496	0.909608	0.142363	0.0826317	0.549748
BBH	0.161538	0.999999	0.240424	0.0479298	0.088072	0.0965833	0.152061	0	0	0.0208835	0.0162389	0.0162389	0.0324212	0.446713	0.297084	0.111708	0.350433	0.0832225	0.813465	0.0633903	0.0701518	0.648644	0.529567	0.24244	0.999631	0.201218	0.0314055	0.034322	0.0479298	0	0.160678	0.0162389	0.290948	0.167819	0.0162389	0.0162389	0.0532975	0.0624651	0.936887	0.0633903	0.0162389	0.0162389	0.0434896	0	0.0162389	0.181825	0.142363	0.0319239	0.0372046
BBI	0.161538	0.247924	0.240424	0.46655	0.088072	0.0565643	0.152061	0	0	0.0208835	0.0162389	0.0162389	0.0324212	0.446713	0.312454	0.111708	0.350433	0.0832225	0.950998	0.0633903	0.0701518	0.648644	0.529567	0.275351	0.999987	0.201218	0.13091	0.034322	0.0479298	0	0.160678	0.0162389	0.290948	0.181332	0.0162389	0.0162389	0.0532975	0.0624651	0.996629	0.0633903	0.0162389	0.0162389	0.0434896	0.0654127	0.0162389	0.208182	0.142363	0.0319239	0.0372046
BBK	0.161538	1	0.240424	0.0479298	0.088072	0.0565643	0.152061	0	0	0.0208835	0.0162389	0.0162389	0.0324212	0.446713	0.308613	0.111708	0.350433	0.0832225	0.610452	0.0633903	0.100051	0.648644	0.529567	0.322454	0.999662	0.201218	0.0314055	0.034322	0.0479298	0	0.160678	0.0162389	0.290948	0.167819	0.0162389	0.0162389	0.0532975	0.0624651	0.936887	0.0479298	0.0162389	0.0162389	0.0434896	0.0654127	0.0162389	0.181825	0.142363	0.0319239	0.0759176
BBL	0.161538	0.247924	0.463957	0.304796	0.088072	0.99997	0.0929749	0.61857	0.0162389	0.103437	0.0162389	0	0	0.563532	0.185171	0.974087	0	0.0527063	0.610452	0	0.144702	0.654349	0.948377	0.105621	0.15504	0.17463	0.237601	0.102036	0.0785998	0	0.105767	0.101318	0.522386	0.339021	0.0162389	0.0369338	0.0162389	0.0778549	0.889109	0.0633903	0.0162389	0.0162389	0.0743026	0	0.0162389	0.060642	0.142363	0.999971	0.0792837
BBM	0.199952	1	0.245103	0.140559	0.0577173	0.0565643	0.165831	0.827117	0.0162389	0.0526677	0.0162389	0.0162389	0.502672	0.473232	0.611783	0.986835	0.178347	0.0981099	0.548313	0.0633903	0.0548028	0.648644	0.15147	0.0758507	0.242734	0.267233	0.52352	0.0162389	0.903142	0	0.233108	0.152781	0.290948	0.256234	0.0339796	0.0162389	0	0	0.889653	0.188656	0.032214	0.032214	0.0434896	0	0.0785998	0.290296	0.128206	0.108364	0.201845
BBP	0.388317	0.999978	0.914557	0.032214	0.088072	0.0565643	0.152061	0.0228397	0	0.117996	0	0.0162389	0.0481336	0.446713	0.48381	0.3081	0.367531	0.0981099	0.616778	0.0633903	0.0701518	0.827047	0.537206	0.0266431	0.978003	0.960026	0.801424	0.034322	0.131144	0.0765332	0.958034	0.032214	0.557746	0.167819	0.0162389	0.0162389	0.0196885	0.186555	0.936887	0.032214	0.0162389	0.0162389	0.0434896	0.0275766	0.0935623	0.181825	0.142363	0.0826317	0.999986
BBQ	0.161538	0.247924	0.240424	0.032214	0.088072	0.0718846	0.152061	0.123048	0	0.0208835	0.0162389	0.032214	0.0324212	0.446713	0.314618	0.987906	0.350433	0.0832225	0.617517	0.0633903	0.0548028	0.648644	0.529567	0.107856	0.245578	0.334194	0.0777367	0.034322	0.21226	0	0.160678	0.0864838	0.290948	0.197032	0.0162389	0.0162389	0	0	0.889109	0.0479298	0.0162389	0.0162389	0.0434896	0	0.0162389	0.0447005	0.144863	0.0319239	0.0372046
BBR	0.999975	0.19842	0.114339	0.134027	0.0189356	0	0.0162389	0.214597	0.032214	0.103437	0	0	0.0498749	0.419249	0.22735	0.964174	0	0.0527063	0.415821	0.113266	0.131716	0.82364	0.0162389	0.0758507	0.967289	0.214916	0.315929	0.0782545	0.0935623	0.0447578	0.0173898	0.0560762	0.540162	0.273556	0.0162389	0.0162389	0.0196885	0	0	0.0633903	0	0.0162389	0.0434896	0	0.0479298	0.323176	0.0959057	0.0674888	0.289683
BBS	0.161538	0.247924	0.240424	0.032214	0.088072	0.0718846	0.152061	0.123048	0	0.0208835	0.0162389	0.032214	0.0324212	0.446713	0.314618	0.987906	0.350433	0.0832225	0.617517	0.0633903	0.0548028	0.648644	0.529567	0.105621	0.245578	0.334194	0.0777367	0.034322	0.21226	0	0.160678	0.0864838	0.290948	0.197032	0.0162389	0.0162389	0.0310165	0	0.889109	0.0479298	0.0162389	0.0162389	0.0434896	0	0.0162389	0.0447005	0.144863	0.0319239	0.0372046
BBT	0.0166305	0.999989	0.933923	0.13166	0.088072	0.032214	0.0929749	0.439178	0.0162389	0.117996	0	0.032214	0.0324212	0.455698	0.542259	0.978725	0	0.0527063	0.980839	0.0911534	0.189833	0	0.134091	0.126189	0.99826	0.510543	0.361537	0.0905906	0.102223	0.0562295	0.832953	0.0714045	0.912749	0.404871	0.0425544	0.032214	0	0.344838	0.936731	0.0479298	0	0.0162389	0.0434896	0	0.0162389	0.300647	0	0.0826317	0.488115
BBV	0.962077	0.1973	0.240424	0.032214	0.088072	0.0565643	0.143889	0	0.0162389	0.0208835	0.0162389	0.0162389	0.0324212	0.446713	0.326943	0.99792	0.350433	0.0832225	0.813465	0.0633903	0.100051	0.648644	0.552614	0.342328	0.263476	0.188033	0.102072	0.034322	0.0479298	0	0.160678	0.0162389	0.290948	0.167819	0.0162389	0.0162389	0.0532975	0.0624651	0.936887	0.0633903	0.0162389	0.0162389	0.0434896	0.0654127	0.0162389	0.181825	0.164558	0.0826317	0.115937
BCA	0.161538	0.230657	0.252758	0.0479298	0.088072	0.0718846	0.152061	0	0.0162389	0.0208835	0.0162389	0.0162389	0.0324212	0.446713	0.402461	0.140324	0.350433	0.867708	0.999988	0.0633903	0.100051	0.648644	0.529567	0.460078	0.263476	0.17463	0.116653	0.034322	0.0999502	0	0.160678	0.032214	0.290948	0.167819	0.0162389	0.0162389	0.0532975	0.0624651	0.936887	0.0633903	0.0162389	0.0162389	0.0434896	0.0893505	0.0162389	0.846547	0.142363	0.0319239	0.0561769
BCB	0.960665	1	0.343984	0.714756	0.0577173	0.672343	0.152061	0.502719	0.0162389	0.0370302	0.0162389	0.0914984	0.0481336	0.481893	0.360151	0.791086	0.05225	0.158026	0.562864	0.0633903	0.164099	0.648644	0.119798	0.0908579	0.433991	0.290868	0.212191	0.0162389	0.103498	0.032214	0.174308	0.126153	0.302463	0.966948	0.13536	0.0162389	0.0348534	0.0770557	0.999964	0.032214	0.032214	0.0162389	0.0603727	0	0.0785998	0.336323	0.201079	0.412218	0.165754
BCC	0.582883	1	0.343984	0.367967	0.0577173	0.672343	0.152061	0.539615	0.0162389	0.0370302	0.0162389	0.0914984	0.0324212	0.490306	0.27382	0.992177	0.05225	0.158026	0.555648	0.0633903	0.164099	0.648644	0.529092	0.0908579	0.771794	0.290868	0.212191	0.601358	0.0633903	0.032214	0.174308	0.0714045	0.302463	0.255087	0.149401	0.0162389	0	0.0920433	0.999883	0.032214	0.032214	0.0162389	0.0603727	0	0.0785998	0.259159	0.201079	0.412218	0.165754
BCD	0.975623	1	0.343984	0.793449	0.0577173	0.672343	0.152061	0.539615	0.0162389	0.0370302	0.0162389	0.0479298	0.0324212	0.481893	0.380763	0.997039	0.05225	0.158026	0.555648	0.0633903	0.164099	0.654349	0.529092	0.0908579	0.433991	0.340285	0.212191	0.0162389	0.103498	0.0479298	0.174308	0.1078	0.302463	0.963784	0.149401	0.0162389	0	0.0770557	0.999883	0.032214	0.032214	0.0162389	0.0603727	0	0.0785998	0.336323	0.201079	0.431181	0.999974
BCE	0.960665	1	0.343984	0.710626	0.0577173	0.672343	0.152061	0.461359	0.0162389	0.0526677	0.0162389	0.0914984	0.0481336	0.47334	0.304612	0.996128	0.208424	0.158026	0.753305	0.0633903	0.164099	0.648644	0.119798	0.0908579	0.433991	0.290868	0.186051	0.0162389	0.0633903	0.0479298	0.174308	0.1078	0.290948	0.279084	0.149401	0.0162389	0.0162389	0.0770557	0.999883	0.032214	0.032214	0.0162389	0.0603727	0	0.0785998	0.347101	0.201079	0.431181	0.999975
BCF	0.980432	1	0.343984	0.704306	0.0577173	0.683037	0.152061	0.537403	0.0162389	0.0526677	0.0162389	0.0765018	0.0324212	0.47334	0.315904	0.99582	0.0162389	0.158026	0.753305	0.0633903	0.317886	0.648644	0.119798	0.105621	0.433991	0.340285	0.212191	0.0162389	0.326214	0.032214	0.174308	0.1078	0.302463	0.964951	0.149401	0.0162389	0.0162389	0.0770557	0.999883	0.0479298	0.032214	0.0162389	0.0603727	0	0.0785998	0.336323	0.201079	0.412218	0.141333
BCG	0.961731	1	0.343984	0.291255	0.0730189	0.672343	0.152061	0.539615	0.0162389	0.0370302	0.0162389	0.0479298	0.0324212	0.47334	0.331098	0.995933	0.05225	0.158026	0.555648	0.0633903	0.164099	0.648644	0.119798	0.0908579	0.443183	0.290868	0.212191	0.0162389	0.103498	0.032214	0.174308	0.1078	0.326268	0.963784	0.149401	0.0162389	0.0348534	0.0920433	0.999964	0.032214	0.032214	0.0162389	0.0603727	0	0.0785998	0.349739	0.201079	0.431181	0.227317
BCH	0.975623	1	0.343984	0.704306	0.0730189	0.672343	0.152061	0.546068	0.0162389	0.0370302	0.0162389	0.032214	0.0324212	0.47334	0.380763	0.993685	0.05225	0.158026	0.570926	0.0633903	0.164099	0.654349	0.529092	0.0908579	0.433991	0.318297	0.212191	0.0162389	0.0633903	0.032214	0.174308	0.1078	0.290948	0.255087	0.149401	0.0162389	0.0162389	0.0770557	0.999883	0.032214	0.032214	0.0162389	0.0434896	0	0.0785998	0.347101	0.201079	0.412218	0.171601
BCI	0.975623	1	0.343984	0.704306	0.0730189	0.672343	0.152061	0.539615	0.0162389	0.0370302	0.0162389	0.0914984	0.0324212	0.490306	0.315507	0.999871	0.05225	0.158026	0.555648	0.0633903	0.164099	0.648644	0.529092	0.0908579	0.433991	0.267233	0.212191	0.0162389	0.0785998	0.032214	0.174308	0.114698	0.337299	0.963784	0.149401	0.0162389	0	0.0770557	0.999887	0.032214	0.032214	0.0162389	0.0603727	0	0.0785998	0.349739	0.201079	0.431181	0.165754
BCK	0.975623	1	0.343984	0.786375	0.0577173	0.672343	0.152061	0.478256	0.0162389	0.0370302	0.0162389	0.0765018	0.0324212	0.512014	0.268875	0.766552	0.0162389	0.158026	0.753305	0.0633903	0.164099	0.648644	0.529092	0.0908579	0.433991	0.267233	0.949184	0.601358	0.0633903	0.032214	0.174308	0.122288	0.290948	0.255087	0.13536	0.0162389	0.0348534	0.0920433	0.999883	0.032214	0.032214	0.0162389	0.0603727	0	0.0785998	0.349739	0.201079	0.431181	0.999975
BCL	0.961731	1	0.343984	0.291255	0.0577173	0.677664	0.152061	0.461359	0.0162389	0.0370302	0.0162389	0.032214	0.0324212	0.47334	0.390819	0.997448	0.05225	0.158026	0.555648	0.0633903	0.164099	0.648644	0.529092	0.142033	0.433991	0.267233	0.212191	0.0162389	0.103498	0.0479298	0.174308	0.1078	0.302463	0.963784	0.13536	0.0162389	0.0162389	0.0770557	0.999887	0.032214	0.032214	0.0162389	0.0603727	0	0.0785998	0.336323	0.201079	0.431181	0.999974
BCM	0.960665	1	0.343984	0.714756	0.0730189	0.672343	0.152061	0.461359	0.0162389	0.0370302	0.0162389	0.0765018	0.0324212	0.498583	0.308833	0.72712	0.05225	0.158026	0.555648	0.0633903	0.209908	0.648644	0.119798	0.0908579	0.433991	0.267233	0.212191	0.0162389	0.0785998	0.0479298	0.174308	0.114698	0.302463	0.267184	0.212156	0.0162389	0	0.0770557	0.999998	0.032214	0.032214	0.0162389	0.0603727	0	0.0785998	0.336323	0.201079	0.431181	0.185865
BCN	0.960665	1	0.343984	0.704306	0.0730189	0.672343	0.152061	0.461359	0.0162389	0.0526677	0.0162389	0.0765018	0.0324212	0.481893	0.23644	0.718037	0.208424	0.158026	0.555648	0.0633903	0.164099	0.648644	0.119798	0.107856	0.433991	0.290868	0.212191	0.0162389	0.103498	0.0633903	0.174308	0.1078	0.290948	0.255087	0.149401	0.0162389	0	0.0770557	0.999883	0.032214	0.032214	0.0162389	0.0434896	0	0.0785998	0.336323	0.201079	0.687745	0.158479
BCP	0.975623	1	0.343984	0.704306	0.0577173	0.672343	0.152061	0.591686	0.0162389	0.0526677	0.0162389	0.0765018	0.0324212	0.481893	0.380763	0.985669	0.05225	0.158026	0.570926	0.0633903	0.164099	0.648644	0.119798	0.0908579	0.433991	0.318297	0.212191	0.0933509	0.0633903	0.032214	0.174308	0.1078	0.302463	0.255087	0.149401	0.0162389	0	0.0920433	0.999883	0.032214	0.032214	0.0162389	0.0434896	0	0.0785998	0.336323	0.201079	0.412218	0.151984
BCQ	0.960665	1	0.343984	0.367967	0.0577173	0.683037	0.152061	0.461359	0.0162389	0.0526677	0.0162389	0.0914984	0.0324212	0.47334	0.297424	0.724922	0.05225	0.158026	0.555648	0.0633903	0.164099	0.648644	0.119798	0.0908579	0.433991	0.318297	0.212191	0.0162389	0.103498	0.0479298	0.174308	0.1078	0.302463	0.963784	0.149401	0.0162389	0.0162389	0.0920433	0.999883	0.032214	0.032214	0.0162389	0.0603727	0	0.0785998	0.336323	0.201079	0.431181	0.199086
BCR	0.401649	0.999989	0.914557	0.032214	0.088072	0.0565643	0.192888	0.442941	0.0162389	0.0871136	0.0162389	0.0162389	0.0635908	0.446713	0.542459	0.270539	0.392355	0.126443	0.999042	0.0633903	0.0701518	0.827047	0.529567	0.482841	0.998905	0.960026	0.801424	0.100455	0.132109	0.0915292	0.958034	0.032214	0.595126	0.415857	0.032214	0.0162389	0.0719366	0.186555	0.0162389	0.032214	0.0368951	0.0162389	0.0434896	0.0654127	0.145866	0.337004	0.142363	0.152078	0.999986
BCS	0.401649	0.999988	0.913074	0.032214	0.088072	0.0565643	0.192888	0.407682	0.0162389	0.0871136	0	0.0162389	0.0635908	0.446713	0.478276	0.0479298	0.375928	0.0832225	0.616778	0.0633903	0.0701518	0.827047	0.529567	0.442106	0.97994	0.960026	0.801424	0.100455	0.132109	0.0915292	0.958034	0.032214	0.443455	0.337433	0.0162389	0.0162389	0.0719366	0.186555	0.0162389	0.032214	0.0162389	0.0162389	0.0434896	0.0275766	0.0935623	0.262339	0.142363	0.0826317	0.999986
BCT	0.388317	0.999988	0.887512	0.032214	0.088072	0.0162389	0.0636052	0.407682	0.0162389	0.0871136	0	0.0162389	0.0635908	0.446713	0.527229	0.0778446	0.392355	0.0973655	0.616778	0.0633903	0.0701518	0.827047	0.529567	0.442106	0.984847	0.960026	0.789174	0.034322	0.132109	0.0915292	0.145824	0.0162389	0.490496	0.415857	0	0.0162389	0.0719366	0.186555	0.0162389	0.032214	0.0162389	0.0162389	0.0434896	0	0.145866	0.262339	0.142363	0.0826317	0.0561769
BCV	0.714983	1	0.26719	0.0479298	0	0.032214	0	0.232425	0.032214	0.0208835	0.0162389	0.0162389	0.0481336	0.455698	0.487301	0.032214	0.332131	0.0680893	0.616778	0.0479298	0.209521	0.827047	0.149164	0.145065	0.966871	0.152909	0.249025	0	0.032214	0	0.0173898	0.0624429	0.665127	0.38645	0	0.0162389	0.0532975	0.0624651	0.936887	0.0633903	0.0162389	0.0162389	0.0434896	0.0482709	0.0162389	0.0162389	0.150767	0	0.306691
BDA	0.190632	1	0.26719	0.0951939	0	0.032214	0	0.232425	0.032214	0.0208835	0.0162389	0.0162389	0.0481336	0	0.506256	0.101322	0.350433	0.0680893	0.616778	0.0479298	0.0701518	0.827047	0.0645023	0.145065	0.974906	0.152909	0.249025	0.211745	0.032214	0	0.0173898	0.0776678	0.640047	0.524506	0	0.0162389	0.0532975	0.0624651	0.936887	0.0633903	0.0162389	0.0162389	0.0646437	0.0275766	0.0162389	0.0162389	0.150767	0	0.306691
BDB	0.714983	0.999973	0.26719	0.0802583	0	0.032214	0	0.247989	0.0162389	0.0208835	0.0162389	0.0162389	0.0481336	0.455698	0.475132	0.0479298	0	0.139019	0.616778	0.0479298	0.264974	0.827047	0.119798	0.145065	0.96587	0.152909	0.249025	0	0.032214	0	0.0173898	0.0776678	0.665127	0.38645	0	0.0162389	0.0532975	0.0624651	0.936887	0.0633903	0.0162389	0.0162389	0.0646437	0.0654127	0.0162389	0	0.150767	0	0.306691
BDC	0.161538	1	0.264208	0.0802583	0.155563	0	0.0162389	0.362047	0.0162389	0.117996	0	0.060712	0.0324212	0.0724365	0.421575	0.983249	0	0.0832225	0.998155	0.1576	0.145816	0.648644	0.537206	0.0266431	0.98137	0.345006	0.349088	0.0500035	0.0479298	0.0568897	0.174308	0.239808	0.55751	0.348192	0	0.032214	0.0162389	0.0624651	0.0162389	0.0633903	0.0162389	0.0162389	0.0646437	0.0275766	0	0.76408	0.128206	0.0674888	0.339208
BDD	0.724873	1	0.26719	0.0951939	0	0.032214	0	0.247989	0.032214	0.0208835	0.0162389	0.0162389	0.0481336	0.455698	0.466468	0.0862599	0	0.0680893	0.26201	0.0633903	0.209521	0.827047	0.149164	0.145065	0.964499	0.152909	0.249025	0.211745	0.0723397	0	0.0173898	0.0766093	0.665127	0.524506	0	0.0162389	0.0532975	0.0624651	0.936887	0.0633903	0.0162389	0.0162389	0.0646437	0.0654127	0.0162389	0.0162389	0.150767	0	0.306691
BDE	0.724873	1	0.26719	0.0802583	0	0.032214	0	0.232425	0.032214	0.0208835	0.0162389	0.0162389	0.0481336	0.455698	0.506256	0.233739	0.234906	0.139019	0.26201	0.0479298	0.264974	0.827047	0.0645023	0.145065	0.990439	0.152909	0.249025	0.211745	0.032214	0	0.0173898	0.0766093	0.665127	0.524506	0	0.0162389	0.0532975	0.0624651	0.936887	0.0633903	0.0162389	0.0162389	0.0646437	0.0654127	0.0162389	0	0.150767	0	0.306691
BDF	0.161538	0.999973	0.264208	0.0802583	0.155563	0	0.0162389	0.362047	0.0162389	0.117996	0	0.060712	0.0324212	0.0724365	0.395914	0.115916	0	0.0832225	0.999908	0.1576	0.145816	0.648644	0.537206	0.0266431	0.980307	0.345006	0.349088	0.0500035	0.0479298	0.0568897	0.174308	0.239808	0.55751	0.167819	0	0.032214	0.0162389	0.0624651	0.0162389	0.0633903	0.0162389	0.0162389	0.0646437	0.0275766	0	0	0.128206	0.0674888	0.339208
BDG	0.161538	1	0.264208	0.0802583	0.155563	0	0.0162389	0.362047	0.0162389	0.117996	0	0.060712	0.0324212	0.0724365	0.421575	0.983789	0	0.0832225	0.999908	0.1576	0.145816	0.648644	0.537206	0.0266431	0.988566	0.345006	0.349088	0.0500035	0.0479298	0.0568897	0.174308	0.239808	0.55751	0.167819	0	0.032214	0.0162389	0.0624651	0.0162389	0.0633903	0.0162389	0.0162389	0.0646437	0.0275766	0	0	0.128206	0.0674888	0.339208
BDH	0.724873	1	0.26719	0.0802583	0	0.032214	0	0.232425	0.0162389	0.0208835	0.0162389	0.0162389	0.0481336	0.455698	0.466468	0.161315	0.209439	0.139019	0.26201	0.0479298	0.264974	0.827047	0.0645023	0.145065	0.965306	0.152909	0.249025	0.211745	0.032214	0	0.0173898	0.0766093	0.665127	0.38645	0	0.0162389	0.0532975	0.0624651	0.936887	0.0633903	0.0162389	0.0162389	0.0646437	0.0275766	0.0162389	0	0.150767	0	0.306691
BDI	0.724873	1	0.301664	0.0479298	0	0.032214	0	0.247989	0.032214	0.0208835	0.0162389	0.0162389	0.0481336	0	0.487301	0.0479298	0.350433	0.0680893	0.616778	0.0479298	0.264974	0.827047	0.0645023	0.145065	0.965554	0.152909	0.0314055	0.211745	0.032214	0	0.0173898	0.0766093	0.665127	0.38645	0	0.0162389	0.0532975	0.0624651	0.936887	0.0633903	0.0162389	0.0162389	0.0646437	0.0275766	0.0162389	0.0162389	0.150767	0	0.0561769
BDK	0.0166305	0	0.240424	0.0802583	0	0.0718846	0.152061	0.830946	0.0162389	0	0.0162389	0.0162389	0.0324212	0.343909	0.435118	0.0862599	0	0.0832225	0.647417	0.0633903	0.100051	0.957874	0.552614	0.275351	0.958993	0.152909	0.347683	0.034322	0.032214	0	0.0173898	0.0714045	0.321228	0.181332	0	0.0162389	0.0196885	0.0624651	0.936887	0.0479298	0.0162389	0.0162389	0.0590222	0.0275766	0.0162389	0.0573607	0.142363	0	0.0561769
BDL	0.420695	0.999989	0.916804	0.032214	0.088072	0.032214	0.152061	0.569666	0.0162389	0.117996	0.0162389	0.0162389	0.0635908	0.972785	0.476129	0.991536	0	0.0973655	0.616778	0.0955306	0.0701518	0.648644	0.529567	0.134433	0.997562	0.354928	0.496899	0.100455	0.0644299	0.0915292	0	0.0162389	0.652232	0.348192	0.0162389	0.0162389	0.0196885	0.186555	0.941506	0.995802	0.0162389	0.0162389	0.0434896	0.0275766	0.0745496	0.202824	0.128206	0.0826317	0.364766
BDM	0.0166305	0.211617	0.228698	0.0802583	0.150182	0.0162389	0.0162389	0.360182	0	0.0370302	0	0.95	0.0481336	0.455698	0.327464	0	0.0162389	0.157284	0.517324	0.0633903	0.173027	0.829856	0.149164	0.0266431	0.990686	0.188033	0.237966	0.0782545	0.102223	0.032214	0.160678	0.14171	0.524669	0.228559	0.0162389	0.132797	0.032214	0	0.936887	0.032214	0	0.0162389	0.0434896	0	0.0162389	0.991541	0	0.0520959	0.491266
BDN	0.999975	0.344932	0.284319	0.424149	0.088072	0.948912	0.198285	0.903126	0.0326216	0.0208835	0.0162389	0.0479298	0.0324212	0.486189	0.467729	0.0633903	0.367531	0.777384	0.982814	0.0633903	0.16107	0.720971	0.566131	0.260895	0.998474	0.355643	0.197798	0.0794255	0.0479298	0	0.160678	0.032214	0.36108	0.299519	0	0.0162389	0.0870073	0.0173093	0.887279	0.0479298	0.0333427	0.0162389	0.0434896	0	0.0479298	0.118183	0.142363	0.797801	0.305289
BDP	0.960665	1	0.343984	0.291255	0.0577173	0.672343	0.152061	0.461359	0.0162389	0.0370302	0.0162389	0.0479298	0.0324212	0.47334	0.304612	0.996487	0.05225	0.158026	0.555648	0.0633903	0.164099	0.648644	0.529092	0.105621	0.433991	0.340285	0.212191	0.0162389	0.103498	0.0479298	0.174308	0.1078	0.302463	0.963784	0.13536	0.0162389	0.0162389	0.0770557	0.999887	0.032214	0.032214	0.0162389	0.0603727	0	0.0785998	0.336323	0.2339	0.431181	0.999975
BDQ	0.582883	1	0.343984	0.34632	0.0577173	0.672343	0.152061	0.461359	0.0162389	0.0526677	0.0162389	0.0765018	0.0324212	0.503647	0.248839	0.775077	0.05225	0.158026	0.753305	0.0633903	0.164099	0.648644	0.529092	0.0908579	0.424648	0.340285	0.949184	0.0162389	0.118057	0.032214	0.174308	0.148728	0.884256	0.964951	0.13536	0.0162389	0.0348534	0.0920433	1	0.0495192	0.032214	0.0162389	0.0603727	0	0.0785998	0.360298	0.201079	0.412218	0.99998
BDR	0.582883	0.999973	0.343984	0.367967	0.0577173	0.672343	0.152061	0.461359	0.0162389	0.0370302	0.0162389	0.0765018	0.0324212	0.973667	0.23644	0.77873	0.05225	0.158026	0.570926	0.0633903	0.164099	0.648644	0.529092	0.237533	0.771794	0.290868	0.212191	0.601358	0.0633903	0.032214	0.174308	0.122288	0.302463	0.964372	0.149401	0.0162389	0.0348534	0.0770557	0.999883	0.032214	0.032214	0.0162389	0.103494	0	0.0785998	0.218174	0.201079	0.412218	0.185053
BDS	0.975623	1	0.343984	0.704306	0.0577173	0.683037	0.152061	0.591686	0.0162389	0.0526677	0.0162389	0.0765018	0.0324212	0.481893	0.380763	0.990882	0.05225	0.158026	0.570926	0.0633903	0.164099	0.648644	0.119798	0.105621	0.433991	0.318297	0.212191	0.0933509	0.0633903	0.032214	0.174308	0.1078	0.302463	0.255087	0.149401	0.0162389	0	0.0920433	0.999883	0.032214	0.032214	0.0162389	0.0434896	0	0.0785998	0.370686	0.201079	0.412218	0.165754
BDT	0.960665	1	0.343984	0.714756	0.0730189	0.672343	0.152061	0.470105	0.0162389	0.0370302	0.0162389	0.0914984	0.0324212	0.498583	0.248839	0.995399	0.208424	0.158026	0.555648	0.102623	0.164099	0.648644	0.119798	0.142033	0.433991	0.290868	0.212191	0.0162389	0.103498	0.0479298	0.174308	0.114698	0.302463	0.255087	0.149401	0.0162389	0.0162389	0.0920433	0.999883	0.032214	0.032214	0.0162389	0.0603727	0	0.0935623	0.325368	0.201079	0.431181	0.185865
BDV	0.960665	1	0.343984	0.367967	0.0730189	0.672343	0.152061	0.461359	0.0162389	0.0526677	0.0162389	0.0765018	0.0324212	0.481893	0.23644	0.995604	0.05225	0.158026	0.753305	0.0633903	0.164099	0.648644	0.119798	0.105621	0.433991	0.290868	0.212191	0.601358	0.0633903	0.0479298	0.174308	0.114698	0.302463	0.963784	0.149401	0.0162389	0.0162389	0.0920433	0.999883	0.032214	0.032214	0.0162389	0.0603727	0	0.0935623	0.336323	0.201079	0.431181	0.185865
BEA	0.975623	1	0.343984	0.704306	0.0730189	0.672343	0.152061	0.461359	0.0162389	0.0526677	0.0162389	0.0765018	0.0324212	0.481893	0.322202	0.708651	0.208424	0.158026	0.555648	0.0633903	0.164099	0.648644	0.119798	0.0908579	0.433991	0.290868	0.212191	0.0162389	0.103498	0.0479298	0.174308	0.1078	0.290948	0.966402	0.163213	0.0162389	0	0.0770557	0.999883	0.032214	0.032214	0.0162389	0.0434896	0	0.0785998	0.347101	0.201079	0.697819	0.158479
BEB	0.967817	1	0.343984	0.719388	0.0730189	0.672343	0.152061	0.567448	0.0162389	0.0370302	0.0162389	0.0765018	0.0324212	0.481893	0.308833	0.994894	0.05225	0.158026	0.555648	0.0633903	0.164099	0.648644	0.529092	0.105621	0.433991	0.340285	0.212191	0.0162389	0.0633903	0.032214	0.174308	0.0981561	0.302463	0.963784	0.149401	0.0162389	0	0.0770557	1	0.0495192	0.032214	0.0162389	0.0434896	0	0.0785998	0.347101	0.201079	0.412218	0.999979
BEC	0.480384	1	0.343984	0.367967	0.0577173	0.672343	0.152061	0.539615	0.0162389	0.0370302	0.0162389	0.0479298	0.0324212	0.503647	0.320057	0.997297	0.05225	0.158026	0.555648	0.0633903	0.164099	0.648644	0.119798	0.0908579	0.433991	0.290868	0.212191	0.601358	0.0633903	0.032214	0.174308	0.114698	0.302463	0.966948	0.149401	0.0162389	0	0.0920433	0.999883	0.032214	0.032214	0.0162389	0.0603727	0	0.0785998	0.336323	0.201079	0.431181	0.165754
BED	0.975623	1	0.343984	0.491338	0.0577173	0.672343	0.152061	0.539615	0.0162389	0.0370302	0.0162389	0.0479298	0.0324212	0.511707	0.308833	0.770343	0.05225	0.158026	0.555648	0.0633903	0.164099	0.648644	0.119798	0.224947	0.771794	0.267233	0.212191	0.601358	0.103498	0.0479298	0.174308	0.122288	0.302463	0.966948	0.149401	0.0162389	0.0162389	0.0920433	0.999883	0.032214	0.032214	0.0162389	0.0603727	0	0.0785998	0.336323	0.201079	0.412218	0.155277
BEE	0.960665	1	0.343984	0.704306	0.0577173	0.672343	0.152061	0.461359	0.0162389	0.0370302	0.0162389	0.0479298	0.0324212	0.47334	0.427721	0.995744	0.172686	0.158026	0.555648	0.0633903	0.164099	0.648644	0.529092	0.0908579	0.433991	0.290868	0.212191	0.601358	0.0633903	0.0479298	0.174308	0.126153	0.302463	0.255087	0.149401	0.0162389	0	0.0770557	0.999998	0.032214	0.032214	0.0162389	0.0603727	0	0.0785998	0.336323	0.201079	0.431181	0.151984
BEF	0.367357	0.198604	0	0.125317	0.088072	0.0162389	0.838996	0.379339	0.0162389	0.165534	0	0	0.0324212	0.0162389	0.443369	0.032214	0.0229334	0	0.284348	0.0162389	0.616429	0	0.147167	0.0266431	0.206342	0.330869	0.446131	0	0.102223	0.032214	0	0.0560762	0.626906	0.229467	0	0.0162389	0.0196885	0	0.0162389	0.032214	0	0.0162389	0.0434896	0	0.0162389	0.594801	0.0162389	0.0826317	0.449157
BEG	0.381146	0	0.160024	0.167258	0.088072	0	0.0162389	0.223476	0.0162389	0.103437	0	0	0.0324212	0.354563	0.22735	0.982949	0	0.0527063	0.9631	0.0479298	0.131716	0.648644	0.0162389	0.0266431	0.220466	0.201957	0.389477	0	0.102223	0.0162389	0.0333462	0.0714045	0.524669	0.322059	0	0.0369338	0	0	0.0162389	0.0633903	0	0.0162389	0.0434896	0	0.0633903	0.375701	0.0638364	0.0674888	0.373322
BEH	0.0268526	0.156156	0.88556	0.0802583	0.200093	0	0.0162389	0.362047	0.0162389	0.15176	0	0	0.0324212	0.379233	0.447134	0.032214	0	0.0680893	0.26201	0.625922	0.17646	0	0	0	0.211868	0.245045	0.387162	0	0.0874039	0.0162389	0	0.0560762	0.626906	0.241979	0	0.032214	0	0.289651	0.0465708	0.032214	0	0.0162389	0.0434896	0.028087	0.0162389	0.289103	0	0.0826317	0.366924
BEI	0.161538	0.292785	0.241814	0.195431	0.147945	0.135671	0.969342	0.362027	0.333992	0.0208835	0.0162389	0.032214	0.228444	0.489481	0.387994	0.998482	0.367531	0.14579	0.610452	0.0633903	0.128839	0.660238	0.551689	0.634738	0.998135	0.333578	0.999999	0.139839	0.032214	0.0162389	0.174308	0.154209	0.323876	0.181332	0	0.07173	0.0532975	0.250527	0.998563	0.0633903	0.600884	0.032214	0.0646437	0	0.0162389	0.184027	0.169991	0.432659	0.066719
BEK	0.999974	0.349252	0.361389	0.195431	0.088072	0.135671	0.152061	0.999981	0.373441	0.0367832	0.0162389	0.0479298	0.0324212	0.481054	0.45762	0.998482	0.377802	0.117357	0.672656	0.0633903	0.128839	0.663369	0.551689	0.644012	0.998135	0.333578	1	0.153807	0.032214	0.0162389	0.174308	0.100147	0.323876	0.181332	0	0.0162389	0.0532975	0.0173093	0.997955	0.0737477	0.951667	0.032214	0.0646437	0	0.032214	0.142949	0.142363	0.129789	0.15778
BEM	0.999974	0.349252	0.361389	0.195431	0.147945	0.135671	0.152061	0.999992	0.373441	0.0367832	0.0162389	0.0479298	0.0324212	0.591476	0.553886	0.998102	0.387906	0.117357	0.672656	0.0633903	0.128839	0.663369	0.551689	0.595571	0.998135	0.333578	1	0.153807	0.032214	0.0162389	0.174308	0.0852933	0.323876	0.181332	0	0.0162389	0.0532975	0.0173093	0.997955	0.0737477	0.951667	0.032214	0.0646437	0	0.032214	0.170558	0.142363	0.112384	0.15778
BEN	0.161538	0.292785	0.241814	0.195431	0.147945	0.135671	0.969342	0.362027	0.333992	0.0208835	0.0162389	0.032214	0.228444	0.489481	0.274057	0.997771	0.367531	0.14579	0.610452	0.0633903	0.128839	0.660238	0.551689	0.999019	0.998135	0.333578	0.999999	0.139839	0.032214	0.0162389	0.174308	0.229323	0.323876	0.181332	0	0.07173	0.0532975	0.250527	0.998563	0.0633903	0.600884	0.032214	0.0646437	0	0.0162389	0.223137	0.169991	0.432659	0.066719
BEP	0.161538	1	0.240424	0.0479298	0.088072	0.0565643	0.143889	0	0	0.0208835	0.0162389	0.0162389	0.0324212	0.446713	0.450185	0.140324	0.350433	0.0832225	0.616778	0.0633903	0.0701518	0.648644	0.529567	0.351116	0.999647	0.201218	0.0777367	0.034322	0.0479298	0	0.160678	0.0162389	0.290948	0.167819	0.0162389	0.0162389	0.0532975	0.0624651	0.936887	0.0633903	0.0162389	0.0162389	0.0434896	0.0654127	0.0162389	0.208182	0.128206	0.0319239	0.0561769
BEQ	0.964301	0.164393	0.335208	0.0975232	0.088072	0.0162389	0.152061	0	0.0162389	0.0208835	0.0162389	0.0162389	0.0324212	0.446713	0.337872	0.997851	0.339711	0.0832225	0.813465	0.0633903	0.152005	0.648644	0.529567	0.275351	0.765829	0.201218	0.145023	0.0500035	0.0479298	0	0.160678	0.0162389	0.999978	0.181332	0.0162389	0.0162389	0	0.0624651	0.991666	0.0633903	0.0162389	0.0162389	0.0434896	0.0654127	0.0162389	0.478186	0.15629	0.0520959	0.0561769
BER	0.161538	0.164393	0.240424	0.46655	0.088072	0.0565643	0.152061	0	0	0.0208835	0.0162389	0.032214	0.0324212	0.446713	0.337982	0.126133	0.350433	0.144071	0.813465	0.0633903	0.100051	0.648644	0.529567	0.342742	0.263476	0.201218	0.102072	0.034322	0.0479298	0.0162389	0.160678	0.0162389	0.321228	0.167819	0.0162389	0.0162389	0.0532975	0.0624651	0.936887	0.0633903	0.0162389	0.0162389	0.0434896	0.0654127	0.0162389	0.208182	0.142363	0.999971	0.0759176
BES	0.161538	0.210334	0.240424	0.032214	0.129862	0.0565643	0.152061	0	0.0162389	0	0.0162389	0.032214	0.0324212	0.446713	0.337982	0.111708	0.350433	0.0832225	0.813465	0.0633903	0.100051	0.648644	0.552614	0.275351	0.325708	0.188033	0.13091	0.034322	0.0479298	0	0.190341	0.0162389	0.290948	0.167819	0.0162389	0.0162389	0.0532975	0.0624651	0.936887	0.0633903	0.0162389	0.0162389	0.0434896	0.0654127	0.0162389	0.208182	0.128206	0.999971	0.0561769
BET	0.161538	1	0.269224	0.0479298	0.088072	0.0565643	0.152061	0	0	0.0208835	0.0162389	0.0162389	0.0324212	0.446713	0.326943	0.99792	0.350433	0.0832225	0.999988	0.0633903	0.100051	0.648644	0.529567	0.460078	0.263476	0.17463	0.0777367	0.034322	0.098393	0	0.160678	0.0162389	0.290948	0.167819	0.0162389	0.0162389	0.0532975	0.0624651	0.936887	0.0633903	0.0162389	0.0162389	0.0434896	0.0654127	0.0162389	0.195111	0.142363	0.0319239	0.0561769
BEV	0.161538	1	0.269224	0.0479298	0.088072	0.0565643	0.152061	0	0	0.0208835	0.0162389	0.0162389	0.0324212	0.446713	0.326943	0.111708	0.350433	0.0832225	0.999988	0.0633903	0.100051	0.648644	0.529567	0.460078	0.263476	0.17463	0.0777367	0.034322	0.098393	0	0.160678	0.0162389	0.290948	0.167819	0.0162389	0.0162389	0.0532975	0.0624651	0.936887	0.0633903	0.0162389	0.0162389	0.0434896	0.0654127	0.0162389	0.195111	0.142363	0.0319239	0.0561769
BFA	0.175154	0.164393	0.179543	0.121084	0.0189356	0	0.0162389	0.275257	0.0162389	0.103437	0.0162389	0	0.0481336	0.449873	0.337982	0.99792	0.350433	0.0832225	0.26201	0.032214	0.114665	0.82751	0.152535	0.119638	0.263476	0.17463	0.365867	0	0.0633903	0.0162389	0.0333462	0.185343	0.290948	0.253338	0	0.0162389	0.0162389	0	0.0162389	0.0479298	0	0.0162389	0.0743026	0	0.0162389	0.591549	0.0790386	0.0520959	0.0990742
BFB	0.161538	0.999999	0.240424	0.0479298	0.088072	0.0965833	0.152061	0	0.0162389	0.0208835	0.0162389	0.0162389	0.0481336	0.446713	0.416701	0.111708	0.350433	0.0832225	0.813465	0.0633903	0.0701518	0.648644	0.529567	0.120269	0.757878	0.201218	0.0314055	0.034322	0.0479298	0.0162389	0.160678	0.0162389	0.290948	0.167819	0.0162389	0.0162389	0.0532975	0.0624651	0.936887	0.0633903	0.0162389	0.0162389	0.0434896	0	0.0162389	0.181825	0.15629	0.0319239	0.0759176
BFC	0.161538	0.164393	0.240424	0.0479298	0.117614	0.0565643	0.152061	0.0202762	0.0162389	0.0592003	0.0162389	0.0162389	0.0324212	0.446713	0.450185	0.140324	0.350433	0.0832225	0.813465	0.0633903	0.0701518	0.648644	0.529567	0.999983	0.263476	0.201218	0.062513	0.034322	0.0479298	0	0.160678	0.0162389	0.290948	0.566341	0.0162389	0.0162389	0.0532975	0.0624651	0.936887	0.0479298	0.0162389	0.0162389	0.0434896	0.0654127	0.0162389	0.195111	0.128206	0.0319239	0.0561769
BFD	0.161538	0.247924	0.240424	0.46655	0.088072	0.0565643	0.152061	0	0	0.0208835	0.0162389	0.0162389	0.0324212	0.446713	0.378139	0.111708	0.350433	0.0832225	0.813465	0.0633903	0.0701518	0.648644	0.529567	0.275351	0.999775	0.201218	0.062513	0.034322	0.0479298	0	0.160678	0.0162389	0.290948	0.167819	0.0162389	0.0162389	0.0532975	0	0.936887	0.0633903	0.0162389	0.0162389	0.0434896	0.0654127	0.0162389	0.208182	0.15629	0.0319239	0.0759176
BFE	0.586591	0.999998	0.929373	0.032214	0.225862	0.032214	0.152061	0.61545	0.0162389	0.165534	0.0162389	0.0162389	0.0635908	0.972785	0.673149	0.991917	0.275459	0.126443	0.616778	0.0955306	0.0701518	0.827047	0.537206	0.499501	0.995715	0.354928	0.562435	0.115063	0.132109	0.0765332	0.960669	0.0925519	0.676371	0.476262	0.0162389	0.0162389	0.0196885	0.186555	0.938545	0.995802	0.0162389	0.0162389	0.969042	0.0654127	0.0895779	0.343508	0.142363	0.152078	0.746098
BFG	0.586591	0.999998	0.929373	0.032214	0.225862	0.032214	0.152061	0.61545	0.0162389	0.165534	0.0162389	0.0162389	0.0635908	0.972785	0.651429	0.999988	0.333135	0.126443	0.616778	0.0955306	0.0701518	0.827047	0.537206	0.499501	0.987438	0.354928	0.562435	0.115063	0.132109	0.120795	0.960669	0.0925519	0.671029	0.476262	0.0162389	0.0162389	0.0196885	0.186555	0.941506	0.995802	0.0162389	0.0162389	0.969042	0.0654127	0.0895779	0.382082	0.142363	0.152078	0.746098
BFH	0.814207	0.292785	0.240424	0.396301	0.84507	0.0565643	0.374518	0.791231	0.0162389	0.0208835	0.0162389	0.0479298	0.0324212	0.52118	0.414475	0.955785	0.99917	0.0832225	0.623001	0.032214	0.991511	0.648644	0.548537	0.998568	0.992747	0.523954	0.492673	0.399618	0.0479298	0.298231	0.174308	0.0864838	0.393887	0.165051	0	0.428857	0.0532975	0.0624651	0.929056	0.0479298	0.0676327	0.032214	0.0893349	0	0.032214	0.84021	0.555082	0.117742	0.348282
BFK	0.161538	0.1973	0.240424	0.46655	0.088072	0.0565643	0.152061	0	0	0.0592003	0.0162389	0.0162389	0.0481336	0.446713	0.326943	0.111708	0.350433	0.0832225	0.813465	0.0633903	0.0701518	0.648644	0.529567	0.999983	0.263476	0.17463	0.13091	0.034322	0.0479298	0.0162389	0.160678	0.0162389	0.290948	0.234268	0.0162389	0.0897174	0.0532975	0.0624651	0.936887	0.0479298	0.0162389	0.0162389	0.0434896	0.0654127	0.0162389	0.602246	0.128206	0	0.0561769
BFL	0.175154	0.164393	0.179543	0.121084	0.0189356	0	0.0162389	0.275257	0.0162389	0.103437	0.0162389	0	0.0481336	0.449873	0.337982	0.99792	0.350433	0.0832225	0.26201	0.032214	0.114665	0.82751	0.152535	0.119638	0.263476	0.17463	0.365867	0	0.0633903	0.0162389	0.0333462	0.153872	0.290948	0.253338	0	0.0162389	0.0162389	0	0.0162389	0.0479298	0	0.0162389	0.0743026	0	0.0162389	0.591549	0.0790386	0.0520959	0.0990742
BFM	0.571091	0.999998	0.928207	0.032214	0.213083	0.032214	0.152061	0.407682	0.0162389	0.104601	0.0162389	0.0162389	0.0635908	0.972785	0.340801	0.964724	0.293469	0.126443	0.616778	0.0955306	0.0701518	0.827047	0.537206	0.251003	0.998368	0.34428	0.525157	0.115063	0.132109	0.0633903	0.960669	0.0925519	0.594384	0.476262	0.0162389	0.0162389	0.0196885	0.186555	0.921713	0.995802	0.0162389	0.0162389	0.969042	0	0.0745496	0.183388	0.142363	0.152078	0.746098
BFN	0.265941	0.116542	0.276037	0.162102	0.844015	0	0	0.92931	0.0162389	0.0208835	0.0162389	0.0162389	0.0324212	0.144427	0.278291	0.0249978	0	0.0832225	0.297927	0.108709	0.974825	0.648644	0.539515	0.838053	0.0162389	0.207573	0.293265	0.852659	0.156917	0.274872	0.145824	0.0560762	0.467482	0.423976	0	0.428857	0	0.0624651	0.506446	0.581622	0.0162389	0.032214	0.0357941	0.0275766	0.0636458	0.837573	0.0687594	0.0631095	0.16838
BFP	0.189983	0.247924	0.240424	0.032214	0.088072	0.0565643	0.152061	0.104475	0	0.0367832	0.0162389	0.0344982	0.0481336	0.446713	0.303304	0.988979	0.265603	0.0832225	0.610452	0.0633903	0.0701518	0.659962	0.552614	0.105621	0.245578	0.334194	0.145023	0.102036	0.19406	0	0.160678	0.0864838	0.302463	0.29701	0	0.0162389	0	0	0.887279	0.0479298	0.0162389	0.0162389	0.0434896	0	0.0162389	0.0162389	0.142363	0.0812137	0.0372046
BFQ	0.161538	0.164393	0.240424	0.0479298	0.088072	0.0565643	0.152061	0	0.0162389	0.0208835	0.0162389	0.0162389	0.0324212	0.446713	0.326943	0.132536	0.350433	0.0832225	0.999988	0.0633903	0.0701518	0.648644	0.529567	0.275351	0.263476	0.17463	0.062513	0.034322	0.0479298	0	0.160678	0.0162389	0.290948	0.605805	0.0162389	0.0162389	0.0686708	0.0624651	0.936887	0.0633903	0.0162389	0.0162389	0.0434896	0.0654127	0.0162389	0.201562	0.142363	0	0.0561769
BFR	0.161538	0.164393	0.240424	0.032214	0.088072	0.0565643	0.152061	0	0.0162389	0.0208835	0.0162389	0.0162389	0.0324212	0.446713	0.297084	0.111708	0.350433	0.0832225	0.999988	0.0633903	0.0701518	0.648644	0.529567	0.275351	0.263476	0.17463	0.0314055	0.034322	0.0479298	0	0.160678	0.0162389	0.30288	0.605805	0.0162389	0.0162389	0.0686708	0.0624651	0.936887	0.0633903	0.0162389	0.0162389	0.0434896	0.0654127	0.0162389	0.201562	0.142363	0	0.0561769
BFS	0.763393	0.643508	0.299358	0.345388	0.84507	0.0718846	0.374518	0.784428	0.0162389	0.108847	0.0162389	0.032214	0.0324212	0.528956	0.414475	0.953559	0.998376	0.0832225	0.790472	0.0633903	0.982169	0.648644	0.548537	0.998453	0.972491	0.361802	0.342516	0.20946	0.145781	0.286647	0.174308	0.101318	0.34668	0.194627	0.0379839	0.41943	0.0532975	0	0.728144	0.0479298	0.0676327	0.032214	0.0893349	0.0654127	0.121217	0.883984	0.15629	0.156874	0.144859
BFT	0.253431	0.643508	0.836186	0.245404	0.84507	0.0565643	0.374518	0.855404	0.0162389	0.108847	0.0162389	0.0479298	0.0324212	0.513277	0.418531	0.0162389	0.998377	0.0832225	0.787013	0.102623	0.982169	0.648644	0.155293	0.998453	0.966843	0.639935	0.408431	0.20946	0.0479298	0.286647	0.174308	0.0479298	0.324933	0.194627	0.022104	0.41943	0.0532975	0	0.0664807	0.032214	0.0827733	0.032214	0.0893349	0	0.0162389	0.84021	0.142363	0.117742	0.144859
BFV	0.763393	0.643508	0.299358	0.245404	0.84507	0.0565643	0.177904	0.793909	0.0162389	0.108847	0.0162389	0.032214	0.0324212	0.513277	0.388787	0.955796	0.99814	0.0832225	0.787013	0.0633903	0.991511	0.648644	0.16901	0.998453	0.972491	0.31219	0.353193	0.290188	0.145781	0.286647	0.453103	0.0479298	0.34668	0.220571	0.022104	0.41943	0.0532975	0.0624651	0.0664807	0.0479298	0.0827733	0.032214	0.0893349	0	0.121217	0.856969	0.15629	0.138932	0.108944
BGA	0.763393	0.643508	0.299358	0.245404	0.84507	0.0565643	0.177904	0.793909	0.0162389	0.108847	0.0162389	0.032214	0.0324212	0.513277	0.393021	0.950812	0.998376	0.0832225	0.787013	0.0633903	0.991511	0.648644	0.155293	0.998453	0.972491	0.38276	0.353193	0.290188	0.145781	0.286647	0.453103	0.0479298	0.34668	0.220571	0.022104	0.41943	0.0532975	0	0.0664807	0.0479298	0.0827733	0.032214	0.0893349	0	0.121217	0.856969	0.15629	0.138932	0.108944
BGB	0.763393	0.292785	0.299358	0.345388	0.84507	0.0718846	0.177904	0.775826	0.0162389	0.108847	0.0162389	0.032214	0.0481336	0.908752	0.443231	0.0162389	0.998376	0.0832225	0.999468	0.0633903	0.982169	0.648644	0.155293	0.998453	0.972491	0.363599	0.342516	0.20946	0.32344	0.286647	0.174308	0.101318	0.34668	0.220571	0.0379839	0.41943	0.0532975	0	0.746217	0.0479298	0.0676327	0.032214	0.0893349	0	0.121217	0.883984	0.15629	0.138932	0.144859
BGC	0.757289	0.643508	0.299358	0.245404	0.84507	0.0718846	0.374518	0.780653	0.0162389	0.108847	0.0162389	0.032214	0.0481336	0.513277	0.418804	0.950812	0.998376	0.0832225	0.787013	0.0633903	0.991511	0.648644	0.16901	0.998453	0.97582	0.38276	0.353193	0.399618	0.032214	0.286647	0.453103	0.0479298	0.34668	0.220571	0.0379839	0.41943	0.0532975	0.0624651	0.0664807	0.0479298	0.0827733	0.032214	0.0893349	0	0.121217	0.856969	0.15629	0.138932	0.108944
BGD	0.763393	0.643508	0.328308	0.245404	0.84507	0.0718846	0.374518	0.785685	0.0162389	0.108847	0.0162389	0.0479298	0.0324212	0.513277	0.443231	0.955066	0.998377	0.0832225	0.790472	0.0633903	0.991511	0.648644	0.548537	0.998453	0.97582	0.31219	0.342516	0.154168	0.131681	0	0.453103	0.0479298	0.338855	0.194627	0.022104	0.41943	0.0532975	0	0.928511	0.0479298	0.0827733	0.032214	0.0434896	0	0.0162389	0.84021	0.15629	0.136125	0.144859
BGE	0.763393	0.643508	0.836186	0.245404	0.84507	0.0718846	0.374518	0.950702	0.0162389	0.108847	0.0162389	0.0479298	0.0324212	0.513277	0.443231	0.0162389	0.998377	0.0832225	0.787013	0.102623	0.982169	0.648644	0.155293	0.998453	0.966843	0.363599	0.408431	0.20946	0.0479298	0.286647	0.174308	0.0479298	0.324933	0.194627	0.022104	0.41943	0.0532975	0	0.0664807	0.032214	0.0827733	0.032214	0.0743026	0	0.0162389	0.84021	0.142363	0.117742	0.144859
BGF	0.253431	0.643508	0.299358	0.245404	0.84507	0.0565643	0.433085	0.775826	0.0162389	0.108847	0.0162389	0.032214	0.0324212	0.513277	0.418804	0.0162389	0.998376	0.0832225	0.787013	0.0633903	0.991511	0.648644	0.548537	0.998453	0.97582	0.363599	0.427888	0.154168	0.032214	0.286647	0.174308	0.0479298	0.34668	0.220571	0.0379839	0.41943	0.0532975	0	0.937964	0.0479298	0.0827733	0.032214	0.0743026	0.0654127	0.121217	0.84021	0.15629	0.117742	0.206005
BGG	0.253431	0.643508	0.299358	0.245404	0.84507	0.0718846	0.433085	0.775826	0.0162389	0.108847	0.0162389	0.032214	0.0324212	0.551807	0.393021	0.186952	0.998376	0.0832225	0.999973	0.0633903	0.991511	0.648644	0.548537	0.998453	0.97582	0.363599	0.427888	0.154168	0.032214	0.286647	0.174308	0.0479298	0.34668	0.220571	0.0379839	0.41943	0.0532975	0	0.770374	0.0479298	0.0827733	0.032214	0.0743026	0.0654127	0.121217	0.84021	0.15629	0.117742	0.206005
BGH	0.763393	0.292785	0.181868	0.245404	0.84507	0.0718846	0.374518	0.780653	0.0162389	0.0208835	0.0162389	0.032214	0.0481336	0.513277	0.418804	0.0162389	0.998236	0.0832225	0.610452	0.032214	0.991511	0.648644	0.16901	0.998453	0.966843	0.363599	0.353193	0.399618	0.032214	0.286647	0.453103	0.0479298	0.34668	0.194627	0.0379839	0.41943	0.0532975	0.0624651	0.0664807	0.0479298	0.0827733	0.032214	0.0893349	0	0.121217	0.856969	0.15629	0.138932	0.206005
BGI	0.763393	0.643508	0.328308	0.345388	0.84507	0.0565643	0.374518	0.785685	0.0162389	0.108847	0.0162389	0.0479298	0.0481336	0.513277	0.414475	0.982985	0.350433	0.0832225	0.787013	0.0633903	0.991511	0.648644	0.548537	0.998453	0.97582	0.38276	0.342516	0.154168	0.145781	0	0.453103	0.0479298	0.338855	0.220571	0.022104	0.41943	0.0532975	0	0.935845	0.0479298	0.0827733	0.032214	0.0590222	0.0654127	0.0162389	0.883984	0.142363	0.136125	0.144859
BGK	0.763393	0.292785	0.299358	0.357288	0.088072	0.0718846	0.374518	0.797855	0.0162389	0.108847	0.0162389	0.032214	0.0324212	0.531666	0.443231	0.0162389	0.409711	0.0832225	0.787013	0.0633903	0.982169	0.648644	0.548537	0.999946	0.966843	0.363599	0.418444	0.438865	0.124024	0.298231	0.174308	0.0864838	0.357289	0.220571	0.0379839	0.41943	0.0532975	0.0624651	0.924004	0.0479298	0.0676327	0.032214	0.0743026	0	0.0162389	0.883984	0.142363	0.184569	0.144859
BGL	0.763393	0.643508	0.328308	0.245404	0.84507	0.0718846	0.433085	0.793909	0.0162389	0.108847	0.0162389	0.032214	0.0324212	0.551807	0.418804	0.0162389	0.998376	0.0832225	0.787013	0.0633903	0.991511	0.648644	0.548537	0.998478	0.966843	0.363599	0.77971	0.399618	0.032214	0.286647	0.174308	0.0479298	0.34668	0.220571	0.022104	0.41943	0.0532975	0	0.924973	0.0479298	0.0827733	0.032214	0.0743026	0	0.121217	0.856969	0.15629	0.117742	0.206005
BGM	0.763393	0.292785	0.299358	0.345388	0.84507	0.68793	0.374518	0.780653	0.0162389	0.108847	0.0162389	0.032214	0.0324212	0.515963	0.196599	0.0162389	0.350433	0.0832225	0.787013	0.0633903	0.982169	0.654349	0.529567	0.998453	0.972491	0.363599	0.122643	0.685836	0.124024	0.831332	0.200907	0.061367	0.419464	0.167819	0.0162389	0.0162389	0.0532975	0	0.928491	0.0479298	0.0162389	0.032214	0.0434896	0	0.0162389	0.84021	0.142363	0.117742	0.288432
BGN	0.763393	0.643508	0.299358	0.245404	0.84507	0.0718846	0.374518	0.793909	0.0162389	0.108847	0.0162389	0.0162389	0.0481336	0.455698	0.418804	0.0162389	0.998207	0.0832225	0.787013	0.0633903	0.991511	0.648644	0.16901	0.998453	0.966843	0.363599	0.122643	0.399618	0.145781	0.286647	0.453103	0.0479298	0.34668	0.220571	0.0379839	0.41943	0.0532975	0	0.0664807	0.0479298	0.0827733	0.032214	0.0893349	0	0.121217	0.856969	0.15629	0.138932	0.206005
BGP	0.763393	0.292785	0.299358	0.345388	0.851492	0.700722	0.469629	0.780653	0.0162389	0.108847	0.0162389	0.032214	0.0324212	0.446713	0.144979	0.0162389	0.350433	0.0832225	0.999485	0.0633903	0.982169	0.648644	0.529567	0.265602	0.972491	0.363599	0.108161	0.647147	0.138248	0.831332	0.174308	0.061367	0.401572	0.167819	0.0162389	0.0162389	0.0376703	0.0624651	0.929116	0.0479298	0.0162389	0.032214	0.0434896	0	0.0162389	0.84021	0.128206	0.117742	0.246079
BGQ	0.763393	0.643508	0.299358	0.245404	0.84507	0.0718846	0.374518	0.780653	0.0162389	0.108847	0.0162389	0.032214	0.0481336	0.513277	0.418804	0.977798	0.998236	0.0832225	0.999973	0.0633903	0.991511	0.648644	0.16901	0.998478	0.97582	0.38276	0.353193	0.399618	0.032214	0.286647	0.453103	0.0479298	0.34668	0.220571	0.0379839	0.41943	0.0532975	0.0624651	0.0664807	0.0479298	0.0827733	0.032214	0.0893349	0	0.121217	0.856969	0.15629	0.138932	0.108944
BGR	0.763393	0.292785	0.282796	0.291208	0.84507	0.0718846	0.374518	0.0840487	0.0162389	0.108847	0.0162389	0.119686	0.0324212	0.513277	0.443231	0.0162389	0.409711	0.0832225	0.989351	0.0633903	0.974825	0.648644	0.548537	0.998427	0.966843	0.363599	0.238134	0.20946	0.170608	0.834071	0.453103	0.154382	0.357289	0.220571	0.0162389	0.41943	0.0532975	0	0.908749	0.595099	0.0676327	0.032214	0.0743026	0	0.0845041	0.84021	0.142363	0.105252	0.144859
BGS	0.767235	0.292785	0.299358	0.367725	0.088072	0.0718846	0.374518	0.797855	0.0162389	0.108847	0.0162389	0.032214	0.0324212	0.531666	0.443231	0.950812	0.998449	0.0832225	0.790472	0.0633903	0.972772	0.648644	0.548537	0.998453	0.992747	0.31219	0.368393	0.20946	0.124024	0.298231	0.174308	0.101318	0.357289	0.220571	0.0379839	0.0162389	0.0532975	0	0.929056	0.0479298	0.0676327	0.032214	0.0743026	0	0.0162389	0.883984	0.142363	0.184569	0.144859
BGT	0.763393	0.643508	0.299358	0.245404	0.84507	0.0718846	0.374518	0.780653	0.0162389	0.108847	0.0162389	0.0162389	0.0324212	0.513277	0.418804	0.959748	0.998376	0.0832225	0.610452	0.0633903	0.991511	0.648644	0.16901	0.998453	0.972491	0.403828	0.297526	0.154168	0.032214	0.286647	0.444075	0.0479298	0.335895	0.167819	0.0379839	0.0162389	0.0532975	0	0.0664807	0.0479298	0.0827733	0.032214	0.0893349	0	0.121217	0.856969	0.15629	0.138932	0.206005
BGV	0.763393	0.643508	0.299358	0.245404	0.84507	0.0718846	0.374518	0.793909	0.0162389	0.0208835	0.0162389	0.032214	0.0324212	0.513277	0.393021	0.959802	0.998584	0.0832225	0.787013	0.0633903	0.991511	0.648644	0.16901	0.998453	0.966843	0.363599	0.353193	0.154168	0.032214	0.286647	0.444075	0.950054	0.335895	0.167819	0.0379839	0.0162389	0.0532975	0	0.0664807	0.0479298	0.0827733	0.032214	0.0893349	0	0.121217	0.856969	0.15629	0.138932	0.206005
BHA	0.161538	0.292785	0.241814	0.195431	0.147945	0.135671	0.969342	0.362027	0.333992	0.0208835	0.0162389	0.032214	0.228444	0.489481	0.387994	0.998188	0.367531	0.14579	0.610452	0.0633903	0.128839	0.660238	0.551689	0.999029	0.998135	0.333578	0.999999	0.139839	0.032214	0.0162389	0.174308	0.181455	0.323876	0.181332	0	0.07173	0.0532975	0.250527	0.998563	0.0633903	0.600884	0.032214	0.0646437	0	0.0162389	0.184027	0.169991	0.432659	0.066719
BHB	0.962077	0.513456	0.240424	0.032214	0.088072	0.0565643	0.0162389	0.999973	0.0162389	0	0.0162389	0.0162389	0.0481336	0.446713	0.297084	0.111708	0.350433	0.0832225	0.999988	0.0633903	0.100051	0.648644	0.552614	0.275351	0.263476	0.221823	0.13091	0.034322	0.139455	0	0.160678	0.032214	0.290948	0.167819	0.0162389	0.0162389	0.0719366	0.127542	0.889109	0.0633903	0.0162389	0.032214	0.0434896	0.0654127	0.0162389	0.85769	0.142363	0.0319239	0.0561769
BHC	0.161538	0.292785	0.276156	0.032214	0.088072	0.0565643	0.152061	0	0	0.0208835	0.0162389	0.0162389	0.0324212	0.446713	0.308613	0.111708	0.350433	0.0832225	0.813465	0.0633903	0.100051	0.648644	0.529567	0.134433	0.263476	0.503192	0.0777367	0.034322	0.098393	0	0.160678	0.0162389	0.94142	0.181332	0.0162389	0.0162389	0.0532975	0.0624651	0.0162389	0.0633903	0.0162389	0.0162389	0.0434896	0.0654127	0.0162389	0.195111	0.142363	0.0319239	0.0852583
BHD	0.714983	0.310296	0.240424	0.0802583	0.102972	0.114486	0.152061	0.208982	0.0162389	0.0208835	0.0162389	0.0162389	0.0324212	0.446713	0.425889	0.997886	0.350433	0.700411	0.826363	0.0955306	0.0701518	0.648644	0.529567	0.275351	0.97985	0.252548	0.47957	0.034322	0.0479298	0	0.160678	0.0162389	0.290948	0.181332	0.0162389	0.0162389	0.0532975	0.0624651	0.982427	0.0633903	0.345402	0.0162389	0.0434896	0.0275766	0.0935623	0.256153	0.142363	0	0.0743246
BHE	0.189983	0.378119	0.240424	0.032214	0.088072	0.0565643	0.0162389	0.0958051	0.0162389	0.0208835	0.0162389	0.0162389	0.0324212	0.446713	0.402461	0.140324	0.350433	0.0832225	0.813465	0.0633903	0.131716	0.648644	0.529567	0.275351	0.263476	0.17463	0.145023	0.034322	0.0479298	0.032214	0.160678	0.0162389	0.321228	0.209402	0.0162389	0.0897174	0.0348534	0.0624651	0.982427	0.0479298	0.0162389	0.0162389	0.0434896	0.0654127	0.0162389	0.161873	0.142363	0.0319239	0.0759176
BHF	0.161538	0.1973	0.240424	0.0479298	0.088072	0.0565643	0.152061	0	0	0.0208835	0.0162389	0.0162389	0.0324212	0.446713	0.337982	0.111708	0.350433	0.0832225	0.813465	0.0633903	0.100051	0.648644	0.529567	0.275351	0.263476	0.201218	0.102072	0.034322	0.098393	0.0162389	0.160678	0.0162389	0.290948	0.181332	0.0162389	0.0162389	0.0532975	0.0624651	0.936887	0.0633903	0.0162389	0.0162389	0.0434896	0.0654127	0.0162389	0.181825	0.142363	0.0319239	0.0561769
BHG	0.962077	1	0.240424	0.142325	0.122354	0	0.0162389	0.828486	0.0162389	0.0370302	0.0162389	0.0395209	0.0324212	0.343909	0.16821	0.973876	0	0.0527063	0.616778	0.0633903	0.100051	0	0.105268	0.298695	0.99993	0.4097	0.303815	0.034322	0.0633903	0	0.0173898	0.0162389	0.999978	0.167819	0.149401	0.0162389	0	0	0.936887	0.0633903	0.0162389	0.0162389	0.0893349	0.0654127	0.0162389	0.525591	0.133629	0.0520959	0.104608
BHH	0.714983	1	0.240424	0.0802583	0.122354	0	0.0162389	0.0958051	0.0162389	0.0370302	0.0162389	0.0395209	0.0324212	0.343909	0.16821	0.335224	0	0.0832225	0.616778	0.032214	0.100051	0	0.105268	0.275351	0.999782	0.341378	0.249025	0.034322	0.0479298	0	0.0173898	0.0162389	0.999978	0.38645	0.13536	0.0162389	0	0	0.954767	0.0633903	0	0.0162389	0.0743026	0.0654127	0.032214	0.533295	0.142363	0.0520959	0.0513134
BHI	0.714983	0.164393	0.240424	0.0826261	0.122354	0	0.0162389	0.813393	0.0162389	0.0370302	0.0162389	0.0395209	0.0324212	0.343909	0.16821	0.0633903	0.350433	0.0527063	0.813465	0.0633903	0.0701518	0	0	0.298695	0.999605	0.341378	0.116653	0.034322	0.0479298	0	0.160678	0.0162389	0.999978	0.38645	0.13536	0.0162389	0	0	0.936887	0.0162389	0	0.0162389	0.0743026	0.0654127	0.0162389	0.465461	0.142363	0.0520959	0.0561769
BHK	0.161538	0.223158	0.240424	0.032214	0.122354	0.0565643	0.152061	0.813393	0	0.0208835	0.0162389	0.0162389	0.0324212	0.455698	0.162997	0.15829	0.234906	0.0981099	0.999988	0.0633903	0.0701518	0.720971	0.976124	0.120145	0.965075	0.17463	0.102072	0.275864	0.0479298	0	0.160678	0.1078	0.290948	0.270921	0.0162389	0.0162389	0.0532975	0.0624651	0.920935	0.0785998	0.0162389	0.0162389	0.0434896	0.0654127	0.0622514	0.6878	0.114331	0	0.999974
BHL	0.962421	0.415214	0.240424	0.0802583	0.088072	0	0.0162389	0.866524	0.0162389	0.0208835	0.0162389	0.758369	0.0324212	0.446713	0.424647	0.213144	0.217542	0.122621	0.616778	0.0633903	0.0701518	0.648644	0.537206	0.314342	0.972776	0.354241	0.0314055	0.034322	0.0479298	0	0.160678	0.0162389	0.290948	0.167819	0.0162389	0.0162389	0.0532975	0.0624651	0.997921	0.0633903	0.0162389	0.0162389	0.0434896	0.045091	0.0467721	0.784295	0.14989	0.0319239	0.140154
BHM	0.161538	0.164393	0.257352	0.0479298	0.088072	0.0565643	0.152061	0	0.0162389	0.0208835	0.0162389	0.0162389	0.0324212	0.446713	0.647312	0.146622	0.350433	0.700411	0.826363	0.0654242	0.0701518	0.648644	0.529567	0.134433	0.263476	0.252548	0.145023	0.034322	0.0479298	0	0.160678	0.0162389	0.290948	0.181332	0.0162389	0.0162389	0.0532975	0.0624651	0.936887	0.0479298	0.0162389	0.0162389	0.0434896	0	0.0162389	0.181825	0.172949	0	0.145721
BHN	0.161538	0.185898	0.240424	0.032214	0.088072	0.0565643	0.315559	0	0.0162389	0.0208835	0.0162389	0.0162389	0.0324212	0.455698	0.337982	0.111708	0.350433	0.0832225	0.616778	0.0162389	0.0701518	0.648644	0.529567	0.999983	0.753841	0.188033	0.116653	0.034322	0.0874039	0	0.160678	0.0162389	0.290948	0.181332	0.0162389	0.0162389	0.0532975	0.0624651	0.946564	0.0633903	0.0162389	0.0162389	0.0434896	0.0654127	0.0162389	0.181825	0.128206	0.0319239	0.115937
BHP	0.0858596	0.451553	0	0.0802583	0.0178182	0	0.0162389	0.563118	0.0162389	0.15176	0	0.0162389	0.0324212	0.0162389	0.426421	0.0162389	0.0162389	0	0.26201	0	0.17646	0	0.147167	0.0266431	0.957416	0.232583	0.436988	0	0.102223	0.032214	0.149066	0.0560762	0.67895	0.229467	0.109274	0.032214	0.0356077	0	0.986918	0.032214	0	0.0162389	0.0434896	0	0.0162389	0.289103	0	0.0826317	0.428663
BHQ	0.0858596	0.451553	0	0.0802583	0.0178182	0	0.0162389	0.563118	0.0162389	0.15176	0	0.0162389	0.0324212	0.0162389	0.426421	0.0162389	0.0162389	0	0.26201	0	0.17646	0	0.147167	0.0266431	0.957416	0.219915	0.436988	0	0.102223	0.032214	0.149066	0.0560762	0.67895	0.229467	0.109274	0.032214	0.0356077	0	0.986918	0.032214	0	0.0162389	0.0434896	0	0.0162389	0.289103	0	0.0826317	0.428663
BHR	0.0500654	0.451553	0	0.0802583	0.0178182	0	0.0162389	0.563118	0.0162389	0.15176	0	0.0162389	0.0324212	0.0162389	0.426421	0.0162389	0.0162389	0	0.26201	0	0.17646	0	0.147167	0.0266431	0.957416	0.232583	0.436988	0	0.102223	0.032214	0.149066	0.0560762	0.67895	0.229467	0.109274	0.032214	0.0356077	0	0.986918	0.032214	0	0.0162389	0.0434896	0	0.0162389	0.289103	0	0.0826317	0.428663
BHS	0.0858596	0.451553	0	0.0802583	0.0178182	0	0.0162389	0.563118	0.0162389	0.15176	0	0.0162389	0.0324212	0.0162389	0.350442	0.0711768	0	0	0.26201	0	0.17646	0	0.147167	0.0266431	0.957416	0.232583	0.436988	0	0.102223	0.032214	0.149066	0.0560762	0.67895	0.229467	0.109274	0.032214	0.0356077	0	0.987527	0.032214	0	0.0162389	0.0434896	0	0.0162389	0.289103	0	0.0826317	0.449157
BHT	0.161538	0.164393	0.0997195	0.0479298	0.999973	0.0565643	0.999974	0.362047	0.0162389	0.0208835	0.0162389	0.0162389	0.0324212	0.446713	0.51654	0.111708	0.350433	0.0680893	0	0.0162389	0.0701518	0	0.552614	0.134433	0.263476	0.252548	0.102072	0.034322	0.102223	0	0.160678	0.0162389	0.290948	0.181332	0	0.0162389	0	0	0.936887	0.0633903	0.0162389	0.0162389	0.0434896	0	0.0162389	0.181825	0.172949	0	0.0561769
BHV	0.194908	0.164393	0.26179	0.032214	0.088072	0.0565643	0.152061	0	0	0.0208835	0.0162389	0.0162389	0.0481336	0.446713	0.489609	0.111708	0.350433	0.0832225	0.813465	0.0633903	0.100051	0.648644	0.529567	0.275351	0.263476	0.188033	0.062513	0.034322	0.0479298	0	0.160678	0.0162389	0.290948	0.181332	0.0162389	0.0162389	0.0532975	0.0624651	0.945101	0.0633903	0.0162389	0.0162389	0.0434896	0.0654127	0.0162389	0.181825	0.128206	0	0.0759176
BIA	0.161538	0.164393	0.240424	0.0479298	0.088072	0.0565643	0.152061	0.0202762	0.0162389	0.0208835	0.0162389	0.0162389	0.0324212	0.446713	0.360397	0.140324	0.350433	0.0981099	0.813465	0.0633903	0.100051	0.648644	0.529567	0.275351	0.263476	0.188033	0.062513	0.034322	0.0479298	0	0.160678	0.0162389	0.290948	0.181332	0.0162389	0.0162389	0.0532975	0.0624651	0.936887	0.0479298	0.0162389	0.0162389	0.0434896	0.0654127	0.032214	0.181825	0.142363	0.0319239	0.510108
BIB	0.161538	0.164393	0.240424	0.0479298	0.088072	0.0565643	0.152061	0.0202762	0	0.0208835	0.0162389	0.0162389	0.0324212	0.446713	0.176725	0.140324	0.234906	0.0981099	0.813465	0.0633903	0.100051	0.648644	0.529567	0.275351	0.263476	0.188033	0.062513	0.034322	0.0479298	0	0.160678	0.0162389	0.290948	0.181332	0.0162389	0.0162389	0.0532975	0.0624651	0.936887	0.0633903	0.0162389	0.0162389	0.0434896	0.0654127	0.0162389	0.16832	0.142363	0.0319239	0.510108
BIC	0.161538	0.1973	0.240424	0.0479298	0.088072	0.0992907	0.223853	0	0	0.0208835	0.0162389	0.0162389	0.0324212	0.446713	0.249879	0.99792	0.350433	0.867708	0.610452	0.0633903	0.0701518	0.658212	0.552614	0.275351	0.425715	0.17463	0.116653	0.034322	0.0479298	0.0162389	0.160678	0.0162389	0.290948	0.167819	0.0162389	0.0162389	0.0532975	0.0624651	0.936887	0.0633903	0.0162389	0.0162389	0.0434896	0.0654127	0.0162389	0	0.164558	0.0576004	0.0561769
BID	0.985425	0.177962	0.240424	0.032214	0.088072	0.0565643	0.152061	0	0	0.0208835	0.0162389	0.0162389	0.0481336	0.446713	0.459203	0.140324	0.350433	0.0832225	0.813465	0.0633903	0.100051	0.648644	0.529567	0.275351	0.263476	0.188033	0.0314055	0.034322	0.0479298	0.0396347	0.160678	0.032214	0.290948	0.806871	0.0162389	0.0162389	0.0532975	0.0624651	0.984787	0.0479298	0.0162389	0.0162389	0.0434896	0.0654127	0.0162389	0.181825	0.142363	0	0.0561769
BIE	0.197303	0.723001	0.276156	0.0802583	0.16442	0.0565643	0.152061	0.386175	0.0162389	0.15176	0.0162389	0.032214	0.0324212	0.446713	0.537823	0.032214	0.309722	0.0981099	0.706296	0.032214	0.208321	0.648644	0.974894	0.949988	0.999996	0.331479	0.416536	0.0775926	0.148233	0.0825175	0.174308	0.123397	0.620747	0.348192	0.0453682	0.0162389	0.0719366	0	0.898593	0.0633903	0.0162389	0.0162389	0.0434896	0.0275766	0.0162389	0.306026	0.128206	0.0826317	0.688017
BIF	0.161538	0.164393	0.240424	0.032214	0.088072	0.0565643	0.152061	0.432246	0.0162389	0	0.0162389	0.0162389	0.0324212	0.446713	0.337982	0.111708	0.350433	0.0832225	0.616778	0.0633903	0.0701518	0.820668	0.529567	0.460078	0.263476	0.17463	0.0314055	0.034322	0.0479298	0.0162389	0.160678	0.0407905	0.30655	0.167819	0.0162389	0.0162389	0.0532975	0.0624651	0.936887	0.0633903	0.0162389	0.0162389	0.0434896	0.0654127	0.0162389	0.181825	0.142363	0	0.0561769
BIG	0.161538	0.164393	0.240424	0.0479298	0.088072	0.0565643	0.152061	0	0.0162389	0.0208835	0.0162389	0.0162389	0.0481336	0.446713	0.337982	0.997886	0.350433	0.0832225	0.813465	0.0633903	0.100051	0.648644	0.529567	0.143107	0.245578	0.17463	0.062513	0.034322	0.0479298	0.0162389	0.160678	0.0162389	0.290948	0.167819	0.0162389	0.0897174	0	0.0624651	0.936887	0.0633903	0.0162389	0.0162389	0.0434896	0.0654127	0.0162389	0.181825	0.128206	0	0.0561769
BIH	0.175154	0.376962	0.240424	0.0479298	0.088072	0.0565643	0.152061	0	0	0.0370302	0.032214	0.0162389	0.0324212	0.446713	0.450276	0.99792	0.350433	0.0832225	0.999988	0.0633903	0.100051	0.648644	0.529567	0.477472	0.251318	0.17463	0.13091	0.034322	0.0479298	0	0.180988	0.0162389	0.290948	0.167819	0.0162389	0.0162389	0.0532975	0.0624651	0.936887	0.0633903	0.0162389	0.0162389	0.0434896	0.0654127	0.032214	0.195111	0.142363	0.0319239	0.0561769
BII	0.161538	0.1973	0.240424	0.032214	0.088072	0.0565643	0.152061	0	0	0.0208835	0.0162389	0.0162389	0.0324212	0.446713	0.326943	0.111708	0.350433	0.0832225	0.810386	0.0633903	0.100051	0.658212	0.529567	0.275351	0.263476	0.188033	0.0626078	0.034322	0.0633903	0	0.160678	0.032214	0.290948	0.167819	0.0162389	0.0984492	0	0.0624651	0.936887	0.0479298	0.0162389	0.0162389	0.0434896	0.0654127	0.0162389	0.181825	0.142363	0	0.0561769
BIK	0.161538	0.1973	0.240424	0.0846744	0.088072	0.0718846	0.152061	0.171484	0.0162389	0.0208835	0.146576	0.0162389	0.0324212	0.446713	0.337982	0.111708	0.350433	0.0832225	0.813465	0.0633903	0.100051	0.648644	0.529567	0.292927	0.294385	0.17463	0.0777367	0.034322	0.0479298	0	0.160678	0.0162389	0.290948	0.167819	0.0162389	0.0162389	0.0532975	0.0624651	0.936887	0.0633903	0.0162389	0.0162389	0.0590222	0.0654127	0.0162389	0.846547	0.142363	0.0319239	0.265337
BIL	0.161538	0.164393	0.240424	0.108374	0.088072	0.0565643	0.152061	0	0.0162389	0.0208835	0.0162389	0.0162389	0.0481336	0.446713	0.337982	0.111708	0.350433	0.0832225	0.813465	0.0633903	0.100051	0.648644	0.999986	0.275351	0.964499	0.17463	0.0777367	0.034322	0.0479298	0.0162389	0.160678	0.0162389	0.321228	0.167819	0.0162389	0.0897174	0.0532975	0.0624651	0.936887	0.0633903	0.0162389	0.0162389	0.0434896	0.0654127	0.0162389	0.181825	0.142363	0.999971	0.0759176
BIM	0.161538	0.1973	0.240424	0.0479298	0.088072	0.0565643	0.152061	0.0745214	0.0162389	0.0208835	0.0162389	0.0162389	0.0481336	0.446713	0.348732	0.99792	0.350433	0.0832225	0.813465	0.0633903	0.100051	0.648644	0.529567	0.275351	0.263476	0.17463	0.0314055	0.034322	0.0479298	0	0.160678	0.0162389	0.321228	0.181332	0.0162389	0.0162389	0.0532975	0.0624651	0.936887	0.0633903	0.0162389	0.0162389	0.0434896	0	0.0162389	0.181825	0.142363	0.0540314	0.0759176
BIN	0.161538	0.1973	0.240424	0.0479298	0.088072	0.0565643	0.152061	0.0745214	0.0162389	0.0208835	0.0162389	0.0162389	0.0481336	0.446713	0.388338	0.99792	0.350433	0.0832225	0.813465	0.0633903	0.100051	0.648644	0.529567	0.275351	0.263476	0.17463	0.0314055	0.034322	0.0479298	0	0.160678	0.0162389	0.321228	0.181332	0.0162389	0.0162389	0.0532975	0.0624651	0.936887	0.0633903	0.0162389	0.0162389	0.0434896	0	0.0162389	0.195111	0.142363	0.0540314	0.0759176
BIP	0.161538	0.164393	0.378028	0.032214	0.088072	0.0565643	0.152061	0.999969	0.0162389	0.0208835	0.0162389	0.0162389	0.0324212	0.446713	0.497897	0.154284	0.350433	0.0832225	0.813465	0.0633903	0.100051	0.648644	0.529567	0.477472	0.294385	0.17463	0.0777367	0.034322	0.0479298	0	0.160678	0.0162389	0.290948	0.267287	0.0162389	0.0162389	0	0.0624651	0.936887	0.0633903	0.0162389	0.0162389	0.0434896	0.0654127	0.0162389	0.212204	0.142363	0.0319239	0.0759176
BIQ	0.161538	0.164393	0.378028	0.032214	0.088072	0.0565643	0.152061	0.999969	0.0162389	0.0208835	0.0162389	0.0162389	0.0324212	0.446713	0.312454	0.111708	0.350433	0.0832225	0.813465	0.0633903	0.100051	0.648644	0.529567	0.477472	0.294385	0.17463	0.0777367	0.034322	0.0479298	0	0.160678	0.0162389	0.290948	0.267287	0.0162389	0.0162389	0	0.0624651	0.936887	0.0633903	0.0162389	0.0162389	0.0434896	0.0654127	0.0162389	0.237582	0.142363	0.0319239	0.0759176
BIR	0.161538	0.164393	0.240424	0.208506	0.088072	0.0565643	0.152061	0.0958051	0.0162389	0.0208835	0.0162389	0.0162389	0.0481336	0.477742	0.450276	0.126133	0.360981	0.115602	0.610452	0.0633903	0.100051	0.648644	0.552614	0.275351	0.263476	0.188033	0.0626078	0.034322	0.118879	0.0162389	0.160678	0.0162389	0.321228	0.167819	0.0162389	0.0162389	0.0532975	0.0884758	0.936887	0.0633903	0.0162389	0.0162389	0.0434896	0.0654127	0.0467721	0.0801181	0.158749	0.999971	0.0561769
BIS	0.161538	0.164393	0.240424	0.032214	0.088072	0.0565643	0.152061	0	0.0162389	0.0208835	0.0162389	0.0162389	0.0324212	0.446713	0.337982	0.111708	0.350433	0.0832225	0.810386	0.0633903	0.100051	0.648644	0.552614	0.275351	0.263476	0.188033	0.0626078	0.034322	0.0479298	0	0.160678	0.032214	0.290948	0.311421	0.0162389	0.0162389	0.0532975	0.0624651	0.936887	0.0633903	0.0162389	0.0162389	0.0434896	0.0654127	0.0162389	0.208182	0.142363	0	0.0561769
BIT	0.161538	0.1973	0.240424	0.0479298	0.122354	0.0992907	0.143889	0	0	0.0208835	0	0.0162389	0.0324212	0.446713	0.348732	0.99792	0.350433	0.0981099	0.610452	0.0633903	0.114665	0.659962	0.974894	0.963768	0.958316	0.930381	0.0471344	0.211745	0.0479298	0.0576738	0.160678	0.0162389	0.290948	0.167819	0.0162389	0.0162389	0	0.0624651	0.936887	0.0633903	0.0162389	0.0162389	0.0434896	0.0275766	0.0162389	0.208182	0.183475	0.0319239	0.0759176
BKA	0.161538	0.1973	0.240424	0.0479298	0.088072	0.0565643	0.152061	0.0745214	0.0162389	0.0208835	0.0162389	0.0162389	0.0481336	0.446713	0.348732	0.111708	0.350433	0.0832225	0.813465	0.0633903	0.100051	0.648644	0.529567	0.275351	0.263476	0.17463	0.0314055	0.034322	0.0479298	0	0.160678	0.0162389	0.321228	0.181332	0.0162389	0.0162389	0.0532975	0.0624651	0.936887	0.0633903	0.0162389	0.0162389	0.0434896	0	0.0162389	0.208182	0.142363	0.0540314	0.0759176
BKC	0.175154	0.376962	0.240424	0.0479298	0.088072	0.0565643	0.152061	0	0	0.0370302	0.032214	0.0162389	0.0324212	0.446713	0.450276	0.997954	0.350433	0.0832225	0.999988	0.0633903	0.100051	0.648644	0.529567	0.477472	0.251318	0.17463	0.13091	0.034322	0.0479298	0	0.180988	0.0162389	0.290948	0.167819	0.0162389	0.0162389	0.0532975	0.0624651	0.936887	0.0633903	0.0162389	0.0162389	0.0434896	0.0654127	0.032214	0.208182	0.142363	0.0319239	0.0561769
BKD	0.175154	0.210334	0.240424	0.0479298	0.088072	0.0565643	0.152061	0	0	0.0208835	0.0162389	0.0162389	0.0481336	0.446713	0.450276	0.126133	0.350433	0.0832225	0.999994	0.0633903	0.100051	0.648644	0.529567	0.275351	0.294385	0.149008	0.145023	0.034322	0.0479298	0.0162389	0.160678	0.0162389	0.290948	0.167819	0.0162389	0.0162389	0.0532975	0.0624651	0.936887	0.0633903	0.0162389	0.0162389	0.0434896	0.0654127	0.0162389	0.22104	0.128206	0.0319239	0.0561769
BKE	0.188118	0.1973	0.240424	0.032214	0.088072	0.0565643	0.152061	0.0250065	0.0162389	0.0208835	0.0162389	0.0162389	0.0324212	0.446713	0.450185	0.140324	0.367531	0.0832225	0.616778	0.0633903	0.0701518	0.648644	0.552614	0.275351	0.263476	0.188033	0.0626078	0.034322	0.125123	0	0.160678	0.0162389	0.290948	0.167819	0.0162389	0.0984492	0.0532975	0.0624651	0.936887	0.0633903	0.0162389	0.0162389	0.0434896	0.0654127	0.0162389	0.195215	0.142363	0	0.0800764
BKF	0.999974	0.24315	0.240424	0.0479298	0.088072	0.720617	0.152061	0	0.0162389	0.0208835	0.0162389	0.0162389	0.0324212	0.455698	0.351933	0.99792	0.350433	0.0832225	0.999988	0.0633903	0.100051	0.648644	0.529567	0.47903	0.263476	0.538572	0.0927132	0.034322	0.0479298	0	0.160678	0.0162389	0.477676	0.311421	0.0162389	0.0162389	0.200858	0.0624651	0.936887	0.0633903	0.0162389	0.0162389	0.0434896	0.0654127	0.0162389	0.608705	0.142363	0.0319239	0.0715035
BKG	0.175154	0.230657	0.257352	0.0479298	0.088072	0.0565643	0.152061	0.432246	0.0162389	0.0208835	0.0162389	0.0162389	0.0481336	0.446713	0.513004	0.997954	0.350433	0.867708	0.999988	0.0633903	0.0701518	0.659962	0.529567	0.275351	0.263476	0.17463	0.0777367	0.034322	0.0479298	0	0.160678	0.0162389	0.354555	0.167819	0.0162389	0.0984492	0.0532975	0.0624651	0.936887	0.0633903	0.0162389	0.0162389	0.0434896	0.0654127	0.0162389	0.22104	0.142363	0.0319239	0.0561769
BKH	0.161538	0.292785	0.240424	0.032214	0.088072	0.0565643	0.152061	0.0249365	0.0162389	0.0208835	0.0162389	0.0162389	0.0324212	0.746021	0.337982	0.99792	0.350433	0.0832225	0.813465	0.0633903	0.0701518	0.648644	0.552614	0.275351	0.974752	0.17463	0.0777367	0.034322	0.0479298	0	0.160678	0.0162389	0.290948	0.167819	0.0162389	0.0162389	0	0.0624651	0.936887	0.0633903	0.0162389	0.0162389	0.0434896	0.0654127	0.0162389	0.589006	0.128206	0	0.0561769
BKI	0.161538	0.164393	0.240424	0.032214	0.088072	0.0565643	0.152061	0.0202762	0.0162389	0.0208835	0.0162389	0.0162389	0.0324212	0.446713	0.450185	0.393309	0.350433	0.0832225	0.813465	0.0633903	0.0701518	0.648644	0.529567	0.275351	0.263476	0.188033	0.0314055	0.034322	0.0479298	0	0.223538	0.0162389	0.290948	0.167819	0.0162389	0.0897174	0.0532975	0.0624651	0.936887	0.0479298	0.0162389	0.0162389	0.0434896	0.0654127	0.0162389	0.208182	0.222197	0	0.0561769
BKK	0.161538	0.164393	0.240424	0.0479298	0.088072	0.0565643	0.152061	0.0202762	0	0.0208835	0.0162389	0.0162389	0.0324212	0.446713	0.435212	0.140324	0.350433	0.0981099	0.813465	0.0633903	0.100051	0.648644	0.529567	0.275351	0.263476	0.188033	0.062513	0.034322	0.0479298	0	0.160678	0.0162389	0.290948	0.181332	0.0162389	0.0162389	0.0532975	0.0624651	0.936887	0.0479298	0.0162389	0.0162389	0.0434896	0.0654127	0.032214	0.181825	0.142363	0.0319239	0.510108
BKL	0.161538	0.164393	0.240424	0.0479298	0.088072	0.0565643	0.152061	0.0202762	0	0.0208835	0.0162389	0.0162389	0.0324212	0.446713	0.459203	0.140324	0.350433	0.0981099	0.813465	0.0633903	0.100051	0.648644	0.529567	0.275351	0.263476	0.188033	0.062513	0.034322	0.0479298	0	0.160678	0.0162389	0.290948	0.181332	0.0162389	0.0162389	0.0532975	0.0624651	0.936887	0.0479298	0.0162389	0.0162389	0.0434896	0.0654127	0.032214	0.208182	0.142363	0.0319239	0.510108
BKM	0.161538	0.164393	0.255555	0.0479298	0.088072	0.0565643	0.152061	0	0	0.0208835	0.0162389	0.0162389	0.0324212	0.446713	0.388338	0.126133	0.350433	0.0832225	0.999994	0.0633903	0.100051	0.648644	0.529567	0.275351	0.263476	0.201218	0.0777367	0.034322	0.0479298	0	0.160678	0.0162389	0.321228	0.167819	0.0162389	0.0162389	0.0532975	0.103457	0.936887	0.0633903	0.0162389	0.0162389	0.0434896	0.0654127	0.0162389	0.208182	0.142363	0.0319239	0.0977633
BKN	0.958077	0.164393	0.240424	0.0479298	0.088072	0.0565643	0.152061	0	0	0.0208835	0.0162389	0.0162389	0.0324212	0.746021	0.337982	0.99792	0.350433	0.0832225	0.999988	0.0633903	0.100051	0.648644	0.593343	0.275351	0.962279	0.201218	0.0777367	0.034322	0.0861762	0	0.160678	0.0162389	0.321228	0.167819	0.0162389	0.0162389	0.0532975	0.0624651	0.936887	0.0479298	0.0162389	0.0162389	0.0434896	0.0654127	0.0467721	0.181825	0.15629	0.0319239	0.0561769
BKP	0.161538	0.351436	0.240424	0.032214	0.088072	0.0565643	0.152061	0	0.0162389	0.0208835	0.0162389	0.0162389	0.0324212	0.446713	0.430767	0.253736	0.350433	0.0832225	0.813465	0.0633903	0.100051	0.648644	0.552614	0.289608	0.974752	0.17463	0.145023	0.034322	0.098393	0	0.160678	0.032214	0.290948	0.167819	0.0162389	0.0162389	0	0.0624651	0.936887	0.0633903	0.0162389	0.0162389	0.0434896	0.0654127	0.0162389	0.208182	0.142363	0.0319239	0.0561769
BKQ	0.161538	0.164393	0.286935	0.0479298	0.213637	0.0565643	0.152061	0	0.0162389	0.0208835	0.0162389	0.0162389	0.0481336	0.446713	0.388338	0.140324	0.350433	0.0832225	0.999988	0.0633903	0.0701518	0.654349	0.529567	0.275351	0.245578	0.188033	0.13091	0.034322	0.0479298	0.0162389	0.160678	0.64563	0.999978	0.167819	0.0162389	0.0162389	0	0.0624651	0.936887	0.0633903	0.0162389	0.0162389	0.0434896	0.0654127	0.0162389	0.208182	0.142363	0.0319239	0.0784892
BKR	0.175154	0.1973	0.240424	0.0479298	0.088072	0.0565643	0.152061	0.0162389	0	0.0208835	0.0162389	0.0162389	0.0324212	0.446713	0.337982	0.111708	0.350433	0.0832225	0.616778	0.0633903	0.100051	0.648644	0.552614	0.999978	0.263476	0.17463	0.0471344	0.034322	0.0479298	0	0.160678	0.0162389	0.321228	0.311421	0.0162389	0.0162389	0.0532975	0.0624651	0.936887	0.0785998	0.0162389	0.0162389	0.0434896	0.0654127	0.0162389	0.181825	0.142363	0.0319239	0.0759176
BKS	0.714983	0.210334	0.240424	0.0479298	0.088072	0.0565643	0.152061	0	0.0162389	0.0208835	0.0162389	0.0162389	0.0481336	0.446713	0.459203	0.111708	0.350433	0.0832225	0.616778	0.0633903	0.100051	0.648644	0.552614	0.460078	0.263476	0.17463	0.0927132	0.034322	0.0479298	0	0.160678	0.0162389	0.321228	0.311421	0.0162389	0.0162389	0.0532975	0.0624651	0.936887	0.0785998	0.0162389	0.0162389	0.0434896	0	0.0162389	0	0.142363	0.0319239	0.0715035
BKT	0.161538	0.164393	0.240424	0.0479298	0.088072	0.0565643	0.152061	0.0202762	0.0162389	0.0208835	0.0162389	0.0162389	0.0324212	0.446713	0.435212	0.140324	0.350433	0.0981099	0.813465	0.0633903	0.100051	0.648644	0.529567	0.275351	0.263476	0.188033	0.062513	0.034322	0.0479298	0	0.160678	0.0162389	0.290948	0.181332	0.0162389	0.0162389	0.0532975	0.0624651	0.936887	0.0633903	0.0162389	0.0162389	0.0434896	0.0654127	0.0162389	0.195111	0.142363	0.0319239	0.510108
BLA	0.161538	0.164393	0.240424	0.0479298	0.088072	0.0565643	0.152061	0.0202762	0	0.0208835	0.0162389	0.0162389	0.0324212	0.446713	0.459203	0.140324	0.350433	0.0981099	0.813465	0.0633903	0.100051	0.648644	0.529567	0.275351	0.263476	0.188033	0.062513	0.034322	0.0479298	0	0.160678	0.0162389	0.290948	0.181332	0.0162389	0.0162389	0.0532975	0.0624651	0.936887	0.0633903	0.0162389	0.0162389	0.0434896	0.0654127	0.0162389	0.195111	0.142363	0.0319239	0.510108
BLB	0.161538	0.292785	0.240424	0.0662028	0.088072	0.0565643	0.152061	0	0.0162389	0.0208835	0.0162389	0.0162389	0.0324212	0.446713	0.337982	0.998072	0.350433	0.0832225	0.813465	0.0633903	0.100051	0.648644	0.552614	0.275351	0.325708	0.17463	0.102072	0.0500035	0.098393	0	0.160678	0.0162389	0.290948	0.311421	0.0725884	0.0162389	0.0532975	0.0624651	0.982427	0.0633903	0.0162389	0.0162389	0.0434896	0.0654127	0.0162389	0.208182	0.142363	0	0.0561769
BLC	0.175154	0.1973	0.240424	0.0785431	0.088072	0.0565643	0.152061	0.0659411	0.0162389	0.0208835	0.0162389	0.0162389	0.0324212	0.446713	0.459203	0.126133	0.350433	0.0832225	0.999988	0.0633903	0.100051	0.648644	0.529567	0.275351	0.245578	0.943377	0.116653	0.034322	0.0479298	0	0.160678	0.0162389	0.321228	0.167819	0.0162389	0.0162389	0.0532975	0.0624651	0.936887	0.0785998	0.0162389	0.0162389	0.0434896	0.0654127	0.0162389	0.22104	0.142363	0	0.738367
BLD	0.161538	0.1973	0.240424	0.0479298	0.088072	0.0565643	0.152061	0.0505227	0.0162389	0.0208835	0.0162389	0.0162389	0.0324212	0.446713	0.337982	0.997954	0.360981	0.0832225	0.999988	0.0633903	0.100051	0.648644	0.529567	0.275351	0.263476	0.201218	0.062513	0.034322	0.0479298	0	0.160678	0.0162389	0.321228	0.212524	0.0162389	0.0897174	0.0532975	0.0624651	0.936887	0.0633903	0.0162389	0.0162389	0.0434896	0.0654127	0.0162389	0.846547	0.142363	0	0.0561769
BLE	0.161538	0.1973	0.240424	0.0479298	0.241074	0.0992907	0.152061	0	0	0.0208835	0.0162389	0.0162389	0.0324212	0.446713	0.337982	0.998253	0	0.0832225	0.616778	0.0633903	0.0701518	0.648644	0.529567	0.275351	0.263476	0.17463	0.0314055	0.034322	0.0479298	0	0.160678	0.0162389	0.290948	0.167819	0.0162389	0.0162389	0.0532975	0.0624651	0.936887	0.0633903	0.0162389	0.0162389	0.0434896	0.0654127	0.0162389	0.208182	0.142363	0	0.115937
BLF	0.161538	0.210334	0.240424	0.0479298	0.088072	0.0565643	0.152061	0	0	0.0208835	0.0162389	0.0162389	0.0324212	0.446713	0.348732	0.997954	0.350433	0.0832225	0.616778	0.0633903	0.100051	0.648644	0.552614	0.275351	0.263476	0.17463	0.145023	0.034322	0.098393	0	0.160678	0.0162389	0.321228	0.167819	0.0162389	0.0162389	0.0532975	0.0624651	0.936887	0.0633903	0.0162389	0.0162389	0.0434896	0.0654127	0.0162389	0.181825	0.142363	0.0319239	0.129723
BLG	0.161538	0.164393	0.240424	0.0479298	0.088072	0.0565643	0.342819	0	0.0162389	0.0208835	0.0162389	0.0162389	0.0324212	0.446713	0.908223	0.126133	0.350433	0.0832225	0.813465	0.0633903	0.100051	0.648644	0.529567	0.275351	0.998517	0.201218	0.062513	0.034322	0.0479298	0	0.160678	0.0162389	0.30288	0.167819	0.0162389	0.0162389	0.0532975	0.0624651	0.936887	0.0479298	0.0162389	0.0162389	0.0434896	0.0654127	0.0162389	0.283158	0.176684	0.0319239	0.0561769
BLH	0.161538	0.164393	0.240424	0.032214	0.088072	0.0565643	0.152061	0	0.0162389	0.0208835	0.0162389	0.0162389	0.0324212	0.446713	0.348732	0.111708	0.350433	0.0832225	0.813465	0.0633903	0.0701518	0.658212	0.529567	0.275351	0.263476	0.930381	0.0626078	0.034322	0.0479298	0.0576738	0.160678	0.0162389	0.290948	0.167819	0.0162389	0.0162389	0.0532975	0.0624651	0.936887	0.0633903	0.0162389	0.0162389	0.0434896	0.0654127	0.0162389	0.208182	0.128206	0	0.0561769
BLI	0.161538	0.164393	0.240424	0.0479298	0.088072	0.0565643	0.342819	0	0.0162389	0.0208835	0.0162389	0.0162389	0.0324212	0.446713	0.906708	0.998282	0.350433	0.0832225	0.813465	0.0633903	0.100051	0.648644	0.529567	0.275351	0.998217	0.201218	0.062513	0.034322	0.0479298	0	0.160678	0.0162389	0.30288	0.167819	0.0162389	0.0162389	0.0532975	0.0624651	0.936887	0.0479298	0.0162389	0.0162389	0.0434896	0.0654127	0.0162389	0.283158	0.101299	0.0319239	0.0561769
BLK	0.161538	0.164393	0.240424	0.0975232	0	0.0992907	0.143889	0.0202762	0	0.0208835	0.0162389	0.0162389	0.0324212	0.446713	0.348732	0.99792	0.350433	0.867708	0.610452	0.0633903	0.100051	0.648644	0.119798	0.628955	0.263476	0.188033	0.102072	0.034322	0.0479298	0	0.160678	0.0162389	0.321228	0.167819	0.0162389	0.0984492	0	0.0624651	0.954767	0.0633903	0.0162389	0.0162389	0.0434896	0.0654127	0.0162389	0.208182	0.20522	0.0319239	0.0561769
BLL	0.999974	0.24315	0.240424	0.0479298	0.088072	0.720617	0.152061	0	0.0162389	0.0208835	0.0162389	0.0162389	0.0324212	0.455698	0.351933	0.126133	0.350433	0.0832225	0.999988	0.0633903	0.100051	0.648644	0.529567	0.47903	0.263476	0.538572	0.0927132	0.034322	0.0479298	0	0.160678	0.0162389	0.477676	0.311421	0.0162389	0.0162389	0.200858	0.0624651	0.936887	0.0633903	0.0162389	0.0162389	0.0434896	0.0654127	0.0162389	0.608705	0.142363	0.0319239	0.0715035
BLM	0.161538	0.164393	0.255943	0.0479298	0.088072	0.0565643	0.152061	0.0505227	0.0162389	0.0208835	0.0162389	0.0162389	0.0324212	0.446713	0.337982	0.154284	0.350433	0.0832225	0.813465	0.0633903	0.0701518	0.648644	0.529567	0.275351	0.263476	0.17463	0.102072	0.034322	0.0479298	0	0.160678	0.0162389	0.290948	0.208038	0.0162389	0.0162389	0.0532975	0.0624651	0.954767	0.0633903	0.0162389	0.0162389	0.0434896	0.0654127	0.0162389	0.208182	0.299225	0	0.0561769
BLN	0.714983	0.210334	0.240424	0.0479298	0.088072	0.0565643	0.152061	0	0.0162389	0.0208835	0.0162389	0.0162389	0.0481336	0.446713	0.348732	0.111708	0.350433	0.0832225	0.616778	0.0633903	0.100051	0.648644	0.552614	0.460078	0.263476	0.17463	0.0927132	0.034322	0.0479298	0	0.160678	0.0162389	0.321228	0.311421	0.0162389	0.0162389	0.0532975	0.0624651	0.936887	0.0785998	0.0162389	0.0162389	0.0434896	0	0.0162389	0	0.142363	0.0319239	0.0561769
BLP	0.714983	0.210334	0.240424	0.0479298	0.088072	0.0565643	0.152061	0	0.0162389	0.0208835	0.0162389	0.0162389	0.0481336	0.446713	0.348732	0.111708	0.350433	0.0832225	0.616778	0.0633903	0.100051	0.648644	0.552614	0.460078	0.263476	0.17463	0.0927132	0.034322	0.0479298	0	0.160678	0.0162389	0.321228	0.311421	0.0162389	0.0162389	0.0532975	0.0624651	0.936887	0.0785998	0.0162389	0.0162389	0.0434896	0	0.0162389	0	0.142363	0.0319239	0.0715035
BLQ	0.161538	0.164393	0.240424	0.0479298	0.088072	0.0565643	0.152061	0.0202762	0	0.0208835	0.0162389	0.0162389	0.0324212	0.446713	0.459203	0.140324	0.350433	0.0981099	0.813465	0.0633903	0.100051	0.648644	0.529567	0.275351	0.263476	0.188033	0.062513	0.034322	0.0479298	0	0.160678	0.0162389	0.290948	0.181332	0.0162389	0.0162389	0.0532975	0.0624651	0.936887	0.0479298	0.0162389	0.0162389	0.0434896	0.0654127	0.032214	0.208182	0.142363	0.0319239	0.510108
BLR	0.161538	0.177962	0.240424	0.032214	0.088072	0.0565643	0.152061	0.217358	0	0.0208835	0.0162389	0.0162389	0.0324212	0.446713	0.326943	0.111708	0.350433	0.0832225	0.813465	0.0633903	0.152005	0.648644	0.529567	0.275351	0.263476	0.201218	0.0471344	0.842519	0.0479298	0.0162389	0.160678	0.0162389	0.290948	0.167819	0.0162389	0.0162389	0.0532975	0.0624651	0.936887	0.0479298	0.0162389	0.0162389	0.0434896	0.0654127	0.0162389	0.454436	0.158749	0.0319239	0.0561769
BLS	0.175154	0.376962	0.240424	0.0479298	0.088072	0.0565643	0.152061	0	0	0.0370302	0.032214	0.0162389	0.0324212	0.446713	0.337982	0.111708	0.350433	0.0832225	0.999988	0.0633903	0.100051	0.648644	0.529567	0.460078	0.251318	0.17463	0.13091	0.034322	0.0479298	0	0.180988	0.0162389	0.290948	0.167819	0.0162389	0.0162389	0.0532975	0.0624651	0.936887	0.0633903	0.0162389	0.0162389	0.0434896	0.0654127	0.032214	0.208182	0.128206	0.0319239	0.0561769
BLT	0.161538	0.164393	0.240424	0.032214	0.088072	0.0565643	0.152061	0.217358	0	0.0208835	0.0162389	0.0162389	0.0324212	0.446713	0.351933	0.455816	0.350433	0.0832225	0.813465	0.0633903	0.100051	0.648644	0.581129	0.998188	0.275436	0.188033	0.0314055	0.034322	0.0479298	0.0162389	0.160678	0.0162389	0.290948	0.234268	0.0162389	0.0897174	0.0532975	0.0624651	0.936887	0.0633903	0.0162389	0.0162389	0.0434896	0.0654127	0.0162389	0.181825	0.142363	0.0319239	0.0800764
BLV	0.161538	0.164393	0.257352	0.0479298	0.088072	0.114527	0.152061	0	0.0162389	0	0.0162389	0.0162389	0.0324212	0.446713	0.337982	0.99858	0.350433	0.0832225	0.813465	0.0633903	0.100051	0.648644	0.529567	0.275351	0.294385	0.247606	0.0314055	0.034322	0.0479298	0	0.180988	0.0162389	0.290948	0.212524	0.0162389	0.0162389	0	0.0624651	0.936887	0.0633903	0.0162389	0.0162389	0.0434896	0.0654127	0.0162389	0.208182	0.142363	0.0319239	0.0561769
BMA	0.989847	0.0657252	0.184223	0.293863	0.103405	0.032214	0.0687834	0.318978	0.0162389	0.0526677	0	0	0.0324212	0.40794	0.22735	0.992424	0.0888386	0.0981099	0.26201	0.0633903	0.131716	0	0.0490601	0.267738	0.971817	0.726749	0.773816	0	0.0935623	0.032214	0.0173898	0.0776722	0.875497	0.402498	0.032214	0.0517113	0.0162389	0	0.97887	0.0537474	0	0.0162389	0.0434896	0	0.0799117	0.535908	0.0687594	0.0674888	0.467808
BMB	0.989847	0.0657252	0.184223	0.293863	0.103405	0.032214	0.0687834	0.318978	0.0162389	0.0526677	0	0	0.0324212	0.40794	0.22735	0.992424	0.0888386	0.0981099	0.26201	0.0633903	0.131716	0	0.0490601	0.267738	0.990244	0.726749	0.773816	0	0.0935623	0.032214	0.0173898	0.0776722	0.875497	0.402498	0.032214	0.0517113	0.0162389	0	0.97887	0.0537474	0	0.0162389	0.0434896	0	0.0799117	0.535908	0.0687594	0.0674888	0.467808
BMC	0.989847	0.0657252	0.184223	0.293863	0.103405	0.032214	0.0687834	0.318978	0.0162389	0.0526677	0	0	0.0324212	0.40794	0.22735	0.992424	0.0888386	0.0981099	0.26201	0.0633903	0.131716	0	0.0490601	0.267738	0.990244	0.726749	0.773816	0	0.0935623	0.032214	0.0173898	0.0776722	0.875497	0.402498	0.032214	0.0517113	0.0162389	0	0.97887	0.0537474	0	0.0162389	0.0434896	0	0.0799117	0.535908	0.0687594	0.0674888	0.467808
BMD	0.411366	1	0.240424	0.0802583	0	0	0.152061	0.398779	0.0162389	0.0208835	0	0.0765018	0.0324212	0.464536	0.517052	0.999814	0.234906	0.0981099	0.810386	0.0633903	0.114665	0.82364	0.552614	0.321287	0.275436	0.334963	0.297526	0.034322	0.0633903	0.0162389	0.174308	0.192704	0.508847	0.358776	0	0.0890265	0.0719366	0	0.91663	0.0633903	0.0162389	0.0162389	0.0434896	0.0275766	0.0162389	0.33171	0.0687594	0.0826317	0.253682
BME	0.293601	0.457462	0.928165	0.225299	0.088072	0.0162389	0.192888	0.624377	0.0162389	0.0370302	0.0162389	0.159797	0.0324212	0.513277	0.37426	0.985503	0.43633	0.0832225	0.629411	0.108709	0.974825	0.648644	0.552614	0.257198	0.974404	0.433918	0.441303	0.167903	0.316327	0.831332	0.174308	0.0479298	0.7056	0.165051	0.0162389	0.41943	0.0532975	0.458352	0.9053	0.595099	0.0162389	0.032214	0.0893349	0	0.109409	0.897485	0.142363	0.24407	0.242235
BMF	0.197303	0.337389	0.240424	0.0951939	0.088072	0.0565643	0.0162389	0.874087	0.0162389	0.0871136	0	0.0765018	0	0.510505	0.475808	0.292754	0.31398	0.0680893	0.423586	0.155767	0.0548028	0.661198	0.0645023	0.100285	0.993143	0.609282	0.0471344	0.034322	0.102223	0.032214	0.234719	0.236941	0.654587	0.324256	0	0.0890265	0.0719366	0	0.998898	0.0479298	0	0.0162389	0.106084	0	0.032214	0.312004	0.128206	0.0319239	0.155397
BMG	0.388317	0.99999	0.914557	0.032214	0.088072	0.0565643	0.152061	0.362047	0.0162389	0.163869	0.0162389	0.0162389	0.0481336	0.446713	0.677784	0.431931	0.367531	0.0981099	0.616778	0.0633903	0.0701518	0.827047	0	0.482841	0.975052	0.958696	0.789174	0.034322	0.131144	0.0915292	0.958034	0.032214	0.557746	0.348192	0.032214	0.0162389	0.0719366	0.186555	0.861082	0.0479298	0.0162389	0.0162389	0.0434896	0.0654127	0.145866	0.998296	0.142363	0.165847	0.999986
BMH	0.161538	0.164393	0.257352	0.0479298	0.088072	0.0718846	0.152061	0.217358	0	0.0208835	0.0162389	0.0162389	0.0324212	0.446713	0.459203	0.140324	0.350433	0.0832225	0.999988	0.0633903	0.100051	0.648644	0.529567	0.275351	0.263476	0.17463	0.116653	0.034322	0.0479298	0	0.160678	0.0162389	0.290948	0.167819	0.0162389	0.0162389	0	0.0624651	0.936887	0.0479298	0.0162389	0.0162389	0.0434896	0.0654127	0.0162389	0.181825	0.142363	0	0.0561769
BMI	0.175154	0.164393	0.257352	0.0785431	0.088072	0.0718846	0.152061	0.217358	0	0.0208835	0.0162389	0.0162389	0.0324212	0.446713	0.837335	0.290833	0.350433	0.0832225	0.999988	0.0633903	0.100051	0.648644	0.529567	0.275351	0.263476	0.17463	0.116653	0.034322	0.0479298	0	0.160678	0.0162389	0.290948	0.167819	0.0162389	0.0162389	0	0.0624651	0.936887	0.0479298	0.0162389	0.0162389	0.0434896	0.0654127	0.0162389	0.208182	0.142363	0	0.0561769
BMK	0.161538	0.164393	0.255555	0.0479298	0.088072	0.0718846	0.152061	0.432246	0	0.0208835	0.0162389	0.0162389	0.0324212	0.446713	0.837335	0.393309	0.350433	0.0832225	0.999988	0.0633903	0.100051	0.648644	0.529567	0.460078	0.263476	0.17463	0.116653	0.034322	0.0479298	0	0.160678	0.0162389	0.290948	0.167819	0.0162389	0.0162389	0	0.0624651	0.936887	0.0479298	0.0162389	0.0162389	0.0434896	0.0654127	0.0162389	0.208182	0.142363	0	0.0561769
BML	0.420695	0.999996	0.926206	0.032214	0.122354	0.032214	0.192888	0.442941	0.0162389	0.163869	0	0.0162389	0.0635908	0.972785	0.667261	0.998076	0.367531	0.126443	0.999952	0.0654242	0.0701518	0.648644	0.119798	0.460078	0.998213	0.96481	0.85121	0.100455	0.131144	0.0915292	0.960669	0.0925519	0.490496	0.530632	0.0162389	0.0162389	0.0719366	0.186555	0.941506	0.032214	0.0162389	0.0162389	0.969042	0.0654127	0.159736	0.368782	0.0838817	0.152078	0.999993
BMM	0.420695	0.862344	0.926206	0.032214	0.122354	0.0718846	0.192888	0.442941	0.0162389	0.208934	0.0162389	0.0162389	0.0635908	0.972785	0.672664	0.998119	0.367531	0.126443	0.999988	0.0654242	0.0701518	0.648644	0.119798	0.485957	0.985716	0.96481	0.862609	0.100455	0.131144	0.0915292	0.960669	0.0925519	0.671029	0.467617	0.0162389	0.0162389	0.0719366	0.186555	0.941506	0.032214	0.0162389	0.0162389	0.969042	0.0654127	0.073004	0.368782	0.128206	0.152078	0.999993
BMN	0.161538	0.230657	0.252758	0.0479298	0.088072	0.0718846	0.152061	0	0.0162389	0.0208835	0.0162389	0.0162389	0.0324212	0.446713	0.450185	0.140324	0.350433	0.867708	0.999988	0.0633903	0.100051	0.648644	0.529567	0.460078	0.263476	0.17463	0.116653	0.034322	0.0999502	0	0.160678	0.032214	0.290948	0.167819	0.0162389	0.0162389	0.0532975	0.0624651	0.936887	0.0633903	0.0162389	0.0162389	0.0434896	0.0893505	0.0162389	0.846547	0.142363	0.0319239	0.0561769
BMQ	0.147359	0.999999	0.910563	0.115154	0.088072	0.948912	0.0162389	0.13053	0	0	0.0162389	0.0162389	0	0.476502	0.196521	0.983789	0.304942	0.0162389	0.67432	0.0162389	0.0402217	0	0.558969	0.202931	0.978996	0.345521	0.145023	0.034322	0.0874039	0.0162389	0	0.0776678	0.516822	0.38645	0	0.0162389	0	0	0.930247	0.0953147	0	0.0162389	0.179673	0.98251	0.0467721	0.205809	0.128206	0.0319239	0.140672
BMR	0.960665	0.999999	0.343984	0.704306	0.0577173	0.683037	0.152061	0.546068	0.0162389	0.0370302	0.0162389	0.0765018	0.0324212	0.47334	0.23644	0.791086	0.05225	0.158026	0.555648	0.0633903	0.164099	0.648644	0.119798	0.142033	0.771794	0.290868	0.212191	0.0933509	0.0633903	0.0479298	0.174308	0.122288	0.302463	0.255087	0.13536	0.0162389	0.0162389	0.0770557	1	0.032214	0.032214	0.0162389	0.0603727	0	0.0785998	0.357703	0.201079	0.412218	0.171601
BMV	0.582883	1	0.343984	0.367967	0.0577173	0.672343	0.152061	0.461359	0.0162389	0.0370302	0.0162389	0.0765018	0.0324212	0.490306	0.27382	0.791086	0.05225	0.158026	0.570926	0.0633903	0.164099	0.648644	0.529092	0.224947	0.771794	0.290868	0.212191	0.0162389	0.0633903	0.032214	0.174308	0.1078	0.290948	0.966948	0.149401	0.0162389	0.0162389	0.0770557	0.999883	0.032214	0.032214	0.0162389	0.0434896	0	0.0785998	0.309875	0.201079	0.412218	0.171601
BNA	0.582883	1	0.343984	0.491338	0.0577173	0.698869	0.152061	0.461359	0.0162389	0.0370302	0.0162389	0.0765018	0.0324212	0.490306	0.23644	0.782323	0.05225	0.158026	0.761787	0.0633903	0.164099	0.648644	0.119798	0.237533	0.771794	0.290868	0.212191	0.0162389	0.0633903	0.032214	0.174308	0.122288	0.302463	0.964372	0.149401	0.0162389	0.0162389	0.0770557	0.999883	0.032214	0.032214	0.0162389	0.0434896	0	0.0785998	0.312004	0.201079	0.412218	0.171601
BNB	0.960665	1	0.343984	0.793449	0.0730189	0.672343	0.152061	0.461359	0.0162389	0.0526677	0.0162389	0.0765018	0.0324212	0.481893	0.380763	0.996238	0.05225	0.158026	0.753305	0.0633903	0.164099	0.654349	0.119798	0.142033	0.433991	0.290868	0.212191	0.601358	0.103498	0.0479298	0.174308	0.1078	0.302463	0.255087	0.149401	0.0162389	0.0505263	0.0920433	0.999883	0.032214	0.032214	0.0162389	0.0603727	0	0.0785998	0.336857	0.201079	0.431181	0.199086
BNC	0.480384	1	0.343984	0.704306	0.0577173	0.672343	0.152061	0.461359	0.0162389	0.0526677	0.0162389	0.032214	0.0324212	0.47334	0.320057	0.997448	0.05225	0.158026	0.555648	0.0633903	0.164099	0.648644	0.119798	0.0908579	0.424648	0.290868	0.212191	0.601358	0.0633903	0.032214	0.174308	0.1078	0.290948	0.963784	0.149401	0.0162389	0	0.0770557	0.999883	0.032214	0.032214	0.0162389	0.0434896	0	0.0935623	0.336323	0.201079	0.412218	0.165754
BND	0.181392	1	0.343984	0.704306	0.0730189	0.672343	0.152061	0.537403	0.0162389	0.0526677	0.0162389	0.0765018	0.0324212	0.47334	0.320057	0.997252	0.05225	0.158026	0.555648	0.0633903	0.164099	0.648644	0.119798	0.142033	0.433991	0.290868	0.212191	0.601358	0.0633903	0.032214	0.174308	0.1078	0.290948	0.255087	0.149401	0.0162389	0.0196885	0.0770557	0.999883	0.032214	0.032214	0.0162389	0.0603727	0	0.0785998	0.336323	0.201079	0.687745	0.171601
BNE	0.161538	0.164393	0.240424	0.0479298	0.088072	0.0565643	0.152061	0.0202762	0	0.0208835	0.0162389	0.0162389	0.0324212	0.446713	0.459203	0.140324	0.350433	0.0832225	0.813465	0.0633903	0.100051	0.648644	0.529567	0.275351	0.263476	0.188033	0.062513	0.034322	0.0479298	0	0.160678	0.0162389	0.290948	0.181332	0.0162389	0.0162389	0.0532975	0.0624651	0.936887	0.0479298	0.0162389	0.0162389	0.0434896	0.0654127	0.0162389	0.195111	0.142363	0.0319239	0.510108
BNF	0.161538	0.164393	0.240424	0.032214	0.088072	0.0565643	0.152061	0.0162389	0.0162389	0.0208835	0.0162389	0.0162389	0.0324212	0.455698	0.337982	0.111708	0.350433	0.0832225	0.813465	0.0633903	0.100051	0.648644	0.552614	0.298695	0.245578	0.201218	0.21761	0.034322	0.0479298	0	0.555321	0.0407905	0.290948	0.167819	0.0162389	0.0162389	0.0532975	0.0624651	0.936887	0.0633903	0.0162389	0.0162389	0.0434896	0.0654127	0.0162389	0.181825	0.142363	0	0.0800764
BNG	0.161538	0.292785	0.276037	0.0479298	0.088072	0.0565643	0.185165	0.0202762	0.0162389	0.0208835	0.0162389	0.0162389	0.0481336	0.446713	0.323619	0.403406	0.350433	0.0832225	0.700896	0.0633903	0.44222	0.654349	0.999986	0.275351	0.263476	0.188033	0.474415	0.034322	0.153429	0.0851118	0.160678	0.032214	0.290948	0.167819	0.0162389	0.0162389	0.0532975	0.0624651	0.937912	0.0479298	0.0162389	0.032214	0.0434896	0.0654127	0.110542	0.881643	0.142363	0.828499	0.0561769
BNH	0.161538	0.1973	0.240424	0.0479298	0.088072	0.0565643	0.152061	0	0	0.0208835	0.0162389	0.0162389	0.0324212	0.446713	0.308613	0.111708	0.350433	0.0832225	0.616778	0.0633903	0.100051	0.648644	0.552614	0.275351	0.263476	0.17463	0.0777367	0.034322	0.0479298	0	0.160678	0.0162389	0.321228	0.167819	0.0162389	0.0162389	0.0532975	0.0624651	0.936887	0.0479298	0.0162389	0.0162389	0.0434896	0.0654127	0.0162389	0.195111	0.142363	0	0.0561769
BNI	0.161538	0.164393	0.240424	0.0479298	0.088072	0.0565643	0.152061	0.0202762	0.0162389	0.0208835	0.0162389	0.0162389	0.0481336	0.746021	0.337982	0.99792	0.367531	0.0832225	0.813465	0.0633903	0.100051	0.659962	0.529567	0.275351	0.245578	0.17463	0.908154	0.034322	0.0633903	0	0.180988	0.0162389	0.308398	0.167819	0.0162389	0.0162389	0.0532975	0.0624651	0.936887	0.0633903	0.0162389	0.0162389	0.0434896	0.0654127	0.0162389	0.246925	0.142363	0.0319239	0.0561769
BNK	0.161538	0.164393	0.240424	0.0479298	0.088072	0.0565643	0.152061	0	0.0162389	0.0208835	0.0162389	0.0162389	0.0481336	0.446713	0.450185	0.140324	0.350433	0.0832225	0.813465	0.0633903	0.100051	0.648644	0.529567	0.275351	0.999999	0.188033	0.116653	0.034322	0.0479298	0	0.160678	0.0162389	0.290948	0.167819	0.0162389	0.0162389	0.0532975	0.0624651	0.936887	0.0633903	0.0162389	0.0162389	0.0434896	0.0654127	0.0162389	0.181825	0.142363	0.0319239	0.0800764
BNL	0.161538	0.177962	0.240424	0.032214	0.088072	0.0565643	0.152061	0.217358	0	0.0208835	0.0162389	0.0162389	0.0324212	0.446713	0.343968	0.111708	0.350433	0.0832225	0.813465	0.0633903	0.152005	0.648644	0.529567	0.275351	0.263476	0.201218	0.0471344	0.842519	0.0479298	0.0162389	0.160678	0.0162389	0.290948	0.167819	0.0162389	0.0162389	0.0532975	0.0624651	0.936887	0.0479298	0.0162389	0.0162389	0.0434896	0.0654127	0.0162389	0.463295	0.158749	0.0319239	0.0561769
BNM	0.161538	0.164393	0.240424	0.0479298	0.088072	0.0565643	0.152061	0	0	0.0208835	0.0162389	0.0162389	0.0324212	0.446713	0.364752	0.998992	0.350433	0.0832225	0.999988	0.0633903	0.100051	0.648644	0.529567	0.460078	0.263476	0.17463	0.062513	0.034322	0.0479298	0	0.160678	0.0162389	0.290948	0.167819	0.0162389	0.0162389	0.0532975	0.0624651	0.936887	0.0633903	0.0162389	0.0162389	0.0434896	0.0654127	0.0162389	0.181825	0.142363	0	0.0561769
BNN	0.714983	0.1973	0.240424	0.0479298	0.088072	0.0565643	0.152061	0.0505227	0	0.0208835	0.0162389	0.0162389	0.0324212	0.446713	0.337982	0.126133	0.350433	0.0832225	0.813465	0.0633903	0.100051	0.648644	0.529567	0.275351	0.263476	0.201218	0.0777367	0.034322	0.0479298	0	0.160678	0.0162389	0.290948	0.167819	0.0162389	0.0162389	0.0532975	0.0624651	0.936887	0.0479298	0.0162389	0.0162389	0.0434896	0.0275766	0.0162389	0.22104	0.142363	0	0.0715035
BNP	0.175154	0.210334	0.240424	0.0479298	0.088072	0.0565643	0.152061	0.0162389	0	0.0208835	0.0162389	0.0162389	0.0481336	0.446713	0.351933	0.111708	0.350433	0.0832225	0.999994	0.0633903	0.100051	0.648644	0.529567	0.275351	0.294385	0.149008	0.145023	0.034322	0.0479298	0.0162389	0.160678	0.0162389	0.290948	0.181332	0.0162389	0.0897174	0.0532975	0.0624651	0.936887	0.0633903	0.0162389	0.0162389	0.0434896	0.0654127	0.0162389	0.208182	0.128206	0.0319239	0.0561769
BNQ	0.958077	0.164393	0.240424	0.0479298	0.088072	0.0565643	0.152061	0	0	0.0208835	0.0162389	0.0162389	0.0324212	0.746021	0.337982	0.997987	0.350433	0.0832225	0.999988	0.0633903	0.100051	0.648644	0.593343	0.275351	0.962279	0.201218	0.0777367	0.034322	0.0861762	0	0.160678	0.0162389	0.321228	0.167819	0.0162389	0.0162389	0.0532975	0.0624651	0.936887	0.0479298	0.0162389	0.0162389	0.0434896	0.0654127	0.0467721	0.208182	0.15629	0.0319239	0.0561769
BNR	0.161538	0.164393	0.240424	0.0479298	0.088072	0.0565643	0.152061	0	0.0162389	0.0208835	0.0162389	0.0162389	0.0481336	0.446713	0.450185	0.140324	0.350433	0.0832225	0.813465	0.0633903	0.100051	0.648644	0.529567	0.275351	0.999999	0.188033	0.116653	0.034322	0.0479298	0	0.160678	0.0162389	0.290948	0.167819	0.0162389	0.0162389	0.0532975	0.0624651	0.936887	0.0633903	0.0162389	0.0162389	0.0434896	0.0654127	0.0162389	0.208182	0.142363	0.0319239	0.0800764
BNT	0.714983	0.1973	0.240424	0.032214	0.088072	0.0565643	0.152061	0	0.0162389	0.0208835	0.0162389	0.0162389	0.0324212	0.446713	0.508479	0.99792	0.350433	0.0832225	0.616778	0.0633903	0.100051	0.648644	0.529567	0.275351	0.263476	0.201218	0.0471344	0.034322	0.0479298	0	0.160678	0.0162389	0.290948	0.195288	0.0162389	0.0162389	0.0532975	0.0624651	0.936887	0.0479298	0.0162389	0.0162389	0.0434896	0.0654127	0.0162389	0.208182	0.142363	0.0522133	0.123335
BNV	0.161538	0.164393	0.240424	0.032214	0.088072	0.0565643	0.152061	0.0202762	0.0162389	0.0208835	0.0162389	0.0162389	0.0324212	0.446713	0.485762	0.140324	0.350433	0.0832225	0.623001	0.0633903	0.0701518	0.648644	0.521801	0.346236	0.263476	0.201218	0.062513	0.034322	0.0479298	0	0.160678	0.0798204	0.290948	0.167819	0.0162389	0.0162389	0.0532975	0.0624651	0.936887	0.0633903	0.0162389	0.0162389	0.0434896	0.0654127	0.0162389	0.181825	0.142363	0.0319239	0.0561769
BPA	0.197303	0.723001	0.276156	0.0802583	0.16442	0.0565643	0.152061	0.386175	0.0162389	0.15176	0.0162389	0.032214	0.0324212	0.446713	0.596212	0.0862599	0.286746	0.0981099	0.706296	0.032214	0.208321	0.648644	0.974894	0.949988	0.962766	0.331479	0.416536	0.0775926	0.148233	0.0825175	0.174308	0.123397	0.620747	0.348192	0.0453682	0.0162389	0.0719366	0	0.895218	0.0633903	0.0162389	0.0162389	0.0434896	0.0275766	0.0162389	0.328382	0.128206	0.0826317	0.688017
BPB	0.161538	0.164393	0.240424	0.032214	0.088072	0.0565643	0.152061	0.0202762	0	0.0208835	0.0162389	0.0162389	0.0324212	0.446713	0.459203	0.140324	0.350433	0.0832225	0.616778	0.0633903	0.0701518	0.648644	0.529567	0.275351	0.263476	0.191005	0.102072	0.034322	0.0479298	0	0.160678	0.0798204	0.290948	0.167819	0.0162389	0.0162389	0.0532975	0.0624651	0.936887	0.0633903	0.0162389	0.0162389	0.0434896	0.0654127	0.0162389	0.208182	0.142363	0.0319239	0.0800764
BPC	0.175154	0.164393	0.252758	0.0785431	0.088072	0.0565643	0.152061	0	0.0162389	0.0208835	0.0162389	0.0162389	0.0324212	0.446713	0.388338	0.958444	0.350433	0.0832225	0.999988	0.0633903	0.0701518	0.659962	0.529567	0.314342	0.263476	0.149008	0.0880118	0.034322	0.098393	0.0576738	0.160678	0.0162389	0.290948	0.167819	0.0162389	0.0162389	0.0532975	0.0624651	0.936887	0.0633903	0.0162389	0.0162389	0.0434896	0.0275766	0.0162389	0	0.128206	0	0.0561769
BPF	0.161538	0.210334	0.96304	0.032214	0.088072	0.0565643	0.152061	0.432246	0	0.0208835	0.0162389	0.0162389	0.0324212	0.446713	0.326943	0.464653	0.350433	0.0832225	0.813465	0.0633903	0.0701518	0.648644	0.529567	0.275351	0.263476	0.188033	0.0314055	0.034322	0.0479298	0	0.160678	0.0162389	0.321228	0.167819	0.0162389	0.0162389	0.0532975	0.0624651	0.936887	0.0479298	0.0162389	0.0162389	0.0434896	0.0654127	0.0162389	0.181825	0.142363	0	0.0561769
BPG	0.161538	0.164393	0.240424	0.032214	0.088072	0.0565643	0.152061	0	0.0162389	0.0208835	0.0162389	0.0162389	0.0481336	0.446713	0.313005	0.111708	0.350433	0.0832225	0.813465	0.0633903	0.100051	0.648644	0.529567	0.275351	0.964719	0.17463	0.13091	0.034322	0.0723668	0	0.160678	0.0162389	0.290948	0.167819	0.0162389	0.0162389	0.0532975	0.0624651	0.936887	0.0633903	0.0162389	0.0162389	0.0434896	0.0654127	0.0162389	0.181825	0.128206	0	0.0800764
BPH	0.161538	0.164393	0.240424	0.032214	0.088072	0.0565643	0.152061	0	0.0162389	0.0208835	0.0162389	0.0162389	0.0481336	0.446713	0.326943	0.126133	0.350433	0.0832225	0.813465	0.0633903	0.100051	0.648644	0.529567	0.275351	0.964719	0.17463	0.13091	0.034322	0.0723668	0	0.160678	0.0162389	0.290948	0.167819	0.0162389	0.0162389	0.0532975	0.0624651	0.936887	0.0633903	0.0162389	0.0162389	0.0434896	0.0654127	0.0162389	0.208182	0.128206	0	0.0800764
BPI	0.198381	0.999979	0.240424	0.109887	0.088072	0.99762	0.0929749	0.897224	0.0162389	0.117996	0.0162389	0.032214	0	0.461006	0.09481	0.344311	0.338977	0.0832225	0.610452	0.0633903	0.114665	0.664103	0.571444	0.998247	0.977053	0.406337	0.212224	0.0504432	0.0479298	0.0715553	0.830195	0.0714045	0.656566	0.525624	0	0.032214	0.0532975	0	0.924477	0.0633903	0.0162389	0.0162389	0.0434896	0	0.0162389	0.890262	0.15629	0.175551	0.161324
BPK	0.161538	0.177962	0.240424	0.0479298	0.088072	0.0565643	0.152061	0.217358	0	0.0208835	0.0162389	0.0162389	0.0324212	0.446713	0.350551	0.111708	0.350433	0.0832225	0.813465	0.0633903	0.152005	0.648644	0.529567	0.275351	0.263476	0.201218	0.0471344	0.842519	0.0479298	0.0162389	0.160678	0.0162389	0.290948	0.167819	0.0162389	0.0162389	0.0532975	0.0624651	0.936887	0.0479298	0.0162389	0.0162389	0.0434896	0.0654127	0.0162389	0.493249	0.158749	0.0319239	0.0561769
BPL	0.161538	0.328051	0.650782	0.0999984	0.137859	0.0565643	0.185165	0.113447	0.0162389	0	0.0162389	0.0162389	0.0481336	0.446713	0.326943	0.99792	0.350433	0.0832225	0.695959	0.0633903	0.433013	0.654349	0.552614	0.275351	0.397751	0.17463	0.062513	0.034322	0.139455	0.0851118	0.191891	0.032214	0.302463	0.407449	0.0162389	0.0162389	0.0532975	0.127542	0.889109	0.0479298	0.0162389	0.032214	0.0434896	0.0652132	0.073004	0.860404	0.15629	0.828499	0.0561769
BPM	0.161538	0.292785	0.240424	0.319554	0.088072	0.0565643	0.152061	0.0162389	0.0162389	0.0208835	0.0162389	0.0162389	0.0324212	0.446713	0.845918	0.111708	0.350433	0.0832225	0.999994	0.0633903	0.100051	0.648644	0.552614	0.175406	0.974752	0.252548	0.145023	0.034322	0.0861762	0.0162389	0.160678	0.0162389	0.290948	0.167819	0.0162389	0.0518229	0.0532975	0.0624651	0.936887	0.0633903	0.0162389	0.0162389	0.0434896	0.0654127	0.0162389	0.195111	0.128206	0.0319239	0.0715035
BPN	0.198381	0.999979	0.240424	0.109887	0.175674	0.99762	0.0929749	0.897224	0.0162389	0.117996	0.0162389	0.032214	0	0.461006	0.09481	0.51546	0.32548	0.0832225	0.610452	0.0633903	0.114665	0.664103	0.571444	0.998247	0.977053	0.387908	0.212224	0.0504432	0.0479298	0.0715553	0.830195	0.0714045	0.656566	0.181332	0	0.032214	0.0532975	0	0.937912	0.0633903	0.0162389	0.0162389	0.0434896	0	0.0162389	0.894614	0.142363	0.175551	0.161324
BPP	0.161538	0.164393	0.240424	0.0479298	0.088072	0.0565643	0.152061	0	0	0.0208835	0.0162389	0.0162389	0.0481336	0.446713	0.388338	0.111708	0.350433	0.0832225	0.999988	0.0633903	0.100051	0.648644	0.529567	0.275351	0.425715	0.188033	0.0314055	0.034322	0.098393	0	0.160678	0.0162389	0.290948	0.311421	0.0162389	0.0162389	0.0532975	0.0624651	0.936887	0.0633903	0.0162389	0.0162389	0.0434896	0.0654127	0.0162389	0.208182	0.142363	0	0.0561769
BPQ	0.161538	1	0.240424	0.46655	0.088072	0.0565643	0.152061	0.453619	0	0.0592003	0.0162389	0.0162389	0.0324212	0.446713	0.326943	0.111708	0.350433	0.0832225	0.813465	0.0633903	0.100051	0.648644	0.529567	0.105747	0.999954	0.201218	0.0314055	0.034322	0.0479298	0	0.160678	0.0162389	0.321228	0.167819	0.0162389	0.0162389	0.0532975	0.0624651	0.936887	0.0633903	0.0162389	0.0162389	0.0434896	0.0654127	0.0162389	0.181825	0.142363	0.0319239	0.0561769
BPR	0.161538	0.292785	0.240424	0.032214	0.088072	0.171984	0.248475	0.113447	0.0162389	0	0.0162389	0.0162389	0.0481336	0.446713	0.326943	0.99792	0.350433	0.112756	0.695959	0.0633903	0.414176	0.654349	0.552614	0.965937	0.397751	0.23446	0.48295	0.034322	0.139455	0.0851118	0.160678	0.032214	0.290948	0.407449	0.0162389	0.0162389	0.0532975	0.127542	0.889109	0.0479298	0.0162389	0.032214	0.0434896	0.0275766	0.0880574	0.860001	0.142363	0.828499	0.0561769
BPT	0.161538	0.210334	0.240424	0.032214	0.241074	0.0565643	0.152061	0.0616067	0	0.0208835	0.0162389	0.0162389	0.0324212	0.446713	0.337982	0.998381	0.350433	0.0832225	0.813465	0.0633903	0.100051	0.648644	0.529567	0.971333	0.291233	0.22695	0.0927132	0.034322	0.0479298	0	0.160678	0.0162389	0.321228	0.167819	0.0162389	0.0162389	0.0532975	0.0624651	0.936887	0.0633903	0.0162389	0.0162389	0.0434896	0.0654127	0.0162389	0.208182	0.142363	0.0319239	0.0561769
BPV	0.962077	0.1973	0.240424	0.0826261	0.088072	0.0565643	0.152061	0	0	0.0208835	0.0162389	0	0.0324212	0.446713	0.51654	0.99792	0.998134	0.0832225	0.813465	0.0633903	0.0701518	0.648644	0.529567	0.275351	0.263476	0.17463	0.0626078	0.034322	0.19406	0	0.160678	0.0162389	0.290948	0.167819	0.0162389	0.0162389	0.0532975	0.0624651	0.936887	0.0162389	0.0162389	0.0162389	0.0434896	0.0654127	0.0162389	0.181825	0.142363	0.0319239	0.0800764
BQA	0.161538	0.292785	0.240424	0.0479298	0.088072	0.0565643	0.152061	0	0	0.0208835	0.0162389	0.0162389	0.0324212	0.446713	0.326943	0.99792	0.350433	0.0832225	0.813465	0.0633903	0.100051	0.648644	0.529567	0.105621	0.999715	0.201218	0.062513	0.034322	0.0479298	0.0162389	0.160678	0.0162389	0.30288	0.234268	0.0162389	0.0897174	0.0532975	0.0624651	0.936887	0.0633903	0.0162389	0.0162389	0.0434896	0	0.0162389	0.208182	0.15629	0.0319239	0.0759176
BQB	0.188118	0.287338	0.240424	0.032214	0.088072	0.0565643	0.152061	0.131423	0.0162389	0.0208835	0.0162389	0.0162389	0.0324212	0.446713	0.326943	0.111708	0.350433	0.867708	0.813465	0.0633903	0.100051	0.648644	0.552614	0.342328	0.263476	0.201218	0.0626078	0.034322	0.0479298	0	0.160678	0.121414	0.290948	0.167819	0.175391	0.0162389	0.0532975	0.0624651	0.936887	0.0633903	0.0162389	0.0162389	0.0434896	0.0654127	0.0162389	0.195111	0.183475	0.0319239	0.0561769
BQC	0.958077	0.1973	0.240424	0.0975232	0.088072	0.0565643	0.152061	0.104114	0	0	0.0162389	0.0162389	0.0324212	0.446713	0.348732	0.111708	0.350433	0.0832225	0.813465	0.0633903	0.100051	0.648644	0.552614	0.275351	0.263476	0.17463	0.116653	0.034322	0.0479298	0.0162389	0.160678	0.0162389	0.290948	0.208038	0.0162389	0.0162389	0.0532975	0.0624651	0.936887	0.0633903	0.0162389	0.0162389	0.0434896	0.0654127	0.0162389	0.181825	0.142363	0.0319239	0.115937
BQE	0.161538	0.210334	0.240424	0.0479298	0.088072	0.0565643	0.152061	0.0434733	0.0162389	0.0788475	0.0162389	0.0162389	0.0324212	0.446713	0.297084	0.998407	0.350433	0.0832225	0.813465	0.0786887	0.0701518	0.648644	0.529567	0.275351	0.263476	0.188033	0.0729577	0.034322	0.0479298	0.0162389	0.160678	0.0162389	0.290948	0.167819	0.0162389	0.0897174	0.0532975	0.0624651	0.936887	0.0633903	0.0162389	0.0162389	0.0434896	0.0654127	0.0162389	0.195111	0.142363	0	0.0784892
BQG	0.161538	0.164393	0.257352	0.0479298	0.088072	0.114527	0.152061	0	0.0162389	0	0.0162389	0.0162389	0.0324212	0.446713	0.337982	0.99792	0.350433	0.0832225	0.813465	0.0633903	0.100051	0.648644	0.529567	0.275351	0.294385	0.247606	0.0314055	0.034322	0.0479298	0	0.180988	0.0162389	0.290948	0.212524	0.0162389	0.0162389	0	0.0624651	0.936887	0.0633903	0.0162389	0.0162389	0.0434896	0.0654127	0.0162389	0.208182	0.142363	0.0319239	0.0561769
BQH	0.161538	0.351436	0.257352	0.0479298	0.088072	0.0565643	0.152061	0	0.0162389	0.0208835	0.0162389	0.0162389	0.0324212	0.455698	0.326943	0.393309	0.350433	0.0832225	0.999988	0.0633903	0.100051	0.648644	0.529567	0.300786	0.999999	0.188033	0.158907	0.034322	0.0633903	0	0.160678	0.0162389	0.290948	0.167819	0.0162389	0.0162389	0.200858	0.0624651	0.936887	0.0633903	0.0162389	0.0162389	0.0434896	0.0654127	0.032214	0.869264	0.142363	0.0319239	0.0800764
BQI	0.161538	0.164393	0.240424	0.032214	0.088072	0.0565643	0.152061	0.69598	0	0.0208835	0.0162389	0.0162389	0.0324212	0.446713	0.378139	0.168017	0.350433	0.0832225	0.813465	0.0633903	0.0701518	0.648644	0.529567	0.275351	0.263476	0.17463	0.116653	0.034322	0.0479298	0.0162389	0.160678	0.0162389	0.290948	0.167819	0.0162389	0.0162389	0.0532975	0.0624651	0.936887	0.0633903	0.0162389	0.0162389	0.0434896	0.0654127	0.032214	0.195111	0.142363	0.136828	0.0561769
BQM	0.161538	0.310296	0.240424	0.0479298	0.088072	0.0565643	0.152061	0.0413931	0.0162389	0.0208835	0.0162389	0.0162389	0.0481336	0.446713	0.365206	0.111708	0.350433	0.121145	0.813465	0.0633903	0.0701518	0.648644	0.529567	0.99865	0.263476	0.201218	0.0777367	0.034322	0.0479298	0.0162389	0.160678	0.0162389	0.406847	0.167819	0.0162389	0.0984492	0.0532975	0.0624651	0.936887	0.0633903	0.0162389	0.0162389	0.0434896	0.0654127	0.0162389	0.181825	0.142363	0.0319239	0.110674
BQN	0.161538	0.1973	0.240424	0.46655	0.088072	0.0565643	0.152061	0	0	0.0208835	0.0162389	0.0162389	0.0324212	0.446713	0.337872	0.111708	0.350433	0.0832225	0.610452	0.0633903	0.100051	0.648644	0.529567	0.105621	0.636828	0.201218	0.13091	0.034322	0.0479298	0	0.160678	0.0162389	0.290948	0.181332	0.0162389	0.0162389	0.0532975	0.0624651	0.936887	0.0633903	0.0162389	0.0162389	0.0434896	0	0.0162389	0.208182	0.128206	0.0319239	0.0759176
BQP	0.161538	0.1973	0.240424	0.032214	0.088072	0.0565643	0.152061	0	0.0162389	0.0208835	0.0162389	0.0162389	0.0324212	0.446713	0.326943	0.99792	0.350433	0.0832225	0.999988	0.0633903	0.100051	0.648644	0.974894	0.275351	0.965075	0.277564	0.102072	0.034322	0.0479298	0	0.160678	0.0162389	0.290948	0.181332	0.0162389	0.0162389	0	0.0624651	0.0162389	0.0633903	0.0162389	0.0162389	0.0434896	0.0654127	0.0162389	0.208182	0.142363	0.423046	0.0561769
BQQ	0.161538	0.164393	0.240424	0.032214	0.088072	0.0565643	0.152061	0	0.0162389	0.0208835	0.0162389	0.0162389	0.0324212	0.455698	0.508479	0.140324	0.350433	0.0832225	0.813465	0.0633903	0.100051	0.648644	0.529567	0.298695	0.275436	0.17463	0.0471344	0.034322	0.0479298	0.0162389	0.160678	0.0162389	0.321228	0.181332	0.0162389	0.0897174	0.0532975	0.0624651	0.994401	0.0479298	0.0162389	0.0162389	0.0434896	0.0275766	0.0162389	0.181825	0.142363	0	0.0800764
BQR	0.161538	0.164393	0.240424	0.032214	0.088072	0.0565643	0.152061	0.0261747	0.0162389	0.0208835	0.0162389	0.0162389	0.0324212	0.854089	0.388338	0.111708	0.350433	0.0832225	0.813465	0.0633903	0.0701518	0.655216	0.529567	0.275351	0.275436	0.503702	0.0471344	0.034322	0.0479298	0.0162389	0.242327	0.0162389	0.290948	0.566341	0.0162389	0.0162389	0.0532975	0.0624651	0.936887	0.0633903	0.0162389	0.0162389	0.0434896	0.0654127	0.0162389	0.208182	0.142363	0	0.0784892
BQS	0.161538	0.1973	0.240424	0.0479298	0.117614	0.0565643	0.152061	0	0.0162389	0.0208835	0.0162389	0.0162389	0.0324212	0.446713	0.351933	0.111708	0.350433	0.0832225	0.813465	0.0633903	0.100051	0.648644	0.529567	0.310521	0.263476	0.17463	0.0314055	0.034322	0.0479298	0	0.160678	0.0162389	0.290948	0.167819	0.0162389	0.0897174	0.0532975	0.0624651	0.936887	0.0479298	0.0162389	0.0162389	0.0434896	0.0654127	0.0162389	0.985767	0.142363	0.0319239	0.0561769
BQT	0.161538	0.164393	0.240424	0.0479298	0.088072	0.0565643	0.152061	0	0.0162389	0.0208835	0.0162389	0.0162389	0.0324212	0.446713	0.326943	0.111708	0.350433	0.0832225	0.813465	0.0633903	0.0701518	0.648644	0.529567	0.298695	0.263476	0.17463	0.102072	0.842519	0.0479298	0	0.160678	0.0162389	0.290948	0.167819	0.0162389	0.0162389	0.0532975	0.0624651	0.936887	0.0633903	0.0162389	0.0162389	0.0434896	0.0654127	0.0162389	0.208182	0.128206	0	0.0561769
BRA	0.161538	0.292785	0.240424	0.46655	0.122354	0.0565643	0.152061	0	0.0162389	0.0208835	0.0162389	0.0162389	0.0324212	0.446713	0.337982	0.393309	0.350433	0.0832225	0.813465	0.0633903	0.0701518	0.648644	0.552614	0.275351	0.765829	0.188033	0	0.034322	0.0479298	0.0162389	0.160678	0.0162389	0.290948	0.167819	0.175391	0.0162389	0.0532975	0.0624651	0.954767	0.0633903	0.0162389	0.0162389	0.0434896	0.0654127	0.0162389	0.181825	0.183475	0.0319239	0.0561769
BRB	0.161538	0.210334	0.240424	0.0975232	0.088072	0.720617	0.152061	0.999969	0	0.0208835	0.0162389	0.0162389	0.0481336	0.446713	0.337982	0.111708	0.350433	0.0832225	0.637387	0.0633903	0.100051	0.648644	0.529567	0.460078	0.257829	0.17463	0.116653	0.034322	0.0633903	0	0.160678	0.0162389	0.321228	0.167819	0.0162389	0.0162389	0.0532975	0.0624651	0.0162389	0.0633903	0.0162389	0.0162389	0.0434896	0.0654127	0.0162389	0.208182	0.183475	0.423046	0.0561769
BRC	0.161538	0.999974	0.240424	0.0479298	0.088072	0.0565643	0.152061	0	0.0162389	0.0208835	0.0162389	0.0162389	0.0324212	0.446713	0.326943	0.111708	0.350433	0.0832225	0.610452	0.0633903	0.0701518	0.648644	0.529567	0.372019	0.99975	0.17463	0.0314055	0.034322	0.0479298	0	0.160678	0.0162389	0.290948	0.167819	0.0162389	0.0162389	0.0532975	0	0.996629	0.0633903	0.0162389	0.0162389	0.0434896	0.0654127	0.0162389	0.208182	0.142363	0.0319239	0.0759176
BRD	0.161538	0.210334	0.240424	0.0975232	0.241074	0.0565643	0.152061	0	0.0162389	0.0208835	0.0162389	0.0162389	0.0481336	0.455698	0.354621	0.997954	0.350433	0.0832225	0.813465	0.0633903	0.100051	0.648644	0.529567	0.275351	0.263476	0.188033	0	0.034322	0.098393	0.0162389	0.160678	0.121414	0.290948	0.234268	0.0162389	0.0897174	0.0532975	0.0624651	0.954767	0.0633903	0.0162389	0.0162389	0.0434896	0.0654127	0.0162389	0.478677	0.142363	0.0319239	0.0759176
BRE	0.161538	0.1973	0.240424	0.032214	0.088072	0.0565643	0.152061	0	0	0.0208835	0.0162389	0.0162389	0.0324212	0.455698	0.497897	0.99792	0.350433	0.0832225	0.616778	0.0633903	0.0701518	0.648644	0.529567	0.275351	0.263476	0.17463	0.102072	0.034322	0.0479298	0.0162389	0.160678	0.0162389	0.290948	0.311421	0.0162389	0.0162389	0.0751181	0.0624651	0.936887	0.0633903	0.0162389	0.0162389	0.0434896	0.0654127	0.0162389	0.208182	0.142363	0.0319239	0.115937
BRF	0.962077	0.164393	0.240424	0.0479298	0.241074	0.0565643	0.152061	0	0	0.0208835	0.0162389	0.0162389	0.0324212	0.459957	0.393869	0.111708	0.350433	0.0832225	0.813465	0.0633903	0.114665	0.648644	0.976124	0.105621	0.263476	0.188033	0.0626078	0.034322	0.102223	0	0.160678	0.0162389	0.290948	0.208038	0.0162389	0.0162389	0.0532975	0.0624651	0.936887	0.0633903	0.0162389	0.0162389	0.0434896	0	0.0162389	0.22104	0.183475	0.0975288	0.115937
BRG	0.0268526	0.129064	0	0.0802583	0.200093	0.0575303	0.0162389	0.362047	0.0162389	0.15176	0	0	0	0.0162389	0.450786	0.359111	0	0	0.26201	0.032214	0.17646	0	0.0162389	0.0266431	0.211868	0.406679	0.863563	0	0.102223	0.0479298	0	0.0560762	0.626906	0.229467	0	0.0162389	0	0.289651	0.0162389	0.032214	0	0.0162389	0.0434896	0	0.0162389	0.300647	0	0.0826317	0.733318
BRH	0.161538	0.292785	0.240424	0.0479298	0.088072	0.0565643	0.152061	0.0958051	0.0162389	0	0.0162389	0.0162389	0.0481336	0.446713	0.337982	0.111708	0.350433	0.0832225	0.999988	0.0633903	0.100051	0.648644	0.552614	0.275351	0.263476	0.17463	0.0777367	0.034322	0.0479298	0	0.549074	0.0162389	0.290948	0.311421	0	0.0162389	0.0532975	0.0624651	0.936887	0.0633903	0.0162389	0.0162389	0.0434896	0	0.0162389	0.208182	0.101299	0.0319239	0.115937
BRK	0.161538	0.164393	0.240424	0.032214	0.117614	0.0565643	0.152061	0.032214	0	0.0208835	0.0162389	0.0162389	0	0.55296	0.326943	0.111708	0.350433	0.0832225	0.616778	0.0633903	0.0701518	0.648644	0.529567	0.287118	0.962279	0.17463	0.0777367	0.034322	0.0988764	0	0.160678	0.032214	0.310411	0.167819	0.121067	0.0162389	0.0532975	0.0624651	0.982427	0.0633903	0.0162389	0	0.0434896	0.0654127	0.0162389	0.224109	0.128206	0.0607148	0.0561769
BRL	0	0	0.240424	0	0	0	0	0.264384	0.0162389	0	0	0	0.0324212	0	0	0	0	0.157284	0	0.0786887	0	0	0.974894	0.0266431	0.957416	0	0.0314055	0.139839	0.0479298	0	0.95	0.0162389	0	0.229467	0	0	0	0	0	0.0785998	0.0162389	0.0162389	0	0	0.0162389	0	0	0	0
BRM	0.161538	0.292785	0.240424	0	0.0831651	0.0565643	0.0162389	0.126459	0	0.0208835	0	0.0162389	0.0324212	0.446713	0.408798	0.111708	0.350433	0.0832225	0.976738	0.0654242	0.100051	0.648644	0.105268	0	0.263476	0.094055	0.0777367	0.034322	0.0633903	0.0468251	0.160678	0.0162389	0.290948	0.229467	0	0.0162389	0	0	0.887279	0.0479298	0.0162389	0.0162389	0.0434896	0	0.0162389	0	0.14989	0.0319239	0.0162389
BRP	0.582981	0.713357	0.276156	0.032214	0.225862	0.0162389	0.152061	0.999989	0.0162389	0.0162389	0	0.980265	0.0162389	0.989247	0.485123	0.457747	0.377802	0.158026	0.847528	0.0806006	0.0701518	0.648644	0.999999	0	0.987898	0.341389	0.989591	0.0961823	0.151886	0.952396	0.961308	0.0925519	0.719049	0.83716	0.0706194	0.0162389	0.0532975	0	0.889109	0.032214	0.0162389	0.0162389	0.0686724	0.4445	0.0745496	0.961841	0.128206	0.0826317	0.446881
BRQ	0.891377	0.758439	0.918576	0.0494663	0.200093	0.0162389	0.281137	0.896122	0	0.0367832	0.0439268	0	0	0.989247	0.522736	0.765049	0.267142	0.158026	0.999625	0.0806006	0.0701518	0.648644	0.999999	0.99998	0.99894	0.18438	0.990317	0.361058	0.123656	0.0915292	0.961308	0.0479298	0.692219	0.395047	0.0706194	0.0162389	0.0532975	0	0.889109	0.032214	0.0162389	0.0162389	0.0686724	0.466114	0.0745496	0.952972	0.142363	0.0826317	0.19721
BRV	0.155622	0.999995	0.254633	0.0951939	0.088072	0.0565643	0.0343637	0.0228397	0.032214	0.0208835	0	0.0765018	0.0324212	0.343909	0.22735	0.997815	0.234906	0.116352	0.860844	0	0.145816	0.648644	0.0490601	0.275351	0.950812	0.214916	0.116653	0.034322	0.102223	0.0479298	0.0173898	0.20986	0.516822	0.36139	0.0162389	0.0890265	0.0532975	0	0.476353	0.0785998	0.0209972	0.0162389	0.0590222	0	0.0479298	0.22826	0.216735	0.10295	0.0759176
BSA	0.161538	1	0.240424	0.032214	0.088072	0.0565643	0.152061	0.0745214	0	0.0208835	0.0162389	0.0162389	0.0324212	0.446713	0.337982	0.111708	0.350433	0.0832225	0.813465	0.0633903	0.100051	0.648644	0.529567	0.275351	0.245578	0.17463	0.0314055	0.034322	0.0479298	0	0.160678	0.0162389	0.290948	0.167819	0	0.0162389	0.0532975	0.0624651	0.937925	0.0633903	0.0162389	0.0162389	0.0590222	0.0654127	0.0162389	0.181825	0.142363	0.0319239	0.0561769
BSB	0.161538	0.164393	0.240424	0.0479298	0.088072	0.0565643	0.152061	0	0.0162389	0.0208835	0.0162389	0.0162389	0.0324212	0.446713	0.337982	0.99792	0.350433	0.0832225	0.813465	0.0633903	0.0701518	0.648644	0.529567	0.275351	0.425715	0.465324	0	0.034322	0.0479298	0.0576738	0.160678	0.032214	0.290948	0.167819	0.0162389	0.0897174	0.0532975	0.0624651	0.982427	0.0479298	0.0162389	0.0162389	0.0434896	0.0654127	0.0162389	0.181825	0.142363	0.108364	0.0759176
BSC	0.161538	1	0.240424	0.0479298	0.088072	0.0565643	0.152061	0.0745214	0	0.0208835	0.0162389	0.0162389	0.0324212	0.446713	0.326943	0.99792	0.350433	0.0832225	0.813465	0.0633903	0.0701518	0.648644	0.529567	0.475175	0.294385	0.188033	0.0777367	0.034322	0.0999502	0	0.160678	0.0162389	0.290948	0.167819	0.0162389	0.0162389	0.0532975	0.0624651	0.936887	0.0633903	0.0162389	0.0162389	0.0434896	0.0654127	0.0162389	0.181825	0.142363	0.0319239	0.0561769
BSD	0.161538	0.164393	0.240424	0.438412	0.088072	0.0565643	0.152061	0.0162389	0.0162389	0.0208835	0	0.0162389	0.0324212	0.446713	0.378139	0.111708	0.350433	0.0832225	0.610452	0.0633903	0.100051	0.648644	0.529567	0.0732958	0.294385	0.17463	0.246717	0.034322	0.098393	0.0162389	0.174308	0.0162389	0.318616	0.167819	0	0.0162389	0.0532975	0.0624651	0	0.0633903	0.0162389	0.0162389	0.0434896	0.0654127	0.0162389	0.181825	0.128206	0.0319239	0.0722084
BSE	0.161538	1	0.240424	0.0479298	0.088072	0.0565643	0.152061	0.453619	0.0162389	0.0208835	0.0162389	0.0162389	0.0324212	0.446713	0.326943	0.99792	0.350433	0.0832225	0.616778	0.0633903	0.100051	0.648644	0.559785	0.475175	0.308328	0.188033	0.0777367	0.034322	0.152103	0.0162389	0.160678	0.0162389	0.290948	0.32377	0.0162389	0.0162389	0.0532975	0.0624651	0.936887	0.0633903	0.0162389	0.0162389	0.0434896	0.0654127	0.032214	0.195111	0.142363	0.0319239	0.101622
BSG	0.161538	0.164393	0.362028	0.032214	0.088072	0.0565643	0.152061	0.0254446	0.0162389	0.0208835	0.0162389	0.0162389	0.0481336	0.446713	0.337982	0.111708	0.350433	0.0832225	0.813465	0.0633903	0.100051	0.648644	0.529567	0.477472	0.263476	0.17463	0.102072	0.034322	0.0479298	0.0576738	0.160678	0.032214	0.290948	0.167819	0.0162389	0.0162389	0.0532975	0.0624651	0.982712	0.0479298	0.0162389	0.0162389	0.0434896	0.0654127	0.0162389	0.195111	0.142363	0.0319239	0.0561769
BSI	0.582981	0.435636	0.276156	0.032214	0.200093	0.0162389	0.152061	0.999989	0.0162389	0.0367832	0	0.0162389	0.0162389	0.989247	0.530486	0.370755	0.377802	0.158026	0.847528	0.0654242	0.0701518	0.654349	0.974894	0.287118	0.990458	0.341389	0.521457	0.0162389	0.0633903	0.952396	0.960669	0.032214	0.677836	0.515895	0.0706194	0.0162389	0.0532975	0	0.889109	0.032214	0.0162389	0.0162389	0.0686724	0.0654127	0.0745496	0.115814	0.128206	0.0826317	0.446881
BSK	0.388317	1	0.257352	0.124341	0.088072	0.0565643	0.0162389	0	0.0162389	0.0526677	0.0162389	0.0162389	0.0324212	0.363254	0.547771	0.325369	0	0.112756	0.320606	0.0955306	0.173281	0.827047	0.529567	0.310083	0.77464	0.188033	0.453393	0.034322	0.102223	0.032214	0.160678	0.0714045	0.532594	0.167819	0.0441708	0.0162389	0.0532975	0.289651	0.982427	0.0162389	0	0.0162389	0.0434896	0	0.0162389	0.374487	0	0.0826317	0.522082
BSL	0.161538	0.164393	0.962021	0.46655	0.088072	0.0565643	0.152061	0.592889	0	0.0367832	0.0162389	0.0162389	0.0324212	0.446713	0.326943	0.111708	0.350433	0.0832225	0.810386	0.0633903	0.100051	0.648644	0.529567	0.287118	0.765829	0.17463	0.0777367	0.034322	0.0479298	0.0162389	0.160678	0.121414	0.290948	0.473022	0.032214	0.0162389	0.0532975	0.0624651	0.936887	0.0633903	0.0162389	0.0162389	0.0434896	0.0654127	0.0162389	0.208182	0.142363	0.0319239	0.0561769
BSM	0.962077	0.164393	0.240424	0.0479298	0.241074	0.0565643	0.152061	0	0	0.0208835	0.0162389	0.0162389	0.0324212	0.459957	0.326943	0.126133	0.350433	0.0832225	0.813465	0.0633903	0.114665	0.648644	0.976124	0.105621	0.263476	0.188033	0.0626078	0.034322	0.102223	0	0.160678	0.0162389	0.290948	0.208038	0.0162389	0.0162389	0.0532975	0.0624651	0.936887	0.0633903	0.0162389	0.0162389	0.0434896	0	0.0162389	0.195111	0.183475	0.0975288	0.115937
BSN	0.962077	0.164393	0.240424	0.0479298	0.241074	0.0565643	0.152061	0	0	0.0208835	0.0162389	0.0162389	0.0324212	0.459957	0.367874	0.111708	0.350433	0.0832225	0.813465	0.0633903	0.114665	0.648644	0.976124	0.105621	0.263476	0.188033	0.0626078	0.034322	0.102223	0	0.160678	0.0162389	0.290948	0.208038	0.0162389	0.0162389	0.0532975	0.0624651	0.936887	0.0633903	0.0162389	0.0162389	0.0434896	0.0275766	0.0162389	0.195111	0.183475	0.0975288	0.115937
BSP	0.161538	0.164393	0.252758	0.032214	0.088072	0.0565643	0.152061	0	0	0.0208835	0.0162389	0.0162389	0.0324212	0.446713	0.382571	0.140324	0.350433	0.0832225	0.610452	0.0633903	0.0701518	0.648644	0.529567	0.275351	0.999997	0.188033	0.062513	0.034322	0.0479298	0	0.160678	0.0162389	0.290948	0.167819	0.0162389	0.0162389	0.0532975	0.0624651	0.936887	0.0633903	0.0162389	0.0162389	0.0434896	0.0654127	0.0162389	0.16832	0.142363	0	0.0759176
BSR	0.962077	0.493878	0.633604	0.032214	0.088072	0.0565643	0.171715	0.999973	0.0162389	0	0.0162389	0.0162389	0.0481336	0.446713	0.323183	0.997886	0.350433	0.0832225	0.616778	0.0633903	0.414176	0.654349	0.552614	0.342328	0.263476	0.277564	0.13091	0.034322	0.153429	0.0851118	0.160678	0.032214	0.290948	0.998198	0.0162389	0.0162389	0.0719366	0.127542	0.937912	0.0633903	0.0162389	0.032214	0.0434896	0.0654127	0.073004	0.85769	0.142363	0.999995	0.0561769
BSS	0.962077	0.513456	0.633604	0.032214	0.088072	0.0565643	0.185165	0.999973	0.0162389	0	0.0162389	0.0162389	0.0481336	0.446713	0.351933	0.99792	0.350433	0.0832225	0.616778	0.0633903	0.414176	0.654349	0.552614	0.342328	0.263476	0.318872	0.13091	0.034322	0.153429	0.0851118	0.160678	0.032214	0.290948	0.998198	0.0162389	0.0162389	0.0196885	0.127542	0.937912	0.0633903	0.0162389	0.032214	0.0434896	0.0654127	0.073004	0.85769	0.142363	0.999995	0.0561769
BST	0.161538	1	0.269224	0.0479298	0.088072	0.0565643	0.152061	0	0	0.0208835	0.0162389	0.0162389	0.0324212	0.446713	0.326943	0.126133	0.350433	0.0832225	0.999988	0.0633903	0.100051	0.648644	0.529567	0.460078	0.263476	0.17463	0.0777367	0.034322	0.098393	0	0.160678	0.0162389	0.290948	0.167819	0.0162389	0.0162389	0.0532975	0.0624651	0.936887	0.0633903	0.0162389	0.0162389	0.0434896	0.0654127	0.0162389	0.181825	0.142363	0.0319239	0.0561769
BTA	0.388317	1	0.917163	0.0802583	0.225862	0.0162389	0.152061	0.960464	0	0.0208835	0	0.0162389	0	0.527328	0.392596	0.998424	0.0880442	0.0981099	0.999093	0.0654242	0.28773	0.655564	0.974894	0.408539	0.989449	0.31219	0.310961	0.211745	0.102223	0.0765332	0	0.0864838	0.946182	0.482799	0	0.0162389	0.0532975	0.0624651	0.936887	0.0633903	0.032214	0.0162389	0.0434896	0	0.0467721	0.791244	0.164558	0.0826317	0.533946
BTB	0	0.999976	0.914557	0.0513686	0	0.032214	0.152061	0.41219	0	0.117996	0	0.0162389	0.0481336	0.446713	0.309302	0.0633903	0.152776	0.0832225	0.998793	0.0654242	0.0701518	0	0.559879	0.26807	0.984907	0.960026	0.554866	0.034322	0.116802	0.170441	0.958034	0.0162389	0.325039	0.464585	0.032214	0.0339111	0.0426895	0.0624651	0.937912	0.0479298	0.135015	0.032214	0.0434896	0.0654127	0.0162389	0.872848	0.178124	0.0319239	0.4091
BTC	0.161538	0.99999	0.914557	0.032214	0	0.0162389	0.0636052	0.362047	0.0162389	0.0871136	0	0.0162389	0.0324212	0.446713	0.48381	0.0479298	0.367531	0.0973655	0.999952	0.0633903	0.0701518	0.827047	0.119798	0.460078	0.982751	0.232583	0.789174	0.034322	0.0479298	0.0457944	0.958034	0.032214	0.443455	0.38645	0.0162389	0.0162389	0.0196885	0.186555	0.0162389	0.032214	0.0162389	0.0162389	0.0434896	0.0654127	0.145866	0.262339	0.142363	0.0826317	0.999986
BTD	0.401649	0.999996	0.929373	0.032214	0.225862	0.032214	0.152061	0.61545	0.0162389	0.165534	0.0162389	0.0162389	0.0635908	0.972785	0.624268	0.999889	0.367531	0.126443	0.616778	0.0955306	0.0701518	0.827047	0.537206	0.468846	0.998592	0.354928	0.562435	0.115063	0.132109	0.106282	0.960669	0.0925519	0.671029	0.476262	0	0.0162389	0.0196885	0.186555	0.793676	0.995802	0.0162389	0.0162389	0.969042	0.0654127	0.0895779	0.21127	0.142363	0.134034	0.746098
BTE	0.420695	0.999996	0.926206	0.032214	0.122354	0.0718846	0.192888	0.442941	0.0162389	0.208934	0.0162389	0.0162389	0.0635908	0.972785	0.70332	0.992457	0.367531	0.126443	0.999042	0.0654242	0.0701518	0.648644	0.119798	0.476027	0.995826	0.964229	0.862609	0.100455	0.131144	0.0915292	0.960669	0.0925519	0.671029	0.530632	0.0162389	0.0162389	0.0719366	0.186555	0.941506	0.032214	0.0162389	0.0162389	0.969042	0.0654127	0.159736	0.998396	0.128206	0.152078	0.999993
BTF	0.388317	0.999989	0.240424	0.032214	0.122354	0.0565643	0.152061	0.0228397	0.0162389	0.163869	0	0.0162389	0.0481336	0.446713	0.50908	0.154284	0.470917	0.126443	0.999988	0	0.0701518	0.827047	0.529567	0.460078	0.999182	0.96059	0.789174	0.034322	0.132109	0.0612896	0.145824	0.032214	0.290948	0.406215	0	0.0162389	0.0532975	0.0624651	0.936887	0.032214	0.0162389	0.0162389	0.0434896	0.0275766	0.0935623	0.223655	0.142363	0.0319239	0.999986
BTG	0.385618	0.193327	0.240424	0.032214	0.088072	0.0565643	0.152061	0.0988129	0	0.0208835	0.0162389	0.0162389	0.0324212	0.446713	0.303304	0.991796	0.253481	0.0832225	0.610452	0.0886745	0.0701518	0.648644	0.529567	0.105621	0.245578	0.303	0.184734	0.102036	0.19406	0	0.602244	0.032214	0.290948	0.191525	0	0.0162389	0	0	0.887279	0.0479298	0.0162389	0.0162389	0.0434896	0	0.032214	0.0447429	0.128206	0.0812137	0.616083
BTH	0.161538	0.164393	0.240424	0.0479298	0.088072	0.0565643	0.152061	0.69753	0	0.0208835	0.0162389	0.0162389	0.0324212	0.446713	0.337982	0.111708	0.350433	0.0832225	0.813465	0.0633903	0.114665	0.648644	0.529567	0.275351	0.263476	0.188033	0.0471344	0.034322	0.0479298	0	0.236168	0.0162389	0.321228	0.167819	0.0162389	0.0162389	0.0532975	0.0624651	0.936887	0.0633903	0.0162389	0.0162389	0.0434896	0.0654127	0.0162389	0.208182	0.142363	0.0319239	0.0722083
BTI	0.175154	0.164393	0.240424	0.032214	0.0189356	0	0.0162389	0.214182	0	0.103437	0.0162389	0	0.0481336	0.398167	0.312454	0.99792	0	0.0527063	0.320606	0.113266	0.0548028	0.82751	0.0162389	0.119638	0.211868	0.188033	0.341027	0.0782545	0.0935623	0.0162389	0.160678	0.0560762	0.354202	0.167819	0.0162389	0.0162389	0	0.0624651	0.0162389	0.0633903	0	0.0162389	0.0434896	0	0.032214	0.208182	0.167338	0.0674888	0.0759176
BTL	0.161538	0.164393	0.240424	0.0479298	0.241074	0.0565643	0.152061	0	0	0.0208835	0.0162389	0.0162389	0.0324212	0.446713	0.297084	0.111708	0.350433	0.0832225	0.664156	0.0633903	0.100051	0.648644	0.529567	0.275351	0.263476	0.17463	0.0471344	0.034322	0.0479298	0	0.160678	0.0162389	0.290948	0.167819	0.0162389	0.0162389	0.0532975	0.0624651	0.982427	0.118209	0.0162389	0.0162389	0.0434896	0.0654127	0.0162389	0.208182	0.142363	0	0.0561769
BTN	0.161538	0.164393	0.240424	0.0479298	0.088072	0.0565643	0.152061	0	0.0162389	0.0208835	0.0162389	0.0162389	0.0324212	0.446713	0.308613	0.111708	0.350433	0.0832225	0.813465	0.0633903	0.100051	0.648644	0.529567	0.275351	0.425715	0.17463	0.0777367	0.034322	0.098393	0.0576738	0.160678	0.0162389	0.290948	0.167819	0.0162389	0.0162389	0.0532975	0.0624651	0.936887	0.0633903	0.0162389	0.0162389	0.0434896	0.0275766	0.0162389	0.208284	0.142363	0.0319239	0.0561769
BTP	0.962077	0.513456	0.633604	0.032214	0.088072	0.0565643	0.0162389	0.999973	0.0162389	0	0.0162389	0.0162389	0.0481336	0.446713	0.351933	0.99792	0.350433	0.0832225	0.616778	0.0633903	0.414176	0.654349	0.552614	0.342328	0.263476	0.318872	0.13091	0.034322	0.153429	0.0851118	0.160678	0.032214	0.290948	0.998198	0.0162389	0.0162389	0.0719366	0.127542	0.936887	0.0633903	0.0162389	0.032214	0.0434896	0.0654127	0.073004	0.85769	0.142363	0.999995	0.0561769
BTR	0.962077	0.513456	0.633604	0.032214	0.088072	0.0565643	0.185165	0.999973	0.0162389	0	0.0162389	0.0162389	0.0481336	0.446713	0.280518	0.111708	0.332131	0.0832225	0.616778	0.0633903	0.414176	0.654349	0.552614	0.342328	0.263476	0.318872	0.13091	0.034322	0.153429	0.0851118	0.160678	0.032214	0.290948	0.998198	0.0162389	0.0162389	0.0719366	0.127542	0.936887	0.0633903	0.0162389	0.032214	0.0434896	0.0654127	0.073004	0.85769	0.142363	0.999995	0.0561769
BTS	0.0166305	0.129064	0.0162389	0.266755	0.200093	0.0162389	0.0162389	0.395903	0.0162389	0.15176	0	0.0294465	0	0.032214	0.467855	0.0711768	0	0	0.334473	0	0.131716	0	0.147167	0.0266431	0.961058	0.272745	0.378874	0	0.102223	0.0162389	0	0.0560762	0.637666	0.489032	0	0.0162389	0.0196885	0	0.913268	0.0162389	0	0.0162389	0.0434896	0	0.032214	0.462303	0.0940766	0.130653	0.462213
BTT	0.161538	0.999995	0.240424	0.032214	0.088072	0.0752135	0.152061	0.817629	0.0162389	0.0526677	0.0162389	0.0162389	0.0481336	0.455698	0.389989	0.335224	0.367531	0.107853	0.610452	0.0633903	0.182019	0.648644	0.529567	0.172963	0.302455	0.373335	0.345766	0.034322	0.0633903	0	0.0173898	0.0162389	0.290948	0.258631	0	0.0162389	0.0532975	0.0624651	0.936887	0.0479298	0.0162389	0.0162389	0.0434896	0.0654127	0.0162389	0	0.142363	0.412218	0.999976
BTV	0.161538	1	0.240424	0.0633327	0.088072	0.0752135	0.152061	0.776626	0.0162389	0.0208835	0.0162389	0.0162389	0.0481336	0.455698	0.282083	0.997948	0.367531	0.107853	0.625582	0.0955306	0.182019	0.648644	0.529567	0.134433	0.379986	0.0538824	0.375259	0.034322	0.0479298	0	0.0173898	0.0162389	0.290948	0.116598	0	0.0162389	0.0532975	0.0624651	0.936887	0.0479298	0.0162389	0.0162389	0.0434896	0.0654127	0.0935623	0.0768177	0.142363	0.412218	0.0561769
BVA	0.161538	0.219313	0.257352	0.0633327	0.117965	0	0.152061	0.0226993	0.0162389	0.0370302	0.0162389	0.0162389	0.0481336	0.455698	0.392987	0.0633903	0.367531	0.107853	0.932438	0.0955306	0.0798379	0.648644	0.529567	0.134433	0.452225	0.032214	0.218809	0.034322	0.032214	0.0162389	0.0333462	0.101318	0.94142	0.116598	0.0162389	0.0162389	0.0719366	0.0624651	0.936887	0.0633903	0.0162389	0.0162389	0.0434896	0.0654127	0.0162389	0	0.142363	0.412218	0.218657
BVB	0.161538	0.164393	0.257352	0.0633327	0.088072	0.0752135	0.152061	0.817629	0.0162389	0.0208835	0.0162389	0.0162389	0.0324212	0.446713	0.319757	0.642995	0.350433	0.0981099	0.94361	0.0633903	0.195302	0.648644	0.529567	0.145434	0.452225	0.300837	0.282892	0.034322	0.0479298	0.0162389	0.160678	0.25732	0.290948	0.391708	0.0162389	0.0162389	0.0532975	0.0624651	0.99766	0.0479298	0.0162389	0.0162389	0.0893349	0.0654127	0.0785998	0.0979677	0.142363	0.412218	0.176395
BVC	0.175539	0.292785	0.276156	0.109832	0	0	0.152061	0.0434868	0.0162389	0.0208835	0.0162389	0.0162389	0.0481336	0.455698	0.161316	0.986043	0.234906	0.158026	0.540857	0.0633903	0.182019	0.648644	0.529567	0.186393	0.482448	0.214916	0.382799	0.109891	0.0644299	0.0162389	0.0173898	0.24506	0.290948	0.322602	0	0.0162389	0.0532975	0.0624651	0.937912	0.0633903	0.0162389	0.0162389	0.0434896	0.0654127	0.0935623	0.334167	0.201798	0.0675171	0.0715035
BVD	0.0166305	0.266894	0.257352	0.032214	0.088072	0	0.152061	0.813393	0.0162389	0.0208835	0	0.0162389	0.0481336	0.343909	0.257993	0.335224	0.350433	0.0832225	0.320606	0.0479298	0.0548028	0.648644	0.529567	0.0758507	0.452225	0.032214	0.218809	0.034322	0.0874039	0	0.0173898	0.032214	0.290948	0	0.0162389	0.0162389	0.0532975	0	0.99766	0.0633903	0.0162389	0.0162389	0.0434896	0.0654127	0.0162389	0	0.114331	0.0319239	0.176395
BVE	0.161538	0.164393	0	0.032214	0	0.0565643	0.152061	0.0226993	0.0162389	0.0208835	0.0162389	0.0162389	0.0481336	0.446713	0.216899	0.0888429	0.367531	0.107853	0.610452	0.0633903	0.195302	0.648644	0.529567	0.134433	0.452225	0.288474	0.293562	0.034322	0	0.0162389	0.0173898	0.0162389	0.290948	0.345073	0.0162389	0.0162389	0.0532975	0.0624651	0.99766	0.0479298	0.0162389	0.0162389	0.0434896	0.0654127	0.0162389	0.211059	0.142363	0.412218	0.999975
BVF	0.161538	0.387411	0.240424	0.032214	0.088072	0	0.152061	0.816424	0.0162389	0.0208835	0	0.0162389	0.0481336	0.455698	0.319757	0.335224	0.234906	0.0981099	0.631662	0.0633903	0.0701518	0.648644	0.529567	0.145434	0.452225	0.032214	0.426698	0.034322	0.0874039	0	0.160678	0.24506	0.290948	0	0.032214	0.0162389	0.0532975	0	0.99766	0.0633903	0.0162389	0.0162389	0.0434896	0.0654127	0.0162389	0	0.114331	0.412218	0.176395
BVG	0.161538	0.387411	0.257352	0.032214	0.088072	0	0.152061	0.816424	0.0162389	0.0208835	0	0.0162389	0.0481336	0.455698	0.319757	0.98903	0.350433	0.0981099	0.625582	0.0633903	0.0701518	0.648644	0.529567	0.145434	0.452225	0.227665	0.426698	0.034322	0.0874039	0	0.160678	0.032214	0.290948	0	0.032214	0.0162389	0.0532975	0	0.99869	0.0633903	0.0162389	0.0162389	0.0434896	0.0654127	0.0162389	0.032214	0.201798	0.412218	0.176395
BVH	0.130102	0.191898	0.257352	0.032214	0.088072	0	0.152061	0.816424	0.0162389	0.0208835	0	0.0162389	0.0324212	0.455698	0.0981256	0.986327	0.234906	0.0832225	0.631662	0.0633903	0.0548028	0.648644	0.529567	0.131327	0.452225	0.162827	0.407614	0.034322	0.0874039	0	0.160678	0.032214	0.290948	0	0.032214	0.0162389	0.0532975	0	0.998042	0.0633903	0.0162389	0.0162389	0.0434896	0.0654127	0.0162389	0.0162389	0.142862	0.0319239	0.176395
BVK	0.962077	0.1973	0.240424	0.032214	0.088072	0.0565643	0.143889	0	0.0162389	0.0208835	0.0162389	0.0162389	0.0324212	0.446713	0.297084	0.99792	0.350433	0.0832225	0.813465	0.0633903	0.114665	0.648644	0.552614	0.145065	0.263476	0.17463	0.102072	0.034322	0.0479298	0	0.160678	0.0162389	0.290948	0.167819	0	0.0162389	0.0532975	0.0624651	0.936887	0.0633903	0.0162389	0.0162389	0.0434896	0.0654127	0.0162389	0.208182	0.142363	0.0826317	0.115937
BVM	0.161538	0.1973	0.240424	0.060761	0.088072	0.0565643	0.152061	0	0.0162389	0.0208835	0.0162389	0.0162389	0.0324212	0.446713	0.337982	0.99792	0.350433	0.0832225	0.816748	0.0633903	0.100051	0.648644	0.529567	0.287118	0.263476	0.17463	0.0314055	0.034322	0.0479298	0	0.160678	0.032214	0.290948	0.167819	0.0162389	0.0162389	0.0532975	0.0776896	0.936887	0.0479298	0.0162389	0.0162389	0.0434896	0.0275766	0.0162389	0.208182	0.128206	0.0319239	0.0759176
BVT	0.958077	0.524788	0.276037	0.032214	0.088072	0.0565643	0.248475	0.999973	0.0162389	0	0.0162389	0.0162389	0.0481336	0.446713	0.312454	0.99792	0.998377	0.0832225	0.952237	0.0633903	0.414176	0.995641	0.552614	0.275351	0.296947	0.221823	0.062513	0.034322	0.153429	0.0851118	0.160678	0.032214	0.290948	0.407449	0.0162389	0.0162389	0.0532975	0.127542	0.889109	0.0479298	0.220275	0.032214	0.0434896	0.0652132	0.9885	0.85769	0.142363	0.828499	0.0561769
BVV	0.958077	0.524788	0.276037	0.032214	0.088072	0.0565643	0.248475	0.999973	0.0162389	0	0.0162389	0.0162389	0.0481336	0.446713	0.312454	0.99792	0.998461	0.0832225	0.952237	0.0633903	0.414176	0.995641	0.552614	0.275351	0.296947	0.221823	0.062513	0.034322	0.153429	0.0851118	0.160678	0.0479298	0.290948	0.407449	0.0162389	0.0162389	0.0532975	0.127542	0.889109	0.0479298	0.220275	0.032214	0.0434896	0.0387039	0.161866	0.85769	0.142363	0.828499	0.0561769
CAA	0.161538	0.524788	0.276037	0.032214	0.088072	0.0565643	0.248475	0.999973	0.0162389	0	0.0162389	0.0162389	0.0481336	0.446713	0.312454	0.997979	0.998377	0.0832225	0.695959	0.0633903	0.414176	0.995641	0.552614	0.275351	0.263476	0.221823	0.062513	0.034322	0.153429	0.0851118	0.160678	0.032214	0.290948	0.407449	0.0162389	0.0162389	0.0532975	0.127542	0.889109	0.0479298	0.220275	0.032214	0.0434896	0.0652132	0.161866	0.85769	0.142363	0.828499	0.0561769
CAB	0.958077	0.469456	0.529834	0.0999984	0.088072	0.0565643	0.248475	0.999973	0.0162389	0	0.0162389	0.0162389	0.0481336	0.446713	0.326943	0.99792	0.350433	0.0832225	0.695959	0.0633903	0.414176	0.654349	0.552614	0.275351	0.397751	0.221823	0.474415	0.034322	0.139455	0.0851118	0.160678	0.032214	0.989799	0.407449	0.0162389	0.0162389	0.0532975	0.0624651	0.887279	0.0479298	0.0162389	0.032214	0.0434896	0.0652132	0.161866	0.85769	0.15629	0.828499	0.0561769
CAC	0.958077	0.524788	0.276037	0.032214	0.088072	0.0565643	0.248475	0.999973	0.0162389	0	0.0162389	0.0162389	0.0481336	0.446713	0.312454	0.99792	0.998377	0.0832225	0.952237	0.0633903	0.414176	0.995641	0.552614	0.275351	0.296947	0.221823	0.062513	0.034322	0.153429	0.0851118	0.160678	0.032214	0.290948	0.407449	0.0162389	0.0162389	0.0532975	0.127542	0.889109	0.0479298	0.220275	0.032214	0.0434896	0.0387039	0.161866	0.85769	0.142363	0.828499	0.0561769
CAD	0.958077	0.524788	0.276037	0.032214	0.088072	0.0565643	0.248475	0.999973	0.0162389	0	0.0162389	0.0162389	0.0481336	0.446713	0.312454	0.998337	0.998377	0.0832225	0.952237	0.0633903	0.414176	0.995641	0.552614	0.275351	0.296947	0.221823	0.062513	0.034322	0.153429	0.0851118	0.160678	0.032214	0.290948	0.407449	0.0162389	0.0162389	0.0532975	0.127542	0.889109	0.0479298	0.220275	0.032214	0.0434896	0.0387039	0.161866	0.85769	0.142363	0.828499	0.0561769
CAE	0.161538	0.1973	0.240424	0.032214	0.088072	0.0565643	0.152061	0	0	0.0208835	0.0162389	0.0162389	0.0324212	0.446713	0.326943	0.111708	0.350433	0.0832225	0.813465	0.0633903	0.100051	0.648644	0.529567	0.275351	0.425715	0.188033	0.0471344	0.034322	0.0479298	0	0.160678	0.0162389	0.309608	0.167819	0.0162389	0.0162389	0.0532975	0.0624651	0.946564	0.0479298	0.0162389	0.0162389	0.0434896	0.0654127	0.0162389	0.181825	0.164224	0	0.0561769
CAF	0.161538	0.1973	0.240424	0.032214	0.088072	0.0565643	0.152061	0	0	0.0208835	0.0162389	0.0162389	0.0324212	0.446713	0.326943	0.99792	0.350433	0.0832225	0.813465	0.0633903	0.100051	0.648644	0.529567	0.275351	0.425715	0.188033	0.0471344	0.034322	0.0479298	0	0.160678	0.0162389	0.309608	0.167819	0.0162389	0.0162389	0.0532975	0.0624651	0.946564	0.0479298	0.0162389	0.0162389	0.0434896	0.0654127	0.0162389	0.181825	0.164224	0	0.0561769
CAH	0.161538	0.164393	0.257352	0.46655	0.088072	0.0565643	0.152061	0.0202762	0	0.0367832	0.0162389	0.0162389	0.0324212	0.446713	0.324161	0.383295	0.350433	0.867708	0.813465	0.0633903	0.152005	0.648644	0.529567	0.275351	1	0.17463	0.0777367	0.034322	0.0479298	0.0162389	0.160678	0.121414	0.290948	0.473022	0.0162389	0.0162389	0.0532975	0.0624651	0.936887	0.0633903	0.0162389	0.0162389	0.0434896	0	0.0162389	0.181825	0.142363	0.0319239	0.0801926
CAI	0.957356	0.164393	0.962021	0.032214	0.088072	0.0251608	0.0633903	0.131423	0.0162389	0	0.0162389	0.0162389	0.0481336	0.446713	0	0.0162389	0	0.0680893	0	0.032214	0.0350203	0.648644	0.529567	0.218036	0.999999	0.150758	0.0777367	0.034322	0.111517	0	0.145824	0.106911	0	0.300054	0.0162389	0.0162389	0	0	0.627621	0.0633903	0	0.0162389	0	0	0	0.271325	0.0483832	0	0.0561769
CAK	0.962077	0.164393	0.962021	0.032214	0.088072	0.0565643	0.152061	0.999973	0.0162389	0.0208835	0.0162389	0.0162389	0.0324212	0.446713	0.44111	0.998201	0.350433	0.0832225	0.999988	0.0633903	0.100051	0.648644	0.529567	0.275351	0.999999	0.221823	0.0777367	0.034322	0.153429	0.0162389	0.160678	0.121414	0.290948	0.311421	0.032214	0.0162389	0.0532975	0.0624651	0.937912	0.0633903	0.0162389	0.0162389	0.0434896	0.0654127	0.0162389	0.85769	0.142363	0.0319239	0.0561769
CAL	0.962077	0.164393	0.962021	0.46655	0.088072	0.0565643	0.152061	0.999973	0.0162389	0.0208835	0.0162389	0.0162389	0.0324212	0.446713	0.326943	0.111708	0.350433	0.0832225	0.999988	0.0633903	0.100051	0.648644	0.529567	0.275351	0.999999	0.221823	0.0777367	0.034322	0.153429	0.0162389	0.160678	0.121414	0.290948	0.311421	0.032214	0.0162389	0.0532975	0.0624651	0.937912	0.0633903	0.0162389	0.0162389	0.0434896	0.0654127	0.0162389	0.881643	0.142363	0.0319239	0.0561769
CAM	0.958077	0.292785	0.633604	0.032214	0.088072	0.0565643	0.248475	0.113447	0.0162389	0	0.0162389	0.0162389	0.0481336	0.446713	0.326943	0.99792	0.998376	0.0832225	0.695959	0.0633903	0.414176	0.654349	0.559879	0.275351	0.279862	0.221823	0.062513	0.034322	0.199339	0.0851118	0.160678	0.032214	0.290948	0.407449	0.0162389	0.0162389	0.0532975	0.127542	0.889109	0.0479298	0.0162389	0.032214	0.0434896	0.0851066	0.073004	0.85769	0.142363	0.828499	0.0561769
CAN	0.999999	0.469456	0.276037	0.032214	0.088072	0.0565643	0.248475	0.999974	0.0162389	0	0.0162389	0.0162389	0.0481336	0.446713	0.475623	0.997886	0.350433	0.0832225	0.695959	0.0633903	0.414176	0.654349	0.552614	0.275351	0.397751	0.221823	0.474415	0.034322	0.139455	0.103759	0.160678	0.032214	0.290948	0.167819	0.0162389	0.0162389	0.0532975	0.0624651	0.887279	0.0479298	0.0162389	0.032214	0.0434896	0.0275766	0.110542	0.85769	0.15629	0.828499	0.0561769
CAP	0.161538	0.469456	0.529834	0.032214	0.088072	0.0565643	0.248475	0.999973	0.0162389	0	0.0162389	0.0162389	0.0481336	0.446713	0.326943	0.998253	0.350433	0.0832225	0.695959	0.0633903	0.414176	0.654349	0.552614	0.275351	0.397751	0.221823	0.474415	0.034322	0.139455	0.0851118	0.160678	0.032214	0.989799	0.407449	0.0162389	0.0162389	0.0532975	0.0624651	0.889109	0.0479298	0.0162389	0.032214	0.0434896	0.0652132	0.161866	0.85769	0.15629	0.828499	0.0561769
CAQ	0.958077	0.292785	0.633604	0.032214	0.088072	0.0565643	0.248475	0.113447	0.0162389	0	0.0162389	0.0162389	0.0481336	0.446713	0.326943	0.99792	0.998376	0.0832225	0.695959	0.0633903	0.414176	0.654349	0.559879	0.275351	0.279862	0.221823	0.062513	0.034322	0.153429	0.0851118	0.160678	0.032214	0.290948	0.407449	0.0162389	0.0162389	0.0532975	0.127542	0.889109	0.0479298	0.0162389	0.032214	0.0434896	0.101585	0.073004	0.85769	0.142363	0.828499	0.0561769
CAR	0.161538	0.328051	0.240424	0.032214	0.088072	0.0565643	0.248475	0.999973	0.0162389	0	0.0162389	0.0162389	0.0481336	0.446713	0.326943	0.99792	0.998332	0.0832225	0.610452	0.0633903	0.414176	0.654349	0.552614	0.275351	0.391326	0.221823	0.062513	0.034322	0.139455	0.0851118	0.160678	0.032214	0.290948	0.407449	0.0162389	0.0162389	0.0532975	0.127542	0.889109	0.0479298	0.0162389	0.032214	0.0434896	0.0652132	0.073004	0.85769	0.128206	0.828499	0.0561769
CAS	0.161538	0.328051	0.240424	0.032214	0.088072	0.0162389	0.248475	0.999973	0.0162389	0	0.0162389	0.0162389	0.0481336	0.396831	0.162997	0	0.144002	0.0832225	0.610452	0.0633903	0.414176	0.654349	0.552614	0.275351	0.391326	0.221823	0.062513	0.034322	0.139455	0.0700098	0.160678	0.032214	0	0.407449	0.0162389	0.0162389	0.0532975	0.127542	0.514461	0.0479298	0.0162389	0.032214	0.0434896	0.0652132	0.073004	0.85769	0.128206	0.828499	0.0561769
CAT	0.161538	0.328051	0.240424	0.032214	0.088072	0.0565643	0.248475	0.999973	0.0162389	0	0.0162389	0.0162389	0.0481336	0.446713	0.326943	0.111708	0.998377	0.0832225	0.610452	0.0633903	0.414176	0.654349	0.552614	0.275351	0.391326	0.221823	0.062513	0.034322	0.139455	0.0851118	0.160678	0.032214	0.290948	0.407449	0.0162389	0.0162389	0.0532975	0.127542	0.889109	0.0479298	0.0162389	0.032214	0.0434896	0.0652132	0.073004	0.85769	0.128206	0.828499	0.0561769
CAV	0.958077	0.292785	0.240424	0.032214	0.088072	0.0565643	0.248475	0.113447	0.0162389	0	0.0162389	0.0162389	0.0481336	0.446713	0.326943	0.997886	0.998377	0.0832225	0.610452	0.0633903	0.414176	0.654349	0.552614	0.275351	0.391326	0.188033	0.062513	0.034322	0.188165	0.0851118	0.160678	0.032214	0.290948	0.998198	0.0162389	0.0162389	0.0532975	0.127542	0.889109	0.0479298	0.0162389	0.032214	0.0434896	0.0652132	0.073004	0.85769	0.142363	0.828499	0.0561769
CBA	0.161538	0.164393	0.257352	0.46655	0.088072	0.0565643	0.152061	0.0202762	0	0.0367832	0.0162389	0.0162389	0.0324212	0.446713	0.326943	0.230337	0.350433	0.867708	0.813465	0.0633903	0.152005	0.648644	0.529567	0.275351	1	0.17463	0.0777367	0.034322	0.0479298	0.0162389	0.160678	0.121414	0.290948	0.473022	0.0162389	0.0162389	0.0532975	0.0624651	0.936887	0.0633903	0.0162389	0.0162389	0.0434896	0.0654127	0.0162389	0.181825	0.142363	0.0319239	0.0801926
CBB	0.161538	0.469456	0.633604	0.0636059	0.088072	0.0565643	0.248475	1	0.0162389	0	0.0162389	0.0162389	0.0481336	0.446713	0.354266	0.99792	0.350433	0.0832225	0.653521	0.0633903	0.414176	0.654349	0.552614	0.275351	0.898146	0.221823	0.062513	0.034322	0.153429	0.0999686	0.160678	0.032214	0.343812	0.407449	0.0162389	0.0162389	0.0532975	0.127542	0.889109	0.0479298	0.220275	0.032214	0.0434896	0.0654127	0.073004	0.85769	0.142363	0.828499	0.0561769
CBC	0.958077	0.292785	0.240424	0.032214	0.088072	0.0565643	0.248475	0.113447	0.0162389	0	0.0162389	0.0162389	0.0481336	0.446713	0.297084	0.99792	0.998297	0.0832225	0.610452	0.0633903	0.414176	0.654349	0.552614	0.275351	0.391326	0.188033	0.062513	0.034322	0.188165	0.0851118	0.160678	0.032214	0.290948	0.998198	0.0162389	0.0162389	0.0532975	0.127542	0.889109	0.0479298	0.0162389	0.032214	0.0434896	0.0652132	0.073004	0.85769	0.142363	0.828499	0.0561769
CBD	0.958077	0.292785	0.240424	0.032214	0.088072	0.0565643	0.248475	0.113447	0.0162389	0	0.0162389	0.0162389	0.0481336	0.446713	0.326943	0.997886	0.998377	0.0832225	0.610452	0.0633903	0.414176	0.654349	0.552614	0.275351	0.391326	0.188033	0.062513	0.034322	0.188165	0.0851118	0.160678	0.032214	0.290948	0.998198	0.0162389	0.0162389	0.0532975	0.127542	0.889109	0.0479298	0.0162389	0.032214	0.0434896	0.0652132	0.073004	0.85769	0.142363	0.828499	0.0561769
CBE	0.161538	0.469456	0.633604	0.0636059	0.088072	0.0565643	0.248475	1	0.0162389	0	0.0162389	0.0162389	0.0481336	0.446713	0.312454	0.99792	0.350433	0.0832225	0.653521	0.0633903	0.414176	0.654349	0.552614	0.275351	0.898146	0.221823	0.062513	0.034322	0.153429	0.0999686	0.160678	0.032214	0.343812	0.407449	0.0162389	0.0162389	0.0532975	0.127542	0.889109	0.0479298	0.220275	0.032214	0.0434896	0.0654127	0.073004	0.85769	0.142363	0.828499	0.0561769
CBF	0.420695	0.999996	0.926206	0.032214	0.122354	0.0718846	0.192888	0.442941	0.0162389	0.208934	0.0162389	0.0162389	0.0635908	0.972785	0.667261	0.997378	0.367531	0.126443	1	0.0654242	0.0701518	0.648644	0.119798	0.485957	0.999384	0.96481	0.862609	0.100455	0.131144	0.0915292	0.960669	0.0925519	0.671029	0.467617	0.0162389	0.0162389	0.0719366	0.186555	0.941506	0.032214	0.0162389	0.0162389	0.969042	0.0654127	0.159736	0.371882	0.128206	0.152078	0.999993
CBG	0.161538	0.164393	0.240424	0.0479298	0.088072	0.0565643	0.152061	0	0.0162389	0.0208835	0.0162389	0.0162389	0.0324212	0.446713	0.402461	0.140324	0.350433	0.0832225	0.813465	0.0786887	0.0701518	0.648644	0.529567	0.316997	0.263476	0.232762	0.0777367	0.034322	0.113034	0	0.160678	0.0162389	0.290948	0.181332	0.0162389	0.0162389	0.0532975	0.0624651	0.936887	0.0633903	0.0162389	0.0162389	0.0434896	0.0654127	0.0162389	0.195111	0.128206	0.0319239	0.0561769
CBH	0.161538	0.1973	0.268489	0.0479298	0.088072	0.0565643	0.152061	0	0	0.0208835	0.0162389	0.032214	0.0324212	0.456774	0.450276	0.126133	0.360981	0.0832225	0.634311	0.0633903	0.0701518	0.648644	0.552614	0.999985	0.425715	0.17463	0.0314055	0.034322	0.118879	0.0162389	0.160678	0.0162389	0.30655	0.167819	0.0162389	0.0518229	0.0532975	0.0624651	0.736901	0.0479298	0.0162389	0.0162389	0.0434896	0.0654127	0.0162389	0.16832	0.142363	0.0319239	0.952809
CBI	0.161538	0.1973	0.240424	0.46655	0.088072	0.0565643	0.152061	0	0	0.0208835	0.0162389	0.0162389	0.0324212	0.446713	0.326943	0.111708	0.350433	0.0832225	0.610452	0.0633903	0.100051	0.648644	0.529567	0.105621	0.600372	0.201218	0.13091	0.034322	0.0479298	0	0.160678	0.0162389	0.290948	0.181332	0.0162389	0.0162389	0.0532975	0.0624651	0.936887	0.0633903	0.0162389	0.0162389	0.0434896	0	0.0162389	0.181825	0.128206	0.0319239	0.0759176
CBK	0.161538	0	0.231302	0	0	0	0	0	0	0	0	0	0	0	0	0	0	0.617411	0.415821	0	0	0.648644	0.18755	0	0	0	0	0.0162389	0	0	0.0173898	0.0162389	0.290948	0.229467	0.032214	0.032214	0	0	0	0.032214	0.0209972	0.0162389	0.928995	0	0.0162389	0	0	0	0.0561769
CBL	0.714983	0.186541	0.231302	0.032214	0.088072	0.0565643	0.152061	0	0.0162389	0.0722973	0.0162389	0	0.0481336	0.576542	0.18372	0.99792	0.0611998	0.611096	0.415821	0.032214	0.131716	0.648644	0.18755	0.0579988	0.929903	0.188033	0.0314055	0.139839	0.0785998	0	0.950869	0.0162389	0.290948	0.910326	0.0162389	0.032214	0.0532975	0	0	0.032214	0	0.0162389	0.928995	0.0882541	0.0162389	0.16832	0.142363	0.0826596	0.0561769
CBM	0.714983	0.186541	0.231302	0.032214	0.088072	0.0565643	0.138064	0	0.0162389	0.0722973	0.0162389	0	0.0481336	0.576542	0.130865	0.997779	0.0611998	0.617411	0.415821	0.032214	0.131716	0.648644	0.18755	0.0579988	0.992859	0.188033	0.0314055	0.139839	0.0785998	0	0.950869	0.0162389	0.290948	0.910326	0.032214	0.032214	0.0532975	0.0624651	0	0.032214	0.0209972	0.0162389	0.928995	0.0882541	0.0162389	0.16832	0.142363	0.0826596	0.0561769
CBN	0.420695	0.164393	0.287911	0	0.122354	0.0565643	0.0636052	0.252241	0	0.0208835	0.0162389	0.0162389	0.0746643	0.446713	0.500976	0.032214	0.367531	0.0527063	0.980839	0.0633903	0.0701518	0.655564	0.974894	0.0908579	0.990409	0.257991	0.158907	0	0	0	0.0173898	0.032214	0.290948	0.167819	0.0162389	0.0162389	0	0	0.0162389	0.0633903	0.0162389	0.0162389	0.179673	0.0275766	0.0162389	0	0.164558	0.0826317	0.0990742
CBR	0.582981	0.903284	0.240424	0.0513686	0.225862	0.0162389	0.152061	0.384066	0	0.132319	0	0.0162389	0.0324212	0.999983	0.462193	0.776602	0.109253	0.198382	0.845012	0.0785998	0.0701518	0.815625	0.976511	0.332732	0.981719	0.297691	0.53508	0.100455	0.116802	0.379545	0.174308	0.032214	0.69123	0.999992	0	0.0162389	0.0162389	0	0.983713	0.0633903	0.0162389	0.0162389	0.91145	0.0654127	0.0162389	0.917289	0.0838817	0.605491	0.597057
CCC	0.401649	0.19842	0.254633	0.109887	0	0.032214	0.0162389	0.235358	0.0162389	0.0526677	0	0	0.0498749	0.398167	0.22735	0.991869	0	0.116352	0.320606	0.113266	0.131716	0.82364	0.150581	0.0758507	0.244679	0.214916	0.372611	0.0782545	0.0935623	0.0662975	0.0333462	0.0560762	0.530141	0.273556	0.0162389	0.0162389	0.0196885	0	0	0.0785998	0	0.0162389	0.0434896	0	0.0479298	0.33171	0.167338	0.0674888	0.522082
CCD	0.401649	0.19842	0.254633	0.109887	0.0719163	0.032214	0.0162389	0.235358	0.0162389	0.0526677	0	0	0.0498749	0.398167	0.22735	0.988913	0	0.116352	0.980714	0.113266	0.131716	0.82364	0.150581	0.0758507	0.244679	0.214916	0.372611	0.0782545	0.0935623	0.0662975	0.0333462	0.0560762	0.530141	0.273556	0.0162389	0.0162389	0.0196885	0	0	0.0785998	0	0.0162389	0.0434896	0	0.0479298	0.33171	0.167338	0.0674888	0.522082
CCE	0.401649	0.19842	0.254633	0.109887	0	0.032214	0.0162389	0.235358	0.0162389	0.0526677	0	0	0.0498749	0.398167	0.22735	0.991869	0	0.116352	0.320606	0.113266	0.131716	0.82364	0.150581	0.0758507	0.244679	0.214916	0.372611	0.0782545	0.0935623	0.0662975	0.0333462	0.0560762	0.530141	0.273556	0.0162389	0.0162389	0.0196885	0	0	0.0785998	0	0.0162389	0.0434896	0	0.0479298	0.33171	0.167338	0.0674888	0.522082
CCF	0.401649	0.19842	0.254633	0.109887	0	0.032214	0.0162389	0.235358	0.0162389	0.0526677	0	0	0.0498749	0.398167	0.22735	0.991869	0	0.116352	0.320606	0.113266	0.131716	0.82364	0.150581	0.0758507	0.244679	0.214916	0.372611	0.0782545	0.0935623	0.0662975	0.0333462	0.0560762	0.530141	0.273556	0.0162389	0.0162389	0.0196885	0	0	0.0785998	0	0.0162389	0.0434896	0	0.0479298	0.33171	0.167338	0.0674888	0.522082
CCG	0.401649	0.19842	0.254633	0.109887	0	0.032214	0.0162389	0.235358	0.0162389	0.0526677	0	0	0.0498749	0.398167	0.22735	0.991869	0	0.116352	0.320606	0.113266	0.131716	0.82364	0.150581	0.0758507	0.244679	0.214916	0.372611	0.0782545	0.0935623	0.0662975	0.0333462	0.0560762	0.530141	0.273556	0.0162389	0.0162389	0.0196885	0	0	0.0785998	0	0.0162389	0.0434896	0	0.0479298	0.33171	0.167338	0.0674888	0.522082
CCH	0.401649	0.19842	0.254633	0.109887	0	0.032214	0.0162389	0.235358	0.0162389	0.0526677	0	0	0.0498749	0.398167	0.22735	0.991869	0	0.116352	0.320606	0.113266	0.131716	0.82364	0.150581	0.0758507	0.244679	0.214916	0.372611	0.0782545	0.0935623	0.0662975	0.0333462	0.0560762	0.530141	0.273556	0.0162389	0.0162389	0.0196885	0	0	0.0785998	0	0.0162389	0.0434896	0	0.0479298	0.33171	0.167338	0.0674888	0.522082
CCI	0.401649	0.19842	0.254633	0.109887	0	0.032214	0.0162389	0.235358	0.0162389	0.0526677	0	0	0.0498749	0.398167	0.22735	0.987687	0	0.116352	0.320606	0.113266	0.131716	0.82364	0.150581	0.0758507	0.244679	0.214916	0.372611	0.0782545	0.0935623	0.0662975	0.0333462	0.0560762	0.530141	0.273556	0.0162389	0.0162389	0.0196885	0	0	0.0785998	0	0.0162389	0.0434896	0	0.0479298	0.33171	0.167338	0.0674888	0.522082
CCL	0.161538	0.129064	0.240424	0.032214	0.088072	0.0565643	0.152061	0.127844	0	0	0.0162389	0.0162389	0.0324212	0.446713	0.314618	0.991975	0.265603	0.0832225	0.627709	0.0633903	0.0548028	0.648644	0.529567	0.105621	0.245578	0.345006	0.0777367	0.032214	0.0479298	0	0.160678	0.032214	0.290948	0.191525	0.0162389	0.0162389	0	0	0.887279	0.0633903	0.0162389	0.0162389	0.0434896	0	0.0162389	0.837573	0.128206	0.0319239	0.209484
CCM	0.161538	1	0.240424	0.0479298	0.088072	0.0565643	0.152061	0	0	0.0592003	0.0162389	0.0162389	0.0324212	0.446713	0.450185	0.226899	0.350433	0.0832225	0.813465	0.0633903	0.0548028	0.648644	0.529567	0.105747	0.749819	0.188033	0.0314055	0.034322	0.0479298	0	0.160678	0.0162389	0.290948	0.181332	0.0162389	0.0897174	0.0532975	0.0624651	0.889109	0.0633903	0.0162389	0.0162389	0.0434896	0.0654127	0.0162389	0.208182	0.128206	0.0319239	0.0561769
CCN	0.346912	0.114688	0.242559	0.162008	0	0.032214	0.201538	0.266173	0.0162389	0.0370302	0.0162389	0	0.0324212	0.482811	0.291804	0.991929	0.0943687	0.103978	0.519771	0.032214	0.100106	0.82364	0.032214	0.639057	0.235913	0.377303	0.398994	0	0.154915	0.0162389	0.0173898	0.0714045	0.345171	0.27931	0	0.0162389	0.0327028	0.294174	0.956586	0.032214	0	0.0162389	0.0893349	0	0.0479298	0.512438	0.128206	0.154899	0.486585
CCP	0.0380638	0	0.0848586	0.0802583	0.088072	0.032214	0.032214	0.210658	0.0162389	0.103437	0.0162389	0	0.0324212	0.449873	0.22735	0.991796	0	0.074153	0.309391	0	0.131716	0.82751	0.129794	0.0266431	0.194518	0.323757	0.431567	0.0162389	0.0935623	0.032214	0.0537232	0.0560762	0.533017	0.213864	0.0162389	0.0162389	0.0162389	0	0.114983	0.0479298	0	0.0162389	0.0743026	0	0.0899816	0.323176	0.0940766	0.0674888	0.356652
CCQ	0.341936	0	0.165521	0.136314	0.0577173	0.032214	0.0162389	0.478049	0.0162389	0.0370302	0.0479298	0.0162389	0.0324212	0.448268	0.328264	0.988812	0	0.110352	0.519771	0.032214	0.703568	0.648644	0.105268	0.0908579	0.262841	0.334963	0.39053	0	0.0785998	0.0479298	0.083194	0.0560762	0.420789	0.289614	0.0162389	0.0727574	0	0	0	0.0631396	0	0.0162389	0.0743026	0	0.032214	0.311485	0.1346	0.0520959	0.225916
CCR	0.331073	0.950812	0.114339	0.408298	0.0577173	0.032214	0.0162389	0.472893	0.0162389	0.0526677	0.0162389	0	0.0324212	0.439161	0.291804	0.991928	0	0.103978	0.375742	0.032214	0.214408	0.648644	0.143402	0.615803	0.250889	0.345762	0.676195	0	0.0785998	0.0479298	0.18868	0.0560762	0.343542	0.38645	0.0234716	0.0727574	0.0327028	0	0	0.0783532	0	0.0162389	0.104123	0	0.032214	0.311485	0.1346	0.0520959	0.44179
CCS	0.405366	0.279596	0.21192	0.134783	0.0832078	0	0.201538	0.337051	0.0162389	0.0370302	0.0162389	0	0.0324212	0.464536	0.291804	0.988629	0.0943687	0.103978	0.519771	0.032214	0.214408	0.82364	0.032214	0.615803	0.207598	0.300837	0.470769	0	0.0935623	0.0162389	0.0173898	0.0560762	0.332705	0.267414	0	0.0162389	0.0327028	0	0.956586	0.032214	0.0418206	0.0162389	0.104123	0	0.0479298	0.875344	0.655457	0.0674888	0.468087
CCT	0.388317	0.156156	0.120448	0.0802583	0.103405	0.0162389	0.237553	0.457671	0.0162389	0.0526677	0.0162389	0	0	0.431035	0.314618	0.032214	0.0162389	0.0981099	0.406178	0.0479298	0.0701518	0.0482287	0.119798	0.129705	0.98426	0.289296	0.340652	0.0782545	0.116802	0.369063	0.0333462	0.101318	0.620747	0.284806	0	0.0369338	0.0162389	0	0.0162389	0.032214	0.032214	0.0162389	0.0743026	0	0.0162389	0.38109	0	0.0674888	0.540697
CCV	0.388317	0.0657252	0.0848586	0.0802583	0.103405	0.121529	0.237553	0.355956	0.0162389	0.0526677	0.214392	0	0.0643189	0.354563	0.318692	0.032214	0.0162389	0.0981099	0.459189	0.0162389	0.0548028	0	0.119798	0.0922073	0.998228	0.300837	0.573176	0	0.102223	0.032214	0.0333462	0.15708	0.620747	0.295955	0	0.0369338	0.0162389	0	0.0568374	0.032214	0	0.0162389	0.0743026	0	0.0162389	0.334167	0	0.0674888	0.42631
CDA	0.401649	0.156156	0.0997195	0.0802583	0.103405	0.121529	0.0162389	0.372879	0.0162389	0.103437	0.0162389	0	0.0481336	0.628387	0.318692	0.988025	0.0162389	0.074153	0.406178	0.0162389	0.103903	0.0482287	0.134091	0.0922073	0.940461	0.377861	0.340652	0	0.122532	0.0162389	0	0.101318	0.537771	0.295955	0	0.161801	0.0162389	0	0.0162389	0.032214	0	0.0162389	0.0743026	0	0.0162389	0.407188	0	0.0674888	0.358534
CDB	0.0380638	0.19842	0.0848586	0.431564	0	0.0162389	0.0162389	0.260695	0.0162389	0.103437	0.0162389	0	0.0481336	0.419249	0.214596	0.99166	0	0.0527063	0.297992	0.032214	0.159687	0.648644	0.0162389	0.0605959	0.0801295	0.300837	0.387499	0	0.102223	0.0162389	0.0537232	0.0560762	0.524669	0.22416	0	0.0162389	0	0	0	0.0479298	0	0.0162389	0.0434896	0	0.0479298	0.323176	0.114331	0.0674888	0.390971
CDC	0.600614	0.318945	0.131837	0.032214	0	0.0565643	0.0929749	0.656952	0	0.103437	0.0162389	0	0	0.4298	0.239897	0.991796	0.0162389	0.0981099	0.610452	0	0.145816	0.659962	0.529567	0.0424493	0.15504	0.17463	0.389074	0.636125	0.0785998	0	0.0173898	0.101318	0.31379	0.444041	0.0162389	0.0369338	0.0162389	0	0.889109	0.0479298	0.0162389	0.0162389	0.107219	0	0.0162389	0.0758961	0.142363	0.455077	0.289683
CDD	0.600614	0.318945	0.131837	0.032214	0	0.0565643	0.0929749	0.656952	0.0162389	0.103437	0.0162389	0	0.0162389	0.446713	0.239897	0.991796	0.0162389	0.0981099	0.610452	0	0.145816	0.659962	0.529567	0.0266431	0.266067	0.17463	0.423859	0.636125	0.0785998	0.0162389	0.0173898	0.101318	0.367406	0.444041	0.0162389	0.0369338	0.0532975	0	0.889109	0.0479298	0.0162389	0.0162389	0.107219	0	0.0162389	0.0758961	0.142363	0.455077	0.289683
CDE	0.600614	0.318945	0.131837	0.032214	0	0.0565643	0.0929749	0.656952	0.0162389	0.103437	0.0162389	0	0.0162389	0.446713	0.239897	0.991796	0.0162389	0.0981099	0.610452	0	0.145816	0.659962	0.529567	0.0266431	0.266067	0.17463	0.423859	0.636125	0.0785998	0	0.0173898	0.101318	0.367406	0.444041	0.0162389	0.0369338	0.0532975	0	0.889109	0.0479298	0.0162389	0.0162389	0.107219	0	0.0162389	0.0758961	0.142363	0.455077	0.289683
CDF	0.142856	0.108023	0.145935	0.167426	0	0.032214	0.0162389	0.3003	0.0162389	0.0526677	0.0162389	0	0	0.393773	0.198403	0.973835	0.0162389	0.0527063	0.213588	0	0.145816	0.648644	0.127176	0.0266431	0.15504	0.17463	0.377752	0.0162389	0.116802	0.0162389	0.0173898	0.0864838	0.522386	0.279834	0.0486616	0.0162389	0.0196885	0.0255062	0	0.0479298	0.0162389	0.0162389	0.0434896	0	0.032214	0.312004	0.0687594	0.0826317	0.343663
CDG	0.142856	0.108023	0.145935	0.167426	0	0.032214	0.0162389	0.3003	0.0162389	0.0526677	0.0162389	0	0	0.393773	0.198403	0.990222	0.0162389	0.0527063	0.213588	0	0.145816	0.648644	0.127176	0.0266431	0.15504	0.17463	0.377752	0.0162389	0.116802	0.0162389	0.0173898	0.0864838	0.522386	0.279834	0.0486616	0.0162389	0.0196885	0.0255062	0	0.0479298	0.0162389	0.0162389	0.0434896	0	0.032214	0.312004	0.0687594	0.0826317	0.343663
CDH	0.142856	0.108023	0.145935	0.167426	0	0.032214	0.0162389	0.3003	0.0162389	0.0526677	0.0162389	0	0	0.393773	0.198403	0.991815	0.0162389	0.0527063	0.213588	0	0.145816	0.648644	0.127176	0.0266431	0.15504	0.17463	0.377752	0.0162389	0.116802	0.0162389	0.0173898	0.0864838	0.522386	0.279834	0.0486616	0.0162389	0.0196885	0.0255062	0	0.0479298	0.0162389	0.0162389	0.0434896	0	0.032214	0.312004	0.0687594	0.0826317	0.343663
CDI	0.142856	0.108023	0.145935	0.167426	0	0.032214	0.0162389	0.3003	0.0162389	0.0526677	0.0162389	0	0	0.393773	0.198403	0.992258	0.0162389	0.0527063	0.213588	0	0.145816	0.648644	0.127176	0.0266431	0.15504	0.17463	0.377752	0.0162389	0.116802	0.0162389	0.0173898	0.0864838	0.522386	0.279834	0.0486616	0.0162389	0.0196885	0.0255062	0	0.0479298	0.0162389	0.0162389	0.0434896	0	0.032214	0.312004	0.0687594	0.0826317	0.343663
CDK	0.12516	0.114688	0.240424	0.124341	0	0.0162389	0.0162389	0.515679	0	0.0370302	0	0	0.0324212	0.446713	0.426421	0.10698	0	0	0.26201	0	0.145816	0.654349	0.119798	0	0.263476	0.245045	0.378874	0.0162389	0.102223	0.0162389	0.214721	0.0560762	0.620747	0.197032	0.0162389	0.0162389	0.0196885	0.304639	0	0.0162389	0	0.0162389	0.0434896	0	0.0162389	0.26544	0.704057	0.0715488	0.267382
CDL	0.405366	0.114688	0.164278	0.162008	0	0.032214	0.201538	0.266173	0.0162389	0.0370302	0.0162389	0	0.0324212	0.482811	0.291804	0.991929	0.0943687	0.103978	0.519771	0.032214	0.100106	0.654349	0.032214	0.707945	0.235913	0.377303	0.389074	0	0.154915	0.0162389	0.0173898	0.0714045	0.531696	0.27931	0	0.0162389	0.0327028	0	0.956586	0.032214	0	0.0162389	0.0893349	0.0162389	0.0479298	0.520356	0.113816	0.191637	0.430277
CDM	0.161538	0.292785	0.276156	0.032214	0.088072	0.0565643	0.152061	0.813393	0	0.0208835	0.0162389	0.0162389	0.0324212	0.446713	0.325042	0.765049	0	0.116352	0.623001	0.0786887	0.100051	0.648644	0.150581	0.998266	0.325708	0.362991	0.0854457	0.034322	0.032214	0.0162389	0.0173898	0.20986	0.290948	0.273556	0	0.0162389	0.0532975	0	0.936887	0.0633903	0.0162389	0.0162389	0.0434896	0	0.0162389	0.184798	0.159268	0	0.292869
CDN	0.401649	1	0.297289	0.121084	0	0	0.0162389	0.235358	0.0162389	0.0526677	0	0.0162389	0.0481336	0.398167	0.303304	0.999189	0	0.0527063	0.320606	0.113266	0.131716	0.82364	0.150581	0.0758507	0.244679	0.214916	0.365867	0.0782545	0.0935623	0.0162389	0.0333462	0.0560762	0.532594	0.253338	0	0.0162389	0.0162389	0	0.889109	0.161649	0	0.0162389	0.0743026	0	0.0785998	0.591549	0.0790386	0.412218	0.522082
CDP	0.999975	0	0.114339	0.121084	0.0189356	0	0.0162389	0.214597	0.0162389	0.103437	0.064409	0	0.0324212	0.419249	0.22735	0.992131	0	0.0527063	0.26201	0.0479298	0.0852514	0.82751	0.0162389	0.120945	0.211868	0.838292	0.315929	0	0.116802	0.0162389	0.0173898	0.0560762	0.354202	0.322059	0.0162389	0.0369338	0	0	0.0162389	0.0633903	0	0.0162389	0.0434896	0	0.0479298	0.385839	0.0790386	0.0674888	0.289683
CDQ	0.175154	0.19842	0.179543	0.121084	0.0189356	0	0.0162389	0.275257	0.0162389	0.103437	0.0162389	0	0.0481336	0.419249	0.22735	0.989467	0	0.0527063	0.26201	0.0479298	0.0852514	0.82751	0.152535	0.119638	0.207598	0.334963	0.365867	0	0.116802	0.0162389	0.0333462	0.0560762	0.532594	0.322059	0	0.0162389	0.0162389	0	0.0162389	0.0479298	0	0.0162389	0.0743026	0	0.0162389	0.591549	0.0790386	0.0674888	0.289683
CDR	0.388317	0.164393	0.240424	0.032214	0	0.0565643	0.0636052	0.362047	0	0.0208835	0	0.0162389	0.0162389	0.446713	0.48381	0.126133	0.447644	0.0973655	0.616778	0	0.0701518	0.648644	0.529567	0.0266431	0.967106	0.188033	0.789174	0.034322	0.0489865	0.0765332	0.160678	0.0162389	0.290948	0.167819	0.0162389	0.0162389	0.0196885	0.0624651	0.936887	0.032214	0.0162389	0.0162389	0.0434896	0	0.117435	0.22104	0.128206	0.0319239	0.0561769
CDS	0.962421	0.164393	0.240424	0.0479298	0.088072	0.0565643	0.152061	0.0254446	0.0162389	0.0208835	0.0162389	0.0162389	0.0324212	0.446713	0.388338	0.99792	0.350433	0.0832225	0.999988	0.0633903	0.100051	0.659962	0.529567	0.477472	0.263476	0.17463	0.137768	0.034322	0.0479298	0	0.160678	0.0162389	0.321228	0.167819	0.0162389	0.0897174	0.0532975	0.0624651	0.936887	0.0785998	0.0162389	0.0162389	0.0434896	0.0654127	0.0162389	0.208182	0.142363	0	0.0561769
CDT	0.962077	0.164393	0.240424	0.032214	0.088072	0.0565643	0.152061	0.0162389	0	0.115044	0.0162389	0.0162389	0	0.55296	0.337872	0.111708	0.350433	0.0832225	0.616778	0.0633903	0.0701518	0.648644	0.529567	0.287118	0.962279	0.17463	0.0777367	0.034322	0.0988764	0	0.160678	0.032214	0.318211	0.181332	0.121067	0.0162389	0.0532975	0.0624651	0.936887	0.0633903	0.0162389	0.195987	0.0434896	0.0654127	0.461722	0.181825	0.128206	0.0607148	0.0561769
CDV	0.714983	0.1973	0.240424	0.0479298	0.088072	0.0565643	0.152061	0	0.0162389	0.0208835	0.0162389	0.0162389	0.0481336	0.446713	0.337982	0.111708	0.350433	0.0832225	0.616778	0.0633903	0.100051	0.648644	0.529567	0.275351	0.263476	0.17463	0.0314055	0.034322	0.0479298	0	0.160678	0.0162389	0.290948	0.311421	0.0162389	0.0162389	0.0532975	0.0624651	0.936887	0.0785998	0.0162389	0.0162389	0.0434896	0	0.0162389	0	0.142363	0.0319239	0.0715035
CEA	0.161538	0.1973	0.240424	0.0479298	0.088072	0.0565643	0.152061	0	0	0.0208835	0.0162389	0.0162389	0.0324212	0.446713	0.348732	0.111708	0.350433	0.0832225	0.616778	0.0633903	0.100051	0.648644	0.552614	0.298695	0.263476	0.17463	0.062513	0.034322	0.098393	0	0.160678	0.0162389	0.290948	0.167819	0.0162389	0.0162389	0.0532975	0.0624651	0.936887	0.0633903	0.0162389	0.0162389	0.0434896	0.0654127	0.0162389	0.181825	0.128206	0	0.129723
CEB	0.161538	0.164393	0.240424	0.0479298	0.088072	0.0565643	0.152061	0	0	0.0208835	0.0162389	0.0162389	0.0324212	0.446713	0.348732	0.111708	0.350433	0.0832225	0.616778	0.0633903	0.100051	0.648644	0.552614	0.275351	0.263476	0.17463	0.062513	0.034322	0.098393	0	0.160678	0.0162389	0.290948	0.167819	0.0162389	0.0162389	0.0532975	0.0624651	0.936887	0.0633903	0.0162389	0.0162389	0.0434896	0.0654127	0.0162389	0.195111	0.142363	0.0319239	0.0561769
CEC	0.175154	0.1973	0.240424	0.0479298	0.088072	0.0565643	0.152061	0	0	0.0208835	0.0162389	0.0162389	0.0324212	0.446713	0.337982	0.99792	0.350433	0.0832225	0.616778	0.0633903	0.100051	0.648644	0.529567	0.999978	0.263476	0.17463	0.0471344	0.034322	0.0479298	0	0.160678	0.0162389	0.321228	0.167819	0.0162389	0.0162389	0.0532975	0.0624651	0.936887	0.0785998	0.0162389	0.0162389	0.0434896	0.0654127	0.0162389	0.208182	0.142363	0.0319239	0.0759176
CED	0.714983	0.164393	0.240424	0.0479298	0.088072	0.0565643	0.152061	0	0.0162389	0.0208835	0.0162389	0.0162389	0.0481336	0.446713	0.337982	0.111708	0.350433	0.0832225	0.616778	0.0633903	0.100051	0.648644	0.552614	0.275351	0.263476	0.17463	0.0314055	0.034322	0.0479298	0	0.160678	0.0162389	0.290948	0.311421	0.0162389	0.0162389	0.0532975	0.0624651	0.936887	0.0479298	0.0162389	0.0162389	0.0434896	0	0.0162389	0	0.142363	0	0.0561769
CEE	0.175154	0.254389	0.240424	0.0785431	0.088072	0.0565643	0.152061	0.0505227	0.0162389	0.0208835	0.0162389	0.0162389	0.0324212	0.446713	0.348732	0.111708	0.350433	0.0832225	0.999988	0.0633903	0.100051	0.648644	0.529567	0.275351	0.245578	0.17463	0.116653	0.034322	0.0479298	0	0.160678	0.0162389	0.321228	0.167819	0.0162389	0.0162389	0.0532975	0.0624651	0.936887	0.0785998	0.0162389	0.0162389	0.0434896	0.0654127	0.0162389	0.22104	0.142363	0	0.0759176
CEF	0.714983	0.1973	0.240424	0.0479298	0.088072	0.0565643	0.152061	0	0.0162389	0.0208835	0.0162389	0.0162389	0.0481336	0.446713	0.524391	0.111708	0.350433	0.0832225	0.616778	0.0633903	0.100051	0.648644	0.552614	0.275351	0.263476	0.17463	0.0314055	0.034322	0.0479298	0	0.160678	0.0162389	0.290948	0.311421	0.0162389	0.0162389	0.0532975	0.0624651	0.936887	0.0785998	0.0162389	0.0162389	0.0434896	0	0.0162389	0	0.142363	0	0.0561769
CEG	0.966807	0.114688	0.303777	0.588334	0.105564	0.979029	0.118454	0.55481	0.535453	0.116582	0.0876236	0	0.0324212	0.592711	0.339172	0.993541	0.0785998	0.160558	0.15859	0.227901	0.49455	0.840113	0.835073	0.999934	0.49532	0.502971	0.967534	0.26781	0.222337	0.312329	0.184539	0.342915	0.725034	0.224896	0.161205	0.0559947	0.0327028	0.138166	0.873271	0.0633903	0.149061	0.032214	0.0893349	0.0162389	0.247891	0.532276	0.263143	0.180071	0.434068
CEH	0.292412	0.19842	0.114339	0.191222	0.103405	0	0.0636052	0.333202	0.0162389	0.999972	0	0	0.0646175	0.410299	0.239897	0.992881	0.0162389	0.074153	0.297992	0.032214	0.131716	0.82751	0.119798	0.0579988	0.246215	0.232583	0.358089	0	0.0935623	0.0162389	0.0333462	0.0560762	0.516822	0.290382	0	0.0162389	0.0162389	0	0	0.0479298	0	0.0162389	0.0743026	0.0412149	0.032214	0.957455	0.114331	0.0520959	0.999979
CEI	0.966807	0.114688	0.303777	0.611388	0.120089	0.979029	0.118454	0.55416	0.535453	0.116582	0.0876236	0	0.0324212	0.592711	0.339172	0.993277	0.0785998	0.160558	0.0162389	0.227901	0.49455	0.840113	0.835073	0.999935	0.49532	0.502971	0.96858	0.26781	0.222337	0.286232	0.184539	0.342915	0.725034	0.224896	0.161205	0.0559947	0.0327028	0.138166	0.898379	0.0633903	0.149061	0.032214	0.0893349	0.0162389	0.247891	0.516707	0.263143	0.180071	0.434068
CEK	0	0.129064	0	0.0802583	0.0178182	0	0.0162389	0.362047	0.0162389	0.15176	0	0	0.0324212	0.032214	0.450786	0.0479298	0	0	0.282342	0	0.17646	0	0.147167	0.0266431	0	0.305737	0.377046	0	0.102223	0.0162389	0	0.0560762	0.988753	0.229467	0	0.0162389	0.0356077	0.289651	0.0641923	0.0162389	0	0.0162389	0.0434896	0	0	0.312004	0	0.0826317	0.253682
CEL	0	0.169859	0	0.0802583	0.0178182	0	0.0162389	0.362047	0.0162389	0.15176	0	0	0.0324212	0.032214	0.450786	0.0711768	0	0	0.26201	0	0.17646	0	0	0.0266431	0	0.245045	0.310961	0	0.102223	0.0162389	0	0.0560762	0.626906	0.229467	0	0.0162389	0.0356077	0.289651	0.0641923	0.0162389	0	0.0162389	0.0434896	0	0	0.312004	0	0.0826317	0.253682
CEM	0.161538	0.114688	0.164278	0.0802583	0.088072	0	0.0162389	0	0.0162389	0.0370302	0	0	0.0324212	0.446713	0.390819	0.121482	0	0	0.415821	0.032214	0.100051	0.654349	0.119798	0.951332	0.263476	0.245045	0.378874	0.0162389	0.116802	0.0162389	0.0173898	0.0162389	0.620747	0.27931	0	0.0162389	0.0162389	0.289651	0.870864	0.0633903	0	0.0162389	0.0893349	0	0.0162389	0.312004	0.704057	0.0715488	0.257376
CEN	0.388317	1	0	0.13166	0.088072	0.0718846	0.152061	0.384726	0.0162389	0.0208835	0.0162389	0.032214	0.0498749	0.343909	0.425794	0	0.350433	0.0832225	0.610452	0.0654242	0.0701518	0	0.529567	0.275351	0.998322	0.143452	0.335648	0	0.102223	0	0.160678	0.20986	0.290948	0.167819	0	0.0162389	0.0532975	0	0.0162389	0.0633903	0	0.0162389	0.0434896	0.0654127	0.0162389	0.289103	0.166387	0.0826317	0.0561769
CEP	0.910364	0.631688	0.88556	0.0802583	0	0	0.0162389	0.32284	0.31804	0.0370302	0	0	0	0.379233	0.366836	0.101322	0	0.0680893	0.26201	0	0.17646	0	0.119798	0.0266431	0.965646	0.232583	0.540099	0	0.102223	0.0162389	0	0.0560762	0.620747	0.229467	0	0.0162389	0.0196885	0.811655	0.0162389	0.0162389	0	0.0162389	0.0434896	0	0.0162389	0.312004	0.704057	0.0826317	0.428663
CEQ	0.962048	0.292785	0.226483	0.97437	0.088072	0.0479298	0.877887	0.222305	0.0162389	0.0367832	0.0162389	0	0.0324212	0.51128	0.378698	0.957914	0.178347	0.0832225	0.406178	0.0633903	0.131716	0.654349	0.032214	0.0266431	0.181222	0.368263	0.346436	0.032214	0.0485456	0.0162389	0.160678	0.253066	0.839742	0.493204	0.0162389	0.0162389	0.0360947	0	0.0445792	0.0479298	0.0209972	0.0162389	0.1206	0	0.0162389	0.851819	0.162184	0.0826317	0.114217
CER	0.970851	0.440047	0.225246	0.3875	0.188677	0.0565643	0.23847	0.913157	0.0326216	0.0208835	0.0162389	0.032214	0.0324212	0.463483	0.546018	0.117922	0.367531	0.637723	0.999026	0.0633903	0.0928203	0.720971	0.551689	0.595533	0.414792	0.389994	0.1322	0.034322	0.0633903	0.324834	0.160678	0.032214	0.290948	0.27209	0.0169587	0.0162389	0.0532975	0.033267	0.887279	0.0479298	0.0162389	0.0162389	0.0434896	0.0162389	0.188334	0.490727	0.128206	0.112384	0.113928
CES	0.970851	0.622933	0.225246	0.3875	0.188677	0.0565643	0.23847	0.910776	0.0326216	0.0208835	0.0162389	0.032214	0.0481336	0.463483	0.257626	0.073516	0.367531	0.615885	0.610452	0.0633903	0.109168	0.672863	0.566131	0.751478	0.314028	0.886078	0.146292	0.624062	0.0479298	0	0.160678	0.032214	0.290948	0.260074	0.0169587	0.0162389	0.0532975	0.033267	0.887279	0.0479298	0.0162389	0.0162389	0.0434896	0	0.201515	0.490727	0.128206	0.112384	0.113928
CET	0.161538	0.647497	0.194093	0.3875	0.110385	0.0565643	0.23847	0.999997	0.0326216	0.0208835	0.0162389	0.032214	0.0481336	0.463483	0.422501	0.0785998	0.367531	0.631743	0.999026	0.0633903	0.0928203	0.720971	0.551689	0.602101	0.977726	0.886078	0.1322	0.034322	0.0479298	0	0.160678	0.032214	0.31379	0.260074	0.0169587	0.032214	0.0532975	0.0173093	0.887279	0.0479298	0.0333427	0.0162389	0.0434896	0.0162389	0.0162389	0.490727	0.128206	0.0319239	0.212942
CEV	0	0.129064	0	0.0951939	0.200093	0	0.0162389	0.372406	0.0162389	0.15176	0	0	0	0.379233	0.450786	0.988494	0.0162389	0.0680893	0.999914	0	0.539948	0	0	0.0266431	0.289846	0.219915	0.38896	0.297082	0.102223	0.032214	0	0.0560762	0.620747	0.26427	0	0.0162389	0	0	0.100373	0.0162389	0	0.0162389	0.0434896	0	0	0.289103	0	0.0826317	0.26604
CFA	0.175154	0.156156	0.0848586	0.770159	0.150182	0.032214	0.217943	0.337197	0.032214	0.0526677	0.0162389	0	0.0481336	0.419554	0.15448	0.991068	0.0162389	0.611096	0.415821	0.032214	0.131716	0.0715466	0.119798	0.0732958	0.970361	0.289296	0.456328	0.0162389	0.0785998	0.0162389	0	0.196023	0.63719	0.161707	0.0162389	0.0369338	0.0196885	0	0	0.032214	0	0.0162389	0.106084	0	0.0162389	0.336862	0.448786	0.0826596	0.327909
CFB	0.161538	0.164393	0.240424	0.032214	0.088072	0.0992907	0.152061	0.0202762	0.0162389	0	0.0162389	0.0162389	0.0324212	0.446713	0.500365	0.997979	0.350433	0.0832225	0.813465	0.0633903	0.423689	0.654349	0.999986	0.275351	0.263476	0.221823	0.0314055	0.034322	0.0479298	0.0851118	0.160678	0.976719	0.290948	0.167819	0.0162389	0.0162389	0.0532975	0.0624651	0.889109	0.0633903	0.0162389	0.032214	0.0434896	0.0654127	0.032214	0.85769	0.142363	0.828499	0.0561769
CFC	0.979133	0.947156	0.26323	0.032214	0.200093	0.032214	0.152061	0.999989	0.0162389	0.0162389	0.0425193	0.0162389	0.0324212	0.464536	0.633395	0.570466	0.313339	0.112756	0.992786	0.129313	0.299537	0.648644	0.974479	0.970664	0.999563	0.354793	0.986512	0.034322	0.131144	0.288721	0.160678	0.0714045	0.702194	0.229467	0.032214	0.0162389	0.0162389	0.132358	0.999997	0.0633903	0	0.032214	0.0686724	0.0654127	0.073004	0.894251	0.156517	0.0857266	0.279327
CFD	0.999939	0.948445	0.258179	0.102382	0.225862	0.0162389	0.152061	0.939278	0.0162389	0.0367832	0.0162389	0.979939	0.0162389	0.455698	0.43399	0.111708	0.367531	0.0981099	0.845012	0.999972	0.0701518	0.648644	0.529567	0.321717	0.98547	0.170917	0.504684	0.034322	0.102223	0.996885	0.174308	0.032214	0.69411	0.404871	0.253818	0.0162389	0	0.0624651	0.895529	0.0633903	0.579728	0.0162389	0.970376	0.0654127	0.0745496	0.221801	0.128206	0.0476444	0.977514
CFE	0.962077	0.210334	0.240424	0.0479298	0.088072	0.0565643	0.143889	0	0	0.0208835	0.0162389	0.0162389	0.0324212	0.446713	0.44111	0.126133	0.350433	0.0832225	0.813465	0.0633903	0.100051	0.648644	0.976124	0.275351	0.263476	0.188033	0.102072	0.034322	0.0479298	0	0.160678	0.0162389	0.290948	0.167819	0.0162389	0.0162389	0.0532975	0.0624651	0.936887	0.0633903	0.0162389	0.0162389	0.0434896	0.0654127	0.0162389	0.602005	0.164558	0.0826317	0.0372046
CFF	0.161538	0.732078	0.276156	0.032214	0.122354	0.032214	0.0162389	0.0988129	0	0.0208835	0.0162389	0.0162389	0.0324212	0.461458	0.517052	0.313096	0.367531	0.0832225	0.813465	0.0955306	0.100051	0.655564	0.976124	0.460078	0.974953	0.3729	0.158907	0.0500035	0.0874039	0	0.160678	0.0714045	0.96815	0.432971	0	0.0162389	0.0532975	0.0624651	0.887279	0.0633903	0.0162389	0.0162389	0.0434896	0.0654127	0.0162389	0.195111	0.14989	0.0826317	0.120372
CFG	0.582981	0.957285	0.240424	0.0513686	0.225862	0.0162389	0.152061	0.384066	0	0.132319	0	0.0162389	0.0324212	0.999983	0.590975	0.83715	0.119362	0.171699	0.845012	0.0785998	0.0701518	0.815625	0.976511	0.343567	0.983374	0.297691	0.53508	0.100455	0.116802	0.379545	0.174308	0.032214	0.69123	0.999992	0	0.0162389	0.0162389	0.0624651	0.983713	0.0633903	0.0162389	0.0162389	0.91145	0.0654127	0.0470963	0.919953	0.0838817	0.605491	0.597057
CFH	0.582981	0.9548	0.240424	0.0667732	0.225862	0.0162389	0.24545	0.384066	0.0162389	0.132319	0	0.0162389	0.0324212	0.999983	0.653385	0.779091	0	0.158026	0.845012	0.0785998	0.0701518	0.818619	0.974894	0.303151	0.986616	0.297691	0.53508	0.100455	0.116802	0.379545	0.174308	0.032214	0.668199	0.999992	0	0.0162389	0	0.0624651	0.983713	0.0479298	0.0162389	0.0162389	0.923126	0.0654127	0.0162389	0.918632	0.0838817	0.605491	0.597057
CFI	0.401649	0.99999	0.919687	0.0667732	0.225862	0.032214	0.0636052	0.577165	0.0162389	0.208934	0.0162389	0.0452072	0.0635908	0.972785	0.78009	0.53799	0.655726	0.158026	0.616778	0.110218	0.145816	0.827047	0.999986	0.499818	0.999377	0.960026	0.378948	0.0500035	0.0644299	0.120795	0.958034	0.0714045	0.620747	0.337433	0.858742	0.0162389	0.0196885	0.186555	0.937912	0.995802	0.0162389	0.0162389	0.0434896	0.045091	0.0895779	0.893849	0.128206	0.0826317	0.364766
CFM	0.999939	0.948445	0.258179	0.102382	0.225862	0.0162389	0.152061	0.893182	0.0162389	0.0367832	0.0162389	0.979939	0.0162389	0.455698	0.479196	0.130055	0.19169	0.185149	0.910953	0.999972	0.0701518	0.648644	0.529567	0.310521	0.987566	0.170917	0.504684	0.034322	0.102223	0.99992	0.174308	0.032214	0.69411	0.404871	0.0162389	0.0162389	0	0.0624651	0.895529	0.0633903	0.572791	0.0162389	0.970376	0.0654127	0.0745496	0.221801	0.128206	0.0476444	0.977514
CFN	0.401649	0.99999	0.916804	0.0667732	0.225862	0.032214	0.0636052	0.577165	0.0162389	0.208934	0.0162389	0.0452072	0.0635908	0.972785	0.692379	0.552873	0.644266	0.158026	0.616778	0.110218	0.145816	0.827047	0.999986	0.515931	0.999328	0.960026	0.378948	0.115063	0.117783	0.120795	0.958034	0.0714045	0.620747	0.348192	0.858742	0.0162389	0.0196885	0.186555	0.937912	0.995802	0.0162389	0.0162389	0.0434896	0.0275766	0.0895779	0.896965	0.142363	0.0826317	0.364766
CFP	0.401649	0.999979	0.27302	0.032214	0.122354	0.032214	0.192888	0.430609	0.0162389	0.163869	0.0162389	0.0162389	0.0481336	0.972785	0.573788	0.628787	0.367531	0.0981099	0.999988	0.0785998	0.0701518	0.827047	0.999986	0.50794	0.990418	0.31219	0.814558	0.100455	0.146202	0.120795	0.958034	0.0714045	0.622281	0.548831	0.85641	0.0162389	0.0719366	0.0624651	0.936887	0.995802	0.0162389	0.0162389	0.0434896	0.0275766	0.14729	0.998282	0.128206	0.0826317	0.337654
CFQ	0.161538	0.999973	0.257352	0.032214	0.088072	0.0565643	0.152061	0.0162389	0.0162389	0.0208835	0.0162389	0.0162389	0.0481336	0.446713	0.337982	0.111708	0.350433	0.0832225	0.813465	0.0633903	0.0701518	0.648644	0.529567	0.275351	0.297966	0.17463	0.0314055	0.034322	0.0973656	0.0576738	0.174308	0.0162389	0.290948	0.32377	0.0162389	0.0897174	0.0532975	0.0624651	0.936887	0.0633903	0.0162389	0.0162389	0.0434896	0.0654127	0.0162389	0.181825	0.142363	0.108364	0.0561769
CFR	0.161538	0.1973	0.240424	0.438412	0.088072	0.0565643	0.152061	0.0162389	0.0162389	0.0208835	0.0162389	0.0162389	0.0324212	0.446713	0.337982	0.99792	0.350433	0.0832225	0.616778	0.0633903	0.100051	0.648644	0.552614	0.275351	0.294385	0.188033	0.0314055	0.034322	0.0479298	0.0162389	0.160678	0.0162389	0.290948	0.167819	0.0162389	0.0162389	0.0532975	0.0624651	0.936887	0.0633903	0.0162389	0.0162389	0.0434896	0.0654127	0.0162389	0.181825	0.142363	0.0319239	0.0722084
CFS	0.161538	0.164393	0.240424	0.0479298	0.088072	0.0565643	0.152061	0	0.0162389	0.0208835	0.0162389	0.0162389	0.0324212	0.446713	0.388338	0.998253	0.350433	0.0832225	0.813465	0.0633903	0.100051	0.648644	0.529567	0.275351	0.297966	0.465324	0.0314055	0.034322	0.0479298	0.0162389	0.160678	0.0162389	0.290948	0.167819	0.0162389	0.0897174	0.0532975	0.0624651	0.936887	0.0633903	0.0162389	0.0162389	0.0434896	0.0654127	0.0162389	0.208182	0.142363	0.0319239	0.180835
CFT	0.175154	0.177962	0.240424	0.493033	0.0730189	0.38883	0.152061	0	0.0162389	0.0526677	0.0162389	0.0162389	0.0324212	0.49708	0.239897	0.999969	0	0.0832225	0.999988	0.0633903	0.159687	0.648644	0.194112	0.275351	0.99982	0.17463	0.494556	0.034322	0.116802	0.0162389	0.226143	0.0162389	0.516822	0.253338	0.0162389	0.0162389	0.0196885	0.0884758	0.889109	0.0633903	0	0.0162389	0.0434896	0	0.0467721	0.544405	0.142363	0.0520959	0.0561769
CFV	0.420695	0.164393	0.240424	0.032214	0.088072	0.0565643	0.152061	0	0.0162389	0.0208835	0.0162389	0.0162389	0.0324212	0.446713	0.488981	0.111708	0.350433	0.0832225	0.813465	0.0633903	0.0701518	0.648644	0.529567	0.275351	0.263476	0.188033	0.102072	0.034322	0.0479298	0.0162389	0.160678	0.032214	0.290948	0.181332	0.0162389	0.0162389	0.0532975	0.0624651	0.936887	0.0633903	0.0162389	0.0162389	0.0434896	0.0654127	0.0162389	0.181825	0.142363	0.0319239	0.0561769
CGB	0.175154	0.19842	0.240424	0.032214	0.088072	0.032214	0.0162389	0.453619	0	0.0367832	0.0162389	0.0162389	0.0324212	0.446713	0.312454	0.111708	0	0.0832225	0.26201	0.0633903	0.0548028	0.82751	0.529567	0.119638	0.581748	0.188033	0.365867	0.034322	0.0633903	0	0.0333462	0.032214	0.532594	0.253338	0	0.0162389	0.0532975	0	0.170363	0.0633903	0.0162389	0.0162389	0.0434896	0.0654127	0.032214	0.22348	0.142363	0.0520959	0.0561769
CGC	0.891377	0.758439	0.918576	0.0494663	0.200093	0.0162389	0.281137	0.896122	0	0.0367832	0.0439268	0.979939	0	0.989247	0.671177	0.713242	0.387906	0.158026	0.999619	0.0806006	0.0701518	0.648644	0.999999	0.999983	0.982866	0.18438	0.990317	0.361058	0.151886	0.0915292	0.961308	0.0479298	0.692219	0.395047	0.0706194	0.0162389	0.0532975	0	0.889109	0.032214	0.0162389	0.0162389	0.0686724	0.466114	0.0745496	0.952972	0.142363	0.0826317	0.19721
CGD	0.962077	0.164393	0.922594	0.032214	0.117614	0.0565643	0.152061	0.0162389	0.0162389	0.0208835	0.0162389	0.0162389	0	0.55296	0.367874	0.111708	0.350433	0.0832225	0.616778	0.0633903	0.0701518	0.648644	0.529567	0.287118	0.245578	0.17463	0.0777367	0.034322	0.0988764	0	0.16006	0.032214	0.290948	0.167819	0.121067	0.0162389	0.0532975	0.0624651	0.982427	0.0633903	0.0162389	0.0162389	0.0434896	0.0654127	0.0162389	0.195111	0.128206	0.0319239	0.0561769
CGE	0.962077	0.164393	0.922594	0.032214	0.117614	0.0565643	0.152061	0.0162389	0.0162389	0.0208835	0.0162389	0.0162389	0	0.55296	0.326943	0.111708	0.350433	0.0832225	0.616778	0.0633903	0.0701518	0.648644	0.529567	0.275351	0.245578	0.17463	0.0777367	0.034322	0.0988764	0	0.0173898	0.032214	0.290948	0.167819	0.121067	0.0162389	0.0532975	0.0624651	0.982427	0.0633903	0.0162389	0.032214	0.0434896	0.0654127	0.0162389	0.195111	0.128206	0.0319239	0.0561769
CGG	0.0166305	0.169859	0.88556	0.0802583	0.26019	0	0.0162389	0.382598	0.0162389	0.15176	0	0	0.0324212	0.032214	0.422515	0.965655	0	0.158854	0.285783	0	0.17646	0	0.0162389	0.0266431	0.237257	0.232583	0.418247	0.666909	0.102223	0.032214	0.149066	0.0560762	0.620747	0.229467	0	0.032214	0	0.289651	0.759401	0.032214	0	0.0162389	0.0434896	0	0.0162389	0.779035	0.0162389	0.0826317	0.508008
CGH	0.491767	0.999975	0.348645	0.0802583	0	0	0.0162389	0.362047	0.0162389	0.117996	0.0162389	0	0.0339314	0.373594	0.522659	0.999999	0	0.0840175	0.26201	0.0654242	0.155167	0	0	0.160573	0.992505	0.232583	0.559518	0.0162389	0.122497	0.121924	0	0.0714045	0.626906	0.229467	0.0162389	0.0162389	0	0.289651	0.0162389	0.032214	0	0.0162389	0.0743026	0.0657975	0.032214	0.312004	0	0.227237	0.566027
CGI	0.0166305	0.156156	0.88556	0.0802583	0.351068	0	0.0162389	0.382598	0.0162389	0.15176	0	0	0.0324212	0.379233	0.440208	0.313096	0	0.0680893	0.26201	0	0.17646	0	0.0162389	0	0.252094	0.257304	0.956063	0	0.102223	0.032214	0	0.0714045	0.620747	0.229467	0	0.0162389	0	0.289651	0.0162389	0.0162389	0.0775552	0.0162389	0.0434896	0	0.032214	0.312004	0	0.0826317	0.428663
CGK	0.0268526	0.129064	0	0.0802583	0.200093	0.0575303	0.0162389	0.362047	0.0162389	0.15176	0	0	0	0.0162389	0.450786	0.301757	0	0	0.26201	0.032214	0.17646	0	0.0162389	0.0266431	0.211868	0.406679	0.863563	0	0.102223	0.0479298	0	0.0560762	0.626906	0.229467	0	0.0162389	0	0.289651	0.0162389	0.032214	0	0.0162389	0.0434896	0	0.0162389	0.289103	0	0.0826317	0.733318
CGL	0.0268526	0.672013	0.905811	0.0951939	0.164519	0	0.0162389	0.382598	0.0162389	0.15176	0	0	0.0324212	0.379233	0.470619	0.988304	0.032214	0.313976	0.293996	0	0.189833	0.648644	0.0162389	0.0266431	0.595754	0.245045	0.476735	0	0.0785998	0.0479298	0.149066	0.0560762	0.620747	0.229467	0	0.032214	0.0532975	0.289651	0.759401	0.032214	0	0.0162389	0.0434896	0	0.0162389	0.312004	0.0940766	0.152873	0.490035
CGN	0.0166305	0.169859	0.88556	0.0802583	0.351083	0	0.0162389	0.382598	0.0162389	0.15176	0	0	0.0324212	0.0162389	0.422515	0.313096	0	0.0832225	0.26201	0	0.17646	0	0	0.0266431	0.0785998	0.232583	0.436988	0.666909	0.116802	0.0162389	0	0.0162389	0.620747	0.229467	0	0.032214	0	0.289651	0.0162389	0.032214	0	0.0162389	0.0434896	0	0.0162389	0.312004	0.0162389	0.0826317	0.48324
CGP	0.0166305	0.169859	0.88556	0.0802583	0.351083	0	0.0162389	0.382598	0.0162389	0.15176	0	0	0.0324212	0.0162389	0.468478	0.980209	0	0.0832225	0.26201	0	0.17646	0	0	0.0266431	0.0785998	0.257304	0.378874	0.666909	0.102223	0.0162389	0	0.0560762	0.620747	0.229467	0	0.032214	0	0.289651	0.0620535	0.032214	0	0.0162389	0.0434896	0	0.0162389	0.312004	0.0162389	0.0826317	0.527431
CGQ	0.0268526	0.129064	0	0.0802583	0.200093	0	0.0162389	0.362047	0.0162389	0.15176	0	0	0	0.0162389	0.450786	0.032214	0	0	0.26201	0.032214	0.17646	0	0.0162389	0.0266431	0.211868	0.406679	0.863563	0	0.102223	0.0479298	0	0.0560762	0.626906	0.229467	0	0.0162389	0	0.289651	0.0162389	0	0	0.0162389	0.0434896	0	0	0.289103	0	0.0826317	0.63177
CGR	0.0166305	0.156156	0	0.0802583	0.137401	0	0.0162389	0.382598	0.0162389	0.15176	0	0	0.0324212	0.032214	0.422515	0.233739	0	0.158854	0.26201	0	0.17646	0	0.0162389	0	0.211868	0.232583	0.983536	0.0162389	0.116802	0.166423	0.830195	0.0560762	0.620747	0.229467	0	0.032214	0.0196885	0.289651	0.0465708	0	0	0.0162389	0.0434896	0	0	0.312004	0.0162389	0.0826317	0.48324
CGS	0.962077	0.164393	0.283027	0.0633903	0.088072	0.0992907	0.143889	0	0	0.0208835	0.0162389	0.0162389	0.0481336	0.446713	0.337982	0.997954	0.360981	0.0832225	0.616778	0.0633903	0.0701518	0.648644	0.529567	0.145065	0.999977	0.188033	0.062513	0.034322	0.0828718	0	0.160678	0.032214	0.290948	0.167819	0.0162389	0.0162389	0.0532975	0.0624651	0.936887	0.0633903	0.0162389	0.0162389	0.0434896	0.95377	0.0162389	0.208182	0.142363	0.0319239	0.176366
CGT	0.161538	1	0.240424	0.0479298	0.088072	0.0565643	0.152061	0	0.0162389	0.0208835	0.0162389	0.0162389	0.0324212	0.446713	0.326943	0.111708	0.350433	0.0832225	0.813465	0.0633903	0.0701518	0.648644	0.529567	0.372019	0.263476	0.17463	0.062513	0.034322	0.0479298	0	0.160678	0.0162389	0.290948	0.167819	0.0162389	0.0162389	0.0532975	0.0624651	0.982688	0.0633903	0.0162389	0.0162389	0.0434896	0.0654127	0.0162389	0.22104	0.142363	0.0319239	0.0759176
CGV	0.161538	0.150599	0.240424	0.032214	0.088072	0.0565643	0.152061	0.0179765	0.0162389	0.0208835	0.0162389	0.0162389	0.0324212	0.446713	0.297084	0.032214	0.350433	0.0832225	0.616778	0.0633903	0.100051	0.658212	0.529567	0.275351	0.263476	0.17463	0.116653	0.034322	0.0479298	0	0.160678	0.0162389	0.406847	0.167819	0.0162389	0.0162389	0.0532975	0.0624651	0.936887	0.0633903	0.0162389	0.0162389	0.0434896	0.0654127	0.0162389	0.195111	0.142363	0.0319239	0.242189
CHA	0.161538	0.1973	0.240424	0.032214	0.088072	0.0565643	0.152061	0	0.0162389	0.0208835	0.0162389	0.0162389	0.0324212	0.446713	0.326943	0.111708	0.350433	0.867708	0.62881	0.0633903	0.100051	0.648644	0.529567	0.855561	0.999999	0.17463	0.062513	0.0500035	0.0479298	0	0.160678	0.0162389	0.381653	0.167819	0.0162389	0.0984492	0.0532975	0.0624651	0.887279	0.0785998	0.032214	0.0162389	0.0434896	0	0.0162389	0.22104	0.142363	0.999971	0.0561769
CHB	0.161538	0.164393	0.269412	0.0836853	0.088072	0.0565643	0.152061	0.114559	0.0162389	0.0208835	0.0162389	0.0162389	0.0324212	0.446713	0.388338	0.99792	0.360981	0.0832225	0.623001	0.0633903	0.100051	0.648644	0.529567	0.275351	0.689583	0.17463	0.0314055	0.034322	0.0479298	0	0.160678	0.0162389	0.290948	0.167819	0.0162389	0.0162389	0.0532975	0.0624651	0.936887	0.0479298	0.032214	0.0162389	0.0434896	0.0654127	0.0162389	0.208182	0.142363	0.050677	0.145721
CHC	0.175154	0.164393	0.384886	0.0479298	0.088072	0.0565643	0.152061	0.0434733	0	0.0208835	0.0162389	0.0350278	0.0481336	0.455698	0.312454	0.140324	0	0.0981099	0.813465	0.0633903	0.100051	0.648644	0.552614	0.275351	0.263476	0.201218	0.0314055	0.034322	0.0828718	0	0.160678	0.0162389	0.321228	0.167819	0.0162389	0.0162389	0.0532975	0.0624651	0.984092	0.0633903	0.0162389	0.0162389	0.0434896	0.0654127	0.0162389	0.22104	0.142363	0.154657	0.0561769
CHD	0.161538	1	0.283027	0.0479298	0.088072	0.0565643	0.152061	0.0162389	0.0162389	0.0208835	0.0162389	0.0162389	0.0324212	0.446713	0.362457	0.99792	0.360981	0.0832225	0.816494	0.0633903	0.100051	0.648644	0.529567	0.275351	0.692672	0.201218	0.062513	0.034322	0.0479298	0	0.160678	0.0479298	0.290948	0.167819	0.0162389	0.0984492	0.0532975	0.0624651	0.936887	0.0785998	0.0162389	0.0162389	0.0434896	0.0654127	0.0162389	0.208182	0.15629	0.0319239	0.163589
CHE	0.161538	0.164393	0.240424	0.711146	0.088072	0.0565643	0.262087	0.0518371	0.0162389	0.0208835	0.0162389	0.0162389	0.0481336	0.446713	0.348732	0.997541	0.350433	0.0832225	0.616778	0.0633903	0.100051	0.648644	0.529567	0.275351	0.263476	0.188033	0.0777367	0.034322	0.0479298	0	0.160678	0.0162389	0.321228	0.167819	0.0162389	0.0162389	0.0532975	0.0624651	0.936887	0.0479298	0.0162389	0.0162389	0.0434896	0.0654127	0.0162389	0.22104	0.128206	0.0519194	0.0561769
CHF	0.161538	0.479228	0.276037	0.695273	0.088072	0.0565643	0.185165	0.999973	0.0162389	0	0.0480114	0.0162389	0.0481336	0.500996	0.348732	0.997815	0.350433	0.0832225	0.85441	0.0633903	0.433013	0.683079	0.552614	0.999997	0.263476	0.188033	0.48295	0.034322	0.153429	0.0851118	0.160678	0.0162389	0.68025	0.407449	0.0162389	0.0984492	0.0532975	0.127542	0.889109	0.0479298	0.0162389	0.032214	0.0434896	0.0275766	0.0880574	0.22104	0.142363	0.832041	0.0561769
CHG	0.420695	0.862344	0.240424	0.032214	0.088072	0.0565643	0.0636052	0.411656	0.032214	0.163869	0.0162389	0.0162389	0.0481336	0.972785	0.466628	0.0703743	0.367531	0.0832225	0.616778	0.0654242	0.0701518	0.648644	0.105268	0.120145	0.997857	0.323985	0.457305	0.100455	0.131144	0.0765332	0	0.0775727	0.490496	0.467617	0.0162389	0.0162389	0.0196885	0.186555	0.94054	0.032214	0.0162389	0.0162389	0.969042	0	0.073004	0.262339	0.128206	0.152078	0.116971
CHH	0.323599	0.243597	0.355172	0.032214	0.200093	0.032214	0.152061	0.362047	0.0162389	0.165534	0.0162389	0.0452072	0.0324212	0.455698	0.483655	0.335851	0.53252	0.0832225	0.616778	0.0654242	0.145816	0.648644	0.119798	0.460078	0.998047	0.96059	0.368697	0.034322	0.0644299	0.0162389	0.958034	0.0714045	0.652232	0.49657	0.85641	0.0162389	0	0.132358	0.936887	0.032214	0.0162389	0.0162389	0.0434896	0.0654127	0.0880574	0.251332	0.128206	0.0319239	0.999986
CHI	0.388317	0.999976	0.27302	0.032214	0	0.032214	0.152061	0.42121	0	0.0871136	0	0.0162389	0.0481336	0.972785	0.55488	0.174934	0.367531	0.0832225	0.999988	0	0.0701518	0.648644	0	0.460078	0.97977	0.31219	0.811278	0.034322	0.131144	0.106282	0	0.0714045	0.622281	0.49657	0	0.0162389	0.0719366	0.0624651	0.936887	0.995802	0.0162389	0.0162389	0.0434896	0.0275766	0.0745496	0.223655	0.128206	0.0826317	0.337654
CHK	0.161538	0.999989	0.913074	0.0513686	0.200093	0.0162389	0.0636052	0.351556	0.0162389	0.15176	0.0162389	0.0452072	0.0481336	0.446713	0.522736	0.304563	0.344177	0.0832225	0.616778	0.0955306	0.145816	0.827047	0	0.50794	0.998561	0.960026	0.158907	0.0500035	0.0644299	0.0479298	0.160678	0.0714045	0.524669	0.348192	0.85641	0.0162389	0.0196885	0.186555	0.935845	0.032214	0.0162389	0.0162389	0.0434896	0.0654127	0.032214	0.87075	0.142363	0.0319239	0.337654
CHL	0.161538	0.999989	0.240424	0.032214	0.088072	0.0565643	0.152061	0.407682	0.0162389	0.0871136	0.0162389	0.0162389	0.0635908	0.446713	0.48381	0.914131	0.367531	0.0832225	0.616778	0.0633903	0.0701518	0.827047	0.119798	0.482841	0.982179	0.958833	0.801424	0.100455	0.131144	0.0612896	0.958034	0.032214	0.490496	0.167819	0	0.0162389	0.0196885	0.0624651	0.936887	0.0479298	0.0162389	0.0162389	0.0434896	0	0.0935623	0.262339	0.142363	0.152078	0.999986
CHM	0.0268526	0.129064	0	0.0802583	0.200093	0.0575303	0.0162389	0.362047	0.0162389	0.15176	0	0	0	0.0162389	0.450786	0.032214	0	0	0.26201	0.032214	0.17646	0	0.0162389	0.0266431	0.211868	0.406679	0.863563	0	0.102223	0.0479298	0	0.0560762	0.626906	0.229467	0	0.0162389	0	0.289651	0.0162389	0.032214	0	0.0162389	0.0434896	0	0.0162389	0.277368	0	0.0826317	0.733318
CHN	0.0571466	0.114688	0.240424	0.0802583	0.122354	0.0162389	0.0162389	0.382598	0.0162389	0.15176	0.0162389	0.0162389	0	0.520528	0.536863	0.966558	0.367531	0.0680893	0.975866	0.0654242	0.189833	0.648644	0.134091	0.202931	0.965075	0.291954	0.358276	0.928728	0.102223	0.101691	0.160678	0.0714045	0.969832	0.606439	0	0.0162389	0.0196885	0.301187	0.936887	0.0479298	0	0.0162389	0.0434896	0	0.0648045	0.300647	0	0.0826317	0.474219
CHP	0.0571466	0.114688	0.240424	0.0802583	0.122354	0.0162389	0.0162389	0.281841	0.0162389	0.15176	0.0162389	0.0162389	0	0.520528	0.521447	0.962504	0.367531	0.0680893	0.998793	0.0654242	0.189833	0.648644	0.134091	0.202931	0.958993	0.291954	0.358276	0.928728	0.102223	0.101691	0.160678	0.0714045	0.969832	0.606439	0	0.0162389	0.0196885	0.301187	0.936887	0.0479298	0	0.0162389	0.0434896	0	0.0648045	0.289103	0	0.0826317	0.485103
CHQ	0.0430366	0.739524	0.88556	0.0802583	0.088072	0.720617	0.0162389	0.433022	0.0162389	0.0208835	0.0162389	0.0162389	0	0.469759	0.57372	0.989264	0.367531	0.325116	0.998264	0.0654242	0.189833	0.648644	0.529567	0.251036	0.409658	0.255484	0.32215	0.929885	0.102223	0.0612896	0.160678	0.0766093	0.651643	0.229467	0.0162389	0.0162389	0.0532975	0.132358	0.759401	0.032214	0	0.0162389	0.0434896	0.0275766	0.0162389	0.188873	0.142363	0.0826317	0.392838
CHR	0.420695	0.164393	0.240424	0.032214	0.122354	0.0718846	0.192888	0.42121	0	0.165534	0.0162389	0.0162389	0.0481336	0.972785	0.457105	0.989925	0.367531	0.126443	0.616778	0.032214	0.0701518	0.648644	0.119798	0.134433	0.996173	0.962018	0.792247	0.100455	0.116802	0.0765332	0.958034	0.0925519	0.671029	0.467617	0.0162389	0.0162389	0.0196885	0.186555	0.936887	0.032214	0.0162389	0.0162389	0.0434896	0	0.145866	0.277882	0	0.152078	0.685501
CHS	0.161538	1	0	0.0802583	0.088072	0.0565643	0.152061	0.362047	0.0162389	0.0370302	0	0	0.0324212	0.446713	0.552859	0.983521	0.350433	0.0981099	0.9631	0.0633903	0.15235	0	0.974894	0.0266431	0.998541	0.224392	0.503263	0.034322	0.0347893	0	0.0173898	0.205813	0.582768	0.229467	0.0162389	0.0162389	0	0.0624651	0.936887	0.0162389	0	0	0.0434896	0.0654127	0.0162389	0.533295	0.0223578	0.0319239	0.176395
CHT	0.161538	1	0	0.0802583	0.088072	0.0565643	0.152061	0.362047	0.0162389	0.0370302	0	0	0.0324212	0.446713	0.545478	0.988304	0.350433	0.0981099	0.26201	0.0633903	0.15235	0	0.974894	0.0266431	0.997955	0.224392	0.503263	0.034322	0.0347893	0.032214	0.0173898	0.192704	0.582768	0.229467	0.0162389	0.0162389	0	0.0624651	0.936887	0.0162389	0	0	0.0434896	0.0389091	0.0162389	0.533295	0.0223578	0.0319239	0.176395
CHV	0.161538	0.247924	0.240424	0.032214	0.088072	0.0565643	0.152061	0	0.0162389	0.0208835	0.0162389	0.0162389	0.0481336	0.464536	0.450276	0.0479298	0.350433	0.170969	0.637387	0.0633903	0.131716	0.648644	0.974894	0.275351	0.963741	0.152909	0.0314055	0.034322	0.0479298	0.0576738	0.160678	0.0162389	0.290948	0.194627	0	0.0162389	0	0.0624651	0.936887	0.0633903	0.032214	0.0162389	0.0434896	0.0654127	0.0162389	0	0.142363	0	0.0561769
CIA	0.161538	0.164393	0.240424	0.0479298	0.088072	0.0565643	0.152061	0	0.0162389	0.0208835	0.0162389	0.0162389	0.0324212	0.446713	0.326943	0.111708	0.350433	0.0832225	0.999988	0.0633903	0.0701518	0.648644	0.529567	0.275351	0.263476	0.17463	0.062513	0.034322	0.0479298	0	0.160678	0.0162389	0.290948	0.605805	0.0162389	0.0162389	0.0686708	0.0624651	0.936887	0.0633903	0.0162389	0.0162389	0.0434896	0.0654127	0.0162389	0.227283	0.142363	0	0.0561769
CIB	0.161538	0.164393	0.240424	0.032214	0.088072	0.0565643	0.152061	0	0.0162389	0.0208835	0.0162389	0.0162389	0.0324212	0.446713	0.326943	0.111708	0.350433	0.0832225	0.999988	0.0633903	0.0701518	0.648644	0.529567	0.275351	0.263476	0.17463	0.0314055	0.034322	0.0479298	0	0.160678	0.0162389	0.30288	0.605805	0.0162389	0.0162389	0.0686708	0.0624651	0.936887	0.0633903	0.0162389	0.0162389	0.0434896	0.0654127	0.0162389	0.201562	0.142363	0	0.0561769
CIC	0.388317	0.198604	0.0300257	0.0802583	0.088072	0	0.0607149	0.362047	0.0162389	0.132319	0	0.0162389	0.143189	0.343909	0.517052	0.983323	0.367531	0.0680893	0.644631	0.17128	0.159687	0.648644	0.134091	0	0.257086	0.291954	0.44437	0.211745	0.102223	0.0612896	0.160678	0.0560762	0.999989	0.348192	0.0162389	0.0162389	0.0532975	0.0624651	0.29694	0	0.0162389	0.0162389	0.0434896	0	0	0.300647	0	0.10295	0.999977
CID	0.161538	1	0	0.0802583	0.088072	0.0162389	0.0636052	0.652092	0.0162389	0.117996	0	0	0.0527696	0.455698	0.467155	0.0711768	0.298578	0.0527063	0.813465	0.0654242	0.189833	0	0.119798	0.117087	0.999029	0.232583	0.337597	0.832058	0.032214	0.0162389	0.832953	0.0864838	0.626906	0.972233	0	0.0162389	0	0.132358	0.0162389	0.0162389	0.0162389	0.0162389	0.0590222	0.0805893	0.463952	0.77168	0	0.0826317	0.265801
CIE	0.388317	0.779872	0.913074	0.032214	0.088072	0.0565643	0.152061	0.42121	0	0.163869	0.0162389	0.0162389	0.0481336	0.446713	0.527229	0.389828	0.470917	0.126443	0.999988	0.0633903	0.0701518	0.827047	0.529567	0.482841	0.982516	0.960026	0.792247	0.034322	0.0644299	0.0915292	0.145824	0.032214	0.290948	0.415857	0	0.0162389	0.0719366	0.186555	0.887279	0.0479298	0.0162389	0.0162389	0.0434896	0.0654127	0.073004	0.195111	0.128206	0.0826317	0.0561769
CIF	0.0166305	1	0.88556	0.0802583	0.088072	0.0694689	0.0929749	0.362047	0.0437074	0.15176	0	0.032214	0.0324212	0.455698	0.553919	0.313096	0.255045	0.0527063	0.998155	0.0654242	0.17646	0.648644	0.975301	0.137596	0.993943	0.304096	0.363424	0.211745	0.032214	0.0162389	0.845415	0.0714045	0.792468	0.229467	0.542497	0.0162389	0	0	0.935687	0.032214	0.0162389	0.0162389	0.0434896	0	0	0.785001	0	0.0826317	0.281098
CIG	0.388317	1	0.279706	0.0802583	0.122354	0	0.152061	0.0899796	0.0162389	0.0871136	0.0162389	0	0.0324212	0.469708	0.627552	0.95317	0.234906	0.0680893	0.94361	0.0162389	0.100051	0.665589	0.134091	0.9978	0.973298	0.37323	0.349088	0	0.102223	0.0568897	0.160678	0.0714045	0.960081	0.167819	0	0.0162389	0	0.0624651	0.936887	0.0633903	0.0162389	0.0162389	0.0434896	0	0.0162389	0.77168	0.172949	0.158877	0.265801
CIH	0.420695	0.164393	0.276156	0.0802583	0.088072	0.0565643	0.152061	0.816114	0.0162389	0.0871136	0	0.0162389	0.0324212	0.469708	0.504024	0.0633903	0.234906	0.0680893	0.998155	0.0654242	0.131716	0	0	0.0779693	0.97632	0.232583	0.736305	0.807469	0	0.0479298	0.160678	0.0864838	0.537771	0	0	0.0162389	0	0.289651	0	0.0633903	0	0.0162389	0.192994	0	0.0162389	0.775388	0	0.0826317	0.0792837
CII	0.161538	0.1973	0.276156	0.0802583	0.088072	0.032214	0.0162389	0.941644	0	0.0370302	0.0162389	0	0.0324212	0.467861	0.457661	0.984946	0.367531	0.0680893	0.826363	0.0633903	0.159687	0.648644	0.529567	0.40347	0.975497	0.232583	0.38102	0.211745	0.0723397	0	0.0333462	0.0864838	0.532388	0.167819	0	0.0162389	0.0532975	0	0.0162389	0.0633903	0.0162389	0.0162389	0.0590222	0	0.0162389	0.195111	0.164558	0.0826317	0.765941
CIK	0.161538	1	0.276156	0.0802583	0.088072	0.032214	0.0162389	0.941644	0	0.117996	0.0162389	0	0.0324212	0.467861	0.500976	0.983521	0.367531	0.0680893	0.826363	0.0633903	0.159687	0.648644	0.974894	0.413157	0.968696	0.232583	0.38102	0.211745	0.0723397	0	0.0173898	0.0864838	0.532388	0.66708	0	0.0162389	0.0532975	0	0.0162389	0.0633903	0.0162389	0.0162389	0.0590222	0	0.0162389	0.22104	0.164558	0.0826317	0.751315
CIL	0.388317	1	0.279706	0.0802583	0.122354	0	0.152061	0.0899796	0.0162389	0.0871136	0	0	0.0324212	0.469708	0.572969	0.0633903	0.234906	0.0680893	0.972552	0.0633903	0.100051	0.665589	0.134091	0.0266431	0.980827	0.37323	0.349088	0	0.131144	0.0413219	0.160678	0.0714045	0.960081	0.167819	0	0.0162389	0	0.0624651	0.932597	0.0633903	0.0162389	0.0162389	0.0434896	0	0.0162389	0.77168	0.172949	0.158877	0.265801
CIM	0.161538	0.230657	0.252758	0.0479298	0.088072	0.0718846	0.152061	0	0.0162389	0.0208835	0.0162389	0.0162389	0.0324212	0.446713	0.431884	0.393309	0.350433	0.867708	0.999988	0.0633903	0.100051	0.648644	0.529567	0.460078	0.263476	0.17463	0.116653	0.034322	0.0999502	0	0.160678	0.032214	0.290948	0.167819	0.0162389	0.0162389	0.0532975	0.0624651	0.936887	0.0633903	0.0162389	0.0162389	0.0434896	0.0893505	0.0162389	0.846547	0.142363	0.0319239	0.0561769
CIN	0.161538	0.230657	0.252758	0.0479298	0.088072	0.0718846	0.152061	0	0.0162389	0.0208835	0.0162389	0.0162389	0.0324212	0.446713	0.450185	0.393309	0.350433	0.867708	0.999988	0.0633903	0.100051	0.648644	0.529567	0.460078	0.263476	0.17463	0.116653	0.034322	0.0999502	0	0.160678	0.032214	0.290948	0.167819	0.0162389	0.0162389	0.0532975	0.0624651	0.936887	0.0633903	0.0162389	0.0162389	0.0434896	0.0893505	0.0162389	0.846547	0.142363	0.0319239	0.0561769
CIP	0.161538	0.230657	0.252758	0.0479298	0.088072	0.0718846	0.152061	0	0.0162389	0.0208835	0.0162389	0.0162389	0.0324212	0.446713	0.386954	0.140324	0.350433	0.867708	0.999988	0.0633903	0.100051	0.648644	0.529567	0.460078	0.263476	0.17463	0.0314055	0.034322	0.0999502	0	0.160678	0.032214	0.290948	0.167819	0.0162389	0.0162389	0.0532975	0.0624651	0.936887	0.0633903	0.0162389	0.0162389	0.0434896	0.0893505	0.0162389	0.846547	0.142363	0.0319239	0.0561769
CIQ	0.161538	0.230657	0.252758	0.0479298	0.088072	0.0718846	0.152061	0	0.0162389	0.0208835	0.0162389	0.0162389	0.0324212	0.446713	0.402461	0.383295	0.350433	0.867708	0.999988	0.0633903	0.100051	0.648644	0.529567	0.460078	0.263476	0.17463	0.116653	0.034322	0.0999502	0	0.160678	0.032214	0.290948	0.167819	0.0162389	0.0162389	0.0532975	0.0624651	0.936887	0.0633903	0.0162389	0.0162389	0.0434896	0.0893505	0.0162389	0.846547	0.142363	0.0319239	0.0561769
CIR	0.161538	0.230657	0.252758	0.0479298	0.088072	0.0718846	0.152061	0	0.0162389	0.0208835	0.0162389	0.0162389	0.0324212	0.446713	0.450185	0.214138	0.350433	0.867708	0.999988	0.0633903	0.100051	0.648644	0.529567	0.460078	0.263476	0.17463	0.116653	0.034322	0.0999502	0	0.160678	0.032214	0.290948	0.167819	0.0162389	0.0162389	0.0532975	0.0624651	0.936887	0.0633903	0.0162389	0.0162389	0.0434896	0.0893505	0.0162389	0.846547	0.142363	0.0319239	0.0561769
CIS	0.161538	0.230657	0.252758	0.0479298	0.088072	0.0718846	0.152061	0	0.0162389	0.0208835	0.0162389	0.0162389	0.0324212	0.446713	0.425794	0.140324	0.350433	0.867708	0.999988	0.0633903	0.100051	0.648644	0.529567	0.460078	0.263476	0.17463	0.116653	0.034322	0.0999502	0	0.160678	0.032214	0.290948	0.167819	0.0162389	0.0162389	0.0532975	0.0624651	0.936887	0.0633903	0.0162389	0.0162389	0.0434896	0.0893505	0.0162389	0.846547	0.142363	0.0319239	0.0561769
CIT	0.161538	0.230657	0.252758	0.0479298	0.088072	0.0718846	0.152061	0	0.0162389	0.0208835	0.0162389	0.0162389	0.0324212	0.446713	0.450185	0.393309	0.350433	0.867708	0.999988	0.0633903	0.100051	0.648644	0.529567	0.460078	0.263476	0.17463	0.116653	0.034322	0.0999502	0	0.160678	0.032214	0.290948	0.167819	0.0162389	0.0162389	0.0532975	0.0624651	0.936887	0.0633903	0.0162389	0.0162389	0.0434896	0.0893505	0.0162389	0.846547	0.142363	0.0319239	0.0561769
CIV	0.161538	0.230657	0.252758	0.0479298	0.088072	0.0718846	0.152061	0	0.0162389	0.0208835	0.0162389	0.0162389	0.0324212	0.446713	0.450185	0.277776	0.350433	0.867708	0.999988	0.0633903	0.100051	0.648644	0.529567	0.460078	0.263476	0.17463	0.116653	0.034322	0.0999502	0	0.160678	0.032214	0.290948	0.167819	0.0162389	0.0162389	0.0532975	0.0624651	0.936887	0.0633903	0.0162389	0.0162389	0.0434896	0.0893505	0.0162389	0.846547	0.142363	0.0319239	0.0561769
CKA	0.401649	1	0.240424	0.0802583	0.088072	0	0.0162389	0.652092	0	0.0871136	0	0.032214	0.0324212	0.446713	0.520487	0.999974	0	0.0680893	0.813465	0.110304	0.159687	0.0482287	0.552614	0	0.983835	0.334347	0.0777367	0.848236	0.032214	0.205707	0	0.0162389	0.626906	0.167819	0	0.0162389	0.0196885	0.0624651	0.936887	0.0633903	0.032214	0.0162389	0.0590222	0	0.0162389	0.77168	0.107589	0.0631095	0.265801
CKB	0.161538	0.230657	0.252758	0.0479298	0.088072	0.0718846	0.152061	0	0.0162389	0.0208835	0.0162389	0.0162389	0.0324212	0.446713	0.450185	0.393309	0.350433	0.867708	0.999988	0.0633903	0.100051	0.648644	0.529567	0.460078	0.263476	0.17463	0.116653	0.034322	0.0999502	0	0.160678	0.032214	0.290948	0.167819	0.0162389	0.0162389	0.0532975	0.0624651	0.936887	0.0633903	0.0162389	0.0162389	0.0434896	0.0893505	0.0162389	0.846547	0.142363	0.0319239	0.0561769
CKC	0.161538	0.230657	0.252758	0.0479298	0.088072	0.0718846	0.152061	0	0.0162389	0.0208835	0.0162389	0.0162389	0.0324212	0.446713	0.425794	0.393309	0.350433	0.867708	0.999988	0.0633903	0.100051	0.648644	0.529567	0.460078	0.263476	0.17463	0.116653	0.034322	0.0999502	0	0.160678	0.032214	0.290948	0.167819	0.0162389	0.0162389	0.0532975	0.0624651	0.936887	0.0633903	0.0162389	0.0162389	0.0434896	0.0893505	0.0162389	0.846547	0.142363	0.0319239	0.0561769
CKD	0.161538	0.230657	0.252758	0.0479298	0.088072	0.0718846	0.152061	0	0.0162389	0.0208835	0.0162389	0.0162389	0.0324212	0.446713	0.402461	0.140324	0.350433	0.867708	0.999988	0.0633903	0.100051	0.648644	0.529567	0.460078	0.263476	0.17463	0.116653	0.034322	0.0999502	0	0.160678	0.032214	0.290948	0.167819	0.0162389	0.0162389	0.0532975	0.0624651	0.936887	0.0633903	0.0162389	0.0162389	0.0434896	0.0893505	0.0162389	0.846547	0.142363	0.0319239	0.0561769
CKE	0.161538	0.230657	0.252758	0.0479298	0.088072	0.0718846	0.152061	0	0.0162389	0.0208835	0.0162389	0.0162389	0.0324212	0.446713	0.425794	0.140324	0.350433	0.867708	0.999988	0.0633903	0.100051	0.648644	0.529567	0.460078	0.263476	0.17463	0.116653	0.034322	0.0999502	0	0.160678	0.032214	0.290948	0.167819	0.0162389	0.0162389	0.0532975	0.0624651	0.936887	0.0633903	0.0162389	0.0162389	0.0434896	0.0893505	0.0162389	0.846547	0.142363	0.0319239	0.0561769
CKF	0.161538	0.230657	0.252758	0.0479298	0.088072	0.0718846	0.152061	0	0.0162389	0.0208835	0.0162389	0.0162389	0.0324212	0.446713	0.402461	0.393309	0.350433	0.867708	0.999988	0.0633903	0.100051	0.648644	0.529567	0.460078	0.263476	0.17463	0.116653	0.034322	0.0999502	0	0.160678	0.032214	0.290948	0.167819	0.0162389	0.0162389	0.0532975	0.0624651	0.936887	0.0633903	0.0162389	0.0162389	0.0434896	0.0893505	0.0162389	0.846547	0.142363	0.0319239	0.0561769
CKG	0.161538	0.230657	0.252758	0.0479298	0.088072	0.0718846	0.152061	0	0.0162389	0.0208835	0.0162389	0.0162389	0.0324212	0.446713	0.450185	0.140324	0.350433	0.867708	0.999988	0.0633903	0.100051	0.648644	0.529567	0.460078	0.263476	0.17463	0.116653	0.034322	0.0999502	0	0.160678	0.032214	0.290948	0.167819	0.0162389	0.0162389	0.0532975	0.0624651	0.936887	0.0633903	0.0162389	0.0162389	0.0434896	0.0893505	0.0162389	0.846547	0.142363	0.0319239	0.0561769
CKH	0.161538	0.230657	0.252758	0.0479298	0.088072	0.0718846	0.152061	0	0.0162389	0.0208835	0.0162389	0.0162389	0.0324212	0.446713	0.371703	0.140324	0.350433	0.867708	0.999988	0.0633903	0.100051	0.648644	0.529567	0.460078	0.263476	0.17463	0.116653	0.034322	0.0999502	0	0.160678	0.032214	0.290948	0.167819	0.0162389	0.0162389	0.0532975	0.0624651	0.936887	0.0633903	0.0162389	0.0162389	0.0434896	0.0893505	0.0162389	0.846547	0.142363	0.0319239	0.0561769
CKI	0.161538	0.230657	0.252758	0.0479298	0.088072	0.0718846	0.152061	0	0.0162389	0.0208835	0.0162389	0.0162389	0.0324212	0.446713	0.425794	0.154284	0.350433	0.867708	0.999988	0.0633903	0.100051	0.648644	0.529567	0.460078	0.263476	0.17463	0.116653	0.034322	0.0999502	0	0.160678	0.032214	0.290948	0.167819	0.0162389	0.0162389	0.0532975	0.0624651	0.936887	0.0633903	0.0162389	0.0162389	0.0434896	0.0893505	0.0162389	0.846547	0.142363	0.0319239	0.0561769
CKK	0.420695	0.999996	0.355172	0.032214	0.122354	0.0718846	0.192888	0.430905	0.0162389	0.208934	0.0162389	0.0162389	0.0635908	0.972785	0.537119	0.998257	0.367531	0.126443	0.998813	0.0499972	0.0701518	0	0.119798	0.485957	0.998756	0.96481	0.856502	0.100455	0.131144	0.0915292	0.960669	0.0925519	0.659924	0.467617	0.0162389	0.0162389	0.0719366	0.186555	0.941506	0.032214	0.0162389	0.0162389	0.969042	0.0654127	0.159736	0.299094	0.128206	0.152078	0.999993
CKL	0.161538	0.230657	0.252758	0.0479298	0.088072	0.0718846	0.152061	0	0.0162389	0.0208835	0.0162389	0.0162389	0.0324212	0.446713	0.450185	0.140324	0.350433	0.867708	0.999988	0.0633903	0.100051	0.648644	0.529567	0.460078	0.263476	0.17463	0.116653	0.034322	0.0999502	0	0.160678	0.032214	0.290948	0.167819	0.0162389	0.0162389	0.0532975	0.0624651	0.936887	0.0633903	0.0162389	0.0162389	0.0434896	0.0893505	0.0162389	0.846547	0.142363	0.0319239	0.0561769
CKM	0.161538	0.230657	0.240424	0.0479298	0.088072	0.0718846	0.152061	0	0.0162389	0.0208835	0.0162389	0.0162389	0.0324212	0.446713	0.425794	0.140324	0.350433	0.867708	0.999988	0.0633903	0.100051	0.648644	0.529567	0.460078	0.263476	0.17463	0.116653	0.034322	0.0999502	0	0.160678	0.032214	0.290948	0.167819	0.0162389	0.0162389	0.0532975	0.0624651	0.936887	0.0633903	0.0162389	0.0162389	0.0434896	0.0893505	0.0162389	0.846547	0.142363	0.0319239	0.0561769
CKN	0.401649	0	0.321802	0.0802583	0.088072	0.0162389	0.152061	0.372406	0.0162389	0.150067	0	0.0612577	0.0324212	0.972336	0.411078	0.998338	0.367531	0.144006	0.942758	0.0633903	0.0701518	0.0482287	0.0528087	0.0266431	0.965642	0.345157	0.489544	0.034322	0.102223	0.197537	0.180988	0.0560762	0.642838	0.38645	0	0.0162389	0.0532975	0	0.920935	0.0633903	0.0162389	0.0162389	0.192994	0	0.0162389	0.757154	0.142363	0.0476444	0.123335
CKP	0.161538	0.230657	0.252758	0.0479298	0.088072	0.0718846	0.152061	0	0.0162389	0.0208835	0.0162389	0.0162389	0.0324212	0.446713	0.402461	0.277776	0.350433	0.867708	0.999988	0.0633903	0.100051	0.648644	0.529567	0.275351	0.263476	0.17463	0.116653	0.034322	0.0999502	0	0.160678	0.032214	0.290948	0.167819	0.0162389	0.0162389	0.0532975	0.0624651	0.936887	0.0633903	0.0162389	0.0162389	0.0434896	0.0893505	0.0162389	0.846547	0.142363	0.0319239	0.0561769
CKQ	0.161538	0.230657	0.252758	0.0479298	0.088072	0.0718846	0.152061	0	0.0162389	0.0208835	0.0162389	0.0162389	0.0324212	0.446713	0.450185	0.140324	0.350433	0.867708	0.999988	0.0633903	0.100051	0.648644	0.529567	0.460078	0.263476	0.17463	0.116653	0.034322	0.0999502	0	0.160678	0.032214	0.290948	0.167819	0.0162389	0.0162389	0.0532975	0.0624651	0.936887	0.0633903	0.0162389	0.0162389	0.0434896	0.0893505	0.0162389	0.846547	0.142363	0.0319239	0.0561769
CKR	0.0782859	0.467625	0.0162389	0.0802583	0	0	0.0162389	0.382598	0.0162389	0.15176	0	0	0.0324212	0.365044	0.447134	0.986952	0	0.0680893	0.26201	0	0.17646	0	0.0162389	0.0266431	0.233582	0.232583	0.297069	0.929885	0.102223	0.0162389	0.542836	0.0560762	0.620747	0.167819	0	0.0162389	0	0.289651	0.759401	0	0	0.0162389	0.0434896	0	0	0.323176	0.0323023	0.0826317	0.366924
CKS	0.420695	0.999996	0.926206	0.032214	0.122354	0.032214	0.152061	0.442941	0.0162389	0.163869	0	0.0162389	0.0635908	0.972785	0.581859	0.996475	0.367531	0.126443	0.999042	0.0654242	0.0701518	0.648644	0.119798	0.0266431	0.991312	0.96481	0.862609	0.100455	0.131144	0.0915292	0.960669	0.0925519	0.671029	0.530632	0.0162389	0.0162389	0.0719366	0.186555	0.941506	0.032214	0.0162389	0.0162389	0.969042	0.0654127	0.159736	0.998241	0.128206	0.152078	0.999993
CKT	0.161538	0.230657	0.252758	0.0479298	0.088072	0.0718846	0.152061	0	0.0162389	0.0208835	0.0162389	0.0162389	0.0324212	0.446713	0.450185	0.140324	0.350433	0.867708	0.999988	0.0633903	0.100051	0.648644	0.529567	0.460078	0.263476	0.17463	0.116653	0.034322	0.0999502	0	0.160678	0.032214	0.290948	0.167819	0.0162389	0.0162389	0.0532975	0.0624651	0.936887	0.0633903	0.0162389	0.0162389	0.0434896	0.0893505	0.0162389	0.846547	0.142363	0.0319239	0.0561769
CKV	0.763393	0.643508	0.181868	0.245404	0.84507	0.0718846	0.374518	0.785632	0.0162389	0.108847	0.0162389	0.0162389	0.0324212	0.513277	0.418804	0.991292	0.998236	0.0832225	0.787013	0.0633903	0.991511	0.648644	0.16901	0.998427	0.97582	0.38276	0.28593	0.399618	0.145781	0.286647	0.453103	0.0479298	0.34668	0.220571	0.0379839	0.41943	0.0532975	0.0624651	0.0664807	0.032214	0.0827733	0.032214	0.0893349	0	0.0162389	0.856969	0.15629	0.138932	0.206005
CLA	0.420695	0.999996	0.926206	0.032214	0.122354	0.032214	0.192888	0.442941	0.0162389	0.208934	0.0162389	0.0162389	0.0635908	0.972785	0.655254	0.995262	0.367531	0.126443	1	0.0654242	0.0701518	0.648644	0.119798	0.485957	0.998736	0.96481	0.862609	0.100455	0.131144	0.0915292	0.960669	0.0925519	0.671029	0.530632	0.0162389	0.0162389	0.0719366	0.132358	0.941506	0.032214	0.0162389	0.0162389	0.969042	0.0654127	0.159736	0.371882	0.128206	0.152078	0.999993
CLB	0.161538	0.247924	0.240424	0.032214	0.088072	0.0565643	0.152061	0.350894	0.0162389	0	0.0162389	0.0162389	0.0324212	0.446713	0.314618	0.991796	0.253481	0.0832225	0.610452	0.0633903	0.0548028	0.648644	0.529567	0.105621	0.245578	0.323204	0.145023	0.0547716	0.19406	0	0.160678	0.032214	0.290948	0.197032	0	0.0162389	0	0	0.887279	0.0479298	0.0162389	0.0162389	0.0434896	0	0.032214	0.851819	0.128206	0.0788268	0.0162389
CLC	0.161538	0.247924	0.240424	0.032214	0.088072	0.0565643	0.152061	0.350894	0.0162389	0	0.0162389	0.0162389	0.0324212	0.446713	0.314618	0.991796	0.253481	0.0832225	0.610452	0.0633903	0.0548028	0.648644	0.529567	0.105621	0.245578	0.323204	0.145023	0.0547716	0.19406	0	0.160678	0.032214	0.290948	0.197032	0	0.0162389	0	0	0.887279	0.0479298	0.0162389	0.0162389	0.0434896	0	0.032214	0.851819	0.128206	0.0788268	0.0162389
CLD	0.161538	0.247924	0.240424	0.032214	0.088072	0.0565643	0.152061	0.350894	0.0162389	0	0.0162389	0.0162389	0.0324212	0.446713	0.314618	0.991796	0.253481	0.0832225	0.610452	0.0633903	0.0548028	0.648644	0.529567	0.105621	0.245578	0.323204	0.145023	0.0547716	0.19406	0	0.160678	0.032214	0.290948	0.197032	0	0.0162389	0	0	0.887279	0.0479298	0.0162389	0.0162389	0.0434896	0	0.032214	0.851819	0.128206	0.0788268	0.0162389
CLG	0.411366	1	0.287911	0.0802583	0.127455	0.0565643	0.0162389	0.264384	0	0.103437	0.0162389	0.0162389	0.0324212	0.455698	0.320057	0.999974	0.367531	0.0680893	0.643276	0.0633903	0.131716	0.648644	0.93817	0.314342	0.991094	0.300837	0.0314055	0.034322	0.102223	0.0729761	0.160678	0.0162389	0.797569	0.293364	0	0.0162389	0.0532975	0	0.936887	0.0479298	0.0162389	0.0162389	0.0590222	0	0.0162389	0.537452	0.142363	0.0319239	0.303858
CLH	0.161538	0.1973	0.240424	0.0479298	0.088072	0.0718846	0.152061	0.171484	0.944672	0.0208835	0.146576	0.0162389	0.0324212	0.446713	0.337982	0.998381	0.350433	0.0832225	0.813465	0.0633903	0.100051	0.648644	0.529567	0.292927	0.263476	0.201218	0.062513	0.034322	0.0479298	0	0.160678	0.0162389	0.290948	0.167819	0.0162389	0.0162389	0.0532975	0.0624651	0.936887	0.0633903	0.0162389	0.0162389	0.0590222	0.0654127	0.032214	0.195111	0.142363	0.0319239	0.129723
CLI	0.0166305	0	0	0.107084	0.200093	0	0.0162389	0.550639	0.0162389	0.15176	0	0	0	0.032214	0.451814	0.290245	0.0162389	0	0.334473	0	0.131716	0	0.147167	0.0266431	0.973357	0.257304	0.378874	0	0.102223	0.0162389	0	0.0560762	0.637666	0.254289	0	0.0162389	0.0196885	0	0.870864	0.0162389	0	0.0162389	0.0434896	0	0.0162389	0.462303	0.704057	0.130653	0.59562
CLK	0.0166305	0.142226	0.0454075	0.0802583	0.227042	0	0.0162389	0.344654	0.0162389	0.15176	0	0	0	0.032214	0.450786	0.032214	0.0162389	0	0.297992	0	0.131716	0	0	0.0266431	0.124353	0.257304	0.378874	0	0.102223	0.0162389	0	0.0761821	0.637666	0.241979	0	0.0162389	0	0	0.971512	0.0162389	0	0.0162389	0.0434896	0	0.0162389	0.462303	0.0940766	0.0826317	0.477226
CLL	0.0166305	0.142226	0.0454075	0.0802583	0.227042	0	0.0162389	0.344654	0.0162389	0.15176	0	0	0	0.032214	0.426421	0.101098	0.0162389	0	0.297992	0	0.131716	0	0	0.0662703	0.124353	0.257304	0.378874	0	0.102223	0.0162389	0	0.0761821	0.620747	0.241979	0	0.0162389	0	0	0.996321	0.0162389	0	0.0162389	0.0434896	0	0.0162389	0.462303	0.0940766	0.0826317	0.477226
CLM	0.0166305	0.129064	0.0162389	0.0802583	0.412809	0	0.0162389	0.344654	0.0162389	0.15176	0	0.0294465	0	0.032214	0.470619	0.0695189	0.032214	0	0.334473	0.032214	0.131716	0	0.147167	0.0266431	0.973796	0.272745	0.358264	0.0162389	0.102223	0.0162389	0	0.0560762	0.936691	0.254171	0	0.0162389	0.0196885	0	0.339273	0.0162389	0	0.0162389	0.0434896	0	0.032214	0.462303	0.954704	0.130653	0.453336
CLN	0.0838706	0.114688	0.0162389	0.266755	0.200093	0	0.0162389	0.550639	0.0162389	0.15176	0	0.0294465	0	0.032214	0.470619	0.0821401	0.0686256	0	0.334473	0	0.131716	0	0.147167	0.0266431	0.963317	0.272745	0.378874	0	0.102223	0.0162389	0	0.0560762	0.620747	0.254289	0	0.0162389	0.0196885	0	0.339273	0.0162389	0	0.0162389	0.0434896	0	0.0162389	0.462303	0.108788	0.130653	0.462213
CLP	0.0166305	0.142226	0.0454075	0.0802583	0.227042	0	0.0162389	0.344654	0.0162389	0.15176	0	0	0	0.032214	0.450786	0.101098	0.0162389	0	0.297992	0	0.131716	0	0	0.0266431	0.124353	0.257304	0.378874	0	0.102223	0.0162389	0	0.0761821	0.637666	0.241979	0	0.0162389	0	0	0.872961	0.0162389	0	0.0162389	0.0434896	0	0.0162389	0.462303	0.0940766	0.0826317	0.477226
CLQ	0.0166305	0.129064	0	0.0802583	0.200093	0	0.0162389	0.550639	0.0162389	0.15176	0	0.0294465	0	0.032214	0.426421	0.0162389	0	0	0.334473	0	0.131716	0	0.147167	0.0266431	0.211868	0.257304	0.358264	0	0.102223	0.0162389	0	0.0560762	0.620747	0.254289	0	0.0162389	0.0196885	0	0.339273	0.0162389	0	0.0162389	0.0434896	0	0.0162389	0.462303	0.0940766	0.130653	0.578875
CLR	0.0166305	0.142226	0.0454075	0.0802583	0.227042	0	0.0162389	0.344654	0.0162389	0.15176	0	0	0	0.032214	0.426421	0.032214	0.0162389	0	0.297992	0	0.131716	0	0	0.0266431	0.124353	0.257304	0.378874	0	0.102223	0.0162389	0	0.0761821	0.620747	0.241979	0	0.0162389	0	0	0.996321	0.0162389	0	0.0162389	0.0434896	0	0.0162389	0.462303	0.0940766	0.0826317	0.477226
CLS	0.0166305	0.142226	0.0454075	0.0802583	0.227042	0	0.0162389	0.344654	0.0162389	0.15176	0	0	0	0.032214	0.426421	0.0862599	0.0162389	0	0.297992	0	0.131716	0	0	0.0266431	0.124353	0.257304	0.378874	0	0.102223	0.0162389	0	0.0761821	0.637666	0.241979	0	0.0162389	0	0	0.0162389	0.0162389	0	0.0162389	0.0434896	0	0.0162389	0.462303	0.0940766	0.0826317	0.477226
CLT	0.0166305	0.142226	0.0454075	0.0802583	0.227042	0	0.0162389	0.344654	0.0162389	0.15176	0	0	0	0.032214	0.393261	0.0633903	0.0162389	0	0.297992	0	0.131716	0	0	0.0266431	0.124353	0.257304	0.378874	0	0.102223	0.0162389	0	0.0761821	0.637666	0.241979	0	0.0162389	0	0	0.996321	0.0162389	0	0.0162389	0.0434896	0	0.0162389	0.462303	0.0940766	0.0826317	0.477226
CLV	0.0166305	0.142226	0.0454075	0.0802583	0.227042	0	0.0162389	0.344654	0.0162389	0.15176	0	0	0	0.032214	0.377515	0.0862599	0.0162389	0	0.297992	0	0.131716	0	0	0.0266431	0.124353	0.257304	0.378874	0	0.102223	0.0162389	0	0.0761821	0.637666	0.241979	0	0.0162389	0	0	0.971512	0.0162389	0	0.0162389	0.0434896	0	0.0162389	0.462303	0.0940766	0.0826317	0.477226
CMB	0.0166305	0.142226	0.0454075	0.0802583	0.227042	0	0.0162389	0.344654	0.0162389	0.15176	0	0	0	0.032214	0.416953	0.101098	0.0162389	0	0.297992	0	0.131716	0	0	0.0266431	0.124353	0.257304	0.378874	0	0.102223	0.0162389	0	0.0761821	0.620747	0.241979	0	0.0162389	0	0	0.971512	0.0162389	0	0.0162389	0.0434896	0	0.0162389	0.462303	0.0940766	0.0826317	0.477226
CMC	0.0166305	0.142226	0.0454075	0.0802583	0.227042	0	0.0162389	0.344654	0.0162389	0.15176	0	0	0	0.032214	0.281185	0.101098	0.0162389	0	0.297992	0	0.131716	0	0	0.0266431	0.124353	0.257304	0.378874	0	0.102223	0.0162389	0	0.0761821	0.637666	0.241979	0	0.0162389	0	0	0.996321	0.0162389	0	0.0162389	0.0434896	0	0.0162389	0.462303	0.0940766	0.0826317	0.477226
CMD	0.0166305	0.142226	0.0454075	0.0802583	0.227042	0	0.0162389	0.344654	0.0162389	0.15176	0	0	0	0.032214	0.396861	0.101098	0.0162389	0	0.297992	0	0.131716	0	0	0.0266431	0.124353	0.257304	0.378874	0	0.102223	0.0162389	0	0.0761821	0.637666	0.241979	0	0.0162389	0	0	0.996321	0.0162389	0	0.0162389	0.0434896	0	0.0162389	0.462303	0.0940766	0.0826317	0.477226
CME	0.0166305	0.142226	0.0454075	0.0802583	0.227042	0	0.0162389	0.344654	0.0162389	0.15176	0	0	0	0.032214	0.426421	0.101098	0.0162389	0	0.297992	0	0.131716	0	0	0.0266431	0.124353	0.257304	0.378874	0	0.102223	0.0162389	0	0.0761821	0.637666	0.241979	0	0.0162389	0	0	0.996321	0.0162389	0	0.0162389	0.0434896	0	0.0162389	0.462303	0.0940766	0.0826317	0.477226
CMF	0.0166305	0.114688	0.0162389	0.266755	0.088072	0	0.0162389	0.333836	0.0162389	0.15176	0	0	0	0.032214	0.314836	0.0862599	0	0.0680893	0.345281	0.032214	0.824681	0	0.147167	0.0266431	0.966834	0.272745	0.378874	0.0162389	0.102223	0.0162389	0	0.0560762	0.620747	0.254289	0	0.0162389	0.15977	0	0.339273	0.032214	0.0338683	0.0162389	0.0434896	0	0.0162389	0.462303	0.0940766	0.391957	0.453336
CMG	0.420695	0.247924	0.913147	0.398964	0.909846	0.0162389	0.0636052	0.667756	0.0162389	0.117996	0.0201483	0.0162389	0.0324212	0.455698	0.411447	0.373502	0.377802	0.0832225	0.636693	0.0654242	0.145816	0	0.147167	0.0266431	0.982147	0.325453	0.421526	0.034322	0.0874039	0.0915292	0	0.0560762	0.660688	0.455747	0.0162389	0.0162389	0.0719366	0.132358	0.702716	0.678802	0.135015	0.032214	0.0434896	0.0654127	0.0162389	0.909952	0.217588	0.0826317	0.517533
CMH	0.0166305	0	0	0.107084	0.200093	0	0.0162389	0.550639	0.0162389	0.15176	0	0	0	0.032214	0.333522	0.340763	0.0162389	0	0.334473	0	0.131716	0	0.147167	0.0266431	0.486743	0.257304	0.378874	0	0.102223	0.0162389	0	0.0560762	0.620747	0.254289	0	0.0162389	0.0196885	0	0.870864	0.0162389	0	0.0162389	0.0434896	0	0.0162389	0.462303	0.704057	0.130653	0.629127
CMI	0.0166305	0.114688	0.0162389	0.266755	0.088072	0	0.0162389	0.333836	0.0162389	0.15176	0	0.0294465	0	0.032214	0.467855	0.0711768	0	0.0680893	0.345281	0.032214	0.131716	0	0.147167	0.0266431	0.168455	0.272745	0.378874	0.0162389	0.102223	0.0162389	0	0.0560762	0.620747	0.254289	0	0.0162389	0.0196885	0	0.913268	0.0162389	0	0.0162389	0.0434896	0	0.0162389	0.462303	0.0940766	0.391957	0.453336
CMK	0.0166305	0	0	0.107084	0.200093	0	0.0162389	0.550639	0.0162389	0.15176	0	0	0	0.032214	0.275671	0.340763	0.0162389	0	0.334473	0	0.131716	0	0.147167	0.0266431	0.985525	0.257304	0.378874	0	0.102223	0.0162389	0	0.0560762	0.637666	0.254289	0	0.0162389	0.0196885	0	0.870864	0.0162389	0	0.0162389	0.0434896	0	0.0162389	0.462303	0.704057	0.130653	0.59562
CML	0.0166305	0.142226	0.0454075	0.0802583	0.227042	0	0.0162389	0.344654	0.0162389	0.15176	0	0	0	0.032214	0.305732	0.111708	0.0162389	0	0.297992	0	0.131716	0	0	0.0266431	0.124353	0.257304	0.378874	0	0.102223	0.0162389	0	0.0761821	0.637666	0.241979	0	0.0162389	0	0	0.971512	0.0162389	0	0.0162389	0.0434896	0	0.0162389	0.462303	0.0940766	0.0826317	0.477226
CMM	0.343769	0.142226	0.0454075	0.0802583	0.227042	0	0.0162389	0.344654	0.0162389	0.15176	0	0.0190991	0	0.032214	0.177488	0.982439	0.0162389	0	0.297992	0	0.131716	0	0	0.0266431	0.124353	0.269365	0.378874	0	0.102223	0.0162389	0	0.0761821	0.637666	0.241979	0	0.0162389	0	0	0.971512	0.0162389	0	0.0162389	0.0434896	0	0.0162389	0.462303	0.0940766	0.0826317	0.477226
CMN	0.0166305	0.129064	0.0162389	0.0802583	0.422344	0	0.0162389	0.344654	0.0162389	0.15176	0	0.0294465	0	0.032214	0.207191	0.121482	0.032214	0	0.334473	0.032214	0.131716	0	0.147167	0.951332	0.967132	0.272745	0.358264	0.0162389	0.102223	0.0162389	0	0.0560762	0.620747	0.254171	0	0.0162389	0.0196885	0	0.339273	0.0162389	0	0.0162389	0.0434896	0	0.032214	0.462303	0.954704	0.130653	0.453336
CMP	0.401649	0.19842	0.254633	0.109887	0	0.032214	0.0162389	0.235358	0.0162389	0.0526677	0	0	0.0498749	0.398167	0.0861841	0.985455	0	0.116352	0.309391	0.113266	0.131716	0.82364	0.150581	0.0758507	0.244679	0.214916	0.372611	0.0782545	0.0935623	0.0662975	0.0333462	0	0.530141	0.273556	0.0162389	0.0162389	0.0196885	0	0	0.0785998	0	0.0162389	0.0434896	0	0.0479298	0.33171	0.167338	0.0674888	0.522082
CMQ	0.401649	0.19842	0.254633	0.109887	0	0.032214	0.0162389	0.235358	0.0162389	0.0526677	0	0	0.0498749	0.398167	0.0861841	0.991869	0	0.116352	0.320606	0.113266	0.131716	0.82364	0.150581	0.0758507	0.244679	0.214916	0.372611	0.0782545	0.0935623	0.0662975	0.0333462	0.0560762	0.530141	0.273556	0.0162389	0.0162389	0.0196885	0	0	0.0785998	0	0.0162389	0.0434896	0	0.0479298	0.33171	0.167338	0.0674888	0.522082
CMS	0.999975	0	0.114339	0.121084	0.0189356	0	0.0162389	0.214597	0.0162389	0.103437	0.064409	0	0.0324212	0.419249	0.160284	0.992131	0	0.0527063	0.26201	0.0479298	0.0852514	0.82751	0.0162389	0.120945	0.211868	0.838292	0.315929	0	0.116802	0.0162389	0.0173898	0.0560762	0.354202	0.322059	0.0162389	0.0369338	0	0	0.0162389	0.0633903	0	0.0162389	0.0434896	0	0.0479298	0.385839	0.0790386	0.0674888	0.289683
CMT	0.0728267	0.351436	0.240424	0.032214	0	0.0752135	0.152061	0.0590194	0.0162389	0.0208835	0.0162389	0.0162389	0.0324212	0.446713	0.245129	0.997932	0.255045	0.107853	0.81775	0.0633903	0.0701518	0.648644	0.529567	0.128926	0.286717	0.032214	0.0854457	0.0162389	0.0789507	0	0.0333462	0.0864838	0.290948	0.345073	0	0.0162389	0.0532975	0.0624651	0.936887	0.032214	0.0162389	0.0162389	0.0434896	0.0654127	0.0935623	0.19275	0.142363	0.412218	0.176395
CNB	0.161538	0.387411	0.257352	0.032214	0.088072	0	0.152061	0.816424	0.0162389	0.0208835	0	0.0162389	0.0481336	0.455698	0.319757	0.992001	0.350433	0.0981099	0.631662	0.0633903	0.0701518	0.648644	0.529567	0.145434	0.452225	0.227665	0.426698	0.034322	0.0874039	0	0.160678	0.032214	0.290948	0	0.032214	0.0162389	0.0532975	0	0.99869	0.0633903	0.0162389	0.0162389	0.0434896	0.0654127	0.0162389	0.0162389	0.201798	0.412218	0.176395
CNC	0.161538	0.351436	0.257352	0.411583	0.253398	0	0.0162389	0.32284	0.0162389	0.117996	0.0162389	0	0.0324212	0.467686	0.278801	0.48027	0.0943527	0.0680893	0.625582	0.0633903	0.195302	0.648644	0.552614	0.0908579	0.99812	0.232583	0.40685	0.034322	0.102223	0.0162389	0.187716	0.0918526	0.818331	0.507807	0.0162389	0.0162389	0.0356077	0	0.936887	0.0633903	0.0162389	0.0162389	0.0434896	0.0654127	0.0162389	0.133975	0.15629	0.0520959	0.331889
CNE	0.161538	0.387411	0.257352	0.032214	0.088072	0	0.152061	0.816424	0.0162389	0.0208835	0	0.0162389	0.0481336	0.455698	0.319757	0.992001	0.350433	0.0981099	0.631662	0.0633903	0.0701518	0.648644	0.529567	0.145434	0.452225	0.227665	0.426698	0.034322	0.0723397	0	0.160678	0.032214	0.290948	0	0.032214	0.0162389	0	0	0.99869	0.0633903	0.0162389	0.0162389	0.0434896	0.0654127	0.0162389	0.032214	0.201798	0.412218	0.176395
CNF	0.161538	0.387411	0.312732	0.032214	0.088072	0	0.152061	0.816424	0.0162389	0.0208835	0	0.0162389	0.0481336	0.455698	0.319757	0.992001	0.350433	0.0981099	0.631662	0.0633903	0.0701518	0.648644	0.529567	0.145434	0.452225	0.227665	0.426698	0.034322	0.0874039	0	0.160678	0.032214	0.290948	0	0.032214	0.0162389	0.0532975	0	0.99869	0.0633903	0.0162389	0.0162389	0.0434896	0.0654127	0.0162389	0.091496	0.201798	0.412218	0.176395
CNG	0.161538	0.351436	0.240424	0.0633327	0	0.0752135	0.152061	0.0590194	0.0162389	0.0208835	0.0162389	0.0162389	0.0324212	0.446713	0.282083	0.998146	0.367531	0.107853	0.81775	0.0633903	0.239402	0.648644	0.529567	0.0999311	0.365997	0.032214	0.0854457	0.034322	0.0939075	0	0.0333462	0.103618	0.290948	0.345073	0	0.0162389	0.0532975	0.0624651	0.936887	0.032214	0.0162389	0.0162389	0.0434896	0.0654127	0.0935623	0.16832	0.142363	0.412218	0.99998
CNH	0.161538	0.387411	0.240424	0.032214	0.102881	0.0752135	0.152061	0.338211	0.0162389	0.0208835	0.0162389	0.0162389	0.0481336	0.455698	0.237447	0.989237	0.350433	0.0832225	0.816494	0.0633903	0	0.648644	0.529567	0.175801	0.452225	0.325453	0.256543	0.034322	0.0785998	0	0.0333462	0.0864838	0.290948	0	0.0162389	0.0162389	0.0532975	0.0624651	0.936887	0.0633903	0.0162389	0.0162389	0	0.0654127	0.0162389	0.032214	0.188623	0.412218	0.218657
CNI	0.161538	1	0.240424	0.0633327	0.088072	0.0565643	0.0162389	0.0226993	0.0162389	0.0526677	0.0162389	0.0162389	0.0324212	0.455698	0.30634	0.991734	0.350433	0.0832225	0.972552	0.0806006	0.195302	0.648644	0.552614	0.134433	0.46112	0.240207	0.0854457	0.034322	0.032214	0.0162389	0.160678	0.25732	0.290948	0.391708	0.0162389	0.0162389	0.0532975	0.0624651	0.99766	0.0479298	0.0162389	0.0162389	0.0646437	0.0654127	0.0935623	0	0.142363	0.412218	0.999978
CNK	0.161538	0.164393	0.240424	0.0633327	0	0	0.152061	0.0226993	0.0162389	0.0370302	0	0.0162389	0.0324212	0.343909	0.237447	0.335224	0.367531	0.107853	0.320606	0.0633903	0.182019	0.648644	0.537206	0.0999311	0.452225	0.032214	0.372611	0.034322	0	0.0162389	0.0173898	0.0162389	0.290948	0.276787	0	0.0162389	0.0532975	0	0.936887	0.0633903	0.0162389	0.0162389	0.0434896	0.0654127	0.0633903	0	0.142363	0.412218	0.99998
CNL	0.161538	0.387411	0.257352	0.032214	0.088072	0	0.152061	0.816424	0.0162389	0.0208835	0	0.0162389	0.0481336	0.455698	0.319757	0.992001	0.350433	0.0981099	0.631662	0.0633903	0.0701518	0.648644	0.529567	0.145434	0.452225	0.227665	0.426698	0.034322	0.0874039	0	0.160678	0.032214	0.290948	0	0.032214	0.0162389	0.0532975	0	0.99869	0.0633903	0.0162389	0.0162389	0.0434896	0.0654127	0.0162389	0.032214	0.201798	0.412218	0.176395
CNM	0.161538	1	0.240424	0.0633327	0	0.0752135	0.0162389	0.0226993	0.0162389	0.0370302	0.0162389	0.0162389	0.0324212	0.455698	0.487384	0.0785998	0.350433	0.107853	0.616778	0.0633903	0	0.648644	0.529567	0.199605	0.498833	0.188033	0.397836	0.034322	0.0479298	0	0.0333462	0.032214	0.290948	0.968431	0.0162389	0.0162389	0.0532975	0.0624651	0.936887	0.0633903	0.0162389	0.0162389	0.332512	0.0654127	0.0162389	0.154591	0.142363	0.412218	0.145304
CNN	0.161538	0.387411	0.257352	0.032214	0.088072	0	0.152061	0.816424	0.0162389	0.0208835	0	0.0162389	0.0481336	0.455698	0.319757	0.988913	0.350433	0.0981099	0.631662	0.0633903	0.0701518	0.648644	0.529567	0.145434	0.452225	0.227665	0.426698	0.034322	0.0874039	0	0.160678	0.032214	0.290948	0	0.032214	0.0162389	0.0532975	0	0.99869	0.0633903	0.0162389	0.0162389	0.0434896	0.0654127	0.0162389	0.0162389	0.201798	0.412218	0.176395
CNP	0.161538	0.351436	0.240424	0.0633327	0.088072	0	0.152061	0.0226993	0.0162389	0.0370302	0.0162389	0.0162389	0.0481336	0.396831	0.237447	0.335224	0.350433	0.107853	0.625582	0.0955306	0.145816	0.648644	0.529567	0.879554	0.452225	0.032214	0.372611	0.034322	0.032214	0	0.0333462	0.0864838	0.290948	0.116598	0	0.0162389	0.0719366	0	0.916903	0.0633903	0.0162389	0.032214	0.0646437	0.0654127	0.0162389	0.0552525	0.142363	0.412218	0.999978
CNQ	0.0166305	0.164393	0.240424	0.0802583	0.088072	0.0565643	0.152061	0.103806	0.0162389	0.0208835	0	0.0162389	0.0481336	0.343909	0.50521	0.253736	0.230248	0.140092	0.616778	0.0955306	0.0798379	0.648644	0.537206	0.0758507	0.326144	0.373335	0.46671	0.109891	0	0	0.0377313	0.16292	0.290948	0.322602	0	0.0162389	0.0532975	0.0624651	0.999635	0.032214	0.0162389	0.0162389	0.0434896	0.0654127	0.0633903	0.265533	0.142363	0.412218	0.176395
CNR	0.161538	0.164393	0.240424	0.032214	0	0.0565643	0.152061	0.0590194	0.0162389	0.0370302	0.0162389	0.0162389	0.0324212	0.396831	0.289039	0.032214	0.367531	0.107853	0.619401	0.0633903	0.182019	0.648644	0.529567	0.134433	0.498833	0.188033	0.218809	0.034322	0.0479298	0	0.0173898	0.0162389	0.94142	0.22663	0	0.0162389	0.0532975	0.0624651	0.999949	0.0633903	0.0162389	0.0162389	0.0646437	0.0654127	0.0162389	0	0.142363	0.412218	0.999978
CNS	0.161538	0.387411	0.240424	0.032214	0.088072	0	0.152061	0.813393	0.0162389	0.0208835	0	0.0162389	0.0481336	0.455698	0.319757	0.194393	0.234906	0.0981099	0.631662	0.0633903	0.0701518	0.648644	0.529567	0.145434	0.452225	0.032214	0.372611	0.034322	0.0874039	0	0.160678	0.24506	0.290948	0	0.032214	0.0162389	0.0532975	0	0.99766	0.0633903	0.0162389	0.0162389	0.0434896	0.0654127	0.0162389	0	0.114331	0.412218	0.176395
CNT	0.161538	0.387411	0.240424	0.032214	0.088072	0	0.152061	0.813393	0.0162389	0.0208835	0	0.0162389	0.0481336	0.455698	0.319757	0.335224	0.234906	0.0981099	0.631662	0.0633903	0.0701518	0.648644	0.529567	0.145434	0.452225	0.032214	0.372611	0.034322	0.0874039	0	0.160678	0.24506	0.290948	0	0.032214	0.0162389	0.0532975	0	0.99766	0.0633903	0.0162389	0.0162389	0.0434896	0.0654127	0.0162389	0	0.114331	0.412218	0.176395
CNV	0.161538	0.164393	0.276156	0.032214	0.088072	0.0565643	0.152061	0.817629	0.0162389	0.0208835	0.0162389	0.0162389	0.0481336	0.446713	0.282083	0.998627	0.367531	0.107853	0.619401	0.0633903	0.195302	0.648644	0.529567	0.134433	0.452225	0.288474	0.321966	0.034322	0.032214	0.0162389	0.0333462	0.0162389	0.508847	0.345073	0.0162389	0.0162389	0.0532975	0.0624651	0.99869	0.0479298	0.0162389	0.0162389	0.0434896	0.0654127	0.0162389	0.0768177	0.142363	0.412218	0.999975
CPA	0.161538	0.999973	0.245103	0.237209	0.0577173	0.0772074	0.165831	0.633263	0.0162389	0.0526677	0.0162389	0.0162389	0.502672	0.473232	0.626709	0.998057	0.360981	0.0981099	0.548313	0.0633903	0.0701518	0.648644	0.15147	0.13005	0.255031	0.279133	0.546358	0.0162389	0.199601	0.0522081	0.220449	0.118174	0.290948	0.242883	0.149401	0.032214	0.0162389	0	0.938216	0.175263	0.0479298	0.032214	0.0434896	0.0654127	0.0785998	0.195111	0.327582	0.454842	0.0561769
CPB	0.199952	0.292785	0.240424	0.032214	0.0577173	0.0565643	0.152061	0.0505227	0.0162389	0.0208835	0.0162389	0.0162389	0	0.464536	0.268521	0.111708	0.43633	0.0527063	0.637387	0.0786887	0.0701518	0.648644	0.575716	0.275351	0.999999	0.17463	0.0471344	0.034322	0.0479298	0	0	0.0560762	0.321228	0.242883	0.0162389	0.0162389	0.0532975	0.0624651	0.936887	0.0633903	0.0162389	0.0162389	0.0722041	0.0654127	0.0162389	0.181825	0	0	0.201845
CPC	0.175154	0.473971	0.306155	0.0479298	0.0730189	0.0565643	0.152061	0.214597	0.0162389	0.0208835	0.0162389	0.032214	0.0324212	0.425378	0.257993	0.997833	0.350433	0.074153	0.323802	0.127665	0.131716	0.648644	0.105268	0.325476	0.981895	0.164219	0.316319	0.034322	0.224	0.0162389	0.089282	0.0560762	0.290948	0.415857	0.0162389	0.0162389	0.024229	0	0.997955	0.0633903	0.0162389	0.0162389	0.0590222	0	0.0479298	0.208182	0.0928585	0.0826317	0.505852
CPD	0.161538	0.164393	0.276156	0.032214	0.122354	0.0565643	0.152061	0.0778814	0	0.0208835	0.0162389	0.0162389	0.0324212	0.446713	0.487301	0.0970451	0	0.0832225	0.637387	0.0654242	0.0701518	0.648644	0.974894	0.864466	0.992288	0.303	0.0777367	0.211745	0	0.0162389	0.186756	0.032214	0.443455	0.167819	0.0162389	0.0162389	0.0532975	0	0.0162389	0.0785998	0.0162389	0.0162389	0.0434896	0.0275766	0.0162389	0.236575	0	0.0826317	0.0990742
CPE	0.161538	0.164393	0.240424	0.0479298	0.241074	0.0565643	0.152061	0	0	0.0208835	0.0162389	0.0162389	0.0324212	0.446713	0.312454	0.997979	0.350433	0.0832225	0.616778	0.0633903	0.100051	0.648644	0.974894	0.275351	0.263476	0.188033	0.0314055	0.034322	0.0479298	0	0.160678	0.0162389	0.321228	0.208038	0.0162389	0.0162389	0.0532975	0.0624651	0.936887	0.0633903	0.0162389	0.0162389	0.0434896	0.0654127	0.0162389	0.22104	0.162787	0.0476444	0.0561769
CPF	0.161538	0.340731	0.962021	0.12569	0.088072	0.0565643	0.152061	0.458566	0.0162389	0.0208835	0.0162389	0.0162389	0.0324212	0.446713	0.450276	0.997954	0.350433	0.0832225	0.665917	0.0633903	0.100051	0.648644	0.529567	0.275351	0.263476	0.188033	0	0.034322	0.118879	0	0.160678	0.0162389	0.321228	0.167819	0.0162389	0.0162389	0.0532975	0.0884758	0.936887	0.0633903	0.0162389	0.0162389	0.0434896	0.0654127	0.0162389	0.208182	0.15629	0.999971	0.0561769
CPG	0.997904	0.164393	0.922594	0.161846	0.088072	0.0565643	0.152061	0.032214	0	0.115044	0.0162389	0.0162389	0	0.55296	0.326943	0.140324	0.350433	0.0832225	0.921553	0.0633903	0.0701518	0.648644	0.529567	0.290089	0.962279	0.17463	0.0777367	0.034322	0.0988764	0	0.160678	0.730621	0.306957	0.371303	0.121067	0.0162389	0.0532975	0.0624651	0.982879	0.0633903	0.0162389	0.182716	0.0434896	0.0654127	0.0162389	0.208182	0.128206	0.0607148	0.0561769
CPI	0.220194	1	0.327771	0.218495	0.0577173	0.0565643	0.152061	0.874729	0	0.0526677	0.0162389	0.0162389	0.0324212	0.473232	0.633961	0.999209	0.350433	0.0832225	0.816494	0.0633903	0.0548028	0.648644	0.553859	0.969005	0.370785	0.279133	0.585639	0.0162389	0.0633903	0.0729761	0.245562	0.122288	0.321228	0.445608	0	0.032214	0	0.0624651	0.889653	0.0633903	0.032214	0.0162389	0.0434896	0.0162389	0.0162389	0.312004	0.128206	0.501365	0.273964
CPK	0.220194	1	0.245103	0.4657	0	0.0565643	0.152061	0.264384	0	0	0.0162389	0.0162389	0.0324212	0.473232	0.567084	0.988792	0.141251	0.0981099	0.623001	0.0633903	0.0548028	0.648644	0.529567	0.998188	0.420241	0.279133	0.53887	0.0162389	0.032214	0.0576738	0.233108	0.118174	0.321228	0.278624	0.13536	0.0162389	0	0	0.943473	0.175263	0.032214	0.0162389	0.0590222	0	0.0162389	0.312004	0.128206	0.108364	0.208203
CPL	0.220194	1	0.245103	0.4657	0	0.0565643	0.152061	0.698335	0	0	0.0162389	0.0162389	0.0324212	0.473232	0.633961	0.969395	0.178347	0.0981099	0.623001	0.0633903	0.0548028	0.648644	0.529567	0.402509	0.391055	0.279133	0.53887	0.0162389	0.032214	0.0729761	0.233108	0.118174	0.321228	0.278624	0.13536	0.0162389	0	0	0.943473	0.175263	0.032214	0.0162389	0.0434896	0	0.0162389	0.312004	0.128206	0.108364	0.208203
CPM	0.220194	1	0.245103	0.0479298	0	0.0565643	0.152061	0.698335	0	0	0.0162389	0.0162389	0.0324212	0.473232	0.633961	0.335224	0.360981	0.0832225	0.548313	0.0633903	0.0548028	0.648644	0.553859	0.212153	0.487344	0.279133	0.53887	0.0162389	0.032214	0.0162389	0.233108	0.118174	0.290948	0.278624	0.13536	0.0162389	0.0196885	0	0.944664	0.175263	0.032214	0.0162389	0.0590222	0	0.0162389	0.312004	0.128206	0.501365	0.273964
CPN	0.199952	1	0.399031	0.205594	0.0577173	0.0565643	0.152061	0.86951	0	0	0.0162389	0.0162389	0.0324212	0.473232	0.707561	0.992411	0.360981	0.0981099	0.816494	0.0633903	0.0548028	0.648644	0.553859	0.998489	0.90918	0.279133	0.553725	0.0162389	0.032214	0.0162389	0.233108	0.118174	0.302463	0.278624	0.13536	0.0162389	0.0196885	0.0624651	0.938216	0.0633903	0.032214	0.0162389	0.0434896	0.0162389	0.0162389	0.312004	0.142363	0.108364	0.0561769
CPQ	0.220194	1	0.399031	0.205594	0	0.0565643	0.152061	0.67985	0	0.0526677	0.0162389	0.0162389	0.0324212	0.473232	0.633961	0.992534	0.178347	0.0832225	0.780139	0.0633903	0.0548028	0.648644	0.529567	0.99803	0.914191	0.279133	0.53887	0.0162389	0.032214	0.0729761	0.233108	0.118174	0.290948	0.278624	0	0.0162389	0.0196885	0	0.944664	0.175263	0.032214	0.0162389	0.0590222	0.0162389	0.0162389	0.312004	0.128206	0.108364	0.243242
CPR	0.199952	1	0.399031	0.205594	0.0577173	0.0565643	0.152061	0.86951	0	0	0.0162389	0.0162389	0.0324212	0.473232	0.707561	0.992026	0.339711	0.0981099	0.816494	0.0633903	0.0548028	0.648644	0.553859	0.998489	0.365961	0.279133	0.553725	0.0162389	0.0633903	0.0162389	0.233108	0.118174	0.302463	0.278624	0.13536	0.0162389	0.0196885	0.0624651	0.938216	0.0633903	0.032214	0.0162389	0.0434896	0.0162389	0.0162389	0.312004	0.142363	0.108364	0.0561769
CPS	0.280764	0.252817	0.921664	0.999985	0.0577173	0.430631	0.152061	0.234934	0.0162389	0.0526677	0	0.032214	0.0757391	0.545121	0.246086	0.998253	0	0.617411	0.564732	0.0633903	0.131716	0.648644	0.213722	0.720196	0.903922	0.323328	0.705194	0.0162389	0.108282	0.106941	0.0333462	0.220544	0.742101	0.12567	0.032214	0.0162389	0.0196885	0.0255935	0.122493	0.032214	0.096924	0.0162389	0.928995	0.0882541	0.0162389	0.34524	0.162184	0.999974	0.631996
CPT	0.280764	0.252817	0.604078	0.480228	0.088072	0.430631	0.152061	0.206875	0.0162389	0.0526677	0	0.032214	0.0757391	0.504112	0.198403	0.99792	0	0.611096	0.530381	0.032214	0.131716	0.648644	0.188211	0.714106	0.992989	0.312159	0.807877	0.0162389	0.0935623	0.106941	0.0173898	0.321809	0.625114	0.12567	0.0162389	0.0162389	0.0196885	0.0458826	0.0457278	0.032214	0.0209972	0.0162389	0.928995	0.0882541	0.0162389	0.231161	0.162184	0.999974	0.573732
CQA	0.240957	0.199751	0.231302	0.458809	0.0577173	0.032214	0.152061	0.193783	0.0162389	0.0526677	0	0.032214	0.0481336	0.50162	0.233642	0.998265	0	0.0832225	0.425308	0.0633903	0.131716	0.648644	0.200743	0.0579988	0.345592	0.323328	0.519139	0.0162389	0.0935623	0.106941	0.0333462	0.258938	0.553644	0.12567	0.032214	0.0162389	0.0196885	0.0367227	0	0.032214	0.0209972	0.0162389	0.928995	0	0.032214	0.366332	0.162184	0.0826596	0.700286
CQB	0.240957	0.199751	0.231302	0.458809	0.0577173	0.032214	0.152061	0.743122	0.0162389	0.0526677	0	0.032214	0.0481336	0.50162	0.291934	0.998543	0	0.0832225	0.425308	0.0633903	0.131716	0.648644	0.200743	0.0579988	0.548734	0.323328	0.526948	0.0162389	0.502915	0.106941	0.0333462	0.263295	0.484736	0.12567	0.032214	0.0162389	0.0196885	0.0367227	0	0.032214	0.0209972	0.0162389	0.928995	0	0.032214	0.366332	0.162184	0.999972	0.700286
CQC	0.161538	0.164393	0.240424	0.46655	0	0.0565643	0.0162389	0.243609	0.0162389	0.0208835	0.0162389	0	0.0481336	0.446713	0.165613	0.360309	0	0.0832225	0.415821	0.0633903	0.0701518	0.648644	0.566131	0.29628	0.263476	0.17463	0.363921	0.034322	0.0479298	0.0162389	0.160678	0.0162389	0.290948	0.167819	0.0162389	0.0162389	0.032214	0.0624651	0	0.0479298	0.0162389	0.032214	0.0434896	0.0654127	0.0633903	0.208182	0.15629	0.0674888	0.214628
CQD	0.161538	0.164393	0.240424	0.46655	0	0.0565643	0.0162389	0.243609	0.0162389	0.0208835	0.0162389	0	0.0481336	0.446713	0.165613	0.393309	0	0.0832225	0.415821	0.0633903	0.0701518	0.648644	0.566131	0.29628	0.263476	0.17463	0.363921	0.034322	0.0479298	0.0162389	0.160678	0.0162389	0.290948	0.167819	0.0162389	0.0162389	0.032214	0.0624651	0	0.0479298	0.0162389	0.032214	0.0434896	0	0.0633903	0.208182	0.15629	0.0674888	0.214628
CQE	0.161538	0.239702	0.551194	0.493033	0.088072	0.032214	0.0162389	0.317471	0.0162389	0.117996	0.0162389	0	0.0324212	0.446713	0.22735	0.393309	0.209439	0.0832225	0.415821	0.0633903	0.0701518	0.648644	0.558969	0.0701051	0.263476	0.333578	0.363921	0	0.032214	0.0162389	0.160678	0.0162389	0.290948	0.298289	0.0162389	0.0162389	0.0532975	0.0624651	0.925886	0.0633903	0	0.0162389	0.0434896	0	0.0633903	0.317295	0.0634757	0.0826596	0.246512
CQF	0.161538	0.239702	0.551194	0.0802583	0.088072	0.032214	0.0162389	0.243609	0.0162389	0.0208835	0.0162389	0	0.0324212	0.446713	0.22735	0.393309	0.350433	0.0832225	0.415821	0.0633903	0.0701518	0.659962	0.558969	0.29628	0.263476	0.333578	0.363921	0	0.032214	0.0162389	0.160678	0.0162389	0.290948	0.298289	0	0.0162389	0.0532975	0.0624651	0.936887	0.0633903	0	0.0162389	0.0434896	0	0.0162389	0.323176	0.0634757	0.0826596	0.246512
CQG	0.175154	0.165584	0.240424	0.46655	0.088072	0.032214	0.0162389	0.243609	0.0162389	0.0208835	0.0162389	0	0.0481336	0.354563	0.459114	0.987118	0	0.118529	0.249828	0.0633903	0.131716	0.678137	0.161189	0.0701051	0.167706	0.334963	0.363921	0.0183817	0.108282	0.0162389	0.174308	0.0714045	0.32169	0.148205	0	0.0162389	0.0162389	0	0.936887	0.0479298	0	0.0162389	0.0434896	0.0654127	0.0633903	0.195111	0.0634757	0.0674888	0.201664
CQH	0.18757	0.239702	0.256065	0.0802583	0	0.032214	0.0162389	0.317471	0.0162389	0.117996	0.0162389	0	0.0324212	0.446713	0.22735	0.393309	0.350433	0.0832225	0.415821	0.0633903	0.0701518	0.659962	0.558969	0.0701051	0.263476	0.333578	0.363921	0	0.032214	0	0.160678	0.0162389	0.290948	0.298289	0.0162389	0.0162389	0.0532975	0.0624651	0.936887	0.0633903	0	0.0162389	0.0434896	0	0.0633903	0.323176	0.0634757	0.0674888	0.201664
CQI	0.161538	0.165584	0.551194	0.0802583	0.088072	0.032214	0.0162389	0.243609	0.0162389	0.117996	0.0162389	0	0.0324212	0.354563	0.425794	0.140324	0.0611998	0.118529	0.249828	0.0633903	0.131716	0.659962	0.18755	0.0701051	0.263476	0.333578	0.363921	0	0.0935623	0.0162389	0.160678	0.0714045	0.522386	0.348192	0	0.0162389	0.032214	0	0.936887	0.0479298	0.0209972	0.0162389	0.0434896	0.0654127	0.0162389	0.323176	0.0634757	0.0674888	0.476173
CQK	0.161538	0.239702	0.551194	0.0802583	0.088072	0.032214	0.0162389	0.112303	0.0162389	0.0208835	0.0162389	0	0.0324212	0.446713	0.22735	0.393309	0.234906	0.0832225	0.415821	0.0633903	0.0701518	0.648644	0.558969	0.29628	0.263476	0.333578	0.363921	0	0.032214	0.0162389	0.160678	0.0162389	0.290948	0.298289	0.0162389	0.0162389	0.0532975	0	0	0.0633903	0	0.0162389	0.0434896	0	0.0162389	0.323176	0.0634757	0.0826596	0.0561769
CQL	0.18757	0.239702	0.256065	0.0802583	0	0.032214	0.0162389	0.317471	0.0162389	0.117996	0.0162389	0	0.0324212	0.446713	0.22735	0.393309	0.350433	0.0832225	0.415821	0.0633903	0.0701518	0.659962	0.558969	0.0701051	0.263476	0.333578	0.363921	0	0.032214	0	0.160678	0.0162389	0.290948	0.298289	0.0162389	0.0162389	0.0532975	0	0.936887	0.0479298	0	0.0162389	0.0434896	0	0.0633903	0.323176	0.0634757	0.0674888	0.201664
CQM	0.161538	0.239702	0.551194	0.493033	0.088072	0.032214	0.0162389	0.317471	0.0162389	0.117996	0.0162389	0	0.0324212	0.446713	0.22735	0.140324	0.234906	0.0832225	0.415821	0.0633903	0.0701518	0.659962	0.558969	0.29628	0.263476	0.333578	0.363921	0	0.032214	0.0162389	0.160678	0.0162389	0.290948	0.298289	0.0162389	0.0162389	0.0532975	0.0624651	0.92367	0.0633903	0	0.0162389	0.0434896	0	0.0633903	0.521363	0.0634757	0.0826596	0.246512
CQN	0.161538	0.239702	0.551194	0.493033	0.088072	0.032214	0.0162389	0.112303	0.0162389	0.117996	0.0162389	0	0.0324212	0.446713	0.22735	0.393309	0.234906	0.0832225	0.415821	0.0633903	0.0701518	0.659962	0.558969	0.117116	0.263476	0.187094	0.363921	0	0.032214	0.0162389	0.160678	0.0162389	0.290948	0.298289	0.0162389	0.0162389	0.0532975	0.0624651	0.819195	0.0633903	0	0.0162389	0.0434896	0	0.0633903	0.317295	0.0634757	0.0826596	0.201664
CQP	0.18757	0.239702	0.551194	0.46655	0.088072	0.032214	0.0162389	0.112303	0.0162389	0.0208835	0	0	0.0481336	0.999983	0.450185	0.140324	0	0.0832225	0.415821	0.0633903	0.145816	0.648644	0.558969	0.0701051	0.263476	0.353643	0.363921	0	0.032214	0.0162389	0.174308	0.0162389	0.522386	0.298289	0	0.0162389	0.032214	0	0.936887	0.0479298	0	0.0162389	0.0434896	0	0.0162389	0.208182	0.15629	0.0674888	0.246512
CQQ	0.0166305	0.142226	0.0454075	0.0802583	0.227042	0	0.0162389	0.344654	0.0162389	0.15176	0	0	0	0.032214	0.450786	0.0862599	0.0162389	0	0.297992	0	0.131716	0	0	0.0266431	0.124353	0.257304	0.378874	0	0.102223	0.0162389	0	0.0761821	0.620747	0.241979	0	0.0162389	0	0	0.971512	0.0162389	0	0.0162389	0.0434896	0	0.0162389	0.462303	0.0940766	0.0826317	0.477226
CQR	0.0166305	0.142226	0.0454075	0.0802583	0.227042	0	0.0162389	0.344654	0.0162389	0.15176	0	0	0	0.032214	0.450786	0.101098	0.0162389	0	0.297992	0	0.131716	0	0	0.0266431	0.124353	0.257304	0.378874	0	0.102223	0.0162389	0	0.0761821	0.637666	0.241979	0	0.0162389	0	0	0.971512	0.0162389	0	0.0162389	0.0434896	0	0.0162389	0.462303	0.0940766	0.0826317	0.477226
CQS	0.254254	0.255653	0.313397	0.13958	0.0577173	0.101141	0.152061	0.211024	0.0162389	0.0370302	0.0162389	0.032214	0.0324212	0.446713	0.303304	0.991201	0.178347	0.0832225	0.55869	0.0633903	0	0.654349	0.119798	0.453636	0.478372	0.449962	0.517902	0	0.0633903	0.0180807	0.201866	0.149183	0.355789	0.395382	0	0.0162389	0	0	0.806582	0.032214	0.604418	0.0162389	0.0434896	0	0.0633903	0.478617	0.128206	0.745886	0.436818
CQT	0.161538	1	0.269224	0.0479298	0.088072	0.0565643	0.152061	0.0162389	0	0.0208835	0.0162389	0.0162389	0.0324212	0.446713	0.326943	0.997954	0.350433	0.0832225	0.616778	0.0633903	0.100051	0.648644	0.529567	0.475175	0.263476	0.17463	0.246717	0.034322	0.0479298	0	0.0173898	0.0162389	0.290948	0.167819	0	0.0162389	0.0532975	0.0624651	0.936887	0.0633903	0.0162389	0.0162389	0.0434896	0.0654127	0.0162389	0.208182	0.142363	0.0319239	0.0561769
CQV	0.161538	0.1973	0.240424	0.060761	0.088072	0.0565643	0.152061	0	0.0162389	0.0208835	0.0162389	0.0162389	0.0324212	0.446713	0.337982	0.99792	0.350433	0.0832225	0.816748	0.0633903	0.100051	0.648644	0.529567	0.287118	0.263476	0.17463	0.0314055	0.034322	0.0479298	0	0.160678	0.032214	0.290948	0.167819	0.0162389	0.0162389	0.0532975	0.0776896	0.936887	0.0479298	0.0162389	0.0162389	0.0434896	0.0275766	0.0162389	0.181825	0.128206	0.0319239	0.0759176
CRA	0.161538	0.164393	0.240424	0.0479298	0.088072	0.0565643	0.152061	0	0.0162389	0.0208835	0.0162389	0.0162389	0.0324212	0.446713	0.297084	0.997979	0.350433	0.0832225	0.813465	0.0633903	0.100051	0.659962	0.552614	0.114584	0.963772	0.162827	0.102072	0.034322	0.0479298	0	0.160678	0.0523242	0.290948	0.167819	0.0162389	0.0162389	0	0.0624651	0.936887	0.0633903	0.0162389	0.0162389	0.0434896	0.0805893	0.0162389	0.195111	0.142363	0.0319239	0.142835
CRB	0.161538	0.164393	0.252758	0.032214	0.088072	0.0565643	0.152061	0	0	0	0.0162389	0.0162389	0.0324212	0.446713	0.335245	0.997886	0.350433	0.0832225	0.999988	0.0633903	0.100051	0.648644	0.552614	0.275351	0.275436	0.17463	0.062513	0.034322	0.0861762	0	0.160678	0.0162389	0.290948	0.184342	0.0162389	0.0162389	0	0.0624651	0.936887	0.0633903	0.0162389	0.0162389	0.0590222	0.0654127	0.0162389	0.22104	0.142363	0.0319239	0.0561769
CRC	0.161538	0.1973	0.240424	0.0975232	0.088072	0.0565643	0.152061	0	0	0.0208835	0.0162389	0.0162389	0.0324212	0.446713	0.412261	0.140324	0.350433	0.0832225	0.813465	0.0633903	0.100051	0.648644	0.529567	0.275351	0.765829	0.188033	0.102072	0.034322	0.0479298	0.0162389	0.160678	0.0162389	0.290948	0.167819	0.0162389	0.0162389	0	0.0624651	0.954767	0.0162389	0.0162389	0.0162389	0.0434896	0.0654127	0.0162389	0.195111	0.142363	0.0319239	0.0561769
CRD	0.161538	0.164393	0.240424	0.46655	0.088072	0.0565643	0.152061	0	0	0.0208835	0.0162389	0.0162389	0.0481336	0.455698	0.229743	0.111708	0.350433	0.0832225	0.813465	0.0633903	0.100051	0.659962	0.529567	0.287118	0.263476	0.188033	0.0777367	0.034322	0.0479298	0.038086	0.160678	0.0162389	0.321228	0.348412	0.0162389	0.0162389	0.0532975	0.0624651	0.936887	0.0479298	0.0162389	0.0162389	0.0434896	0.0275766	0.0162389	0.195111	0.142363	0.0319239	0.0759176
CRE	0.188549	1	0.0162389	0.208478	0.104321	0	0.109686	0.76709	0.0162389	0.15176	0	0	0.0324212	0.473232	0.535603	0.313096	0	0.185149	0.998249	0.0633903	0.17646	0.648644	0.0479298	0.0266431	0.99409	0.293728	0.416536	0.0775926	0.102223	0.0568897	0.102847	0.0864838	0.626906	0.241979	0	0.032214	0.0532975	0.0162389	0.917379	0.214686	0.032214	0.0162389	0.0434896	0	0.0162389	0.782624	0.175955	0.29907	0.461524
CRG	0.161538	1	0.240424	0.0479298	0.088072	0.0565643	0.152061	0.0202762	0.0206458	0.0208835	0.0162389	0.0162389	0.0324212	0.446713	0.359308	0.111708	0.350433	0.0832225	0.813465	0.0633903	0.100051	0.648644	0.537904	0.275351	0.263476	0.17463	0.062513	0.034322	0.098393	0.0729761	0.160678	0.0162389	0.290948	0.167819	0.0162389	0.0162389	0.0532975	0.0624651	0.936887	0.0633903	0.0162389	0.0162389	0.0434896	0.0654127	0.0162389	0.208182	0.128206	0.136828	0.101622
CRH	0.161538	0.164393	0.255943	0.032214	0.088072	0.096699	0.152061	0	0.0162389	0.0208835	0.0162389	0.0162389	0.0324212	0.446713	0.326943	0.998327	0.454011	0.0832225	0.813465	0.0633903	0.100051	0.648644	0.529567	0.275351	0.449815	0.188033	0.130998	0.034322	0.0479298	0.0162389	0.160678	0.032214	0.446595	0.167819	0.058798	0.0162389	0.0532975	0.0624651	0.936887	0.0633903	0.0162389	0.0162389	0.0434896	0.0654127	0.0162389	0.208182	0.142363	0.0319239	0.0561769
CRI	0.161538	0.1973	0.273058	0.032214	0.088072	0.0565643	0.152061	0.104114	0.0162389	0.0208835	0.0162389	0.0162389	0.0481336	0.455698	0.337982	0.998282	0.350433	0.0832225	0.813465	0.0633903	0.100051	0.648644	0.529567	0.275351	0.294385	0.188033	0.160033	0.034322	0.0633903	0.0162389	0.160678	0.0162389	0.321228	0.384991	0.0162389	0.0162389	0.0532975	0.0624651	0.936887	0.0479298	0.0162389	0.0162389	0.0434896	0.0275766	0.0162389	0.208182	0.142363	0.108364	0.0561769
CRK	0.161538	0.1973	0.240424	0.060761	0.088072	0.0565643	0.152061	0	0.0162389	0.0208835	0.0162389	0.0162389	0.0324212	0.446713	0.337982	0.111708	0.350433	0.0832225	0.816748	0.0633903	0.100051	0.648644	0.529567	0.287118	0.263476	0.17463	0.0314055	0.034322	0.0479298	0	0.160678	0.032214	0.290948	0.167819	0.0162389	0.0162389	0.0532975	0.0776896	0.936887	0.0479298	0.0162389	0.0162389	0.0434896	0.0275766	0.0162389	0.208182	0.128206	0.0319239	0.0759176
CRL	0.052168	0.1973	0.240424	0.032214	0.0479298	0.0409911	0.152061	0	0	0.0208835	0.0162389	0.0162389	0.0324212	0.446713	0.149181	0.032214	0.196389	0.0832225	0.813465	0.0633903	0.100051	0.648644	0.529567	0.275351	0.263476	0.188033	0.0471344	0.034322	0.0479298	0	0.160678	0.0162389	0.309608	0.154082	0.0162389	0.0162389	0.0532975	0	0.732558	0.0479298	0.0162389	0.0162389	0.0434896	0.0654127	0.0162389	0.16832	0.164224	0	0.0561769
GAL	0.240957	0.142226	0.231302	0.509229	0.088072	0	0	0.206875	0.0162389	0.0722973	0	0.145021	0.0481336	0.446713	0.265129	0.987952	0.0611998	0.617411	0.415821	0.032214	0.131716	0.648644	0.119798	0.0579988	0.99327	0.286223	0.310961	0.0162389	0.102223	0.032214	0.0173898	0.0609616	0.539981	0.229467	0.032214	0.0162389	0.0196885	0.020822	0	0.032214	0.0209972	0.0162389	0.928995	0.0882541	0.0162389	0.323176	0.162184	0.0826596	0.366924
GAP	0.161538	0.164393	0.240424	0.032214	0.088072	0.720617	0.152061	0	0	0.0208835	0.0162389	0.0162389	0.0324212	0.415913	0.348732	0.111708	0.298509	0.0832225	0.813465	0.0633903	0.0701518	0.654349	0.529567	0.275351	0.263476	0.17463	0.102072	0.034322	0.0479298	0	0.160678	0.0162389	0.290948	0.167819	0.0162389	0.0897174	0.0532975	0.0624651	0.915531	0.0479298	0.0162389	0.0162389	0.0434896	0.0654127	0.0162389	0.16832	0.128206	0.0319239	0.0561769
GAS	0.175154	0.19842	0.0997195	0.121084	0	0.0479298	0.0162389	0.275257	0.0162389	0.103437	0.0162389	0	0.0481336	0.343909	0.22735	0.970727	0	0.0527063	0.26201	0	0.191026	0.82364	0.152535	0.0266431	0.207598	0.334963	0.365867	0.716198	0.0633903	0.0162389	0.0333462	0.218984	0.532594	0.184995	0	0.0162389	0.0162389	0.0884758	0.936887	0.0479298	0	0.0162389	0	0	0.0479298	0.591549	0.142363	0.0319239	0.666075
GAT	0.401649	1	0	0.0802583	0	0.0565643	0.0162389	0	0.0162389	0.117996	0.0162389	0	0.0498749	0.416262	0.211267	0.111708	0	0.0832225	0.26201	0.0633903	0.0701518	0.82364	0.150581	0.275351	0.244679	0.201218	0.372611	0.0782545	0.0479298	0	0.160678	0.0560762	0.530141	0.330363	0.0162389	0.0162389	0	0.0884758	0	0	0	0.0162389	0.0434896	0.0275766	0	0.181825	0.167338	0.0826317	0.522082
GAV	0.714983	0	0	0	0	0	0	0	0	0	0	0	0	0	0	0	0	0	0.415821	0	0	0	0	0	0	0	0	0.139839	0	0	0	0.0162389	0	0.229467	0	0.0162389	0	0	0	0	0	0.0162389	0.0434896	0	0	0	0	0	0
MAA	0.0166305	0.067795	0.240424	0.0802583	0	0.0565643	0.152061	0	0	0.0871136	0.0162389	0.0162389	0.0324212	0.0724365	0.324407	0.126133	0	0.0680893	0.26201	0.0633903	0.0701518	0.648644	0	0.314342	0.43325	0.201218	0.0314055	0.034322	0.0479298	0	0	0.0162389	0.290948	0.167819	0	0.0162389	0.0532975	0	0	0.0633903	0.0162389	0.0162389	0.0434896	0.0654127	0.0162389	0.767911	0.142363	0	0.0372046
MAB	0.962421	0	0.240424	0.0802583	0.122354	0	0.0162389	0.813393	0.0162389	0.0871136	0	0.0162389	0.0324212	0.389314	0.337942	0.0162389	0	0.0527063	0.616778	0.032214	0.131716	0.0482287	0	0.122456	0.199849	0.353773	0.13091	0.034322	0.0785998	0	0.160678	0.0162389	0.290948	0.229467	0	0.0162389	0.0356077	0	0.936887	0.0162389	0	0.0162389	0.0434896	0.0275766	0.0162389	0.76408	0.142363	0.0476444	0.0561769
[truncated: 86 more rows]
[truncated: 5,000 more columns]

## Sheet: LOF
	YAL001C	YAL002W	YAL003W	YAL005C	YAL007C	YAL008W	YAL009W	YAL010C	YAL011W	YAL012W	YAL013W	YAL014C	YAL015C	YAL016C-A	YAL016C-B	YAL016W	YAL017W	YAL018C	YAL019W	YAL019W-A	YAL020C	YAL021C	YAL022C	YAL023C	YAL024C	YAL025C	YAL026C	YAL026C-A	YAL027W	YAL028W	YAL029C	YAL030W	YAL031C	YAL031W-A	YAL032C	YAL033W	YAL034C	YAL034C-B	YAL034W-A	YAL035W	YAL036C	YAL037C-A	YAL037W	YAL038W	YAL039C	YAL040C	YAL041W	YAL042W	YAL043C
[truncated: 1,011 more rows]
[truncated: 5,000 more columns]
