# Supplementary material for: Predicting natural variation in the yeast phenotypic landscape with machine learning
Source: Mol Syst Biol. 2025 Sep 1;21(11):1466–89. doi: 10.1038/s44320-025-00136-y (PMC12583546; doi:10.1038/s44320-025-00136-y)
Supplement: Supplementary file 12 — Source data Fig. EV2C [file 44320_2025_136_MOESM12_ESM.csv]

Phenotypes	RandRidge	BayesRidge	RandGBM	BayesGBM	RandSVR	BayesSVR	RandNN	BayesNN
CLS_CRday21	0.016281755	0.061535658	0.180568459	0.127072553	NA	0.029104147	0.03919238	NA
Asci_24_hours	0.490022274	0.489466317	0.556821311	0.588822078	0.259491173	0.387518898	0.42299921	0.455816463
Dyads_24_hours	0.313150323	0.313353002	0.089663645	0.383924128	NA	0.045086461	0.471610536	0.480873167
CLS_RM21	0.200497845	0.184056676	0.327025604	0.341552487	0.042260286	0.159713799	0.214264262	0.074694905
Citrulline_GT	0.241155369	0.241623758	0.20695204	0.270032001	0.305295836	0.276073037	0.225317158	0.279300778
Glycerol_2_GT	NA	NA	NA	NA	0.047105887	0.081304254	0.025830449	0.03345981
Fructose_2_GT	0.101647655	0.092272882	0.058971223	0.098937146	0.124764446	0.112108343	0.033837337	0.042634987
Isoleucine_GT	0.215923621	0.22084174	0.24778948	0.219612782	0.246403109	0.183638379	0.128658222	0.181374231
Xylose_8_GT	NA	NA	0.01335096	NA	NA	NA	NA	NA
Citrulline_Yield	0.158097095	0.132352018	0.202602837	0.149773239	0.208455752	0.130699232	0.27198246	0.21521028
Glycerol_2_Yield	0.099542115	0.099613591	0.09202991	0.067716863	0.090296422	0.089786966	0.055912201	0.029791013
Fructose_2_Yield	0.190147932	0.187806864	0.205164555	0.223905221	0.145380656	0.143042587	0.146161955	0.155390922
Isoleucine_Yield	0.111424562	0.111423772	0.230337825	0.248642738	0.087448444	0.099861504	0.102096596	0.098854362
YPACETATE_40h	0.005100395	0.005192247	0.112363331	0.073895998	0.007568721	0.008717155	NA	0.00540504
YPDCAFEIN50_40h	0.371927734	0.368503113	0.445528412	0.39661356	0.448330921	0.471094824	0.385478682	0.282764387
YPGLYCEROL_40h	0.091158698	0.091159617	0.099643869	0.124873384	0.090221863	0.090119952	0.085264961	NA
YPXYLOSE_40h	0.115419638	0.115841224	0.170707168	0.143219979	0.148385597	0.148451319	0.118002681	0.104813469
Ketoconazole_0.0075mg.mL_GT	0.047733209	0.047972018	0.010967615	0.055024636	0.030086882	0.026078668	0.030986254	0.042490241
Ketoconazole_0.0075mg.mL_Yield	0.17624113	0.180909789	0.198277068	0.250755698	0.265758933	0.194653408	0.273246187	0.271629036
Tyrosol_0.6mg.mL_GT	NA	NA	NA	0.001033985	0.010424934	NA	NA	NA
Tyrosol_0.6mg.mL_Yield	NA	NA	0.051077597	0.059494973	0.034244252	0.02376159	0.050751708	0.000761715
Mitochondrial.activity.YPD	0.003806178	0.005458346	NA	0.0029267	NA	NA	0.005959195	0.007623755
Caffeine_20mM_48H	0.128847118	0.128621953	0.365827533	0.325369429	0.044350757	0.06797062	0.250158194	0.345501322
Cyclohexamide_48H	0.105487798	0.105346964	0.322256006	0.376113735	0.01647259	0.046675738	0.265139693	0.291695051
Caspofungin_48H	NA	NA	0.211111367	0.196893014	0.061939522	0.106962406	0.075145353	0.144336948
39C_72H	0.173811094	0.173658264	0.48748894	0.457225082	0.13009186	0.157564802	0.245096424	0.430816975
Glycerol_0.02__48H	NA	NA	0.136390169	0.111326783	0.049632049	0.073171182	NA	NA
Median_size_1n_cells	0.339541617	0.338889751	0.268522477	0.268376981	0.095388457	0.215866594	0.189030326	0.30050383
Mean_DNAcontent_1n_cells	0.492914363	0.464430673	0.51279687	0.545567113	0.058923393	0.21122742	0.495873533	0.505713618
Freq_1n_cells	0.263718925	0.268302831	0.333940424	0.336939652	0.186157398	0.269547492	0.247559177	0.196699372
